# Supplementary material for: Unraveling Differential Transcriptomes and Cell Types in Zebrafish Larvae Intestine and Liver
Source: Cells. 2022 Oct 19;11(20):3290. doi: 10.3390/cells11203290 (PMC9600436; doi:10.3390/cells11203290)
Supplement: Supplementary file 1 [file cells-11-03290-s001.zip]

Archive with 25 entries (25 files):
- Figures S1-S9.pdf
- Gao et al 2022 Cells Table S1.xlsx
- Gao et al 2022 Cells Table S10 .xlsx
- Gao et al 2022 Cells Table S11.xlsx
- Gao et al 2022 Cells Table S12.xlsx
- Gao et al 2022 Cells Table S13.xlsx
- Gao et al 2022 Cells Table S14.xlsx
- Gao et al 2022 Cells Table S15.xlsx
- Gao et al 2022 Cells Table S16.xlsx
- Gao et al 2022 Cells Table S17.xlsx
- Gao et al 2022 Cells Table S18.xlsx
- Gao et al 2022 Cells Table S19.xlsx
- Gao et al 2022 Cells Table S2.xlsx
- Gao et al 2022 Cells Table S20.xlsx
- Gao et al 2022 Cells Table S21.xlsx
- Gao et al 2022 Cells Table S22.xlsx
- Gao et al 2022 Cells Table S23.xlsx
- Gao et al 2022 Cells Table S24.xlsx
- Gao et al 2022 Cells Table S3.xlsx
- Gao et al 2022 Cells Table S4.xlsx
- Gao et al 2022 Cells Table S5.xlsx
- Gao et al 2022 Cells Table S6.xlsx
- Gao et al 2022 Cells Table S7.xlsx
- Gao et al 2022 Cells Table S8.xlsx
- Gao et al 2022 Cells Table S9.xlsx
