# Supplementary material for: Unraveling Differential Transcriptomes and Cell Types in Zebrafish Larvae Intestine and Liver
Source: Cells. 2022 Oct 19;11(20):3290. doi: 10.3390/cells11203290 (PMC9600436; doi:10.3390/cells11203290)
Supplement: Supplementary file 1 [file cells-11-03290-s001.zip › Gao et al 2022 Cells Table S1.xlsx]

## Sheet: Table S1
Table S1. List of primer sequences for cloning gene probes for WISH.
Gene symbol	Fwd	Rev
prox1a	ATGCCTGACCATGACA	TAATACGACTCACTATAGGGCTATTCATGCAGAAGC
foxa2	CCCTACCATGAGCCCAATAG	TAATACGACTCACTATAGGGGAGCCAGCAGATGCTGCGCCT
egr1	ATGCTGAACTCTGCAGGGAC	TAATACGACTCACTATAGGGGGAAAGCGCAGACTGCATGT
tfcp2l1	GTTTTGGCACAGCCATCCTG	TAATACGACTCACTATAGGGCAGCAGGACCACAGATCTGA
cdx1b	GGTGTACAGAGAATCCG	TAATACGACTCACTATAGGGTAGTCCTCAATACTCTTC
pdx1	GAATTCAATCGGGAAGAGCATTAC	TAATACGACTCACTATAGGGCCCGGGTTAAGAGTCTTGTTGGAC
si:ch211-202h22.9	AGAAGCAGCACAAAGGAGCA	TAATACGACTCACTATAGGGAGGCAGAAGGGGATGCAACA
hoxb13a	CTGGGCAGACACGGTTATGT	TAATACGACTCACTATAGGGCCACAACATCTGCTAAT
osr2	AGTAAGACTCTCCCGGCTCC	TAATACGACTCACTATAGGGGAAAGGCTTGAGGTCTGCAGGT
serpina1l	TCAACAAGTTCATTGCCAGG	TAATACGACTCACTATAGGGACCAAGAAGGGCC
tfa	AGTTGTGTCCCTGGTGTATC	TAATACGACTCACTATAGGGCCAGCAATATACACC
fabp10a	TCTCAGAGCCATCTCTCTGC	TAATACGACTCACTATAGGGAAGGTGAAACGCTTCAG
apom	ATACCGGCACTTGGTATT	TAATACGACTCACTATAGGGAGCAAACACTCAG
zgc:112265	CCTTTGAGTTGACCTACGAG	TAATACGACTCACTATAGGGCCAAAACCAAGACAAT
CR626907.1	ATGTGTATCCAGATACCCGT	TAATACGACTCACTATAGGGGAGGCCACACAGTG
zgc:123103	GTGTGCTGTCTTTGCCTCAT	TAATACGACTCACTATAGGGCCCAGAAGAGAGTTG
neu3.3	GGTGGATGCCAAGACTAAAG	TAATACGACTCACTATAGGGTTCATCTGACCACCC
zgc:112146	CTCTTGTGACAGGAGCCAAC	TAATACGACTCACTATAGGGCCAGTGTAGTCCACAAATCC
gsto2	AGAATGTTCTGCTCCTGGAC	TAATACGACTCACTATAGGGTGGCTTTCACAACTGGA
lta4h	GGTCTGAGAAGGAATATGTG	TAATACGACTCACTATAGGGCTTCCTTTGCCTTCACCC
cd36	CCCAATGTTGAACAGCTTGG	TAATACGACTCACTATAGGGTTTTGGCCGTCTCATCGTCC
slc6a19a.1	ACCTGCGACATGCAGACGCT	TAATACGACTCACTATAGGGGGACGCCGGCCAG
ctsl.1	AGGAAGAGTCACACCGTCAG	TAATACGACTCACTATAGGGATATAGCCCTGAACACCCC
ctsbb	ATGTGGCGTGTGTGTGTGTTC	TAATACGACTCACTATAGGGCCGCAGGACCCTTGGTCTC
tmsb1	ATGAGTGATAACCCTGTC	TAATACGACTCACTATAGGGAAGAGCCAACAGAAAAC
si:dkeyp-73b11.8	CTGAACCACAACATTCAGGC	TAATACGACTCACTATAGGGACAGCAAAGACGATCACC
slc34a2a	TGACTTTTATTGTCCAGAGCAG	TAATACGACTCACTATAGGGGCAGCAACAGCAACAG
chia.1	GCAATTGAACAAGAGGCCATCG	TAATACGACTCACTATAGGGAACAGAAGCGGCCAGC
slc15a1a	GCTCCCGCTGGACTCTACAAG	TAATACGACTCACTATAGGGGCAGCGACGCAAACAG
alpi.2	GGAGCGTGATCCTAAGATGG	TAATACGACTCACTATAGGGGCAGCACCGCGGCGCT
apoea	GGCTGTAATTGTTGCGCTCG	TAATACGACTCACTATAGGGGAAGCACGAGACTGAAC
ldha	CCAAACATCATCAAGTACAG	TAATACGACTCACTATAGGGGAACACCCCACAAGGT
fabp2	GAACTACGAGAAGTTCATGG	TAATACGACTCACTATAGGGGGAGTGCAGAT
ifi30	TTAACCTGTGCGTTGTGCTC	TAATACGACTCACTATAGGGACCCTTGTACAAGCTGCAC
tagln	AAACAAGGGGCCGTCTTATG	TAATACGACTCACTATAGGGGTTCATGATCTGCC
fdps	CCGAGGCCTGTCTGTGATTG	TAATACGACTCACTATAGGGTGCCCAGTGCTGTCACCACC
msmo1	GTGAACGGCACAGCCAACAT	TAATACGACTCACTATAGGGCCAGCAGGCGGAAAGTG
hmgcs1	AGAAACCATCATCGACAAGT	TAATACGACTCACTATAGGGAGCAGAGCCAGGTGTG
dhrs13l1	ATCTGGAAATGACGACGTGAT	TAATACGACTCACTATAGGGAGCGCCGGACACTGGATCT
slc12a10.3	CTCCACCACCGGAGGATGAT	TAATACGACTCACTATAGGGACAGCCCAAGCCACTGCACT
stoml3b	TACATGGAAATGGAATCTGAAAT	TAATACGACTCACTATAGGGCAGAAAGGACCTCAGCAAGGT
slc10a2	CCGGTGAATGCCACCATCTG	TAATACGACTCACTATAGGGCCAAGAGGAACCCTAAGCCAAAT
tdo2b	TTTACAGCTTGACAAGGTGCT	TAATACGACTCACTATAGGGCAAACAGGGCAGTAAAGGTCT
stk25	CCTTTGGTAGGAGACAGACT	TAATACGACTCACTATAGGGAGGAACAGGACCCTCAT
pyyb	CCGACATCAACTGCGAAATGG	TAATACGACTCACTATAGGGATGGATGGGTGAAGAAAGCCA
agr2	GGGAAGCCTGAGAAAACCACT	TAATACGACTCACTATAGGGGGCAGATGCTGCTGATTTGAA
pck1	GAAGGGAATCTGAGAGCCAT	TAATACGACTCACTATAGGGCACCAGCCCCACCGCAGT
otop2	ATGTCGACAAAGGCAGAT	TAATACGACTCACTATAGGGTGTTGTTGTTGGTCGGAG
anpepb	AATCAAGGAGAGTATGCACT	TAATACGACTCACTATAGGGTGCTAAAGGTTGGGGTTTG
pparda	AGGAGGTCTCGGGGATCAAC	TAATACGACTCACTATAGGGCACCAGAGAGTCCATGTCGT
Note: "TAATACGACTCACTATAGGG" isT7 promoter sequence.
