# Supplementary material for: Unraveling Differential Transcriptomes and Cell Types in Zebrafish Larvae Intestine and Liver
Source: Cells. 2022 Oct 19;11(20):3290. doi: 10.3390/cells11203290 (PMC9600436; doi:10.3390/cells11203290)
Supplement: Supplementary file 1 [file cells-11-03290-s001.zip › Gao et al 2022 Cells Table S10 .xlsx]

## Sheet: Table S10
Table S10 List of the 208 TF genes expressed in the liver identified at 5dpf.
Gene ID	gene_name	wt_liver1	wt_liver2	wt_liver3	wt_liver4	wt_liver5	wt_liver6
ENSDARG00000103791	nme2b.1	1098.81	710.948	943.197	1141.15	766.629	848.456
ENSDARG00000004757	ybx1	398.008	338.849	367.933	402.709	365.583	300.723
ENSDARG00000087303	cebpd	180.069	353.242	221.525	190.077	413.53	204.071
ENSDARG00000035622	xbp1	278.421	257.817	223.056	300.454	276.803	209.504
ENSDARG00000031683	fosab	160.585	457.018	143.776	155.546	419.482	126.165
ENSDARG00000042725	cebpb	157.351	212.334	248.093	165.412	246.635	220.935
ENSDARG00000104773	junbb	127.64	316.256	130.691	114.964	304.469	94.6577
ENSDARG00000103720	zgc:162730	97.3268	206.967	137.592	113.892	251.044	159.118
ENSDARG00000021443	zfp36l1b	92.8181	174.705	113.635	86.1991	166.392	109.988
ENSDARG00000043531	jun	66.3427	177.401	93.0156	66.1813	191.141	82.8712
ENSDARG00000070922	cnbpb	92.9347	128.204	113.601	97.4437	140.099	112.717
ENSDARG00000057414	phb	136.497	99.0018	62.2441	125.375	94.8557	54.2816
ENSDARG00000028335	hmga1a	94.2909	93.8382	134.63	94.6985	97.6541	130.702
ENSDARG00000006408	hmgb3b	63.3333	115.884	83.9489	63.2599	114.519	79.482
ENSDARG00000029497	tfcp2l1	54.7666	74.3897	162.675	56.7987	77.2291	171.658
ENSDARG00000053990	hmgb2b	62.5977	83.7494	117.813	66.4707	77.478	87.2899
ENSDARG00000029722	hmgb2a	53.3624	67.5752	135.537	48.8652	78.3224	136.4
ENSDARG00000037421	egr1	36.5608	117.597	52.1472	44.465	132.363	58.2658
ENSDARG00000036074	cebpa	51.5413	105.469	66.2374	51.8812	101.188	61.9641
ENSDARG00000074758	csde1	53.1914	82.2306	73.0728	45.4821	73.3903	66.3374
ENSDARG00000031046	nr1h5	58.079	74.6146	60.7056	53.3106	72.2669	64.1018
ENSDARG00000056541	nr0b1	49.7391	65.7489	51.2887	54.9115	65.3784	50.4918
ENSDARG00000035678	zgc:91910	49.2589	45.9393	52.2565	52.8844	63.7228	66.7187
ENSDARG00000089368	hopx	33.8985	66.0397	47.4277	37.5019	74.6351	51.4494
ENSDARG00000040764	id1	21.0139	47.0267	61.3973	22.5433	49.3108	56.4064
ENSDARG00000053446	sub1a	39.8588	42.2224	41.6666	34.3322	41.8304	41.1588
ENSDARG00000016871	smarce1	35.7269	43.988	45.3809	33.5391	39.3689	41.8314
ENSDARG00000075666	tsc22d3	29.6537	49.5472	35.9305	24.8884	53.8337	35.1007
ENSDARG00000038141	atf4b	30.3115	45.6403	38.2198	30.85	44.1639	34.2243
ENSDARG00000013794	klf11b	32.1302	38.7254	34.6301	35.6893	46.6204	37.0538
ENSDARG00000024844	max	35.0733	31.3886	40.398	30.8786	32.4811	28.5824
ENSDARG00000093022	selenoh	34.4474	29.3905	32.6712	37.6645	33.1558	32.4178
ENSDARG00000056856	tax1bp1b	25.736	38.3108	40.1839	23.9493	35.6029	37.0669
ENSDARG00000059398	myef2	31.1085	33.0709	30.6449	33.6402	32.282	27.821
ENSDARG00000091127	klf15	21.5344	45.5951	26.6132	24.4686	40.4289	22.2618
ENSDARG00000014463	usf1l	22.1609	34.5274	42.5771	24.1515	33.8916	41.5762
ENSDARG00000021494	hnf4a	20.2165	39.5389	32.2765	16.809	38.6731	33.396
ENSDARG00000039116	nr5a5	32.9962	25.8721	19.3227	41.0107	23.8317	20.1878
ENSDARG00000061774	mbd3a	25.696	31.3271	36.8898	20.0237	27.8396	29.955
ENSDARG00000104742	hnf4b	28.6295	24.3798	32.3966	22.8708	25.6045	28.2591
ENSDARG00000020926	creb3l3l	18.3368	30.0489	31.7121	22.0639	30.8581	31.7486
ENSDARG00000070390	flad1	24.1041	31.6594	28.864	18.6599	28.4352	26.9409
ENSDARG00000056226	creb3l3a	25.1411	24.6996	27.0331	23.9348	28.5505	25.9497
ENSDARG00000007241	mycb	17.2208	30.8903	20.3924	23.1133	37.4424	18.8792
ENSDARG00000028517	hbp1	16.6104	28.3748	36.9447	19.4081	27.2607	30.9065
ENSDARG00000001940	dnajc1	24.2469	27.079	26.1268	21.2199	28.952	28.7462
ENSDARG00000012788	foxa3	23.2877	25.6275	29.9224	22.8054	25.1733	32.2511
ENSDARG00000016154	zfp36l1a	20.9885	31.0258	30.7263	19.2211	24.7577	24.0309
ENSDARG00000063438	srebf2	29.5963	24.2609	17.9167	27.9697	26.669	17.2982
ENSDARG00000074378	junba	24.1332	33.329	9.99653	23.049	35.1021	8.23068
ENSDARG00000103589	gata6	20.5725	26.5404	25.0908	22.6222	30.3993	23.0529
ENSDARG00000008218	znf410	22.1722	20.0017	30.5258	23.7326	24.7214	27.1089
ENSDARG00000034293	hif1ab	20.7213	26.455	26.9589	21.2078	25.6893	23.2977
ENSDARG00000042824	nfe2l2a	16.4908	29.4411	23.6973	17.0442	33.8965	22.0562
ENSDARG00000059354	glmp	18.6247	26.5295	27.9996	21.1169	26.2894	28.5766
ENSDARG00000028957	maff	19.1451	32.1385	21.2263	18.7088	26.9159	23.4306
ENSDARG00000063145	tfam	14.9393	24.7892	28.2702	18.9339	30.4545	26.8375
ENSDARG00000099175	hmgb1a	15.8979	23.7232	34.1024	15.9249	25.5085	33.8848
ENSDARG00000111939	atf4a	23.1396	21.0968	25.1153	20.8041	20.601	22.7257
ENSDARG00000007720	sub1b	21.326	24.6982	21.8613	17.2918	23.1889	22.2328
ENSDARG00000055283	id2a	9.84058	24.7767	34.2367	11.8099	27.5346	30.0955
ENSDARG00000071565	hnf4g	20.8629	19.1143	26.095	21.4762	20.3179	23.1059
ENSDARG00000002362	ubald1a	17.4973	23.2935	22.7973	19.1354	22.1459	21.6417
ENSDARG00000102138	foxa1	16.7844	22.5174	20.0469	19.329	25.355	20.6754
ENSDARG00000030479	hmgb1b	14.8497	24.2579	32.068	14.6537	18.1483	28.2245
ENSDARG00000030012	lrrfip1a	8.56893	32.957	24.6415	7.38351	29.8191	20.6374
ENSDARG00000003165	nr2f6b	14.0474	24.7587	23.4353	16.1063	24.1224	25.7564
ENSDARG00000001210	arl14ep	18.6439	22.0206	22.8715	18.8384	19.3274	22.6689
ENSDARG00000029544	id2b	7.68104	27.0641	30.9084	8.76215	27.0604	30.0679
ENSDARG00000068194	klf9	9.34598	29.9177	17.8543	10.0841	33.3803	17.6521
ENSDARG00000077785	atf5b	14.0625	23.7779	24.4015	12.3478	24.974	24.364
ENSDARG00000042796	yy1a	18.3179	17.2297	25.4753	18.4197	17.9678	22.9667
ENSDARG00000004060	bhlhe40	19.295	21.2034	15.656	19.8656	21.1708	15.2089
ENSDARG00000057737	rxraa	13.8309	21.836	25.4483	14.654	21.1977	18.2338
ENSDARG00000003411	foxa2	15.5983	18.0974	22.74	18.4968	19.8281	20.6649
ENSDARG00000031756	mef2aa	9.55501	23.0809	22.5161	10.5783	27.5531	22.0694
ENSDARG00000040465	irf2	16.6368	18.4331	22.8421	17.2648	17.9531	18.9837
ENSDARG00000056725	hmgb3a	12.8312	19.4787	29.2918	10.9235	18.5133	31.3801
ENSDARG00000033172	nr2f5	13.9097	22.31	18.6477	13.7865	20.1877	17.7445
ENSDARG00000068822	purba	14.7081	19.2456	20.9193	13.4663	20.0526	21.4002
ENSDARG00000011564	sfpq	15.5301	17.4832	14.9099	17.5678	22.1323	16.8632
ENSDARG00000103980	ets2	8.02583	29.0134	13.4666	9.217	27.0504	12.5746
ENSDARG00000012656	atf6	14.1301	19.3725	11.4478	16.7995	22.8029	12.2573
ENSDARG00000069266	esrra	10.4566	24.9434	18.2368	6.29538	23.2808	14.0998
ENSDARG00000004843	foxp1a	10.889	19.7288	16.3309	11.3195	21.2716	14.9374
ENSDARG00000077473	mych	9.20927	24.0648	10.5744	10.5386	23.6986	10.3936
ENSDARG00000040861	tcf25	10.5274	19.5736	16.9547	10.9354	18.5964	17.2006
ENSDARG00000031709	mllt1b	13.5283	19.7212	12.2763	10.6265	19.1326	13.2849
ENSDARG00000089787	crebzf	10.3781	17.4487	16.4796	11.2772	19.244	18.1219
ENSDARG00000003820	nr1d2a	7.82216	21.919	16.177	6.5793	21.5102	16.8657
ENSDARG00000038429	csrnp1b	7.70524	26.3514	11.7358	5.63127	21.7414	8.83002
ENSDARG00000055158	prox1a	12.6181	16.508	13.4692	11.2106	16.6789	12.3387
ENSDARG00000054823	id3	9.15088	16.8498	13.8607	10.6906	19.2443	14.1942
ENSDARG00000025346	znf277	6.78012	21.9065	15.3875	6.72005	18.1778	15.5453
ENSDARG00000012699	bbx	12.3325	14.9562	14.1408	11.2484	15.5288	12.7813
ENSDARG00000014692	znf622	11.6314	15.6936	13.706	12.2219	14.7545	15.1659
ENSDARG00000060113	znf395a	12.6217	16.2271	12.7929	9.06002	16.6381	13.1981
ENSDARG00000044301	atf1	10.7894	13.2148	16.044	12.3819	13.4809	15.6076
ENSDARG00000105669	nfx1	10.2022	15.0435	12.4742	10.3821	14.8611	16.0461
ENSDARG00000003607	nr2f6a	13.3258	11.7904	13.8086	11.3387	12.3455	14.1861
ENSDARG00000057741	nr1h4	10.0889	13.2509	17.0344	8.87131	12.876	16.9783
ENSDARG00000104034	arid3b	10.4237	10.5553	15.6954	10.2324	11.873	13.3891
ENSDARG00000036489	zgc:112356	10.5859	10.878	11.6812	12.0373	13.4468	15.0936
ENSDARG00000009470	hnf1a	8.1514	13.2782	14.0546	9.33057	13.1531	13.6309
ENSDARG00000018688	elk3	9.2944	12.3414	16.2717	9.11497	10.8638	14.7785
ENSDARG00000045660	hic1l	6.24497	14.5517	15.3835	6.03137	15.4094	16.1177
ENSDARG00000070151	nfyc	8.12331	11.7422	14.5547	10.6342	12.5487	15.4782
ENSDARG00000098231	hhex	8.18461	12.7651	13.9469	8.8723	12.8747	12.603
ENSDARG00000030844	klf11a	6.50408	16.5822	12.1352	5.99144	15.3792	11.2972
ENSDARG00000038306	tsc22d1	10.1385	15.3174	9.69132	8.65692	12.092	11.5772
ENSDARG00000034181	esr2b	9.71792	12.6766	11.6435	10.4989	10.9238	9.80166
ENSDARG00000053097	hsf2	5.91503	9.97334	3.31276	11.0257	23.9661	4.26963
ENSDARG00000029072	klf6a	8.34175	15.0541	9.22921	6.59361	14.7788	9.19714
ENSDARG00000044098	egr2a	3.97126	18.9776	7.77942	4.60726	18.4353	6.59384
ENSDARG00000045874	yeats4	8.62032	13.155	12.2953	8.59712	10.9319	13.6096
ENSDARG00000039117	tefa	7.93177	18.8627	2.60988	6.5138	16.7715	1.92942
ENSDARG00000042904	foxo3b	7.92636	14.2665	11.3534	6.95563	11.8701	10.6181
ENSDARG00000069432	plscr3b	8.26879	12.1573	13.5084	7.19508	11.1376	14.1192
ENSDARG00000026489	khsrp	11.3229	8.82917	11.4222	10.7524	9.72519	10.743
ENSDARG00000006120	tbx2b	9.16953	11.9405	9.1643	9.80991	11.2134	9.48403
ENSDARG00000004697	rxrgb	8.18134	11.6037	11.7036	8.96593	10.4686	11.4861
ENSDARG00000076520	mafb	6.58956	17.5614	6.2648	5.44475	15.0272	4.28016
ENSDARG00000038780	ubtfl	8.54153	12.4896	9.6597	7.58599	11.1931	7.67483
ENSDARG00000076120	foxp4	8.65919	9.25616	7.57164	10.0717	13.8348	8.14382
ENSDARG00000040253	onecutl	5.14079	16.2383	8.26581	4.65566	14.8421	7.0893
ENSDARG00000037238	smad5	7.2617	11.6771	10.2808	8.36412	11.2602	10.3482
ENSDARG00000054903	mta3	9.61068	9.44213	10.5316	9.67297	9.56034	9.71222
ENSDARG00000101602	preb	9.15786	10.2974	9.34101	9.48897	10.3787	8.09572
ENSDARG00000008305	hand2	4.91382	11.777	14.3732	5.30587	11.9364	14.3875
ENSDARG00000110427	cabz01057488.1	9.1167	8.58555	12.4242	8.6419	9.4893	10.2077
ENSDARG00000036073	cebpg	6.10419	13.8209	9.28326	6.58045	11.4371	10.5322
ENSDARG00000012887	znf143a	8.34613	12.4229	11.2542	7.3457	7.74879	12.1016
ENSDARG00000045611	nfybb	8.95928	8.79417	13.2379	7.58059	8.00854	12.6282
ENSDARG00000009473	ppardb	6.4992	11.1628	9.34046	7.90521	11.6293	8.53143
ENSDARG00000017397	smarcc1a	9.66306	8.47054	8.03205	10.2107	9.34398	8.97823
ENSDARG00000067591	puraa	7.89075	8.37681	11.5453	6.90999	10.5134	10.1173
ENSDARG00000009134	hlx1	5.37863	11.3841	12.041	6.05366	10.1757	9.6394
ENSDARG00000023217	crema	4.76334	12.904	5.28063	4.67465	16.4172	4.93245
ENSDARG00000074624	si:ch211-198a12.6	7.58078	8.95382	9.91765	7.62718	9.43106	11.9659
ENSDARG00000063417	erf	5.18188	9.21839	10.7889	6.07417	11.991	10.8442
ENSDARG00000079229	znf414	7.51925	10.1067	10.1221	7.27086	7.64241	7.71547
ENSDARG00000043797	cdc5l	7.74174	8.88245	9.69455	7.95587	8.16059	8.06597
ENSDARG00000017121	mafba	7.05898	9.14191	12.0113	5.03494	8.87903	10.1773
ENSDARG00000031434	rcor1	6.85699	8.76291	9.61453	6.63398	10.0184	10.154
ENSDARG00000098439	nr1h3	3.44009	10.4704	11.4646	3.89776	11.901	11.8128
ENSDARG00000074752	hlfa	6.0842	7.27102	8.81431	9.10518	9.42674	9.94748
ENSDARG00000044525	pparda	6.08772	9.22722	9.88376	6.15866	8.7837	7.78372
ENSDARG00000052695	nr2f1a	5.79727	8.56722	9.98724	5.10966	10.482	10.7288
ENSDARG00000112811	czqb01141835.1	7.94264	8.51103	8.92712	5.478	8.92113	7.54512
ENSDARG00000006266	stat1a	4.06754	9.62378	8.98287	5.93725	10.3308	8.71378
ENSDARG00000104049	crebl2	6.50042	8.48031	9.51711	4.73705	9.59965	8.80426
ENSDARG00000010400	lrrfip2	4.21281	9.39488	9.79666	5.26072	9.86768	8.55835
ENSDARG00000079626	elf2b	6.77355	8.64501	9.5217	5.22472	8.36733	10.2603
ENSDARG00000006192	gatad2ab	7.73632	6.77686	9.32281	7.46892	7.21523	6.34375
ENSDARG00000033160	nr1d1	4.99951	13.7187	2.69462	5.08287	11.8546	2.44959
ENSDARG00000019293	tfdp1a	6.95545	7.96734	9.3859	6.31037	7.3776	8.5418
ENSDARG00000052150	pbx4	6.4916	6.38015	6.79353	8.15142	9.60129	8.14881
ENSDARG00000092799	camta2	7.37815	9.36106	6.75654	7.52953	5.82113	7.81742
ENSDARG00000045527	nr2c1	6.11829	7.04964	10.2916	6.69506	6.68903	8.93306
ENSDARG00000039185	nfyba	6.16407	8.91362	7.2602	7.4125	7.08057	6.92298
ENSDARG00000053129	carhsp1	7.35609	7.50301	7.5076	5.57186	8.68339	6.10269
ENSDARG00000008119	si:ch211-195d17.2	5.68332	7.22927	8.70029	6.95249	7.72098	8.79764
ENSDARG00000037872	foxk1	5.94258	7.84947	7.17376	6.09505	9.00547	8.34089
ENSDARG00000069289	gabpa	6.06881	7.56366	8.60354	6.10142	7.36067	7.68892
ENSDARG00000070721	vdrb	6.10272	4.98637	5.39393	8.52944	9.87932	5.62996
ENSDARG00000042045	hmg20b	5.54813	7.3485	8.05922	5.81348	8.11219	9.44613
ENSDARG00000031763	smad6b	5.72049	8.16489	8.03749	4.66822	8.23506	8.19383
ENSDARG00000007081	pias4a	6.47923	6.3608	7.51696	7.17702	7.02712	6.98428
ENSDARG00000039302	terfa	5.98867	6.21572	7.63552	6.50602	8.13083	7.02129
ENSDARG00000077982	elf3	5.43757	6.80689	10.085	4.38018	7.54236	7.44293
ENSDARG00000006791	arntl1a	6.51021	5.63139	12.3192	4.80279	4.93047	11.5815
ENSDARG00000006615	hnf1ba	4.83549	8.3384	9.48102	3.90493	7.22071	9.36944
ENSDARG00000098800	znf1156	3.50061	8.41078	8.41796	3.88346	8.34936	9.92336
ENSDARG00000105498	si:ch211-220e11.3	4.83652	7.81201	7.9619	4.13424	7.6405	6.53048
ENSDARG00000012078	meis1b	4.77369	7.98145	7.33654	5.50482	6.16368	7.65802
ENSDARG00000043873	arid4a	6.45143	6.7196	5.89843	5.73806	6.39983	5.97344
ENSDARG00000056438	her9	4.98678	6.05019	9.02331	3.38267	7.26542	8.40172
ENSDARG00000013031	mta2	4.96083	6.13332	8.4819	5.05595	6.03367	7.28946
ENSDARG00000020133	jdp2b	3.33341	10.1005	3.16246	3.57727	10.4131	2.43865
ENSDARG00000045695	myca	5.19746	6.08082	4.9001	7.01659	7.35479	4.73251
ENSDARG00000035559	tp53	11.1189	3.01928	2.91213	10.406	2.90061	3.36522
ENSDARG00000041689	usf1	3.63375	5.38606	8.77052	5.27685	6.97947	8.43089
ENSDARG00000014181	foxp1b	4.72367	6.24282	6.04706	6.51077	5.8682	6.3186
ENSDARG00000015536	sox6	5.60176	5.50489	5.04146	7.16953	6.05816	4.08372
ENSDARG00000016457	irf9	6.20979	6.30356	5.09677	5.76964	5.99171	4.96725
ENSDARG00000059109	si:dkeyp-113d7.1	5.66651	5.36496	7.36987	5.71472	5.23112	5.50137
ENSDARG00000040432	klf2b	3.09125	7.28382	5.12493	6.12012	7.44565	6.1316
ENSDARG00000045105	foxn2b	5.21772	4.01649	9.84806	5.70028	4.18236	7.40556
ENSDARG00000040237	mef2d	3.84618	7.3854	4.89251	4.28421	8.39947	6.39035
ENSDARG00000059020	thap1	5.88702	6.57084	6.77794	3.90127	5.39948	8.28483
ENSDARG00000037397	ssrp1a	5.28073	6.75129	4.56998	4.60224	6.93305	3.76042
ENSDARG00000027403	zgpat	3.57933	5.64407	6.66925	5.34731	6.75694	4.90991
ENSDARG00000035821	si:ch211-173p18.3	4.60101	6.38416	6.96209	3.65149	6.34493	6.47687
ENSDARG00000018765	pknox1.1	4.61626	5.64788	6.77405	4.26437	6.5928	7.02159
ENSDARG00000063563	creb3l2	2.47854	6.15167	7.36741	3.25043	8.64115	5.59461
ENSDARG00000042492	si:dkey-250d21.1	3.94287	5.57981	5.71571	4.80247	7.1944	7.33455
ENSDARG00000069796	znf1124	2.54166	5.9068	9.31414	2.98204	6.42096	9.3548
ENSDARG00000099555	foxo1a	3.57762	6.95047	6.36521	4.07179	5.96235	6.08896
ENSDARG00000054632	fli1a	3.00965	7.01235	7.93583	2.23351	6.53163	6.12122
ENSDARG00000116271	bx470259.2	3.88175	6.57363	7.58505	2.56549	6.06996	7.5862
ENSDARG00000037891	mlx	4.17828	6.27532	6.20295	3.87174	6.1115	6.88577
ENSDARG00000103483	litaf	4.8094	5.01458	6.72319	3.90843	6.03979	5.32896
ENSDARG00000007823	atf3	2.99103	9.41731	1.28825	3.98497	8.67381	2.09592
ENSDARG00000057782	baz2ba	6.4345	4.94041	3.73844	6.43492	4.21028	3.35819
ENSDARG00000027612	gatad1	2.82538	7.48618	6.38607	3.16501	5.777	7.02178
ENSDARG00000096851	znf1143	0.847578	9.68622	7.3903	1.05048	6.50742	7.66857
ENSDARG00000069912	hmga2	3.67793	6.67058	7.19289	2.70104	5.1806	6.63758
ENSDARG00000053586	creb1a	3.71333	6.01043	7.3652	3.2861	4.9678	6.4827
