# Supplementary material for: Unraveling Differential Transcriptomes and Cell Types in Zebrafish Larvae Intestine and Liver
Source: Cells. 2022 Oct 19;11(20):3290. doi: 10.3390/cells11203290 (PMC9600436; doi:10.3390/cells11203290)
Supplement: Supplementary file 1 [file cells-11-03290-s001.zip › Gao et al 2022 Cells Table S11.xlsx]

## Sheet: Table S11
Table S11 List of the 135 intestine-enriched TF genes identified at 5dpf.
Gene ID	Symbol	log2FoldChange	pvalue	padj	LIVER1	LIVER2	LIVER3	GUT1	GUT2	GUT3
ENSDARG00000061352	bcl11aa	2.06229	0.000281056	0.00121558	29.4249	15.5099	14.9051	96.9978	67.0413	82.9398
ENSDARG00000077101	zbtb10	2.15172	1.04e-06	6.85e-06	29.4249	53.0602	39.747	230.023	166.486	149.292
ENSDARG00000007891	meox1	2.1546	0.000174406	0.000783517	38.8408	31.8361	28.1541	205.081	178.777	54.9476
ENSDARG00000008305	hand2	2.15606	1.13e-08	9.47e-08	439.019	695.496	901.759	3171.36	4071.64	1838.15
ENSDARG00000040046	snai2	2.16757	8.45e-09	7.18e-08	81.2126	113.467	73.6975	368.591	535.213	303.767
ENSDARG00000018303	etv4	2.21495	1.08e-07	8.08e-07	87.0976	84.8962	86.1184	292.841	630.188	275.775
ENSDARG00000079222	zgc:174315	2.2464	0.000666605	0.00264648	11.7699	17.1425	19.8735	121.016	35.7553	75.6825
ENSDARG00000100055	tox2	2.27718	2.81e-06	1.73e-05	57.6727	44.8971	50.5118	403.695	136.317	200.092
ENSDARG00000086223	si:ch73-144d13	2.38822	9.99e-05	0.000472794	36.4868	10.612	21.5296	69.2841	117.322	168.99
ENSDARG00000038133	zgc:113411	2.44951	1.29e-05	7.11e-05	18.8319	44.0807	40.575	315.012	150.843	102.638
ENSDARG00000013279	znf76	2.4661	5.67e-16	8.6e-15	102.399	136.324	104.336	723.326	548.621	626.195
ENSDARG00000090814	si:dkey-18a10	2.49796	0.000128825	0.000595887	41.1948	129.793	13.249	221.709	378.783	442.691
ENSDARG00000017195	foxf2a	2.50956	6.96e-11	7.2e-10	245.992	151.834	231.029	1105.77	1748.66	723.649
ENSDARG00000020759	elf1	2.5379	1.91e-16	3.01e-15	187.142	148.568	116.757	1018.01	829.077	773.413
ENSDARG00000070542	mafbb	2.55247	5.36e-16	8.15e-15	90.6286	70.2027	101.024	546.883	456.998	530.814
ENSDARG00000054033	hoxb1b	2.57385	0.0023069	0.00794638	21.1859	12.2447	1.65612	84.0647	33.5206	88.1235
ENSDARG00000102731	si:ch73-299h12	2.70549	0.00103246	0.00392085	1.17699	8.97941	17.3893	55.4273	46.9289	80.8663
ENSDARG00000015793	creb3l1	2.81599	3.72e-05	0.000189901	23.5399	12.2447	9.10868	54.5035	186.598	71.5355
ENSDARG00000070428	si:dkey-239n17	2.8927	0.000794628	0.00310083	2.35399	8.1631	4.96837	32.3326	58.1024	26.9554
ENSDARG00000002937	meis1a	2.9121	2.16e-22	4.75e-21	141.239	123.263	120.069	1152.89	991.093	746.458
ENSDARG00000103648	znf536	2.93809	0.00117269	0.0043898	17.6549	2.44893	3.31225	75.7506	24.5818	73.609
ENSDARG00000045131	id4	2.96622	0.000135363	0.000623146	2.35399	13.061	5.79643	64.6652	42.4595	62.2048
ENSDARG00000103862	hoxa3a	2.9701	2.21e-17	3.69e-16	72.9736	79.9984	109.304	595.843	913.996	550.513
ENSDARG00000039117	tefa	2.9909	9.02e-10	8.48e-09	1178.17	1752.62	299.758	7364.44	8667.32	9649
ENSDARG00000010630	hoxb6a	3.02075	0.000151474	0.000689837	1.17699	10.612	12.4209	98.8453	49.1636	52.8741
ENSDARG00000015399	foxf1	3.06293	1.62e-13	2.07e-12	69.4427	118.365	99.3674	1023.56	969.864	412.625
ENSDARG00000019566	neurod1	3.10927	0.00142875	0.00523696	7.06197	0	36.4347	100.693	83.8016	192.835
ENSDARG00000010132	dacha	3.12291	4.42e-15	6.31e-14	32.9558	27.7545	22.3577	252.194	206.711	260.224
ENSDARG00000011870	sp8a	3.14691	5.8e-18	1e-16	49.4338	56.3254	33.1225	424.019	459.233	345.237
ENSDARG00000013441	hey2	3.16257	0.002813	0.00945952	0	2.44893	8.28062	31.4088	34.638	33.1759
ENSDARG00000036254	hoxa13b	3.21205	1.55e-17	2.61e-16	54.1417	45.7134	31.4663	500.693	359.788	349.384
ENSDARG00000037196	arid5b	3.24041	4.03e-13	5e-12	23.5399	26.9382	28.9822	189.377	200.006	363.898
ENSDARG00000059263	hoxd12a	3.30289	4.97e-08	3.86e-07	16.4779	10.612	6.62449	157.044	88.271	81.903
ENSDARG00000032317	tox	3.34533	5.04e-19	9.2e-18	47.0798	27.7545	29.8102	321.478	379.901	351.457
ENSDARG00000101645	MYRFL	3.35802	2.97e-30	8.89e-29	225.983	213.057	323.772	2449.89	2222.42	3154.82
ENSDARG00000028731	stat4	3.38528	0.00116291	0.00435778	2.35399	4.08155	3.31225	21.2471	11.1735	70.4988
ENSDARG00000017821	gata5	3.40681	1.06e-36	3.99e-35	357.806	342.034	352.754	3547.35	2959.87	4654.99
ENSDARG00000013615	pbx3b	3.4681	1.1e-11	1.22e-10	40.0178	10.612	27.326	215.243	265.93	371.155
ENSDARG00000070343	hoxc6a	3.51019	0.00018136	0.00081235	0	8.97941	7.45256	96.074	72.628	23.8452
ENSDARG00000099247	si:dkey-68o6	3.62418	0.00269241	0.00910302	2.35399	3.26524	0	23.0947	26.8165	18.6614
ENSDARG00000089697	nfe2l2b	3.64285	1.04e-23	2.39e-22	54.1417	139.589	116.757	1305.31	1253.67	1340.51
ENSDARG00000007009	hoxa11b	3.66171	1.4e-06	9.01e-06	55.3187	6.53048	4.14031	370.439	243.583	205.276
ENSDARG00000089434	etv7	3.72987	9.49e-06	5.36e-05	9.41595	6.53048	1.65612	94.2264	24.5818	109.895
ENSDARG00000059276	hoxd4a	3.74266	0.000322413	0.00137513	1.17699	4.08155	1.65612	49.8846	17.8777	26.9554
ENSDARG00000041691	bhlhe41	3.8212	2.77e-12	3.22e-11	111.814	279.178	39.747	2644.81	1363.17	2085.94
ENSDARG00000102899	cremb	3.981	3.94e-05	0.000200498	0	6.53048	9.10868	93.3026	143.021	17.6247
ENSDARG00000093170	mef2b	4.033	1.87e-07	1.36e-06	2.35399	10.612	2.48419	68.3603	129.613	61.1681
ENSDARG00000077897	znf296	4.05696	5.58e-28	1.53e-26	18.8319	26.1219	26.498	402.772	451.411	345.237
ENSDARG00000007407	barx1	4.06777	0.000810406	0.00315429	0	2.44893	1.65612	25.8661	32.4033	14.5145
ENSDARG00000044685	nr0b2a	4.07875	2.55e-34	8.82e-33	150.655	166.527	264.98	2463.74	3166.58	4222.67
ENSDARG00000076472	ovol1a	4.0969	2.39e-25	5.94e-24	28.2479	40.8155	42.2312	436.952	584.376	894.713
ENSDARG00000014091	osr1	4.13841	1.42e-19	2.69e-18	15.3009	31.0198	23.1857	462.818	534.095	239.489
ENSDARG00000052826	runx3	4.15667	2.44e-07	1.75e-06	3.53098	4.08155	2.48419	39.7229	89.3884	50.8006
ENSDARG00000020746	gfi1aa	4.21481	7.39e-11	7.61e-10	8.23896	5.71417	5.79643	173.672	127.378	61.1681
ENSDARG00000003142	dachc	4.22143	7.85e-30	2.29e-28	25.8939	26.9382	21.5296	352.887	516.218	516.3
ENSDARG00000015506	klf5a	4.24358	2.22e-24	5.23e-23	190.673	122.447	56.3082	2944.11	1879.39	2146.07
ENSDARG00000079699	zgc:162612	4.2626	9.39e-06	5.31e-05	7.06197	2.44893	0	65.589	71.5107	35.2494
ENSDARG00000058011	arxa	4.26678	7.35e-05	0.00035572	0	1.63262	3.31225	32.3326	26.8165	41.4699
ENSDARG00000009242	fev	4.27486	6.15e-12	6.98e-11	1.17699	24.4893	26.498	289.146	325.15	415.736
ENSDARG00000031664	sox21a	4.29369	2.73e-09	2.44e-08	2.35399	4.08155	6.62449	71.1317	61.4545	129.593
ENSDARG00000069327	nkx3	4.34554	2.17e-17	3.62e-16	16.4779	17.1425	31.4663	636.49	496.105	198.019
ENSDARG00000014828	l3mbtl1a	4.3702	0.000133223	0.000613959	0	0	6.62449	43.418	37.9901	61.1681
ENSDARG00000070913	sox2	4.37659	3.27e-05	0.000168503	3.53098	3.26524	0	24.0185	79.3322	34.2127
ENSDARG00000002216	tbx3a	4.37942	1.83e-24	4.36e-23	32.9558	16.3262	14.0771	339.954	459.233	493.492
ENSDARG00000054030	hoxb5b	4.39032	1.67e-16	2.62e-15	4.70798	11.4283	9.10868	197.691	134.083	209.423
ENSDARG00000010794	tfeb	4.39933	1.18e-27	3.17e-26	20.0089	37.5503	16.5612	607.853	498.34	468.61
ENSDARG00000026513	hoxb6b	4.40313	0.000228466	0.00100304	0	4.08155	0.828062	19.3996	70.3933	19.6982
ENSDARG00000014626	dlx3b	4.4603	5.47e-26	1.4e-24	69.4427	60.4069	22.3577	816.629	1195.57	1318.74
ENSDARG00000016999	lin28a	4.49453	9.09e-08	6.84e-07	3.53098	2.44893	2.48419	33.2564	92.7404	62.2048
ENSDARG00000004023	isl1	4.53771	7.79e-18	1.33e-16	7.06197	7.34679	7.45256	129.33	188.833	190.761
ENSDARG00000078324	PRDM16	4.56639	3.69e-10	3.59e-09	12.9469	1.63262	4.96837	235.566	78.2148	130.63
ENSDARG00000007406	phox2a	4.72597	8.43e-14	1.1e-12	2.35399	4.08155	12.4209	131.178	230.175	152.402
ENSDARG00000070069	pitx3	4.73348	0.00169507	0.00607741	0	1.63262	0.828062	4.61894	52.5157	12.441
ENSDARG00000091029	phox2bb	4.77899	1.3e-20	2.61e-19	14.1239	4.08155	11.5929	334.411	236.879	229.121
ENSDARG00000014479	ptf1a	4.81813	4.86e-11	5.08e-10	0	5.71417	4.96837	122.864	116.205	79.8295
ENSDARG00000070346	hoxc8a	4.82614	3.19e-11	3.4e-10	5.88497	3.26524	1.65612	121.94	107.266	65.3151
ENSDARG00000008133	foxl1	4.85345	3.25e-14	4.36e-13	10.5929	3.26524	29.8102	461.894	593.315	214.607
ENSDARG00000101959	etv1	4.86859	5.67e-14	7.45e-13	4.70798	2.44893	6.62449	104.388	110.618	186.614
ENSDARG00000013575	rfx2	4.88088	1.13e-25	2.83e-24	29.4249	7.34679	19.8735	432.333	541.917	662.481
ENSDARG00000101954	hoxc6b	4.9653	0.00142816	0.00523696	0	3.26524	0	50.8083	1.11735	54.9476
ENSDARG00000045936	pax6b	4.97237	0.000470992	0.0019395	2.35399	0	1.65612	71.1317	1.11735	48.7271
ENSDARG00000056729	her4	5.04816	2.43e-10	2.39e-09	2.35399	0.81631	6.62449	65.589	170.955	92.2705
ENSDARG00000059280	hoxd3a	5.06854	2.62e-10	2.58e-09	0	8.1631	4.14031	123.788	63.6892	244.672
ENSDARG00000061885	satb2	5.1318	4.27e-22	9.24e-21	7.06197	7.34679	4.14031	206.929	176.542	261.26
ENSDARG00000029930	SPDEF	5.14356	0.00114943	0.00431032	0	0.81631	0.828062	20.3233	36.8727	5.18374
ENSDARG00000053301	insm1b	5.24924	3.78e-08	2.99e-07	0	2.44893	2.48419	32.3326	75.9801	92.2705
ENSDARG00000059256	hoxd13a	5.29014	8.75e-15	1.22e-13	16.4779	1.63262	2.48419	332.564	205.593	218.754
ENSDARG00000041702	rfx6	5.29495	0.00041422	0.00172715	0	1.63262	0	24.0185	24.5818	20.7349
ENSDARG00000015890	mafa	5.34644	8.23e-52	4.72e-50	48.2568	37.5503	32.2944	1552.89	1116.24	2104.6
ENSDARG00000055395	foxq1b	5.35712	1.5e-30	4.6e-29	4.70798	16.3262	13.249	409.238	401.13	635.526
ENSDARG00000070339	hoxc3a	5.39631	6.03e-44	2.78e-42	16.4779	18.7751	9.10868	661.432	560.912	635.526
ENSDARG00000031337	hoxa10b	5.52638	2.44e-39	9.99e-38	7.06197	17.1425	19.0454	607.853	869.302	565.027
ENSDARG00000039095	nkx2	5.52767	1.89e-46	9.32e-45	10.5929	14.6936	19.0454	592.148	838.016	645.893
ENSDARG00000070337	hoxc1a	5.6116	1.81e-05	9.77e-05	0	2.44893	0	15.7044	74.8628	38.3596
ENSDARG00000092809	hoxc9a	5.63768	1.91e-21	3.98e-20	5.88497	3.26524	3.31225	180.139	252.522	168.99
ENSDARG00000038386	ascl1a	5.65897	1.29e-20	2.6e-19	2.35399	8.1631	4.14031	148.73	355.319	261.26
ENSDARG00000056027	hoxb8a	5.71772	8.47e-19	1.52e-17	3.53098	11.4283	2.48419	234.642	519.57	183.504
ENSDARG00000102631	hoxc11b	5.74364	2.32e-09	2.08e-08	0	1.63262	2.48419	67.4365	125.144	44.5801
ENSDARG00000056819	hoxa9b	5.81858	2.84e-38	1.13e-36	11.7699	5.71417	9.93674	603.234	531.861	383.596
ENSDARG00000056030	hoxb7a	5.83315	4.32e-28	1.19e-26	1.17699	7.34679	6.62449	288.222	338.558	284.069
ENSDARG00000053499	isl2b	5.85216	1.67e-05	9.07e-05	2.35399	0	0	54.5035	33.5206	25.9187
ENSDARG00000053298	nkx2.2a	5.91722	6.1e-13	7.45e-12	2.35399	0	3.31225	122.864	89.3884	122.336
ENSDARG00000116608	pitx1	6.07541	5.55e-33	1.84e-31	7.06197	2.44893	6.62449	373.21	349.732	337.98
ENSDARG00000059274	hoxd9a	6.14073	2.05e-33	6.91e-32	1.17699	22.0404	12.4209	915.474	777.679	915.448
ENSDARG00000104735	nkx6	6.2271	3.27e-21	6.76e-20	8.23896	0.81631	1.65612	267.899	249.17	207.349
ENSDARG00000009822	her4	6.38201	3.34e-07	2.34e-06	1.17699	0	0.828062	47.1132	61.4545	46.6536
ENSDARG00000019835	nkx2	6.71097	0.000678259	0.00268622	0	0	0	29.5612	1.11735	22.8084
ENSDARG00000100312	hoxa13a	6.75975	4.47e-47	2.24e-45	24.7169	6.53048	6.62449	1591.69	1273.78	1052.3
ENSDARG00000021336	pax4	6.85641	1.88e-18	3.3e-17	0	5.71417	0	318.707	207.828	190.761
ENSDARG00000070351	hoxc11a	6.92026	2.75e-16	4.27e-15	5.88497	0	0	219.862	147.491	228.084
ENSDARG00000016951	neurog3	7.02597	2.82e-05	0.000147223	0	0	0	17.552	34.638	14.5145
ENSDARG00000054025	hoxb8b	7.05215	5.59e-05	0.000276449	0	0	0	13.8568	45.8115	8.29398
ENSDARG00000058133	foxd2	7.08677	8.06e-60	5.4e-58	2.35399	18.7751	11.5929	1486.38	1461.5	1696.12
ENSDARG00000018757	klf5l	7.2476	4.73e-11	4.96e-10	1.17699	53.8765	24.8419	4623.56	3873.87	3702.22
ENSDARG00000059267	hoxd11a	7.26778	1.18e-28	3.31e-27	0	4.89786	1.65612	319.631	349.732	433.36
ENSDARG00000038006	osr2	7.28209	1.13e-91	1.46e-89	62.3807	66.1211	31.4663	10480.4	8413.68	5918.79
ENSDARG00000102756	nr0b2b	7.30926	8.74e-06	4.97e-05	0	0	0	38.7991	10.0562	32.1392
ENSDARG00000078138	si:ch211-202h22	7.37261	1.76e-07	1.29e-06	0	0	0.828062	82.2171	39.1074	43.5434
ENSDARG00000030350	mnx2b	7.37736	2.28e-06	1.42e-05	0	0	0	32.3326	25.6992	26.9554
ENSDARG00000070353	hoxc13a	7.49892	1.82e-30	5.53e-29	7.06197	0	1.65612	556.12	422.36	403.295
ENSDARG00000056023	hoxb9a	7.56542	9.89e-07	6.52e-06	0	0	0	24.0185	48.0462	24.8819
ENSDARG00000105013	hoxa9a	7.59413	2.08e-14	2.82e-13	1.17699	1.63262	0	226.328	207.828	97.4542
ENSDARG00000070348	hoxc10a	7.65398	7.94e-11	8.15e-10	0	1.63262	0	149.654	131.848	81.903
ENSDARG00000002779	pdx1	7.77722	6.46e-68	5.1e-66	22.3629	5.71417	13.249	3554.74	3357.65	1882.73
ENSDARG00000104162	hoxa11a	7.91403	1.52e-07	1.12e-06	0	0	0	68.3603	26.8165	27.9922
ENSDARG00000057859	hoxd10a	8.46212	6.29e-36	2.29e-34	0	1.63262	3.31225	664.204	632.423	615.828
ENSDARG00000116139	cdx1b	8.83805	2.73e-125	8.06e-123	12.9469	5.71417	11.5929	4276.22	4356.57	4904.85
ENSDARG00000114554	cdx1a	9.64389	5.32e-49	2.8e-47	1.17699	0.81631	4.96837	1118.71	1920.73	2752.56
ENSDARG00000099564	atoh1b	9.96788	4.22e-15	6.03e-14	0	0	0	151.501	185.481	175.21
ENSDARG00000100087	evx1	10.219	5.89e-16	8.92e-15	0	0	0	218.014	223.471	167.953
ENSDARG00000011579	hoxb10a	10.7802	7.07e-18	1.21e-16	0	0	0	335.335	224.588	339.016
ENSDARG00000056015	hoxb13a	11.0102	1.88e-35	6.75e-34	0	0.81631	1.65612	2075.75	1978.83	1572.75
ENSDARG00000079980	si:ch211-202h22	11.5293	1.45e-27	3.88e-26	0	0	1.65612	1880.83	1757.6	1748.99
ENSDARG00000036292	cdx4	11.904	8e-22	1.7e-20	0	0	0	873.904	615.662	469.646
ENSDARG00000056012	eve1	11.9578	4.92e-22	1.06e-20	0	0	0	861.894	708.403	463.426
