# Supplementary material for: Unraveling Differential Transcriptomes and Cell Types in Zebrafish Larvae Intestine and Liver
Source: Cells. 2022 Oct 19;11(20):3290. doi: 10.3390/cells11203290 (PMC9600436; doi:10.3390/cells11203290)
Supplement: Supplementary file 1 [file cells-11-03290-s001.zip › Gao et al 2022 Cells Table S12.xlsx]

## Sheet: Table S12
Table S12 List of the 97 liver-enriched TF genes identified at 5dpf.
Gene ID	Symbol	log2FoldChange	pvalue	padj	LIVER1	LIVER2	LIVER3	GUT1	GUT2	GUT3
ENSDARG00000031683	fosab	-5.59168	3.7e-36	1.35e-34	7153.77	14619.3	4491.41	223.557	105.031	215.643
ENSDARG00000014181	foxp1b	-2.13486	2.73e-10	2.68e-09	602.621	645.701	577.987	113.626	108.383	193.872
ENSDARG00000019392	stat5a	-3.77378	5.8e-20	1.12e-18	390.762	579.58	435.56	51.7321	24.5818	25.9187
ENSDARG00000055926	foxi3a	-5.29651	1.28e-06	8.31e-06	44.7258	113.467	43.8873	0	0	5.18374
ENSDARG00000093833	si:ch73-382f3	-2.29116	8.32e-10	7.85e-09	240.107	213.057	236.826	38.7991	54.7504	47.6904
ENSDARG00000031756	mef2aa	-2.09132	6.09e-09	5.25e-08	999.268	1790.17	1779.5	344.573	480.462	247.783
ENSDARG00000005883	rfx1a	-2.85491	0.00125712	0.00467125	45.9028	42.4481	66.2449	0.923788	14.5256	6.22048
ENSDARG00000112923	CABZ01088036.1	-2.11311	0.000521881	0.00212475	62.3807	115.916	125.037	26.7899	10.0562	33.1759
ENSDARG00000007823	atf3	-3.1327	1.41e-07	1.04e-06	423.718	961.613	138.286	41.5705	51.3983	80.8663
ENSDARG00000100167	CSDC2	-6.6483	6.35e-24	1.46e-22	302.488	375.503	483.588	0	10.0562	2.07349
ENSDARG00000002707	her11	-6.10456	0.000144696	0.000661806	36.4868	28.5709	10.7648	0	0	1.03675
ENSDARG00000003200	foxm1	-2.81287	0.000653174	0.00259899	67.0887	68.57	71.2133	0.923788	10.0562	18.6614
ENSDARG00000044525	pparda	-5.1602	2.71e-25	6.72e-24	453.143	532.234	591.236	7.39031	29.0512	8.29398
ENSDARG00000008203	pax1a	-6.25657	0.00287982	0.00965364	37.6638	3.26524	2.48419	0	0	0
ENSDARG00000104613	znf1179	-2.19026	0.000364456	0.00153807	77.6816	240.811	205.359	14.7806	41.3421	59.0946
ENSDARG00000003411	foxa2	-2.894	6.11e-15	8.62e-14	1394.74	1121.61	1478.09	94.2264	216.767	227.048
ENSDARG00000099374	sp9	-3.89361	9.75e-06	5.5e-05	101.222	32.6524	43.8873	6.46652	1.11735	4.14699
ENSDARG00000016022	zic5	-6.27226	0.00073819	0.00290139	22.3629	9.79572	11.5929	0	0	0
ENSDARG00000044098	egr2a	-10.5636	9.33e-17	1.49e-15	347.213	918.349	397.47	0	1.11735	0
ENSDARG00000013477	gata1a	-5.80305	1.31e-05	7.2e-05	44.7258	22.8567	46.3715	0.923788	1.11735	0
ENSDARG00000056979	lhx9	-4.77366	3.35e-09	2.96e-08	154.186	215.506	273.26	2.77136	0	20.7349
ENSDARG00000067607	srebf1	-2.00034	8.16e-06	4.66e-05	108.283	173.058	179.689	42.4943	31.2859	41.4699
ENSDARG00000007990	wt1b	-4.17517	1.96e-05	0.000104838	108.283	98.7735	55.4801	0	1.11735	13.4777
ENSDARG00000012649	gb:cr929477	-2.57253	1.15e-07	8.54e-07	108.283	148.568	173.893	29.5612	16.7603	25.9187
ENSDARG00000075542	zfhx4	-2.76612	9.63e-23	2.14e-21	1239.37	868.554	1113.74	146.882	159.782	166.916
ENSDARG00000098903	tfe3a	-2.16985	1.22e-05	6.77e-05	117.699	324.891	327.912	63.7414	39.1074	68.4253
ENSDARG00000063438	srebf2	-3.93818	6.66e-26	1.69e-24	7739.91	4403.99	3317.22	230.947	379.901	398.111
ENSDARG00000045413	gcm2	-3.20683	0.00275838	0.00929203	14.1239	51.4275	17.3893	4.61894	2.23471	2.07349
ENSDARG00000075972	csrnp2	-3.76406	1.21e-09	1.12e-08	148.301	229.383	189.626	18.4758	2.23471	20.7349
ENSDARG00000074526	zbtb16b	-3.49831	1e-08	8.43e-08	377.815	236.73	293.134	7.39031	55.8677	17.6247
ENSDARG00000017780	rorcb	-5.04257	7.25e-06	4.17e-05	459.028	599.988	1459.87	12.933	3.35206	60.1313
ENSDARG00000102025	znf644b	-4.83607	2.16e-07	1.56e-06	78.8586	68.57	59.6204	0	1.11735	6.22048
ENSDARG00000074378	junba	-3.18647	1.88e-13	2.39e-12	1645.44	1600.78	528.303	109.931	158.664	146.181
ENSDARG00000039987	hivep2a	-2.73626	1.88e-06	1.19e-05	142.416	213.873	95.2271	10.1617	26.8165	31.1024
ENSDARG00000025131	lbx2	-5.35963	0.000242394	0.00105915	25.8939	18.7751	36.4347	1.84758	0	0
ENSDARG00000036930	tbx18	-6.30701	0.00117669	0.00440244	3.53098	27.7545	13.249	0	0	0
ENSDARG00000105255	zbtb4	-2.81109	3.76e-12	4.34e-11	245.992	388.564	417.343	34.1802	59.2198	57.0211
ENSDARG00000057323	e2f8	-2.43606	2.79e-05	0.000145539	143.593	233.465	219.436	57.2749	42.4595	10.3675
ENSDARG00000033172	nr2f5	-3.93231	1.13e-15	1.68e-14	2378.71	2678.31	2330.99	322.402	86.0363	74.6458
ENSDARG00000094965	nfil3-5	-5.14218	3.86e-06	2.32e-05	291.895	121.63	2080.09	21.2471	23.4644	25.9187
ENSDARG00000102679	FP074874.2	-4.86054	0.000299037	0.00128342	31.7788	19.5914	33.9505	2.77136	0	0
ENSDARG00000076533	nfe2l1b	-2.21094	4.68e-15	6.67e-14	574.373	636.722	611.938	119.169	147.491	127.52
ENSDARG00000052115	ehf	-3.38903	1.97e-05	0.000105726	114.168	108.569	124.209	20.3233	0	12.441
ENSDARG00000098231	HHEX	-2.9919	3.58e-14	4.79e-13	415.479	426.114	462.887	43.418	83.8016	37.3229
ENSDARG00000099945	CU467646.4	-3.78412	0.00183639	0.00652133	61.2037	23.673	15.7332	0	1.11735	6.22048
ENSDARG00000102279	zmiz1b	-2.26564	9.98e-10	9.34e-09	613.214	336.32	440.529	72.9793	108.383	107.822
ENSDARG00000038205	her2	-2.74782	0.000144003	0.000659204	65.9117	54.6928	91.9149	19.3996	7.82148	4.14699
ENSDARG00000035732	arntl1b	-2.59213	1.03e-05	5.8e-05	130.646	228.567	769.269	71.1317	56.9851	59.0946
ENSDARG00000017121	mafba	-3.18013	2.37e-25	5.9e-24	1205.24	1066.1	1402.74	132.102	170.955	102.638
ENSDARG00000003251	zbtb22b	-2.68396	0.000133378	0.00061454	263.647	355.911	318.804	73.9031	3.35206	68.4253
ENSDARG00000104773	junbb	-4.11286	1.05e-33	3.57e-32	11222.6	19030.6	8059.53	754.735	789.97	669.739
ENSDARG00000071469	znf618	-2.82187	0.000916142	0.00353153	56.4957	41.6318	31.4663	4.61894	2.23471	11.4042
ENSDARG00000052511	lin28b	-6.44067	0.000530241	0.00215548	29.4249	5.71417	14.0771	0	0	0
ENSDARG00000077431	usf3	-2.61269	0.00036381	0.00153596	207.151	244.077	206.187	39.7229	2.23471	65.3151
ENSDARG00000105261	nfkb1	-5.31995	0.00275703	0.00928896	23.5399	11.4283	9.10868	0.923788	0	0
ENSDARG00000056541	nr0b1	-5.8998	4.83e-29	1.37e-27	3758.14	3403.2	2735.09	10.1617	81.5669	74.6458
ENSDARG00000090387	onecut2	-6.6019	0.000131582	0.000606923	15.3009	18.7751	20.7015	0	0	0
ENSDARG00000116769	LO018191.1	-6.25713	3.43e-07	2.4e-06	649.701	629.375	559.77	19.3996	4.46942	0
ENSDARG00000040253	onecutl	-13.0757	7.35e-26	1.86e-24	1149.92	2478.32	1243.75	0	0	0
ENSDARG00000042027	prrx1b	-7.48194	8.27e-07	5.51e-06	43.5488	31.8361	25.6699	0	0	0
ENSDARG00000011703	clocka	-2.6329	0.000202216	0.000897256	205.974	111.834	431.42	35.1039	7.82148	77.756
ENSDARG00000031709	mllt1b	-3.87097	2.16e-24	5.1e-23	1539.51	1499.56	1061.58	136.721	52.5157	90.197
ENSDARG00000013794	klf11b	-2.86534	1.69e-21	3.55e-20	3046.06	2590.15	2292.9	272.518	479.345	336.943
ENSDARG00000074346	l3mbtl1b	-2.56499	2.97e-06	1.82e-05	189.496	102.039	98.5394	22.1709	13.4083	30.0657
ENSDARG00000077852	samd11	-3.84013	2.2e-14	2.98e-13	241.284	213.057	361.863	24.9423	7.82148	23.8452
ENSDARG00000061110	zbtb44	-6.17241	0.00103492	0.00392806	15.3009	16.3262	9.10868	0	0	0
ENSDARG00000029497	tfcp2l1	-4.31757	4.05e-30	1.2e-28	5646.04	5271.73	12611.4	471.132	396.661	312.061
ENSDARG00000002582	tbx15	-5.89569	0.000248829	0.00108571	29.4249	18.7751	17.3893	0	1.11735	0
ENSDARG00000071714	si:dkey-20i20	-7.08973	5.72e-05	0.000281998	3.53098	40.8155	32.2944	0	0	0
ENSDARG00000092608	si:dkey-262g12	-5.45235	0.00266088	0.00900934	3.53098	21.2241	23.1857	0	1.11735	0
ENSDARG00000012699	bbx	-2.83627	5.52e-26	1.41e-24	996.914	838.35	848.763	129.33	122.909	123.373
ENSDARG00000006120	tbx2b	-3.29326	9.12e-25	2.21e-23	1364.14	1252.22	966.348	157.044	90.5057	117.152
ENSDARG00000099483	vdra	-2.02202	0.000960772	0.0036766	81.2126	239.995	255.871	44.3418	18.995	78.7928
ENSDARG00000015536	sox6	-3.54142	2.01e-24	4.76e-23	1366.49	1143.65	935.71	117.321	117.322	61.1681
ENSDARG00000031222	lhx2b	-4.60042	0.00149989	0.0054648	42.3718	22.0404	10.7648	0	0	3.11024
ENSDARG00000076657	plagl2	-3.69729	6.75e-07	4.55e-06	194.204	176.323	156.504	17.552	0	22.8084
ENSDARG00000011582	sox5	-2.02309	9.69e-12	1.08e-10	755.63	833.453	842.967	150.577	207.828	240.525
ENSDARG00000031046	nr1h5	-4.06257	1.83e-44	8.58e-43	4995.16	4355.83	3800.8	202.31	341.91	243.636
ENSDARG00000032264	mybl2b	-2.04685	5.83e-07	3.96e-06	301.311	391.829	316.32	96.9978	102.797	44.5801
ENSDARG00000067976	ar	-2.17897	6.02e-05	0.00029533	358.983	240.811	183.83	75.7506	18.995	77.756
ENSDARG00000017400	klf1	-4.12678	0.000323167	0.00137751	36.4868	18.7751	34.7786	1.84758	3.35206	0
ENSDARG00000030844	klf11a	-2.41151	2.16e-12	2.53e-11	720.321	1247.32	948.959	162.587	145.256	240.525
ENSDARG00000076118	cdip1	-2.97243	0.00013816	0.000634299	282.479	257.138	203.703	0.923788	39.1074	54.9476
ENSDARG00000032197	klf12b	-3.41574	2.46e-19	4.56e-18	271.886	444.889	360.207	32.3326	32.4033	36.2861
ENSDARG00000037421	egr1	-5.30764	6.15e-44	2.83e-42	8064.76	17300.9	8963.77	237.414	216.767	412.625
ENSDARG00000055158	prox1a	-5.5508	1.11e-20	2.25e-19	2082.1	1871.8	1568.35	50.8083	3.35206	63.2416
ENSDARG00000086345	cux2b	-5.49721	3.44e-15	4.93e-14	168.31	168.16	134.974	0	5.58677	5.18374
ENSDARG00000060925	jarid2a	-4.00574	0.00163612	0.00589893	43.5488	16.3262	56.3082	0	0	7.25723
ENSDARG00000074319	sall1a	-3.61067	1.36e-09	1.25e-08	346.036	345.299	288.994	6.46652	20.1124	53.9108
ENSDARG00000042689	zbtb37	-2.09891	9.7e-05	0.000459658	124.761	97.1409	78.6659	32.3326	15.643	21.7717
ENSDARG00000041381	arntl2	-3.63602	4.16e-06	2.49e-05	92.9825	59.5906	372.628	23.0947	3.35206	15.5512
ENSDARG00000076520	mafb	-5.85307	3.7e-25	9.12e-24	776.816	1452.22	540.724	10.1617	5.58677	32.1392
ENSDARG00000111979	CR394552.1	-5.34574	0.00214101	0.00744742	11.7699	17.1425	15.7332	0	1.11735	0
ENSDARG00000012788	foxa3	-2.02458	3.66e-13	4.56e-12	3578.06	2752.6	3308.93	708.546	654.77	1005.64
ENSDARG00000092354	si:ch211-284e13	-3.78055	0.000412173	0.00171895	57.6727	32.6524	191.282	1.84758	0	18.6614
ENSDARG00000057671	epas1b	-3.12806	2.55e-19	4.73e-18	1716.06	2051.39	1800.21	130.254	309.507	198.019
ENSDARG00000098348	znf326	-2.91061	0.002356	0.00809187	36.4868	58.7743	64.5888	14.7806	0	6.22048
