# Supplementary material for: Unraveling Differential Transcriptomes and Cell Types in Zebrafish Larvae Intestine and Liver
Source: Cells. 2022 Oct 19;11(20):3290. doi: 10.3390/cells11203290 (PMC9600436; doi:10.3390/cells11203290)
Supplement: Supplementary file 1 [file cells-11-03290-s001.zip › Gao et al 2022 Cells Table S13.xlsx]

## Sheet: Table S13
Table S13 List of TFs regulating the expression of the 2110 intestine-enriched genes.
Term	Count	%	PValue	Genes	FDR
PPARG	1088	72.6787	1.9e-06	ITSN2, ZNF296, TESK1, SLA2, HTR4, TSKU, MYLK, ENDOU, IL4I1, UBASH3B, FAM110D, CAPNS2, DPYSL5, FAM110C, NDST3, DPYSL3, CKMT1B, RBFOX1, MEF2B, HPCAL1, RFX2, PDZK1, ISL1, RC3H2, SLC5A7, ACE2, MYL6, SLC5A9, SPINT1, RBP2, ETHE1, TMEM79, PSME2, MYL9, SKAP2, HS3ST3A1, ABCB4, PDGFB, GATA5, SLC5A1, SLC30A10, LYPD6, SLC5A4, OAZ2, EPB41L3, PIP5K1B, PIP5K1C, LTA4H, SULT1A4, RHBDL2, SULT1A3, ABCA1, LYN, B3GAL…	0.000169	PPARG
PPARA	730	48.7642	1.28e-05	CNTFR, CDA, SERPINE2, SERPINE3, TESK1, HTR4, SLC4A4, TSKU, MYLK, IL4I1, ENDOU, ISLR, ALCAM, DPYSL5, CREB3L1, NDST3, DPYSL3, STMN1, HOXA3, CKMT1B, SULT2A1, GBP6, RBFOX1, PRKCH, CLEC11A, PRKCD, HPCAL1, RFX2, PRKCA, PDZK1, RC3H2, C9ORF64, SLC5A7, MYL6, HOXB9, ETHE1, TMEM79, GPR160, RBP1, PRR15, HOXB8, HOXB7, HOXB6, VPS28, HOXB5, SKAP2, MTMR1, TPH1, HS3ST3A1, PDGFB, PDGFA, GATA5, XPC, SLC5A1, SDSL, A…	0.000526	PPARA(pparab)
HNF1	747	49.8998	2.14e-05	ITSN2, CNTFR, TES, SERPINE2, SERPINE3, WIPF1, HTR4, SLC4A4, MYLK, ISLR, CNST, ALCAM, UBASH3B, CAPNS2, CREB3L1, NDST3, DPYSL3, STMN1, HOXA3, CKMT1B, AP1S3, SULT2A1, CUBN, RBFOX1, PRKCH, HPCAL1, PRKCA, PDZK1, ISL1, RC3H2, SYTL2, SLC5A7, ACE2, ISL2, HOXB9, RFX6, RBP1, PSME2, PRR15, HOXB1, HOXB8, HOXB7, HOXB5, SKAP2, LXN, HS3ST3A1, ABCB4, PDGFA, XPC, SLC5A1, SDSL, ADH7, SLC30A10, HIF1A, LYPD6, SAMSN1…	0.000526	HNF1(hnf1a)
AP1	794	53.0394	2.36e-05	ITSN2, ZNF296, TESK1, HTR4, TSKU, MYLK, ENDOU, IL4I1, CAPNS1, UBASH3B, FAM110D, DPYSL5, FAM110C, NDST3, DPYSL3, CKMT1B, RBFOX1, MEF2B, HPCAL1, ISL1, RC3H2, ISL2, SPINT1, RBP2, MYL1, ETHE1, TMEM79, RBP1, PSME2, SKAP2, HS3ST3A1, ABCB4, PDGFB, PDGFA, GATA5, LYPD6, SLC5A4, OAZ2, EPB41L3, PIP5K1B, LTA4H, SULT1A2, ABCA1, NGFR, NAPSA, CFAP70, PBX3, NR0B2, COL1A1, IL22RA1, COL1A2, TMEM98, NOSTRIN, PKIG, …	0.000526	AP1(jun)
AP4	853	56.9806	3.9e-05	ITSN2, ZNF296, TESK1, SLA2, MYLK, ENDOU, IL4I1, ISLR, CAPNS1, UBASH3B, FAM110D, CAPNS2, DPYSL5, DPYSL3, CKMT1B, RBFOX1, MEF2B, HPCAL1, ISL1, RC3H2, SLC5A7, ACE2, MYL6, ISL2, SLC5A9, SPINT1, MYL1, ETHE1, PSME2, MYL9, SKAP2, HS3ST3A1, ABCB4, PDGFB, PDGFA, GATA5, SLC5A1, SLC30A10, LYPD6, OAZ2, PIP5K1B, PIP5K1C, LTA4H, RHBDL2, ABCA1, LYN, NGFR, NAPSA, PBX3, COL1A1, IL22RA1, MOV10, FERMT1, COL1A2, TME…	0.000607	AP4(tfap4)
GATA1	1072	71.6099	4.09e-05	ITSN2, ZNF296, TESK1, FZD10, SLA2, HTR4, TSKU, MYLK, ENDOU, IL4I1, ISLR, CAPNS1, UBASH3B, FAM110D, CAPNS2, DPYSL5, NDST3, DPYSL3, CKMT1B, ZNF18, RBFOX1, MEF2B, HPCAL1, RFX2, ISL1, RC3H2, SLC5A7, ACE2, MYL6, ISL2, RFX6, RBP2, ETHE1, TMEM79, PSME2, MYL9, SKAP2, MTMR1, HS3ST3A1, ABCB4, PDGFB, PDGFA, GATA5, SLC5A1, SLC30A10, LYPD6, SLC5A4, OAZ2, EPB41L3, PIP5K1B, RDH14, LTA4H, SULT1A4, RHBDL2, SULT1A…	0.000607	GATA1
FREAC4	609	40.6814	0.000173	ITSN2, TES, SERPINE2, WIPF1, SLC4A4, TSKU, MYLK, CNST, ALCAM, UBASH3B, FAM110D, CREB3L1, HOXA3, CKMT1B, ZNF18, CUBN, RBFOX1, PRKCH, CLEC11A, PRKCD, HPCAL1, PRKCA, PDZK1, ISL1, RC3H2, C9ORF64, SYTL2, SLC5A7, MYL6, HOXB9, RFX6, SPINT1, MYL1, GPR160, HOXB1, HOXB8, HOXB7, MYL9, HOXB6, VPS28, HOXB5, SKAP2, MTMR1, ZNF274, ENPEP, TPH1, LXN, HS3ST3A1, ABCB4, GATA5, XPC, ADH7, HIF1A, LYPD6, SAMSN1, ADH5, …	0.00181397	FREAC4(foxd2)
STAT	472	31.5297	0.000205	CNTFR, WIPF1, FZD10, HTR4, SLC4A4, MYLK, CNST, ALCAM, CAPNS1, UBASH3B, CREB3L1, NDST3, DPYSL3, HOXA3, RBFOX1, PRKCH, HPCAL1, RC3H2, C9ORF64, SYTL2, ACE2, ISL2, MYL6, HOXB9, MYL1, RBP1, HOXB8, HOXB7, HOXB6, SKAP2, HS3ST3A1, PDGFB, ADH7, LYPD6, SAMSN1, OAZ2, CRACR2B, EPB41L3, PIP5K1B, PIP5K1C, ZSCAN18, SULT1A2, NKX2-2, ABCA1, LYN, NGFR, PBX3, NR0B2, GPR137B, COL1A1, EHD2, FERMT1, TCN1, GIPC2, HOXD4…	0.00181397	STAT(stat1a)
COUP	554	37.0073	0.00023	ITSN2, CNTFR, CDA, WIPF1, HTR4, SLC4A4, MYLK, IL4I1, CNST, ALCAM, CREB3L1, STMN1, HOXA3, CKMT1B, DHRS4L2, CUBN, RBFOX1, PRKCH, MEF2B, PRKCD, HPCAL1, PRKCA, PDZK1, RC3H2, SYTL2, SLC5A7, ACE2, MYL6, RFX6, RBP2, ETHE1, RBP1, PSME2, HOXB7, HOXB6, HOXB5, SKAP2, ENPEP, TPH1, HS3ST3A1, PDGFB, PDGFA, GATA5, XPC, OAZ2, BLOC1S5, CRACR2B, EPB41L3, S100A13, NKX2-1, PIP5K1B, LTA4H, HOXC9, HOXC8, SULT1A4, NKX2…	0.00181397	COUP(hnf4a)
OLF1	602	40.2138	0.000247	CNTFR, CDA, ZNF296, SLC4A4, MYLK, IL4I1, ENDOU, ALCAM, UBASH3B, FAM110D, FAM110C, CREB3L1, DPYSL3, STMN1, HOXA3, CKMT1B, MS4A14, DHRS4L2, ZNF18, CUBN, RBFOX1, PRKCH, CLEC11A, PRKCD, HPCAL1, PRKCA, RC3H2, SYTL2, ISL2, HOXB9, SPINT1, ETHE1, TMEM79, RBP1, PSME2, PRR15, HOXB1, HOXB8, HOXB7, HOXB6, ENPEP, HS3ST3A1, PDGFB, HIF1A, SAMSN1, OAZ2, BLOC1S5, CRACR2B, CHST11, EPB41L3, PIP5K1B, HOXC9, HOXC8, S…	0.00181397	OLF1
IK3	586	39.145	0.000253	ITSN2, CNTFR, SERPINE2, SERPINE3, WIPF1, SLA2, HTR4, SLC4A4, TSKU, MYLK, IL4I1, ALCAM, UBASH3B, DPYSL5, CREB3L1, NDST3, CKMT1B, MS4A14, MS4A13, AP1S3, DHRS4L2, MS4A10, GBP6, RBFOX1, PRKCH, MEF2B, HPCAL1, PRKCA, RC3H2, C9ORF64, SYTL2, SLC5A7, ACE2, RFX6, MYL1, ETHE1, PSME2, HOXB1, MYL9, HOXB5, SKAP2, ZNF274, ABCB4, PDGFB, GATA5, XPC, SDSL, SLC30A10, SAMSN1, SLC5A4, OAZ2, BLOC1S5, CHST11, EPB41L3, …	0.00181397	IK3
BACH2	570	38.0762	0.000257	ITSN2, CNTFR, ZNF174, SERPINE3, TESK1, SLC4A4, MYLK, IL4I1, ENDOU, ALCAM, CAPNS1, UBASH3B, FAM110D, CREB3L1, NDST3, HOXA3, CKMT1B, CUBN, RBFOX1, PRKCH, CLEC11A, PRKCD, RFX2, PRKCA, ISL1, ISL2, HOXB9, SPINT1, RBP2, TMEM79, GPR160, RBP1, PSME2, HOXB7, HOXB6, HOXB5, ZSCAN29, SKAP2, HS3ST3A1, PDGFB, PDGFA, GATA5, XPC, LYPD6, OAZ2, ADH4, CRACR2B, CHST11, EPB41L3, S100A13, NKX2-1, HOXC9, HOXC8, SULT1A4…	0.00181397	BACH2(bach2b)
HMX1	605	40.4142	0.000265	ITSN2, CNTFR, FZD10, SLA2, SLC4A4, TSKU, MYLK, FAM110D, DPYSL5, DPYSL3, STMN1, HOXA3, CKMT1B, ZNF18, CUBN, RBFOX1, PRKCH, MEF2B, CLEC11A, HPCAL1, RFX2, PRKCA, RC3H2, C9ORF64, ACE2, ISL2, HOXB9, RBP1, PSME2, HOXB1, HOXB8, HOXB7, MYL9, HOXB6, HOXB5, CFD, LXN, PDGFB, PDGFA, XPC, SLC5A1, SLC5A4, BLOC1S5, CRACR2B, CHST11, S100A13, NKX2-1, RDH14, LTA4H, HOXC9, SULT1A4, NKX2-3, SULT1A3, HOXC6, SULT1A2, …	0.00181397	HMX1(hmx1)
MYOD	731	48.831	0.000331	CNTFR, ZNF296, TES, TESK1, SLC4A4, MYLK, IL4I1, ALCAM, UBASH3B, FAM110D, DPYSL5, CREB3L1, DPYSL3, HOXA3, MS4A15, CKMT1B, MS4A10, ZNF18, RBFOX1, PRKCH, MEF2B, CLEC11A, HPCAL1, RFX2, PRKCA, SYTL2, ISL2, MYL6, HOXB9, SLC5A9, RFX6, SPINT1, RBP2, MYL1, ETHE1, PSME2, HOXB8, HOXB7, HOXB6, VPS28, HOXB5, SKAP2, MTMR1, TPH1, ABCB4, PDGFA, SLC5A1, SDSL, LYPD6, OAZ2, BLOC1S5, CRACR2B, CHST11, S100A16, EPB41L…	0.00202027	MYOD(myod1)
NFKAPPAB65	304	20.3073	0.000353	CNTFR, ZNF174, TESK1, SLC4A4, TSKU, MYLK, IL4I1, LGALS2, BAIAP2L1, UBASH3B, FAM110D, DPYSL5, ANPEP, RPS6KA1, HOXA3, ARFIP1, PTGDS, MYOZ2, SLC34A2, CUBN, RBFOX1, PRKCH, PAQR5, PRKCD, PDZK1, ANK3, RUNX3, RC3H2, SHTN1, SPINT1, MYL1, RBP1, PSME2, ALPK3, HOXB1, HOXB5, GRB7, ARX, PDGFA, XPC, SLC5A1, ADH7, KALRN, SEC14L3, SGPL1, CHST11, EPB41L3, STXBP5, RDH14, FAM43A, PIP5K1C, LTA4H, HOXC9, TRPM6, HOXC8…	0.00202027	NFKAPPAB65(rela)
HEN1	768	51.3026	0.000363	ITSN2, CNTFR, CDA, ZNF296, ZNF174, SERPINE2, WIPF1, TESK1, FZD10, SLA2, HTR4, SLC4A4, MYLK, IL4I1, ENDOU, ALCAM, FAM110D, DPYSL5, PRKACG, CREB3L1, NDST3, DPYSL3, HOXA3, CKMT1B, ZNF18, RBFOX1, PRKCH, CLEC11A, HPCAL1, RFX2, PRKCA, ISL1, RC3H2, SYTL2, ACE2, ISL2, MYL6, HOXB9, SLC5A9, RFX6, SPINT1, MYL1, ETHE1, TMEM79, PSME2, HOXB8, HOXB7, MYL9, HOXB6, VPS28, HOXB5, ZSCAN29, SKAP2, CFD, HS3ST3A1, ABC…	0.00202027	HEN1
STAT5A	750	50.1002	0.000804	ITSN2, CNTFR, ZNF174, SERPINE2, WIPF1, TESK1, SLA2, HTR4, SLC4A4, TSKU, MYLK, IL4I1, CNST, ALCAM, UBASH3B, FAM110D, DPYSL5, PRKACG, CREB3L1, NDST3, DPYSL3, HOXA3, MS4A14, CUBN, RBFOX1, PRKCH, CLEC11A, PRKCD, HPCAL1, PRKCA, PDZK1, RC3H2, ATG12, SYTL2, ACE2, ISL2, MYL6, HOXB9, SLC5A9, RFX6, SPINT1, RBP2, MYL1, GPR160, PSME2, HOXB1, HOXB8, HOXB7, HOXB6, VPS28, HOXB5, ZSCAN29, SKAP2, HS3ST3A1, ABCB4,…	0.00420977	STAT5A(stat5b)
SOX9	582	38.8778	0.000917	ITSN2, CNTFR, TES, SERPINE2, WIPF1, SLA2, HTR4, SLC4A4, MYLK, CNST, ALCAM, UBASH3B, FAM110D, CAPNS2, DPYSL5, CREB3L1, DPYSL3, STMN1, HOXA3, CKMT1B, AP1S3, RBFOX1, PRKCH, PRKCD, RFX2, PDZK1, ISL1, RC3H2, C9ORF64, SYTL2, ACE2, ISL2, HOXB9, RFX6, RBP2, TMEM79, PSME2, HOXB8, HOXB7, MYL9, HOXB6, HOXB5, SKAP2, MTMR1, TPH1, LXN, HS3ST3A1, PDGFB, SLC5A1, SLC30A10, HIF1A, LYPD6, SAMSN1, OAZ2, CHST11, EPB4…	0.00453593	SOX9(sox9a)
STAT5B	439	29.3253	0.00105158	SERPINE3, WIPF1, SLC4A4, MYLK, CNST, ALCAM, UBASH3B, FAM110D, CAPNS2, NDST3, HOXA3, CKMT1B, SULT2A1, RBFOX1, PRKCH, CLEC11A, HPCAL1, PRKCA, RC3H2, SYTL2, ACE2, MYL6, RFX6, SPINT1, MYL1, HOXB8, HOXB7, HOXB6, HOXB5, ZSCAN29, SKAP2, HS3ST3A1, ABCB4, HIF1A, LYPD6, SAMSN1, CHST11, NKX2-1, RDH14, PIP5K1C, HOXC9, HOXC8, NKX2-3, HOXC6, NKX2-2, ABCA1, NGFR, TPRG1, PBX3, COL1A1, COL1A2, NOSTRIN, SERPINI1, …	0.00492581	STAT5B(stat5b)
P300	493	32.9325	0.00110856	CNTFR, WIPF1, TESK1, FZD10, SLA2, SLC4A4, IL4I1, CNST, ALCAM, DPYSL5, CREB3L1, STMN1, HOXA3, MS4A15, CKMT1B, MS4A10, ZNF18, RBFOX1, CLEC11A, PRKCD, RFX2, PRKCA, RC3H2, SYTL2, MYL6, HOXB9, BIN2, SPINT1, RBP1, PSME2, HOXB8, HOXB7, MYL9, HOXB6, VPS28, HOXB5, SKAP2, CFD, HS3ST3A1, PDGFB, PDGFA, XPC, ADH7, HIF1A, LYPD6, SAMSN1, OAZ2, BLOC1S5, CHST11, S100A16, EPB41L3, S100A13, RDH14, S100A14, PIP5K1C,…	0.0049331	P300(kat2b)
TAL1BETAITF2	694	46.3594	0.00191208	ITSN2, CNTFR, ZNF296, TES, SERPINE2, WIPF1, SLA2, HTR4, SLC4A4, TSKU, MYLK, IL4I1, ENDOU, ALCAM, UBASH3B, DPYSL5, CREB3L1, NDST3, DPYSL3, STMN1, HOXA3, MS4A15, CKMT1B, AP1S3, DHRS4L2, MS4A10, GBP6, CUBN, RBFOX1, CLEC11A, PRKCD, HPCAL1, RFX2, PRKCA, PDZK1, RC3H2, ATG12, SYTL2, ACE2, ISL2, MYL6, HOXB9, SLC5A9, RFX6, ETHE1, GPR160, PSME2, PRR15, HOXB1, HOXB8, HOXB7, HOXB6, VPS28, SKAP2, TPH1, HS3ST3…	0.00810357	TAL1BETAITF2(tal1)
NFKAPPAB	467	31.1957	0.00202856	ITSN2, CNTFR, CDA, ZNF296, SERPINE3, WIPF1, TESK1, HTR4, SLC4A4, MYLK, IL4I1, ALCAM, CREB3L1, DPYSL3, HOXA3, CKMT1B, MS4A14, AP1S3, DHRS4L2, ZNF18, CUBN, RBFOX1, PRKCH, CLEC11A, PRKCD, HPCAL1, PRKCA, PDZK1, RC3H2, MYL6, HOXB9, PSME2, HOXB8, HOXB7, HOXB6, CFD, ZNF274, PDGFB, HIF1A, LYPD6, SAMSN1, SLC5A4, BLOC1S5, CRACR2B, CHST11, EPB41L3, PIP5K1C, HOXC9, HOXC8, RHBDL2, SULT1A4, HLA-DQA1, NKX2-3, S…	0.00820643	NFKB1(nfkb1)
LUN1	645	43.0862	0.00232038	CNTFR, SLA2, HTR4, SLC4A4, MYLK, IL4I1, ENDOU, ISLR, CNST, CREB3L1, NDST3, STMN1, HOXA3, MS4A15, MS4A10, ZNF18, RBFOX1, PRKCH, MEF2B, CLEC11A, HPCAL1, PRKCA, ISL1, RC3H2, ATG12, SYTL2, ACE2, HOXB9, SLC5A9, RFX6, SPINT1, RBP2, MYL1, PSME2, HOXB8, HOXB7, MYL9, HOXB6, VPS28, HOXB5, ZSCAN29, SKAP2, CFD, MTMR1, TPH1, LXN, HS3ST3A1, ABCB4, PDGFB, PDGFA, XPC, SDSL, ADH7, LYPD6, SAMSN1, ADH5, SLC5A4, OAZ…	0.00865294	LUN1
S8	590	39.4122	0.00234009	ITSN2, CNTFR, TES, SERPINE2, WIPF1, FZD10, HTR4, SLC4A4, MYLK, CNST, ALCAM, UBASH3B, NDST3, DPYSL3, HOXA3, DHRS4L2, ZNF18, CUBN, RBFOX1, PRKCH, HPCAL1, RFX2, PRKCA, PDZK1, ISL1, RC3H2, SYTL2, HOXB9, RFX6, RBP2, MYL1, GPR160, RBP1, PSME2, HOXB1, HOXB8, HOXB7, HOXB6, HOXB5, SKAP2, MTMR1, HS3ST3A1, ABCB4, PDGFA, SLC30A10, HIF1A, LYPD6, SAMSN1, ADH5, SLC5A4, ADH6, ADH4, BLOC1S5, CHST11, EPB41L3, SLC1…	0.00865294	PRRX2
LYF1	507	33.8677	0.0024306	TES, SERPINE2, WIPF1, SLA2, HTR4, SLC4A4, ALCAM, CAPNS1, UBASH3B, DPYSL5, CREB3L1, HOXA3, CKMT1B, AP1S3, SULT2A1, GBP6, CUBN, RBFOX1, PRKCH, CLEC11A, PRKCD, HPCAL1, RFX2, PRKCA, ISL1, SYTL2, ISL2, MYL6, HOXB9, SPINT1, RBP2, HOXB1, HOXB8, HOXB7, HOXB6, VPS28, SKAP2, LXN, HS3ST3A1, PDGFB, HIF1A, SLC5A4, CRACR2B, EPB41L3, S100A13, PIP5K1B, S100A14, LTA4H, HOXC9, HOXC8, HOXC6, ABCA1, NGFR, GSTM2, GST…	0.00865294	LYF1
STAT3	613	40.9486	0.002656	ZNF296, WIPF1, SPINT4, HTR4, SLC4A4, TSKU, MYLK, ALCAM, CAPNS1, UBASH3B, FAM110D, CAPNS2, DPYSL5, CREB3L1, NDST3, HOXA3, CKMT1B, MS4A14, DHRS4L2, CUBN, RBFOX1, PRKCH, MEF2B, CLEC11A, PRKCD, HPCAL1, RFX2, PRKCA, ISL1, RC3H2, ATG12, SYTL2, ACE2, ISL2, MYL6, HOXB9, RBP2, MYL1, TMEM79, RBP1, PSME2, HOXB8, HOXB7, HOXB6, HOXB5, ZSCAN29, ENPEP, TPH1, LXN, HS3ST3A1, PDGFB, XPC, SDSL, HIF1A, LYPD6, SAMSN1…	0.00897734	STAT3(stat3)
SOX5	622	41.5498	0.00272346	ITSN2, TES, SERPINE2, SERPINE3, WIPF1, FZD10, SLA2, HTR4, SLC4A4, TSKU, MYLK, ENDOU, CNST, ALCAM, UBASH3B, FAM110D, CAPNS2, DPYSL5, CREB3L1, NDST3, DPYSL3, STMN1, HOXA3, MS4A14, MS4A13, AP1S3, DHRS4L2, CUBN, RBFOX1, PRKCH, HPCAL1, RFX2, PRKCA, ISL1, RC3H2, SYTL2, SLC5A7, ISL2, HOXB9, RFX6, RBP2, PSME2, HOXB8, HOXB7, HOXB6, HOXB5, SKAP2, ENPEP, TPH1, ABCB4, PDGFB, GATA5, SLC5A1, HIF1A, LYPD6, SAMS…	0.00897734	SOX5(sox5)
