# Supplementary material for: Unraveling Differential Transcriptomes and Cell Types in Zebrafish Larvae Intestine and Liver
Source: Cells. 2022 Oct 19;11(20):3290. doi: 10.3390/cells11203290 (PMC9600436; doi:10.3390/cells11203290)
Supplement: Supplementary file 1 [file cells-11-03290-s001.zip › Gao et al 2022 Cells Table S14.xlsx]

## Sheet: Table S14
Table S14 List of TFs regulating the expression of the 1637 liver-enriched genes.
Category	Term	Count	%	PValue	Genes	List Total	Pop Hits	Pop Total	Fold Enrichment	Bonferroni	Benjamini	FDR
UCSC_TFBS	STAT5A	723	54.981	1.3659e-10	ADAMDEC1, PGLYRP2, ZNF174, PID1, TRRAP, ITSN1, SERPINE1, SLC4A2, ISM1, F11R, CLDN2, CLDN1, LIPC, ZMIZ1, WDR90, FDXR, PIP4K2A, BBX, DIP2B, XYLB, CMKLR2, ANKS1B, STARD3, FNBP1, DAPK2, GLCE, SERPINF2, COL23A1, ZFYVE21, RFX1, PASK, PHKA2, CLPX, DKK3, BCR, AR, RNF123, LARS2, SLC5A8, MYL7, DAAM1, LRATD1, RBP2, PRKD3, TFR2, PLEKHS1, CLDN8, SPARCL1, CLOCK, ATF3, CFB, FREM2, ASF1B, ZSCAN29, MTMR3, TTYH3, …	1275	9937	20671	1.1796	2.41764e-08	2.41764e-08	9.5613e-10
UCSC_TFBS	NF1	482	36.654	8.77462e-09	EHF, PID1, TRRAP, SLC4A1, SLC4A2, CLDN2, LIPC, ZMIZ1, LIPG, PIP4K2A, RTTN, DIP2B, MLYCD, JUNB, ANKS1B, STARD3, ZNF282, FNBP1, DAPK2, SERPINF2, ZFYVE21, RNASE4, RFX1, PHKA2, HPCAL4, PRKAB1, CLPX, DKK3, BCR, AR, RNF123, LARS2, RBP4, DAAM1, LRATD1, RBP2, PRKD3, SPARCL1, CFB, FREM2, ASF1B, MTMR3, ADH7, PCNX3, C5, LARP1, ADAMTS13, HAO1, S100A11, SERF2, FDFT1, ST3GAL3, ABCA1, JAG2, CADM1, FN1, SLC16A12…	1275	6315	20671	1.23744	1.55311e-06	7.02135e-07	2.77681e-08
UCSC_TFBS	E47	749	56.9582	1.46797e-08	CDA, EHF, PGLYRP2, PID1, TRRAP, ITSN1, STMN2, SLC4A1, SLC4A2, ISM1, F11R, ZMIZ1, WDR90, FDXR, PIP4K2A, RTTN, DIP2B, JUNB, XYLB, ANKS1B, MEF2A, HES7, STARD3, ZNF282, FNBP1, DAPK2, DDX11, SERPINF2, COL23A1, ZFYVE21, RFX1, PHKA2, HPCAL4, CLPX, DKK3, BCR, AR, RNF123, LARS2, RBP4, MYL7, DAAM1, LRATD1, RBP2, TFR2, PLEKHS1, ADPRH, YME1L1, SERPING1, HPD, ATF3, CFB, FREM2, ASF1B, ZSCAN29, TTYH3, TTYH2, SH…	1275	10577	20671	1.14808	2.59831e-06	7.02135e-07	2.77681e-08
UCSC_TFBS	BACH2	544	41.3688	1.58675e-08	EHF, ZNF174, PID1, TRRAP, ITSN1, SERPINE1, STMN2, SLC4A1, SLC4A2, ISM1, CLDN2, CLDN1, LIPC, ZMIZ1, LIPG, BBX, RTTN, DIP2B, JUNB, CMKLR2, ANKS1B, ZNF282, DAPK2, COL23A1, PASK, PHKA2, HPCAL4, UPB1, DKK3, BCR, FCAMR, AR, RNF123, RBP4, DAAM1, RBP2, ADPRH, SPARCL1, CDIP1, YME1L1, CLOCK, ATF3, ASF1B, ZSCAN29, MTMR3, TTYH3, SHMT1, HPN, HSPA4L, CFP, GLG1, PCNX3, C3, ADH4, LARP1, EPB41L2, HMOX1, HAO1, SER…	1275	7301	20671	1.208	2.80854e-06	7.02135e-07	2.77681e-08
UCSC_TFBS	AP1	733	55.7414	2.04735e-08	CDA, EHF, PID1, TRRAP, TMEM200A, SERPINE1, STMN2, SLC4A1, SLC4A2, ISM1, F11R, CLDN2, LIPA, LIPC, ZMIZ1, LIPG, FDXR, BBX, RTTN, DIP2B, JUNB, CMKLR2, ANKS1B, HES7, ZNF282, FNBP1, DAPK2, COL23A1, RNASE4, PASK, PHKA2, HPCAL4, DKK3, BCR, AR, RNF123, RBP4, DAAM1, LRATD1, RBP2, PRKD3, PLEKHS1, ARMC3, ADPRH, SPARCL1, CDIP1, YME1L1, CLOCK, ATF3, CFB, FREM2, ZSCAN29, MTMR3, TTYH3, HSPA4L, CFP, NYAP2, GLG1,…	1275	10333	20671	1.15008	3.62381e-06	7.18021e-07	2.83963e-08
UCSC_TFBS	MYOD	687	52.2433	2.66752e-08	PID1, TRRAP, SLC4A1, SLC4A2, ISM1, CLDN2, CLDN1, ZMIZ1, WDR90, FDXR, PIP4K2A, BBX, RTTN, DIP2B, JUNB, CMKLR2, ANKS1B, ZNF18, STARD3, FNBP1, DAPK2, GLCE, DDX11, COL23A1, ZFYVE21, RFX1, HPCAL4, PRKAB1, CLPX, BCR, AR, RNF123, LARS2, DAAM1, LRATD1, RBP2, TFR2, ARMC3, CDIP1, CLOCK, ATF3, CFB, FREM2, ASF1B, MTMR3, TTYH3, TTYH2, HPN, HSPA4L, CFI, CFP, NYAP2, GLG1, PCNX3, C3, LDHB, C5, LARP1, ADAMTS13, R…	1275	9597	20671	1.16057	4.7215e-06	7.18021e-07	2.83963e-08
UCSC_TFBS	COUP	527	40.076	3.09199e-08	CDA, PID1, TRRAP, ITSN1, STMN2, SLC4A2, ISM1, CLDN2, COMTD1, LIPC, ZMIZ1, WDR90, FDXR, PIP4K2A, BBX, RTTN, DIP2B, JUNB, ANKS1B, HES7, STARD3, DAPK2, GLCE, SERPINF2, COL23A1, ZFYVE21, RFX1, PASK, PHKA2, HPCAL4, UPB1, DKK3, BCR, AR, RNF123, LARS2, DAAM1, RBP2, YME1L1, ATF3, CFB, FREM2, TTYH3, TTYH2, HPN, CFP, NYAP2, PCNX3, LDHB, LARP1, EPB41L2, DNAJC25-GNG10, SERF2, ST3GAL3, ABCA1, JAG2, FYB2, CADM…	1275	7067	20671	1.209	5.47281e-06	7.18021e-07	3.09199e-08
UCSC_TFBS	GR	648	49.2776	3.24529e-08	CDA, PGLYRP2, PID1, TRRAP, TMEM200A, SERPINE1, SLC4A1, SLC4A2, CLDN2, LIPA, LIPC, ZMIZ1, WDR90, FDXR, BBX, RTTN, DIP2B, JUNB, ANKS1B, ZNF18, STARD3, ZNF282, DAPK2, GLCE, COL23A1, PASK, PHKA2, HPCAL4, PRKAB1, UPB1, CLPX, DKK3, BCR, AR, RNF123, DAAM1, PRKD3, SPARCL1, YME1L1, HPRT1, ZSCAN29, PIF1, MTMR3, TTYH3, TTYH2, HPN, HSPA4L, CFP, NYAP2, FAM149A, GLG1, PCNX3, LDHB, LARP1, ADAMTS13, C7, C9, EPB4…	1275	8982	20671	1.16964	5.74415e-06	7.18021e-07	3.24529e-08
UCSC_TFBS	MYB	566	43.0418	4.75076e-08	CDA, PID1, TRRAP, ITSN1, SLC4A1, SLC4A2, F11R, CLDN2, ZMIZ1, WDR90, LIPG, BBX, DIP2B, MLYCD, ANKS1B, HES7, ZNF18, STARD3, ZNF282, FNBP1, DAPK2, DDX11, SERPINF2, COL23A1, ZFYVE21, PASK, PHKA2, HPCAL4, UPB1, DKK3, FCAMR, AR, RNF123, LARS2, DAAM1, LRATD1, RBP2, PRKD3, CLDN8, ADPRH, ASF1B, PIF1, SHMT1, HSPA4L, ADH7, NYAP2, GLG1, PCNX3, C3, LARP1, RDH11, C9, EPB41L2, HAO1, PROM2, FDFT1, ST3GAL3, ZSCAN…	1275	7698	20671	1.19204	8.40881e-06	9.03328e-07	4.75076e-08
UCSC_TFBS	HNF1	688	52.3194	5.25632e-08	ADAMDEC1, EHF, PID1, TRRAP, TMEM200A, ITSN1, ISM1, F11R, CLDN2, COMTD1, LIPC, ZMIZ1, PIP4K2A, BBX, RTTN, DIP2B, XYLB, CMKLR2, ANKS1B, MEF2A, ZNF282, GLCE, SERPINF2, COL23A1, ZFYVE21, RNASE4, RFX1, PASK, PHKA2, HPCAL4, UPB1, DKK3, FCAMR, AR, RNF123, LARS2, RBP4, SLC5A8, DAAM1, PRKD3, ARMC3, ADPRH, SPARCL1, CDIP1, YME1L1, HPRT1, CLOCK, FREM2, TTYH3, HPN, HSPA4L, CFI, ADH7, NYAP2, ADH5, GLG1, PCNX3,…	1275	9648	20671	1.15612	9.30364e-06	9.03328e-07	5.25632e-08
UCSC_TFBS	HEN1	718	54.6008	5.6733e-08	CDA, PGLYRP2, ZNF174, PID1, TRRAP, ITSN1, SERPINE1, STMN2, SLC4A1, SLC4A2, ISM1, F11R, CLDN2, LIPA, MTBP, COMTD1, LIPC, ZMIZ1, WDR90, FDXR, PIP4K2A, RTTN, DIP2B, MLYCD, JUNB, XYLB, ANKS1B, MEF2A, HES7, ZNF18, STARD3, ZNF282, FNBP1, DAPK2, GLCE, DDX11, SERPINF2, COL23A1, ZFYVE21, RFX1, PHKA2, HPCAL4, PRKAB1, UPB1, CLPX, DKK3, BCR, FCAMR, AR, RNF123, LARS2, MYL7, LRATD1, ARMC3, ADPRH, CDIP1, YME1L1…	1275	10140	20671	1.14799	1.00417e-05	9.03328e-07	5.6733e-08
UCSC_TFBS	IK3	554	42.1293	6.12426e-08	EHF, ITSN1, SLC4A2, ISM1, MTBP, LIPC, ZMIZ1, WDR90, PIP4K2A, BBX, JUNB, XYLB, CMKLR2, ANKS1B, MEF2A, HES7, ZNF282, FNBP1, DAPK2, DDX11, COL23A1, RFX1, PHKA2, CLPX, BCR, AR, RNF123, LARS2, SLC5A8, DAAM1, PRKD3, TFR2, ARMC3, CDIP1, YME1L1, CLOCK, ATF3, FREM2, ZNF274, MTMR3, TTYH3, SHMT1, CFI, NYAP2, GLG1, PCNX3, C3, ADAMTS13, C7, EPB41L2, HAO1, PROM2, ST3GAL3, ZSCAN18, ABCA1, JAG2, FYB1, CADM1, FZD…	1275	7521	20671	1.19422	1.08399e-05	9.03328e-07	6.12426e-08
UCSC_TFBS	USF	720	54.7529	8.38142e-08	EHF, PID1, TRRAP, ITSN1, SERPINE1, STMN2, SLC4A2, ISM1, LIPA, COMTD1, ZMIZ1, WDR90, FDXR, BBX, DIP2B, MLYCD, JUNB, XYLB, CMKLR2, ANKS1B, MEF2A, HES7, STARD3, ZNF282, DAPK2, SERPINF2, COL23A1, ZFYVE21, RFX1, PHKA2, HPCAL4, BCR, FCAMR, RNF123, LARS2, RBP4, SLC5A8, DAAM1, RBP2, TFR2, ARMC3, ATF3, FREM2, ASF1B, PIF1, TTYH3, TTYH2, SHMT1, HPN, CFI, CFP, NYAP2, PCNX3, LARP1, ADAMTS13, C7, C9, HMOX1, DN…	1275	10192	20671	1.14531	1.4835e-05	1.14116e-06	8.38142e-08
UCSC_TFBS	PPARG	978	74.3726	9.5543e-08	PGLYRP2, PID1, ITSN1, CLDN2, ISM1, F11R, LIPA, COMTD1, LIPC, LIPG, BBX, XYLB, HES7, STARD3, FNBP1, RNASE4, RFX1, HPCAL4, PHKA2, PRKAB1, BCR, AR, LARS2, SLC5A8, RBP4, MYL7, LRATD1, RBP2, TFR2, SPARCL1, CDIP1, HPD, CLOCK, ATF3, PIF1, MTMR3, TTYH3, TTYH2, SHMT1, HPN, NYAP2, PCNX3, C3, C5, LARP1, ADAMTS13, C7, EPB41L2, HAO1, HAO2, ABCA1, JAG2, FYB2, CADM1, FN1, NR0B1, CP, GRIN2D, VANGL1, BHMT, H1-6, …	1275	14537	20671	1.09073	1.6911e-05	1.20794e-06	9.5543e-08
UCSC_TFBS	RORA1	554	42.1293	5.58426e-07	EHF, PID1, TRRAP, ITSN1, STMN2, SLC4A1, SLC4A2, F11R, CLDN2, MTBP, LIPC, ZMIZ1, WDR90, BBX, RTTN, JUNB, XYLB, ANKS1B, STARD3, FNBP1, DAPK2, SERPINF2, RNASE4, RFX1, PASK, BCR, FCAMR, AR, RNF123, LARS2, DAAM1, PRKD3, SPARCL1, YME1L1, CLOCK, CFB, FREM2, ASF1B, ZSCAN29, ZNF274, MTMR3, SHMT1, HPN, HSPA4L, ADH7, NYAP2, ADH5, GLG1, PCNX3, C5, LARP1, ADAMTS13, EPB41L2, HMOX1, DNAJC25-GNG10, ST3GAL3, ZSCA…	1275	7635	20671	1.17639	9.88366e-05	6.58943e-06	5.58426e-07
UCSC_TFBS	PPARA	663	50.4183	6.13136e-07	CDA, TRRAP, STMN2, SLC4A1, SLC4A2, ISM1, F11R, CLDN1, COMTD1, LIPC, ZMIZ1, WDR90, FDXR, DIP2B, XYLB, CMKLR2, ANKS1B, HES7, STARD3, FNBP1, DAPK2, GLCE, DDX11, SERPINF2, RNASE4, RFX1, PHKA2, PRKAB1, CLPX, AR, RNF123, LARS2, DAAM1, LRATD1, PRKD3, TFR2, SERPING1, HPD, CLOCK, CFB, FREM2, PIF1, SHMT1, HPN, HSPA4L, CFP, ADH7, NYAP2, PCNX3, C3, ADH4, C5, LARP1, ADAMTS13, EPB41L2, HAO1, HLA-DQA2, HLA-DQA1…	1275	9375	20671	1.14655	0.000108519	6.78281e-06	6.13136e-07
UCSC_TFBS	AP2REP	552	41.9772	6.81256e-07	ZNF174, PID1, TRRAP, TMEM200A, ITSN1, SERPINE1, STMN2, SLC4A2, MTBP, LIPC, ZMIZ1, WDR90, LIPG, BBX, RTTN, DIP2B, MLYCD, JUNB, XYLB, CMKLR2, ANKS1B, HES7, ZNF18, ZNF282, FNBP1, DAPK2, GLCE, DDX11, SERPINF2, COL23A1, ZFYVE21, RFX1, PASK, PHKA2, HPCAL4, PRKAB1, DKK3, BCR, RNF123, RBP4, SLC5A8, DAAM1, LRATD1, RBP2, TFR2, ADPRH, CDIP1, CLOCK, CFB, FREM2, ASF1B, ZSCAN29, MTMR3, SHMT1, CFP, FAM149A, PCN…	1275	7614	20671	1.17538	0.000120575	6.85683e-06	6.81256e-07
UCSC_TFBS	ARP1	586	44.5627	6.97305e-07	CDA, PID1, TRRAP, ITSN1, SLC4A1, SLC4A2, ISM1, CLDN2, CLDN1, LIPC, ZMIZ1, WDR90, BBX, RTTN, DIP2B, JUNB, CMKLR2, ANKS1B, STARD3, DAPK2, GLCE, DDX11, SERPINF2, COL23A1, ZFYVE21, RFX1, HPCAL4, PRKAB1, CLPX, BCR, AR, RNF123, LARS2, RBP4, MYL7, DAAM1, CDIP1, FREM2, ASF1B, TTYH2, HPN, HSPA4L, NYAP2, ADH5, GLG1, PCNX3, C3, LARP1, ADAMTS13, C7, HMOX1, HAO2, FDFT1, ST3GAL3, ABCA1, JAG2, CADM1, FZD9, FN1,…	1275	8151	20671	1.16557	0.000123415	6.85683e-06	6.97305e-07
UCSC_TFBS	OLF1	560	42.5856	7.67702e-07	CDA, PGLYRP2, TRRAP, SERPINE1, STMN2, SLC4A2, ISM1, CLDN1, LIPC, ZMIZ1, WDR90, FDXR, BBX, RTTN, ANKS1B, HES7, ZNF18, ZNF282, FNBP1, SERPINF2, COL23A1, ZFYVE21, HPCAL4, PRKAB1, DKK3, BCR, AR, RNF123, MYL7, DAAM1, TFR2, CFB, FREM2, ASF1B, PIF1, MTMR3, TTYH3, TTYH2, SHMT1, HPN, CFP, NYAP2, PCNX3, C3, HPX, C5, ADAMTS13, C9, HMOX1, HAO1, DNAJC25-GNG10, HAO2, SERF2, PROM2, ST3GAL3, ABCA1, JAG2, CADM1, …	1275	7746	20671	1.17209	0.000135874	6.98564e-06	7.67702e-07
UCSC_TFBS	BRACH	670	50.9506	7.89338e-07	EHF, PID1, TRRAP, ITSN1, SERPINE1, STMN2, SLC4A1, ISM1, CLDN1, MTBP, LIPC, ZMIZ1, WDR90, LIPG, FDXR, PIP4K2A, BBX, RTTN, DIP2B, JUNB, CMKLR2, ANKS1B, HES7, ZNF18, FNBP1, DAPK2, DDX11, SERPINF2, ZFYVE21, RNASE4, PASK, PHKA2, PRKAB1, CLPX, DKK3, AR, RNF123, LARS2, SLC5A8, MYL7, DAAM1, LRATD1, PRKD3, TFR2, PLEKHS1, ARMC3, CDIP1, YME1L1, SERPING1, HPD, ATF3, CFB, FREM2, PIF1, TTYH3, HPN, HSPA4L, CFP,…	1275	9503	20671	1.14305	0.000139703	6.98564e-06	7.89338e-07
UCSC_TFBS	GRE	583	44.3346	8.34185e-07	CDA, ADAMDEC1, EHF, PGLYRP2, PID1, TRRAP, ITSN1, SLC4A1, SLC4A2, ISM1, CLDN2, COMTD1, ZMIZ1, WDR90, FDXR, BBX, RTTN, XYLB, CMKLR2, ANKS1B, ZNF18, ZNF282, DAPK2, SERPINF2, COL23A1, RFX1, PASK, PHKA2, PRKAB1, DKK3, BCR, AR, RNF123, LARS2, SLC5A8, DAAM1, LRATD1, RBP2, TFR2, ARMC3, CLOCK, ATF3, ASF1B, MTMR3, TTYH3, HSPA4L, NYAP2, FAM149A, GLG1, ADH6, PCNX3, C3, C5, ADAMTS13, C9, EPB41L2, SERF2, PROM2…	1275	8113	20671	1.16503	0.00014764	7.03099e-06	8.34185e-07
UCSC_TFBS	COMP1	606	46.0837	1.67268e-06	CDA, EHF, TRRAP, ITSN1, SLC4A1, SLC4A2, LIPA, ZMIZ1, WDR90, LIPG, FDXR, BBX, RTTN, MLYCD, JUNB, XYLB, ANKS1B, MEF2A, HES7, STARD3, FNBP1, DAPK2, GLCE, COL23A1, ZFYVE21, RFX1, PASK, DKK3, BCR, AR, RNF123, LARS2, DAAM1, TFR2, ARMC3, ADPRH, SERPING1, HPD, CLOCK, CFB, FREM2, ASF1B, MTMR3, TTYH3, TTYH2, SHMT1, CFP, PCNX3, HPX, LARP1, C9, ST3GAL3, ABCA1, JAG2, FYB2, CADM1, HOMER1, FN1, MTHFR, SLC16A11,…	1275	8517	20671	1.15355	0.000296021	1.34575e-05	1.67268e-06
UCSC_TFBS	STAT3	577	43.8783	2.46518e-06	EHF, PID1, TRRAP, TMEM200A, ITSN1, SERPINE1, STMN2, SLC4A2, CLDN2, LIPA, MTBP, ZMIZ1, BBX, JUNB, CMKLR2, ANKS1B, ZNF282, DAPK2, COL23A1, RFX1, HPCAL4, PRKAB1, DKK3, BCR, AR, RNF123, LARS2, DAAM1, RBP2, TFR2, PLEKHS1, HPRT1, HPD, CLOCK, ATF3, ASF1B, ZSCAN29, TTYH2, SHMT1, HSPA4L, CFP, GLG1, C3, C5, LARP1, ADAMTS13, C7, RDH11, C9, HMOX1, DNAJC25-GNG10, ABCA1, CADM1, FZD9, SLC16A11, CP, ELL2, GRIN2D…	1275	8080	20671	1.15775	0.000436242	1.89712e-05	2.46518e-06
UCSC_TFBS	ATF6	563	42.8137	2.80282e-06	EHF, PGLYRP2, PID1, TRRAP, SERPINE1, SLC4A2, CLDN2, LIPC, ZMIZ1, WDR90, FDXR, PIP4K2A, BBX, RTTN, JUNB, XYLB, CMKLR2, ANKS1B, HES7, STARD3, DAPK2, ZNF160, COL23A1, ZFYVE21, RFX1, PHKA2, HPCAL4, PRKAB1, CLPX, DKK3, BCR, AR, RNF123, LARS2, DAAM1, LRATD1, TFR2, ARMC3, CDIP1, CFB, PIF1, MTMR3, SHMT1, HSPA4L, CFI, ADH7, NYAP2, GLG1, PCNX3, C3, ADAMTS13, HMOX1, DNAJC25-GNG10, S100A11, SERF2, FDFT1, ST3…	1275	7863	20671	1.16084	0.000495977	2.06708e-05	2.80282e-06
UCSC_TFBS	CDPCR3	661	50.2662	2.96646e-06	CDA, ADAMDEC1, TRRAP, TMEM200A, ITSN1, STMN2, SLC4A2, ISM1, CLDN2, MTBP, ZMIZ1, WDR90, LIPG, FDXR, PIP4K2A, BBX, MLYCD, JUNB, XYLB, CMKLR2, ANKS1B, STARD3, ZNF282, GLCE, DDX11, COL23A1, ZFYVE21, RNASE4, RFX1, PASK, PHKA2, PRKAB1, CLPX, DKK3, BCR, AR, RNF123, LARS2, SLC5A8, MYL7, DAAM1, PRKD3, ARMC3, CLDN8, ADPRH, CDIP1, YME1L1, HPD, CLOCK, ATF3, FREM2, ZSCAN29, TTYH2, SHMT1, HPN, HSPA4L, CFP, NYA…	1275	9432	20671	1.13618	0.000524926	2.08997e-05	2.96646e-06
UCSC_TFBS	HOX13	556	42.2814	3.07002e-06	EHF, TRRAP, ITSN1, STMN2, SLC4A1, SLC4A2, ISM1, CLDN2, ZMIZ1, WDR90, LIPG, FDXR, PIP4K2A, BBX, MLYCD, JUNB, CMKLR2, ANKS1B, HES7, ZNF282, FNBP1, DAPK2, SERPINF2, RFX1, PHKA2, PRKAB1, DKK3, BCR, FCAMR, AR, RNF123, LARS2, RBP4, MYL7, DAAM1, ADPRH, CDIP1, HPRT1, CLOCK, ATF3, CFB, FREM2, ASF1B, MTMR3, TTYH3, SHMT1, CFP, NYAP2, PCNX3, HPX, LARP1, ADAMTS13, DNAJC25-GNG10, S100A11, SERF2, PROM2, ST3GAL3…	1275	7760	20671	1.16162	0.000543246	2.08997e-05	3.07002e-06
UCSC_TFBS	PAX2	705	53.6122	3.42583e-06	TRRAP, ITSN1, SERPINE1, SLC4A1, SLC4A2, F11R, LIPA, MTBP, LIPC, ZMIZ1, WDR90, LIPG, PIP4K2A, BBX, RTTN, DIP2B, MLYCD, JUNB, XYLB, ANKS1B, HES7, STARD3, ZNF282, DAPK2, GLCE, SERPINF2, COL23A1, RFX1, PHKA2, HPCAL4, CLPX, BCR, FCAMR, AR, RNF123, LARS2, MYL7, DAAM1, LRATD1, RBP2, TFR2, CDIP1, HPD, ATF3, CFB, FREM2, ASF1B, MTMR3, TTYH3, SHMT1, HPN, CFP, ADH7, ADH5, GLG1, ADH6, PCNX3, HPX, C5, LARP1, R…	1275	10153	20671	1.12576	0.000606189	2.24582e-05	3.42583e-06
UCSC_TFBS	LUN1	603	45.8555	4.00671e-06	PGLYRP2, PID1, TRRAP, ITSN1, SERPINE1, SLC4A1, SLC4A2, ISM1, CLDN2, CLDN1, ZMIZ1, WDR90, FDXR, PIP4K2A, BBX, RTTN, DIP2B, JUNB, ANKS1B, HES7, ZNF18, STARD3, ZNF282, DAPK2, DDX11, COL23A1, PASK, HPCAL4, PRKAB1, CLPX, DKK3, BCR, FCAMR, AR, RNF123, LARS2, DAAM1, RBP2, TFR2, ARMC3, HPRT1, ATF3, CFB, ZSCAN29, MTMR3, TTYH3, SHMT1, HSPA4L, CFP, ADH7, NYAP2, ADH5, GLG1, PCNX3, C3, ADAMTS13, C7, C9, EPB41…	1275	8519	20671	1.14757	0.000708937	2.53281e-05	4.00671e-06
UCSC_TFBS	AHRARNT	638	48.5171	4.96729e-06	PGLYRP2, TRRAP, ITSN1, STMN2, SLC4A2, ISM1, COMTD1, ZMIZ1, WDR90, FDXR, JUNB, XYLB, ANKS1B, MEF2A, STARD3, DAPK2, DDX11, SERPINF2, COL23A1, RFX1, PASK, PHKA2, BCR, AR, RNF123, LARS2, RBP4, MYL7, DAAM1, LRATD1, PRKD3, TFR2, YME1L1, CLOCK, ATF3, CFB, FREM2, ZSCAN29, MTMR3, TTYH3, TTYH2, SHMT1, CFP, ADH7, PCNX3, C3, LARP1, ADAMTS13, RDH11, C9, EPB41L2, HMOX1, DNAJC25-GNG10, SERF2, PROM2, ST3GAL3, AB…	1275	9092	20671	1.13766	0.000878827	3.03176e-05	4.96729e-06
UCSC_TFBS	XBP1	601	45.7034	6.85847e-06	EHF, PGLYRP2, PID1, TRRAP, ITSN1, SLC4A1, SLC4A2, ISM1, CLDN2, ZMIZ1, WDR90, FDXR, PIP4K2A, BBX, RTTN, DIP2B, JUNB, ANKS1B, STARD3, DDX11, COL23A1, ZFYVE21, RFX1, PHKA2, HPCAL4, PRKAB1, BCR, AR, RNF123, LARS2, SLC5A8, PRKD3, TFR2, PLEKHS1, YME1L1, HPD, ATF3, CFB, FREM2, PIF1, TTYH2, HPN, HSPA4L, CFI, CFP, NYAP2, GLG1, PCNX3, C3, C5, LARP1, ADAMTS13, C7, RDH11, EPB41L2, HAO1, DNAJC25-GNG10, HLA-DQ…	1275	8519	20671	1.14377	0.00121322	4.0465e-05	6.85847e-06
UCSC_TFBS	HOXA3	509	38.7072	7.7786e-06	PID1, TRRAP, TMEM200A, ITSN1, SERPINE1, STMN2, SLC4A2, ISM1, CLDN2, COMTD1, ZMIZ1, WDR90, BBX, RTTN, XYLB, CMKLR2, ANKS1B, HES7, FNBP1, GLCE, DDX11, SERPINF2, COL23A1, ZFYVE21, PHKA2, PRKAB1, BCR, FCAMR, AR, RNF123, SLC5A8, DAAM1, TFR2, ARMC3, YME1L1, HPRT1, HPD, FREM2, ASF1B, PIF1, MTMR3, TTYH2, HSPA4L, NYAP2, PCNX3, C3, C7, HAO1, FDFT1, ST3GAL3, ABCA1, JAG2, FYB1, CADM1, HOMER1, FZD9, FN1, MTHF…	1275	7072	20671	1.16688	0.00137587	4.44133e-05	7.7786e-06
UCSC_TFBS	P53	783	59.5437	1.10795e-05	ITSN1, CLDN2, ISM1, LIPG, BBX, XYLB, MEF2A, HES7, ZNF18, ZFYVE21, RFX1, HPCAL4, UPB1, PHKA2, PRKAB1, BCR, AR, LARS2, RBP2, TFR2, SPARCL1, HPD, CLOCK, ATF3, PIF1, MTMR3, TTYH3, NYAP2, PCNX3, C3, C5, LARP1, ADAMTS13, RDH11, EPB41L2, HAO1, ABCA1, JAG2, CADM1, FN1, NETO2, GRIN2D, VANGL1, B4GAT1, HYOU1, FAT3, HAMP, SFXN5, WFIKKN1, ODF3L2, HEXD, TFCP2L1, AACS, ZNF48, MMP20, NHSL1, MMP27, MMP26, MYBPC3,…	1275	11504	20671	1.10348	0.00195915	5.97621e-05	1.10795e-05
UCSC_TFBS	LYF1	476	36.1977	1.11421e-05	EHF, PID1, TRRAP, SLC4A2, CLDN1, MTBP, LIPC, WDR90, FDXR, BBX, RTTN, JUNB, CMKLR2, ANKS1B, MEF2A, STARD3, FNBP1, GLCE, DDX11, SERPINF2, COL23A1, PHKA2, HPCAL4, PRKAB1, CLPX, BCR, AR, RNF123, LARS2, DAAM1, RBP2, TFR2, PLEKHS1, SPARCL1, YME1L1, CFB, FREM2, TTYH2, SHMT1, HSPA4L, CFP, NYAP2, FAM149A, GLG1, PCNX3, HPX, C5, ADAMTS13, C9, EPB41L2, HMOX1, HAO2, PROM2, ABCA1, FYB2, FYB1, CADM1, FN1, SLC16…	1275	6575	20671	1.17371	0.00197022	5.97621e-05	1.11421e-05
UCSC_TFBS	STAT1	487	37.0342	1.34021e-05	PID1, TRRAP, SERPINE1, SLC4A2, ISM1, F11R, CLDN1, MTBP, ZMIZ1, WDR90, FDXR, PIP4K2A, BBX, DIP2B, HES7, ZNF282, DAPK2, GLCE, SERPINF2, RNASE4, RFX1, PASK, CLPX, BCR, AR, RNF123, DAAM1, LRATD1, TFR2, YME1L1, SERPING1, CLOCK, CFB, FREM2, ASF1B, MTMR3, TTYH3, HPN, CFI, NYAP2, PCNX3, C5, RDH11, SERF2, FDFT1, ABCA1, JAG2, NDFIP2, CADM1, SLC16A12, GRIN2D, XKR8, VANGL1, SLC6A9, B4GAT1, HYOU1, FAT3, HAMP,…	1275	6758	20671	1.16832	0.00236938	6.97698e-05	1.34021e-05
UCSC_TFBS	MZF1	585	44.4867	1.4012e-05	EHF, PGLYRP2, TRRAP, STMN2, SLC4A1, SLC4A2, ISM1, F11R, CLDN2, LIPA, ZMIZ1, WDR90, LIPG, FDXR, PIP4K2A, BBX, DIP2B, JUNB, ANKS1B, STARD3, FNBP1, COL23A1, RFX1, PASK, HPCAL4, PRKAB1, DKK3, BCR, RNF123, SLC5A8, MYL7, DAAM1, TFR2, ARMC3, ADPRH, CLOCK, ATF3, CFB, FREM2, ASF1B, PIF1, TTYH3, TTYH2, NYAP2, GLG1, PCNX3, C3, LARP1, ADAMTS13, C7, HMOX1, HAO1, SERF2, PROM2, ST3GAL3, JAG2, FYB1, CADM1, HOMER…	1275	8308	20671	1.14159	0.00247707	7.08607e-05	1.4012e-05
UCSC_TFBS	GATA1	958	72.8517	1.4748e-05	ADAMDEC1, PGLYRP2, PID1, ITSN1, CLDN2, ISM1, F11R, COMTD1, LIPC, LIPG, BBX, MEF2A, HES7, STARD3, ZNF18, ZNF282, FNBP1, ZFYVE21, RNASE4, RFX1, UPB1, PHKA2, BCR, AR, LARS2, SLC5A8, RBP4, RBP2, TFR2, CLDN8, SPARCL1, HPD, CLOCK, ATF3, PIF1, MTMR3, TTYH2, SHMT1, NYAP2, PCNX3, C3, HPX, LARP1, C7, RDH11, C9, EPB41L2, HAO1, ABCA1, JAG2, FYB2, FYB1, CADM1, FN1, NR0B1, CP, GRIN2D, BHMT, B4GAT1, NOX4, HYOU1…	1275	14462	20671	1.07396	0.002607	7.25108e-05	1.4748e-05
UCSC_TFBS	NFY	589	44.7909	1.6902e-05	EHF, PID1, TRRAP, ITSN1, SLC4A1, SLC4A2, F11R, LIPA, MTBP, ZMIZ1, FDXR, PIP4K2A, BBX, RTTN, MLYCD, JUNB, ANKS1B, HES7, STARD3, ZNF282, DAPK2, GLCE, SERPINF2, COL23A1, ZFYVE21, RFX1, PASK, PHKA2, UPB1, CLPX, DKK3, AR, RNF123, RBP4, SLC5A8, DAAM1, LRATD1, PRKD3, TFR2, PLEKHS1, ARMC3, CLDN8, CDIP1, YME1L1, HPD, FREM2, ASF1B, PIF1, MTMR3, TTYH3, SHMT1, CFP, NYAP2, GLG1, PCNX3, HPX, LARP1, RDH11, HMOX…	1275	8384	20671	1.13898	0.00298721	7.95252e-05	1.6902e-05
UCSC_TFBS	ZIC3	474	36.0456	1.70732e-05	EHF, PID1, SERPINE1, STMN2, SLC4A1, SLC4A2, ISM1, CLDN2, COMTD1, LIPC, ZMIZ1, WDR90, FDXR, PIP4K2A, BBX, JUNB, ANKS1B, HES7, ZNF18, FNBP1, GLCE, SERPINF2, COL23A1, RFX1, HPCAL4, PRKAB1, UPB1, CLPX, BCR, AR, RNF123, RBP4, SLC5A8, MYL7, DAAM1, TFR2, PIF1, SHMT1, HPN, FAM149A, GLG1, PCNX3, C3, LARP1, ADAMTS13, EPB41L2, PROM2, FDFT1, ST3GAL3, ABCA1, JAG2, CADM1, FZD9, FN1, SLC16A12, MTHFR, SLC16A11, …	1275	6571	20671	1.16949	0.00301742	7.95252e-05	1.70732e-05
UCSC_TFBS	TATA	652	49.5817	1.79236e-05	EHF, PID1, TMEM200A, ITSN1, SERPINE1, STMN2, ISM1, CLDN1, LIPA, COMTD1, ZMIZ1, FDXR, PIP4K2A, BBX, RTTN, DIP2B, JUNB, XYLB, CMKLR2, ANKS1B, HES7, ZNF18, FNBP1, DAPK2, GLCE, COL23A1, ZFYVE21, PHKA2, CLPX, DKK3, AR, RNF123, RBP4, DAAM1, LRATD1, RBP2, PRKD3, ARMC3, CLDN8, SPARCL1, CDIP1, HPRT1, ATF3, FREM2, ASF1B, MTMR3, SHMT1, HSPA4L, CFI, NYAP2, GLG1, ADH6, C3, C5, C7, RDH11, C9, EPB41L2, HAO1, DN…	1275	9397	20671	1.12489	0.00316747	8.09834e-05	1.79236e-05
UCSC_TFBS	TAL1BETAE47	364	27.6806	1.84492e-05	DMGDH, PID1, THSD7B, ITSN1, AQP6, SLC4A1, SLC4A2, LIPA, C4B, C4A, MTBP, HERC2, LIPC, HERC1, ZMIZ1, WDR90, FDXR, RTTN, DIP2B, SOX6, LGALS8, CMKLR2, SOX5, ANKS1B, MFSD2A, TKTL2, HES7, FNBP1, DDX11, GLCE, ANK3, RFX1, CPT1C, JMJD8, CPT1B, CLPX, GCAT, DKK3, BCR, LARS2, AR, RNF123, LRATD1, DAAM1, SPARCL1, CDIP1, YME1L1, TTLL11, HPD, RIN2, CFB, LLGL1, PLPP1, SLC22A6, MTMR3, EPAS1, PDE1A, SDC2, SHMT1, HP…	1275	4879	20671	1.20954	0.00326022	8.09834e-05	1.84492e-05
UCSC_TFBS	RFX1	728	55.3612	1.87589e-05	PID1, TRRAP, TMEM200A, ITSN1, SERPINE1, STMN2, SLC4A1, SLC4A2, ISM1, MTBP, COMTD1, LIPC, ZMIZ1, WDR90, LIPG, FDXR, PIP4K2A, BBX, RTTN, DIP2B, JUNB, XYLB, CMKLR2, ANKS1B, MEF2A, STARD3, ZNF282, DAPK2, GLCE, SERPINF2, COL23A1, ZFYVE21, RFX1, PASK, PHKA2, HPCAL4, UPB1, CLPX, DKK3, BCR, FCAMR, AR, RNF123, LARS2, RBP4, DAAM1, PRKD3, TFR2, ARMC3, CLOCK, ATF3, CFB, FREM2, ASF1B, TTYH3, TTYH2, SHMT1, NYA…	1275	10636	20671	1.1097	0.00331484	8.09834e-05	1.87589e-05
UCSC_TFBS	FOXO3	346	26.3118	1.97978e-05	ADAMDEC1, EHF, PID1, THSD7B, ITSN1, ISM1, CLDN1, NIPAL4, MTBP, HERC2, HERC1, ZMIZ1, BBX, CHAC2, RTTN, SOX6, SLC12A7, SOX5, ANKS1B, PAQR9, FNBP1, GLCE, COL23A1, PAQR3, ZFYVE21, ANK3, PASK, PHKA2, CLPX, DKK3, AR, SLC5A8, DAAM1, PRKD3, PPP1R3B, ARMC3, MTHFD2L, SPARCL1, YME1L1, TTLL11, HPRT1, CLOCK, STX1A, LLGL1, PLPP1, ASF1B, EPAS1, PDE1A, HSPA4L, CFI, TRANK1, CD99L2, ADH7, NYAP2, ADH6, C5, LARP1, N…	1275	4609	20671	1.21708	0.00349811	8.34335e-05	1.97978e-05
UCSC_TFBS	HNF4	578	43.9544	2.62752e-05	PID1, SLC4A1, SLC4A2, CLDN2, CLDN1, LIPA, LIPC, ZMIZ1, WDR90, FDXR, BBX, RTTN, JUNB, XYLB, CMKLR2, ANKS1B, HES7, FNBP1, DAPK2, GLCE, DDX11, COL23A1, PASK, CLPX, BCR, AR, RNF123, LARS2, SLC5A8, DAAM1, LRATD1, PRKD3, CDIP1, SERPING1, ATF3, CFB, FREM2, ASF1B, PIF1, TTYH3, TTYH2, HPN, HSPA4L, NYAP2, GLG1, PCNX3, C3, LDHB, C5, LARP1, ADAMTS13, C9, EPB41L2, HLA-DQA2, SERF2, PROM2, ST3GAL3, ABCA1, JAG2,…	1275	8238	20671	1.13752	0.00463998	0.000108156	2.62752e-05
UCSC_TFBS	CHOP	575	43.7262	2.79055e-05	CDA, EHF, PID1, TRRAP, ITSN1, SERPINE1, STMN2, SLC4A2, ISM1, CLDN2, MTBP, COMTD1, LIPC, ZMIZ1, WDR90, BBX, RTTN, DIP2B, XYLB, CMKLR2, ANKS1B, MEF2A, ZNF282, DAPK2, SERPINF2, ZFYVE21, RFX1, HPCAL4, UPB1, CLPX, DKK3, BCR, FCAMR, AR, LARS2, MYL7, DAAM1, PRKD3, TFR2, PLEKHS1, ARMC3, YME1L1, ATF3, CFB, FREM2, ZSCAN29, ZNF274, MTMR3, SHMT1, HPN, CFP, ADH7, NYAP2, PCNX3, HPX, LARP1, ADAMTS13, C7, HMOX1,…	1275	8193	20671	1.13783	0.00492717	0.000110722	2.79055e-05
UCSC_TFBS	AREB6	994	75.5894	2.81496e-05	ADAMDEC1, PGLYRP2, PID1, ITSN1, ISM1, LIPA, LIPC, LIPG, BBX, MLYCD, MEF2A, HES7, STARD3, ZNF282, FNBP1, RNASE4, RFX1, HPCAL4, UPB1, PHKA2, PRKAB1, BCR, AR, LARS2, SLC5A8, RBP4, MYL7, LRATD1, RBP2, TFR2, CLDN8, SPARCL1, HPD, CLOCK, ATF3, PIF1, MTMR3, TTYH3, TTYH2, SHMT1, HPN, NYAP2, PCNX3, C3, HPX, C5, LARP1, ADAMTS13, C7, RDH11, EPB41L2, HAO1, HAO2, ABCA1, JAG2, FYB2, CADM1, FN1, NR0B1, CP, GRIN2…	1275	15120	20671	1.06582	0.00497016	0.000110722	2.81496e-05
UCSC_TFBS	ROAZ	550	41.8251	3.13789e-05	EHF, PID1, TRRAP, ITSN1, SLC4A2, LIPA, COMTD1, ZMIZ1, WDR90, FDXR, PIP4K2A, BBX, DIP2B, JUNB, ANKS1B, HES7, STARD3, ZNF282, DAPK2, GLCE, SERPINF2, COL23A1, ZFYVE21, PHKA2, CLPX, BCR, RNF123, LRATD1, TFR2, ARMC3, ADPRH, SERPING1, CLOCK, CFB, FREM2, ASF1B, ZSCAN29, MTMR3, HPN, HSPA4L, CFP, NYAP2, FAM149A, GLG1, PCNX3, C3, HPX, LARP1, ADAMTS13, EPB41L2, DNAJC25-GNG10, HLA-DQA2, HLA-DQA1, PROM2, ABCA…	1275	7802	20671	1.1429	0.00553876	0.000120741	3.13789e-05
UCSC_TFBS	SREBP1	716	54.4487	3.65957e-05	EHF, PID1, TRRAP, TMEM200A, ITSN1, SERPINE1, STMN2, SLC4A1, SLC4A2, F11R, CLDN2, COMTD1, ZMIZ1, WDR90, FDXR, PIP4K2A, BBX, RTTN, DIP2B, JUNB, XYLB, CMKLR2, ANKS1B, MEF2A, HES7, ZNF282, FNBP1, GLCE, DDX11, SERPINF2, COL23A1, ZFYVE21, PHKA2, PRKAB1, DKK3, BCR, FCAMR, AR, RNF123, RBP4, SLC5A8, MYL7, DAAM1, TFR2, ADPRH, SPARCL1, YME1L1, HPD, CLOCK, ATF3, CFB, FREM2, ASF1B, PIF1, MTMR3, TTYH3, TTYH2, …	1275	10479	20671	1.10776	0.00645663	0.000137818	3.65957e-05
UCSC_TFBS	GFI1	533	40.5323	3.88065e-05	EHF, PGLYRP2, TRRAP, ITSN1, SLC4A2, ISM1, CLDN2, LIPA, COMTD1, LIPC, ZMIZ1, LIPG, PIP4K2A, BBX, RTTN, DIP2B, JUNB, ANKS1B, FNBP1, DAPK2, GLCE, COL23A1, RNASE4, RFX1, PHKA2, UPB1, DKK3, AR, LARS2, RBP4, DAAM1, LRATD1, PRKD3, PLEKHS1, ARMC3, SPARCL1, HPRT1, HPD, CLOCK, ATF3, CFB, FREM2, ASF1B, MTMR3, SHMT1, NYAP2, ADH6, C5, LARP1, C9, SERF2, PROM2, ST3GAL3, ABCA1, JAG2, NDFIP2, FYB1, CADM1, DNASE2B…	1275	7545	20671	1.1453	0.00684534	0.000143099	3.88065e-05
UCSC_TFBS	CEBP	904	68.7452	4.08298e-05	ADAMDEC1, PGLYRP2, PID1, ITSN1, CLDN2, ISM1, F11R, CLDN1, LIPA, COMTD1, LIPC, BBX, MEF2A, HES7, ZNF282, FNBP1, RNASE4, RFX1, PHKA2, PRKAB1, BCR, AR, LARS2, SLC5A8, LRATD1, TFR2, SPARCL1, HPD, CLOCK, PIF1, MTMR3, TTYH3, SHMT1, HPN, NYAP2, PCNX3, C3, HPX, C5, LARP1, ADAMTS13, C7, RDH11, C9, EPB41L2, HAO1, HAO2, ABCA1, JAG2, FYB1, CADM1, FN1, NETO2, CP, GRIN2D, VANGL1, BHMT, B4GAT1, NOX4, HYOU1, FAT…	1275	13607	20671	1.0771	0.00720097	0.000147487	4.08298e-05
UCSC_TFBS	ARNT	574	43.6502	4.25099e-05	ADAMDEC1, PGLYRP2, TRRAP, ITSN1, SERPINE1, STMN2, SLC4A2, CLDN2, LIPA, LIPC, ZMIZ1, WDR90, LIPG, FDXR, PIP4K2A, BBX, RTTN, XYLB, CMKLR2, ANKS1B, HES7, STARD3, ZNF282, FNBP1, DDX11, SERPINF2, COL23A1, RNASE4, RFX1, HPCAL4, AR, RNF123, SLC5A8, TFR2, PLEKHS1, ASF1B, TTYH3, HPN, CFI, CFP, GLG1, PCNX3, LARP1, ADAMTS13, RDH11, SERF2, PROM2, ST3GAL3, ABCA1, JAG2, CADM1, FZD9, FN1, GP2, MTHFR, SLC16A11, …	1275	8204	20671	1.13433	0.00749617	0.000150485	4.25099e-05
UCSC_TFBS	CEBPB	661	50.2662	4.86894e-05	EHF, PID1, TRRAP, ITSN1, SERPINE1, STMN2, ISM1, F11R, CLDN2, CLDN1, ZMIZ1, LIPG, PIP4K2A, BBX, RTTN, DIP2B, JUNB, CMKLR2, ANKS1B, MEF2A, HES7, FNBP1, DAPK2, GLCE, COL23A1, PHKA2, HPCAL4, CLPX, DKK3, BCR, FCAMR, AR, RNF123, LARS2, DAAM1, LRATD1, RBP2, PRKD3, ARMC3, CLDN8, YME1L1, SERPING1, HPRT1, CLOCK, ATF3, CFB, FREM2, ASF1B, ZSCAN29, MTMR3, TTYH2, HSPA4L, CFI, CFP, ADH7, NYAP2, GLG1, PCNX3, C3,…	1275	9608	20671	1.11537	0.0085812	0.000168981	4.86894e-05
UCSC_TFBS	P300	454	34.5247	4.97036e-05	TRRAP, ITSN1, SLC4A2, ISM1, CLDN2, LIPC, ZMIZ1, WDR90, RTTN, DIP2B, JUNB, CMKLR2, ANKS1B, HES7, ZNF18, STARD3, FNBP1, DAPK2, GLCE, ZFYVE21, RNASE4, HPCAL4, BCR, RNF123, TFR2, CDIP1, YME1L1, ATF3, CFB, ASF1B, SHMT1, HPN, CFP, ADH7, NYAP2, GLG1, PCNX3, HPX, LARP1, HAO1, DNAJC25-GNG10, HLA-DQA2, SERF2, ST3GAL3, JAG2, CADM1, FN1, SLC16A12, MTHFR, NETO2, XKR8, EHD3, SLC6A9, B4GAT1, HYOU1, FAT3, CDK15,…	1275	6324	20671	1.1639	0.00875917	0.000169183	4.97036e-05
UCSC_TFBS	NFE2	432	32.8517	5.18656e-05	EHF, TRRAP, ITSN1, STMN2, SLC4A2, LIPC, ZMIZ1, BBX, ANKS1B, HES7, FNBP1, DAPK2, SERPINF2, COL23A1, RNASE4, PHKA2, HPCAL4, UPB1, DKK3, BCR, AR, RNF123, LARS2, RBP4, RBP2, CLDN8, ADPRH, YME1L1, ATF3, PIF1, ZNF274, MTMR3, TTYH2, HPN, HPX, LARP1, EPB41L2, HMOX1, SERF2, PROM2, ST3GAL3, ABCA1, NDFIP2, CADM1, DNASE2B, SLC16A12, MTHFR, NETO2, ELL2, SLC6A9, CYP1A2, CDK15, SFXN5, CPEB4, DPYS, NCAPG2, HEXD,…	1275	5984	20671	1.17042	0.00913843	0.000173211	5.18656e-05
UCSC_TFBS	GATA	537	40.8365	5.34755e-05	EHF, PID1, TRRAP, TMEM200A, ITSN1, STMN2, SLC4A1, SLC4A2, ISM1, CLDN2, CLDN1, LIPC, ZMIZ1, PIP4K2A, BBX, RTTN, XYLB, CMKLR2, ANKS1B, ZNF282, GLCE, COL23A1, RFX1, PHKA2, HPCAL4, RNF123, MYL7, DAAM1, PRKD3, ARMC3, CLDN8, SERPING1, ATF3, FREM2, ASF1B, MTMR3, SHMT1, HSPA4L, NYAP2, GLG1, PCNX3, C3, LARP1, C9, EPB41L2, HAO1, DNAJC25-GNG10, FDFT1, ST3GAL3, ABCA1, FYB2, CADM1, FN1, GP2, VANGL1, EHD3, H1-…	1275	7633	20671	1.14059	0.00942076	0.000175281	5.34755e-05
UCSC_TFBS	AP4	759	57.7186	5.8261e-05	CDA, PGLYRP2, ZNF174, PID1, TRRAP, ITSN1, SERPINE1, SLC4A1, SLC4A2, ISM1, LIPA, ZMIZ1, WDR90, LIPG, FDXR, PIP4K2A, BBX, RTTN, DIP2B, MLYCD, JUNB, XYLB, CMKLR2, ANKS1B, MEF2A, HES7, STARD3, ZNF282, DAPK2, DDX11, SERPINF2, COL23A1, ZFYVE21, RNASE4, RFX1, PHKA2, PRKAB1, CLPX, BCR, AR, RNF123, LARS2, RBP4, MYL7, DAAM1, LRATD1, TFR2, ARMC3, CDIP1, YME1L1, SERPING1, HPD, CLOCK, CFB, FREM2, ASF1B, PIF1,…	1275	11217	20671	1.09702	0.0102595	0.000187495	5.8261e-05
UCSC_TFBS	ZIC2	297	22.5856	7.15916e-05	DMGDH, ADAMDEC1, SLC46A2, MT1M, FOXI1, AQP6, SLC4A2, F11R, C4B, C4A, ZMIZ1, WDR90, LONP1, BBX, PIP4K2A, CHAC2, LGALS8, SLC12A7, EPHB4, ANKS1B, HES7, DAPK2, SLC34A1, GLCE, SERPINF2, COL23A1, HSD11B1L, P3H1, MMD2, UPB1, MAPK8IP3, JMJD8, CPT1B, GCAT, LARS2, RNF123, SLC5A8, MT1A, PPP1R3C, DAAM1, PPP1R3B, TFR2, CDIP1, SIK1, CFB, CES2, ATF3, ZSCAN29, MT1E, ASF1B, PIF1, TTYH3, MTARC1, HPN, CFI, NYAP2, P…	1275	3938	20671	1.22273	0.0125922	0.000226281	7.15916e-05
UCSC_TFBS	ER	605	46.0076	8.27474e-05	EHF, TRRAP, ITSN1, SERPINE1, STMN2, SLC4A1, SLC4A2, MTBP, ZMIZ1, WDR90, LIPG, FDXR, BBX, RTTN, DIP2B, JUNB, XYLB, CMKLR2, ANKS1B, HES7, STARD3, ZNF282, FNBP1, DAPK2, GLCE, DDX11, SERPINF2, COL23A1, RFX1, PASK, CLPX, BCR, AR, RNF123, RBP4, MYL7, DAAM1, RBP2, PLEKHS1, ARMC3, YME1L1, HPD, CLOCK, ATF3, CFB, FREM2, ASF1B, ZSCAN29, TTYH3, TTYH2, SHMT1, NYAP2, ADH5, FAM149A, GLG1, PCNX3, C3, C5, ADAMTS1…	1275	8744	20671	1.12175	0.0145402	0.000256953	8.27474e-05
UCSC_TFBS	PAX5	671	51.0266	8.74538e-05	CDA, PGLYRP2, PID1, TRRAP, ITSN1, SERPINE1, STMN2, SLC4A1, SLC4A2, ISM1, CLDN2, LIPA, COMTD1, LIPC, ZMIZ1, WDR90, FDXR, PIP4K2A, BBX, DIP2B, JUNB, ANKS1B, HES7, STARD3, ZNF282, FNBP1, DAPK2, GLCE, DDX11, COL23A1, RFX1, PASK, PHKA2, HPCAL4, PRKAB1, UPB1, CLPX, DKK3, BCR, RNF123, RBP4, MYL7, DAAM1, LRATD1, TFR2, SPARCL1, CDIP1, CLOCK, ATF3, CFB, FREM2, ASF1B, ZSCAN29, MTMR3, TTYH3, TTYH2, HPN, CFP,…	1275	9812	20671	1.10871	0.0153608	0.000266885	8.74538e-05
UCSC_TFBS	PAX4	914	69.5057	9.54526e-05	PID1, ITSN1, CLDN2, ISM1, CLDN1, LIPA, LIPC, LIPG, BBX, MLYCD, XYLB, MEF2A, HES7, STARD3, FNBP1, ZFYVE21, RNASE4, RFX1, HPCAL4, UPB1, PHKA2, BCR, AR, LARS2, RBP4, LRATD1, TFR2, CLDN8, CLOCK, ATF3, PIF1, MTMR3, TTYH3, TTYH2, SHMT1, HPN, NYAP2, PCNX3, HPX, LARP1, ADAMTS13, C7, RDH11, EPB41L2, HAO2, ABCA1, JAG2, FYB2, FYB1, CADM1, FN1, NETO2, CP, GRIN2D, VANGL1, B4GAT1, NOX4, HYOU1, FAT3, SFXN5, ZNF…	1275	13832	20671	1.0713	0.016754	0.000286358	9.54526e-05
UCSC_TFBS	STAT	425	32.3194	0.000104186	PGLYRP2, PID1, TRRAP, ITSN1, ISM1, CLDN2, LIPA, MTBP, LIPC, ZMIZ1, PIP4K2A, BBX, RTTN, DIP2B, JUNB, ANKS1B, STARD3, FNBP1, DAPK2, ZFYVE21, PASK, PHKA2, UPB1, AR, RNF123, LARS2, SLC5A8, DAAM1, TFR2, PLEKHS1, CLDN8, YME1L1, SERPING1, HPD, CFB, FREM2, TTYH2, CFP, ADH7, NYAP2, PCNX3, C3, HPX, C9, HAO1, S100A11, ST3GAL3, ZSCAN18, ABCA1, FYB2, CADM1, HOMER1, FN1, NETO2, ELL2, GRIN2D, GPR137C, VANGL1, E…	1275	5918	20671	1.1643	0.0182728	0.000307348	0.000104186
UCSC_TFBS	MYCMAX	742	56.4259	0.000117006	EHF, PGLYRP2, PID1, TRRAP, ITSN1, SERPINE1, STMN2, SLC4A1, SLC4A2, CLDN2, LIPA, MTBP, LIPC, ZMIZ1, WDR90, FDXR, PIP4K2A, BBX, DIP2B, JUNB, CMKLR2, ANKS1B, HES7, ZNF18, STARD3, ZNF282, FNBP1, DAPK2, DDX11, SERPINF2, COL23A1, ZFYVE21, RFX1, HPCAL4, UPB1, BCR, AR, RNF123, LARS2, SLC5A8, MYL7, DAAM1, LRATD1, TFR2, ARMC3, SPARCL1, CDIP1, HPRT1, HPD, CLOCK, ATF3, CFB, FREM2, ZSCAN29, MTMR3, TTYH3, TTYH…	1275	10988	20671	1.0948	0.0204983	0.000339509	0.000117006
UCSC_TFBS	FREAC3	506	38.4791	0.000142696	ADAMDEC1, EHF, PID1, ITSN1, STMN2, ISM1, ZMIZ1, PIP4K2A, BBX, RTTN, DIP2B, CMKLR2, ANKS1B, MEF2A, HES7, FNBP1, DAPK2, COL23A1, PHKA2, UPB1, CLPX, AR, DAAM1, RBP2, PRKD3, ARMC3, YME1L1, CLOCK, ATF3, CFB, FREM2, MTMR3, HSPA4L, CFI, NYAP2, GLG1, HPX, LARP1, EPB41L2, HAO1, PROM2, FDFT1, ST3GAL3, ABCA1, FYB2, FYB1, CADM1, FZD9, FN1, SLC16A12, NETO2, ELL2, VANGL1, SQLE, BHMT, GJB2, SLC6A9, GJB6, NOX4, …	1275	7206	20671	1.13843	0.0249426	0.000407373	0.000142696
UCSC_TFBS	TAL1BETAITF2	631	47.9848	0.000150076	EHF, PID1, TRRAP, ITSN1, SERPINE1, STMN2, SLC4A2, ISM1, CLDN2, MTBP, LIPC, ZMIZ1, WDR90, LIPG, FDXR, PIP4K2A, BBX, RTTN, DIP2B, JUNB, ANKS1B, STARD3, FNBP1, DAPK2, GLCE, COL23A1, ZFYVE21, RFX1, PASK, PHKA2, HPCAL4, UPB1, DKK3, BCR, AR, RNF123, SLC5A8, DAAM1, PRKD3, ARMC3, SPARCL1, SERPING1, CFB, FREM2, PIF1, MTMR3, TTYH2, HPN, CFP, NYAP2, ADH5, GLG1, PCNX3, C3, ADAMTS13, RDH11, C9, HAO1, SERF2, P…	1275	9203	20671	1.11161	0.0262157	0.000421642	0.000150076
UCSC_TFBS	CDPCR1	464	35.2852	0.00019042	PGLYRP2, ZNF174, PID1, TRRAP, TMEM200A, ISM1, CLDN1, MTBP, COMTD1, LIPC, ZMIZ1, LIPG, BBX, DIP2B, ANKS1B, MEF2A, STARD3, FNBP1, DAPK2, GLCE, COL23A1, PHKA2, UPB1, CLPX, DKK3, BCR, AR, RNF123, DAAM1, PRKD3, TFR2, ARMC3, ADPRH, SPARCL1, CDIP1, YME1L1, HPD, FREM2, TTYH3, TTYH2, CFP, NYAP2, FAM149A, GLG1, LARP1, EPB41L2, HMOX1, SERF2, PROM2, JAG2, FYB2, FYB1, CADM1, DNASE2B, FZD9, FN1, MTHFR, GRIN2D,…	1275	6564	20671	1.14604	0.0331458	0.00052663	0.00019042
UCSC_TFBS	NMYC	381	28.9734	0.000215725	CDA, PGLYRP2, PID1, HDAC10, TRRAP, SERPINE1, STMN2, SLC4A2, C4B, C4A, COMTD1, RASSF1, HERC2, PNP, HERC1, ZMIZ1, PPAT, LONP1, FDXR, DIP2B, JUNB, SLC35A5, PDK1, TKTL2, HES7, STARD3, PAQR9, CPT1A, CCDC78, DAPK2, ENTPD5, SERPINF2, COL23A1, ANK3, CPT1C, UPB1, MAPK8IP3, JMJD8, HPCAL4, LARS2, MYL7, SOAT2, PPP1R3B, TFR2, BTK, TTLL11, RIN2, FREM2, ATF3, IGSF8, GCDH, TTYH3, CFI, PCNX3, HELZ2, LARP1, DHX32,…	1275	5285	20671	1.16878	0.0374676	0.000587437	0.000215725
UCSC_TFBS	MSX1	495	37.6426	0.000278188	ADAMDEC1, PID1, TRRAP, TMEM200A, ITSN1, SLC4A2, CLDN2, LIPA, MTBP, ZMIZ1, PIP4K2A, BBX, RTTN, DIP2B, CMKLR2, ANKS1B, MEF2A, HES7, FNBP1, DDX11, COL23A1, PHKA2, PRKAB1, CLPX, AR, RNF123, DAAM1, RBP2, SERPING1, CLOCK, ATF3, CFB, FREM2, TTYH2, NYAP2, PCNX3, LDHB, C5, LARP1, ADAMTS13, C9, EPB41L2, HMOX1, HAO1, DNAJC25-GNG10, HAO2, SERF2, FDFT1, ST3GAL3, ABCA1, FYB2, FYB1, CADM1, HOMER1, FN1, NR0B1, E…	1275	7081	20671	1.13334	0.0480532	0.00074605	0.000278188
UCSC_TFBS	MRF2	601	45.7034	0.000288966	TRRAP, TMEM200A, ITSN1, SLC4A1, ISM1, CLDN2, COMTD1, LIPC, ZMIZ1, WDR90, FDXR, PIP4K2A, BBX, RTTN, JUNB, CMKLR2, ANKS1B, ZNF18, COL23A1, RFX1, PASK, PHKA2, CLPX, BCR, AR, RNF123, LARS2, SLC5A8, DAAM1, TFR2, SPARCL1, CDIP1, HPRT1, CLOCK, ATF3, CFB, FREM2, PIF1, MTMR3, SHMT1, HPN, HSPA4L, CFP, ADH7, ADH5, FAM149A, GLG1, PCNX3, C3, HPX, C5, C7, DNAJC25-GNG10, HLA-DQA2, HAO2, HLA-DQA1, FDFT1, SLC19A2…	1275	8769	20671	1.11116	0.049868	0.000753816	0.000288966
UCSC_TFBS	MIF1	501	38.0989	0.00029159	EHF, TRRAP, SLC4A1, SLC4A2, ISM1, CLDN2, MTBP, ZMIZ1, WDR90, LIPG, FDXR, PIP4K2A, BBX, RTTN, DIP2B, JUNB, ANKS1B, MEF2A, STARD3, GLCE, DDX11, SERPINF2, ZFYVE21, RFX1, PASK, BCR, FCAMR, AR, RNF123, LARS2, DAAM1, TFR2, ARMC3, YME1L1, CFB, ZSCAN29, TTYH3, TTYH2, SHMT1, CFI, PCNX3, HPX, C5, LARP1, ADAMTS13, EPB41L2, HMOX1, HAO1, DNAJC25-GNG10, PROM2, ST3GAL3, ZSCAN18, CADM1, HOMER1, FN1, GP2, MTHFR, …	1275	7181	20671	1.13111	0.0503093	0.000753816	0.00029159
UCSC_TFBS	IRF7	536	40.7605	0.000297318	EHF, PID1, TRRAP, ITSN1, SLC4A2, ISM1, LIPA, LIPC, ZMIZ1, WDR90, PIP4K2A, BBX, RTTN, ANKS1B, MEF2A, DAPK2, GLCE, DDX11, RFX1, PASK, PHKA2, PRKAB1, DKK3, BCR, FCAMR, AR, RNF123, LARS2, DAAM1, RBP2, PRKD3, ARMC3, YME1L1, SERPING1, HPRT1, HPD, ATF3, FREM2, ZSCAN29, ZNF274, MTMR3, HPN, HSPA4L, NYAP2, ADH5, C5, C9, EPB41L2, HAO1, HAO2, PROM2, ST3GAL3, ABCA1, FYB2, FYB1, CADM1, FZD9, FN1, SLC16A12, SLC…	1275	7734	20671	1.1236	0.051272	0.000753816	0.000297318
UCSC_TFBS	CDPCR3HD	532	40.4563	0.000298119	PID1, TRRAP, TMEM200A, ITSN1, ISM1, CLDN1, MTBP, COMTD1, ZMIZ1, LIPG, FDXR, BBX, RTTN, DIP2B, JUNB, CMKLR2, ANKS1B, HES7, FNBP1, DAPK2, DDX11, COL23A1, RFX1, PHKA2, AR, DAAM1, PRKD3, TFR2, PLEKHS1, YME1L1, CFB, FREM2, ASF1B, ZSCAN29, MTMR3, TTYH2, HPN, CFI, ADH7, NYAP2, ADH5, GLG1, PCNX3, C3, LARP1, C7, HAO2, FDFT1, ST3GAL3, ABCA1, JAG2, NDFIP2, CADM1, FN1, SLC16A11, NR0B1, CP, ELL2, GRIN2D, GLUD…	1275	7670	20671	1.12452	0.0514066	0.000753816	0.000298119
UCSC_TFBS	SPZ1	387	29.4297	0.000306099	PGLYRP2, SERPINE1, STMN2, SLC4A1, SLC4A2, ISM1, CLDN2, MTBP, ZMIZ1, WDR90, BBX, JUNB, HES7, STARD3, ZNF282, SERPINF2, COL23A1, ZFYVE21, RFX1, HPCAL4, BCR, FCAMR, AR, RNF123, RBP4, DAAM1, SERPING1, HPRT1, CLOCK, ASF1B, PIF1, ZNF274, HPN, GLG1, PCNX3, C3, C5, LARP1, EPB41L2, ZSCAN18, ABCA1, JAG2, CADM1, HOMER1, FZD9, GP2, MTHFR, SLC16A11, GRIN2D, VANGL1, BHMT, B4GAT1, HYOU1, HAMP, CDK15, SFXN5, CPE…	1275	5398	20671	1.16233	0.0527459	0.000763092	0.000306099
UCSC_TFBS	CP2	469	35.6654	0.00035728	CDA, EHF, PGLYRP2, ITSN1, STMN2, SLC4A1, SLC4A2, LIPC, ZMIZ1, WDR90, PIP4K2A, MLYCD, CMKLR2, ANKS1B, HES7, ZNF18, ZNF282, DAPK2, DDX11, COL23A1, RFX1, PRKAB1, CLPX, DKK3, BCR, AR, RNF123, LRATD1, RBP2, ARMC3, ATF3, CFB, ASF1B, TTYH3, CFP, FAM149A, GLG1, PCNX3, C3, HMOX1, DNAJC25-GNG10, PROM2, ABCA1, JAG2, FYB1, CADM1, FN1, GP2, ELL2, GRIN2D, XKR8, VANGL1, SQLE, GLUD1, GJB2, GLUD2, SLC6A9, CYP1A2,…	1275	6688	20671	1.13691	0.0612911	0.000878313	0.00035728
UCSC_TFBS	RREB1	458	34.8289	0.000368115	EHF, PID1, TRRAP, ITSN1, SERPINE1, SLC4A1, SLC4A2, ISM1, LIPC, ZMIZ1, FDXR, BBX, RTTN, JUNB, ANKS1B, HES7, STARD3, DAPK2, GLCE, SERPINF2, PHKA2, PRKAB1, CLPX, BCR, RNF123, DAAM1, ADPRH, SPARCL1, CDIP1, HPRT1, HPD, CFB, FREM2, ASF1B, MTMR3, HPN, CFP, PCNX3, HPX, LARP1, HLA-DQA2, HLA-DQA1, PROM2, ST3GAL3, ZSCAN18, JAG2, FYB1, CADM1, FZD9, FN1, SLC16A11, ELL2, GRIN2D, VANGL1, H1-6, SLC6A9, B4GAT1, G…	1275	6521	20671	1.13868	0.0630903	0.000892553	0.000368115
UCSC_TFBS	STAT5B	397	30.1901	0.000386232	PID1, SLC4A2, F11R, CLDN2, MTBP, ZMIZ1, BBX, RTTN, DIP2B, JUNB, ANKS1B, DAPK2, SERPINF2, COL23A1, ZFYVE21, RNASE4, PHKA2, HPCAL4, DKK3, FCAMR, RNF123, LARS2, SLC5A8, ATF3, FREM2, ZSCAN29, CFI, HPX, C7, C9, EPB41L2, S100A11, SERF2, SLC19A2, ST3GAL3, ABCA1, CADM1, FN1, SLC16A12, GP2, MTHFR, NR0B1, CP, ELL2, XKR8, SQLE, BHMT, B4GAT1, FAT3, HAMP, CDK15, SFXN5, CPEB4, NCAPG2, ADK, GPT, PYGL, SLC6A4, A…	1275	5567	20671	1.15617	0.066091	0.000923825	0.000386232
UCSC_TFBS	TAXCREB	638	48.5171	0.000450405	EHF, TRRAP, ITSN1, SLC4A1, SLC4A2, ISM1, F11R, CLDN1, LIPA, COMTD1, ZMIZ1, WDR90, FDXR, PIP4K2A, RTTN, DIP2B, JUNB, ANKS1B, HES7, STARD3, ZNF282, DAPK2, GLCE, SERPINF2, RFX1, PASK, PRKAB1, UPB1, DKK3, BCR, AR, RNF123, RBP4, DAAM1, PLEKHS1, CLDN8, ADPRH, CDIP1, SERPING1, CLOCK, CFB, FREM2, ASF1B, ZSCAN29, MTMR3, SHMT1, HPN, PCNX3, C3, ADH4, C5, LARP1, ADAMTS13, C7, RDH11, C9, EPB41L2, HMOX1, HAO1,…	1275	9401	20671	1.10027	0.0766433	0.00106296	0.000450405
UCSC_TFBS	FAC1	557	42.3574	0.00049211	EHF, PID1, TRRAP, ITSN1, SERPINE1, ISM1, CLDN2, MTBP, COMTD1, LIPC, ZMIZ1, WDR90, LIPG, FDXR, PIP4K2A, BBX, RTTN, DIP2B, ANKS1B, MEF2A, HES7, FNBP1, DAPK2, GLCE, COL23A1, RFX1, PHKA2, HPCAL4, PRKAB1, CLPX, DKK3, AR, RNF123, LARS2, SLC5A8, DAAM1, LRATD1, TFR2, ARMC3, CLDN8, SPARCL1, CDIP1, CLOCK, CFB, MTMR3, SHMT1, HPN, HSPA4L, CFI, CFP, NYAP2, FAM149A, GLG1, PCNX3, C3, HPX, C5, LARP1, RDH11, EPB4…	1275	8109	20671	1.11363	0.0834375	0.0011461	0.00049211
UCSC_TFBS	SRY	493	37.4905	0.000539237	EHF, PID1, ITSN1, SERPINE1, STMN2, ISM1, CLDN2, MTBP, ZMIZ1, LIPG, BBX, RTTN, DIP2B, JUNB, ANKS1B, FNBP1, DAPK2, GLCE, SERPINF2, COL23A1, RFX1, PASK, FCAMR, AR, RBP4, DAAM1, RBP2, PRKD3, PLEKHS1, CLDN8, CDIP1, YME1L1, SERPING1, HPRT1, CLOCK, FREM2, ASF1B, ZSCAN29, MTMR3, HSPA4L, CFP, ADH5, C7, RDH11, C9, EPB41L2, SERF2, PROM2, FDFT1, ST3GAL3, ABCA1, FYB1, CADM1, HOMER1, DNASE2B, FN1, SLC16A11, NR…	1275	7096	20671	1.12638	0.091055	0.00123955	0.000539237
UCSC_TFBS	LMO2COM	686	52.1673	0.000546254	PGLYRP2, PID1, TRRAP, ITSN1, STMN2, SLC4A1, SLC4A2, ISM1, CLDN2, LIPC, ZMIZ1, WDR90, FDXR, BBX, RTTN, DIP2B, MLYCD, JUNB, XYLB, ANKS1B, MEF2A, HES7, ZNF282, FNBP1, DAPK2, GLCE, COL23A1, RNASE4, RFX1, PASK, PHKA2, CLPX, BCR, FCAMR, AR, RNF123, MYL7, DAAM1, LRATD1, PRKD3, TFR2, PLEKHS1, ARMC3, SERPING1, ATF3, CFB, FREM2, ASF1B, ZSCAN29, MTMR3, TTYH3, SHMT1, HPN, CFP, NYAP2, GLG1, ADH6, PCNX3, C3, H…	1275	10191	20671	1.09134	0.0921838	0.00123958	0.000546254
UCSC_TFBS	FREAC2	389	29.5817	0.000633468	EHF, PID1, TRRAP, ITSN1, SERPINE1, SLC4A1, ISM1, CLDN1, LIPC, ZMIZ1, PIP4K2A, BBX, RTTN, DIP2B, ANKS1B, MEF2A, FNBP1, GLCE, COL23A1, RFX1, PHKA2, PRKAB1, UPB1, BCR, FCAMR, AR, LARS2, DAAM1, PRKD3, CLDN8, CLOCK, ATF3, CFB, FREM2, MTMR3, HSPA4L, NYAP2, HPX, C5, LARP1, C7, C9, EPB41L2, SERF2, SLC19A2, ST3GAL3, ABCA1, FYB1, CADM1, SLC16A12, GRIN2D, VANGL1, B4GAT1, PAH, FAT3, SFXN5, CPEB4, XKR5, ADK, …	1275	5479	20671	1.15106	0.106098	0.00141929	0.000633468
UCSC_TFBS	HSF1	363	27.6046	0.000675754	DMGDH, DYNC2I2, EHF, PID1, THSD7B, TRRAP, FAM89A, ITSN1, SLC4A1, IFIT1, HERC4, COMTD1, HERC2, HERC1, WDR90, LONP1, FDXR, BBX, PIP4K2A, RTTN, SOX6, SLC12A7, XYLB, SOX5, ANKS1B, STARD3, ZNF282, DAPK2, SFMBT2, SERPINF2, SLC6A13, PASK, PHKA2, CPT1B, PRKAB1, DKK3, BCR, LARS2, AR, RNF123, PPP1R3C, SOAT2, BTK, ALPK2, HPD, CLOCK, CFB, CES2, FREM2, ATF3, ASF1B, GCDH, MTMR3, SLC22A5, PDE1A, TRANK1, NYAP2, …	1275	5082	20671	1.15804	0.112768	0.00148841	0.000675754
UCSC_TFBS	IK2	360	27.3764	0.000681136	SLC46A2, PID1, THSD7B, HERC2, LIPC, HERC1, ZMIZ1, WDR90, BBX, PIP4K2A, RTTN, SOX6, SOX5, ANKS1B, MEF2A, ZNF18, PAQR6, CPT1A, FNBP1, ZNF282, DAPK2, DDX11, ENTPD5, COL23A1, P3H1, ANK3, MAPK8IP3, HPCAL4, CPT1B, PRKAB1, CLPX, BCR, CYP39A1, AR, SLC5A8, PPP1R3B, TFR2, MTHFD2L, BTK, YME1L1, TTLL11, FREM2, STX1A, ASF1B, SLC22A3, TRANK1, HELZ2, C5, LARP1, PCBP4, EPB41L2, SCAP, HAO1, HIVEP2, ARSG, RALGDS, …	1275	5033	20671	1.15965	0.113613	0.00148841	0.000681136
UCSC_TFBS	CMYB	503	38.251	0.000692596	CDA, ADAMDEC1, PGLYRP2, PID1, TRRAP, ITSN1, SERPINE1, SLC4A1, SLC4A2, CLDN2, CLDN1, ZMIZ1, WDR90, FDXR, BBX, DIP2B, JUNB, ANKS1B, HES7, FNBP1, DDX11, SERPINF2, COL23A1, RNASE4, RFX1, PASK, PHKA2, HPCAL4, BCR, FCAMR, AR, RNF123, DAAM1, ARMC3, ADPRH, SPARCL1, HPD, CFB, ASF1B, TTYH3, TTYH2, SHMT1, HPN, ADH5, PCNX3, LARP1, ADAMTS13, C7, SERF2, FDFT1, ST3GAL3, ABCA1, JAG2, CADM1, FN1, MTHFR, SLC16A11,…	1275	7274	20671	1.1211	0.115411	0.00149499	0.000692596
UCSC_TFBS	ZIC1	181	13.7643	0.000716968	GALNT14, EHF, TRRAP, ZBTB22, SLC4A2, OLFML2A, TM7SF2, FADS3, CDH6, HERC2, LAMP1, ZMIZ1, LONP1, BBX, TNR, SOX6, SOX5, GUCY1A2, CDKL5, IL11RA, TPM1, APLP1, COL23A1, PCOLCE, RFX1, CPT1B, AR, RNF123, RALGAPB, STIM1, PPP1R3B, TFR2, SLCO2A1, FREM2, ATF3, GCDH, SLC22A6, EPAS1, SLC22A1, STK39, CFP, ADIPOR1, FBLN5, ACACA, ARHGAP12, PCNX3, LARP1, EFNB3, ATXN1, CNTNAP3B, ALDH3B1, PLXNA2, SCAP, STK38L, APOB,…	1275	2329	20671	1.25997	0.119221	0.00152896	0.000716968
UCSC_TFBS	FREAC4	537	40.8365	0.000756716	EHF, PID1, TMEM200A, ITSN1, ISM1, CLDN2, LIPA, COMTD1, LIPC, ZMIZ1, WDR90, PIP4K2A, BBX, JUNB, ANKS1B, ZNF18, FNBP1, DAPK2, GLCE, COL23A1, RNASE4, PASK, PRKAB1, CLPX, DKK3, BCR, AR, RNF123, LARS2, SLC5A8, DAAM1, LRATD1, SPARCL1, CDIP1, YME1L1, HPRT1, CLOCK, CFB, FREM2, ZNF274, MTMR3, TTYH2, HPN, HSPA4L, ADH7, NYAP2, ADH5, GLG1, C3, C5, LARP1, ADAMTS13, C7, EPB41L2, HAO1, HLA-DQA1, SERF2, FDFT1, S…	1275	7820	20671	1.11332	0.125401	0.00159451	0.000756716
UCSC_TFBS	CEBPA	344	26.1597	0.000782084	ADAMDEC1, EHF, SLC46A2, PID1, THSD7B, TRRAP, STMN2, ACSM4, ISM1, LCTL, CLDN1, C4B, C4A, HERC2, PNP, LIPC, HERC1, ZMIZ1, LIPG, BBX, PIP4K2A, RTTN, SOX6, SLC35A5, SOX5, ANKS1B, AGFG1, MEF2A, HES7, FNBP1, SFMBT2, GLCE, ENTPD5, KNL1, RFX1, CPT1C, CYP39A1, AR, DAAM1, ARMC3, RIN2, CLOCK, CFB, FREM2, ATF3, MTARC1, EPAS1, PDE1A, SDC2, SHMT1, HSPA4L, CFI, TRANK1, CD99L2, NYAP2, GLG1, PCNX3, C9, STC2, HAO1…	1275	4797	20671	1.16263	0.129322	0.00162857	0.000782084
UCSC_TFBS	GATA3	284	21.597	0.000918258	DMGDH, PID1, THSD7B, ITSN1, SLC4A1, ISM1, MTBP, HERC1, ZMIZ1, WDR90, LIPG, BBX, RTTN, SOX6, SOX5, ANKS1B, MFSD2A, DAPK2, COL23A1, RNASE4, KNL1, CPT1C, MAPK8IP3, JMJD8, HPCAL4, GCAT, BCR, RNF123, RBP4, MYL7, RBP2, PPP1R3B, ARMC3, TTLL11, RIN2, CFB, FREM2, LLGL1, GCDH, EPAS1, TRANK1, NYAP2, ZBTB4, GLG1, LARP1, ADAMTS13, PCBP4, EPB41L2, SCAP, HIVEP2, APOB, GPM6B, SPTBN2, ST3GAL3, ABCA1, STAT5A, STAT…	1275	3890	20671	1.18364	0.150074	0.0018899	0.000918258
UCSC_TFBS	NCX	525	39.924	0.00094345	PID1, TRRAP, ITSN1, SERPINE1, SLC4A2, ISM1, CLDN1, LIPC, ZMIZ1, WDR90, BBX, RTTN, DIP2B, JUNB, XYLB, ANKS1B, HES7, STARD3, ZNF282, FNBP1, DAPK2, GLCE, COL23A1, ZFYVE21, RFX1, PASK, PHKA2, BCR, FCAMR, RNF123, LARS2, SLC5A8, MYL7, DAAM1, ADPRH, CLOCK, FREM2, ASF1B, MTMR3, SHMT1, HSPA4L, NYAP2, PCNX3, HPX, C5, LARP1, ADAMTS13, EPB41L2, HAO1, DNAJC25-GNG10, SERF2, ABCA1, FYB2, CADM1, FN1, SLC16A12, G…	1275	7647	20671	1.11306	0.153859	0.00191943	0.00094345
UCSC_TFBS	FOXO1	485	36.8821	0.00113369	ADAMDEC1, EHF, PID1, ITSN1, STMN2, ISM1, CLDN2, MTBP, LIPC, FDXR, PIP4K2A, BBX, RTTN, DIP2B, MLYCD, CMKLR2, ANKS1B, ZNF282, FNBP1, DAPK2, GLCE, SERPINF2, COL23A1, RFX1, PHKA2, DKK3, BCR, AR, RNF123, LARS2, SLC5A8, DAAM1, ARMC3, HPRT1, ATF3, CFB, FREM2, ZSCAN29, MTMR3, HSPA4L, NYAP2, GLG1, C3, C5, C7, C9, EPB41L2, HAO1, SERF2, FDFT1, ST3GAL3, JAG2, CADM1, FZD9, SLC16A12, SLC16A11, NR0B1, CP, GRIN2…	1275	7029	20671	1.11866	0.181905	0.00228026	0.00113369
UCSC_TFBS	AHR	397	30.1901	0.00147324	EHF, TRRAP, ITSN1, SLC4A1, ISM1, ZMIZ1, FDXR, PIP4K2A, BBX, RTTN, MLYCD, JUNB, CMKLR2, ANKS1B, HES7, DAPK2, SERPINF2, COL23A1, RFX1, HPCAL4, AR, RNF123, TFR2, ARMC3, ADPRH, HPRT1, ATF3, ASF1B, MTMR3, FAM149A, GLG1, PCNX3, ADAMTS13, EPB41L2, HMOX1, DNAJC25-GNG10, JAG2, FYB2, NDFIP2, FN1, SLC16A12, MTHFR, SLC16A11, ELL2, GRIN2D, XKR8, SLC6A9, B4GAT1, CYP1A1, HYOU1, HAMP, CPEB4, GPT, PYGL, ADO, SLC6…	1275	5664	20671	1.13637	0.229685	0.00292992	0.00147324
UCSC_TFBS	IRF1	302	22.9658	0.00173305	EHF, THSD7B, TRRAP, ITSN1, SERPINE1, ACSM6, ISM1, CLDN2, IFIT3, HERC4, HERC1, ZMIZ1, BBX, PIP4K2A, SOX6, JUNB, SLC35A5, SOX5, ANKS1B, SFMBT2, GLCE, ENTPD5, COL23A1, RNASE4, ANK3, MAPK8IP3, AR, SLC5A8, PRKD3, PPP1R3B, ARMC3, YME1L1, TTLL11, ALPK2, HPD, RIN2, ZSCAN29, MTMR3, EPAS1, PDE1A, FAM149A, SEC14L3, LARP1, RDH11, HAO1, HIVEP2, ARSG, APOB, GPM6B, PROM2, SLC19A2, ABCA1, SLC10A4, STAT5A, STAT5B…	1275	4205	20671	1.16437	0.264361	0.00340832	0.00173305
UCSC_TFBS	GCNF	661	50.2662	0.00189157	ADAMDEC1, EHF, PGLYRP2, TRRAP, ITSN1, SERPINE1, SLC4A1, SLC4A2, ISM1, F11R, CLDN2, LIPC, ZMIZ1, WDR90, FDXR, PIP4K2A, RTTN, DIP2B, JUNB, ANKS1B, HES7, ZNF18, STARD3, FNBP1, DAPK2, GLCE, COL23A1, ZFYVE21, PASK, PHKA2, CLPX, DKK3, BCR, AR, RNF123, RBP4, DAAM1, LRATD1, RBP2, PRKD3, PLEKHS1, ARMC3, SPARCL1, CDIP1, HPRT1, HPD, CLOCK, ATF3, CFB, FREM2, ASF1B, ZSCAN29, PIF1, MTMR3, SHMT1, HSPA4L, CFI, C…	1275	9890	20671	1.08357	0.284751	0.0036792	0.00189157
UCSC_TFBS	E2F	662	50.3422	0.0019207	CDA, EHF, TRRAP, TMEM200A, ITSN1, SERPINE1, STMN2, SLC4A2, COMTD1, ZMIZ1, WDR90, PIP4K2A, BBX, MLYCD, JUNB, XYLB, CMKLR2, ANKS1B, MEF2A, HES7, STARD3, ZNF282, FNBP1, GLCE, SERPINF2, COL23A1, RFX1, CLPX, DKK3, BCR, AR, RNF123, SLC5A8, MYL7, DAAM1, PRKD3, TFR2, ADPRH, HPD, CLOCK, ATF3, CFB, FREM2, ASF1B, ZNF274, TTYH3, SHMT1, HPN, CFI, CFP, NYAP2, GLG1, PCNX3, C3, ADH4, HPX, LARP1, ADAMTS13, RDH11,…	1275	9905	20671	1.08356	0.288437	0.00369526	0.0019207
UCSC_TFBS	TCF11MAFG	607	46.1597	0.00204371	EHF, PID1, TRRAP, TMEM200A, ITSN1, SERPINE1, STMN2, SLC4A1, ISM1, CLDN1, LIPC, ZMIZ1, WDR90, BBX, RTTN, DIP2B, XYLB, ANKS1B, ZNF18, STARD3, DAPK2, GLCE, SERPINF2, COL23A1, RFX1, PASK, PHKA2, HPCAL4, PRKAB1, UPB1, CLPX, DKK3, BCR, AR, RNF123, LARS2, DAAM1, LRATD1, PRKD3, TFR2, SPARCL1, YME1L1, HPD, ATF3, CFB, FREM2, PIF1, MTMR3, HPN, HSPA4L, CFP, NYAP2, GLG1, PCNX3, C3, HPX, C5, LARP1, C7, C9, EPB…	1275	9026	20671	1.0903	0.303792	0.00388964	0.00204371
UCSC_TFBS	S8	527	40.076	0.00211354	EHF, PID1, ITSN1, STMN2, SLC4A2, ISM1, CLDN2, CLDN1, LIPA, LIPC, ZMIZ1, LIPG, PIP4K2A, BBX, RTTN, ANKS1B, MEF2A, HES7, ZNF18, STARD3, FNBP1, DAPK2, GLCE, COL23A1, ZFYVE21, PASK, PHKA2, PRKAB1, CLPX, DKK3, BCR, AR, DAAM1, LRATD1, RBP2, PRKD3, PLEKHS1, ARMC3, CLDN8, SPARCL1, CDIP1, YME1L1, HPD, CLOCK, FREM2, MTMR3, SHMT1, CFP, NYAP2, ADH5, ADH6, ADH4, ADAMTS13, C7, C9, PROM2, ST3GAL3, FYB2, FYB1, C…	1275	7745	20671	1.10317	0.312362	0.00397976	0.00211354
UCSC_TFBS	E4BP4	506	38.4791	0.00221844	ADAMDEC1, EHF, PID1, TRRAP, ITSN1, STMN2, ISM1, MTBP, ZMIZ1, WDR90, BBX, RTTN, CMKLR2, ANKS1B, FNBP1, DAPK2, GLCE, UPB1, FCAMR, AR, SLC5A8, DAAM1, PRKD3, TFR2, PLEKHS1, ARMC3, SPARCL1, YME1L1, HPD, CLOCK, ATF3, CFB, ASF1B, HSPA4L, ADH7, NYAP2, FAM149A, ADAMTS13, C9, EPB41L2, HAO1, S100A11, ST3GAL3, ABCA1, FYB2, FYB1, CADM1, HOMER1, FZD9, FN1, SLC16A12, NETO2, CP, ELL2, GPR137C, VANGL1, GJB2, SLC6…	1275	7418	20671	1.1059	0.325039	0.0041333	0.00221844
UCSC_TFBS	LHX3	430	32.6996	0.00225732	CDA, PID1, TRRAP, ITSN1, STMN2, SLC4A2, ISM1, CLDN2, LIPA, COMTD1, LIPC, ZMIZ1, PIP4K2A, BBX, RTTN, JUNB, ANKS1B, STARD3, FNBP1, GLCE, COL23A1, PHKA2, PRKAB1, AR, LARS2, DAAM1, ARMC3, CLDN8, CFB, FREM2, MTMR3, HSPA4L, NYAP2, ADH6, C5, LARP1, C7, C9, EPB41L2, HAO1, ST3GAL3, ABCA1, FYB2, NDFIP2, FYB1, CADM1, HOMER1, FN1, SLC16A12, GP2, ELL2, GPR137C, EHD3, PAH, NOX4, HYOU1, FAT3, CDK15, SFXN5, CPEB…	1275	6218	20671	1.12116	0.329678	0.00416193	0.00225732
UCSC_TFBS	SOX5	555	42.2053	0.00244551	ADAMDEC1, PID1, ITSN1, SERPINE1, STMN2, SLC4A1, SLC4A2, ISM1, MTBP, COMTD1, LIPC, ZMIZ1, PIP4K2A, BBX, RTTN, DIP2B, ANKS1B, FNBP1, DAPK2, GLCE, DDX11, SERPINF2, COL23A1, RFX1, PASK, PHKA2, BCR, AR, DAAM1, RBP2, PRKD3, PLEKHS1, HPRT1, CLOCK, FREM2, ASF1B, MTMR3, TTYH3, CFI, CFP, NYAP2, FAM149A, PCNX3, ADH4, ADAMTS13, RDH11, EPB41L2, HAO1, DNAJC25-GNG10, SERF2, PROM2, FDFT1, SLC19A2, ABCA1, FYB2, N…	1275	8209	20671	1.09611	0.35169	0.00445151	0.00244551
UCSC_TFBS	ISRE	510	38.7833	0.00247239	EHF, PID1, TRRAP, ITSN1, SERPINE1, SLC4A2, ISM1, CLDN2, LIPC, ZMIZ1, WDR90, PIP4K2A, BBX, RTTN, DIP2B, CMKLR2, ANKS1B, MEF2A, DAPK2, GLCE, DDX11, SERPINF2, COL23A1, ZFYVE21, RFX1, PHKA2, CLPX, FCAMR, AR, LARS2, DAAM1, LRATD1, PRKD3, PLEKHS1, ARMC3, ADPRH, SPARCL1, CDIP1, YME1L1, SERPING1, CLOCK, ATF3, FREM2, ASF1B, ZSCAN29, MTMR3, NYAP2, PCNX3, C3, C5, EPB41L2, HAO1, HAO2, S100A11, PROM2, ST3GAL3…	1275	7487	20671	1.10437	0.354774	0.00445151	0.00247239
UCSC_TFBS	OCT	535	40.6844	0.00248983	EHF, PID1, ITSN1, SLC4A2, MTBP, LIPC, ZMIZ1, WDR90, LIPG, PIP4K2A, BBX, RTTN, DIP2B, CMKLR2, ANKS1B, MEF2A, STARD3, DAPK2, DDX11, SERPINF2, COL23A1, PASK, PHKA2, DKK3, BCR, AR, RNF123, LARS2, SLC5A8, DAAM1, RBP2, PRKD3, PLEKHS1, ARMC3, YME1L1, HPRT1, HPD, CLOCK, ATF3, FREM2, MTMR3, SHMT1, HPN, HSPA4L, NYAP2, GLG1, C3, ADH4, LDHB, C7, C9, EPB41L2, HAO1, DNAJC25-GNG10, ST3GAL3, ABCA1, JAG2, FYB2, N…	1275	7886	20671	1.09989	0.356767	0.00445151	0.00248983
UCSC_TFBS	HTF	621	47.2243	0.00270038	EHF, PID1, ITSN1, STMN2, SLC4A1, SLC4A2, ISM1, CLDN2, COMTD1, ZMIZ1, WDR90, LIPG, FDXR, PIP4K2A, BBX, RTTN, JUNB, ANKS1B, MEF2A, HES7, STARD3, ZNF160, RFX1, PHKA2, HPCAL4, PRKAB1, BCR, AR, RNF123, RBP4, SLC5A8, RBP2, PRKD3, TFR2, PLEKHS1, ARMC3, SPARCL1, YME1L1, HPD, CLOCK, CFB, FREM2, PIF1, SHMT1, HPN, HSPA4L, CFI, CFP, NYAP2, GLG1, PCNX3, C3, HPX, LDHB, LARP1, ADAMTS13, RDH11, EPB41L2, HMOX1, H…	1275	9273	20671	1.08573	0.380358	0.00477967	0.00270038
UCSC_TFBS	HLF	470	35.7414	0.00283735	ADAMDEC1, EHF, PID1, ITSN1, SERPINE1, STMN2, SLC4A2, CLDN1, LIPC, ZMIZ1, PIP4K2A, BBX, RTTN, DIP2B, CMKLR2, ANKS1B, HES7, FNBP1, DAPK2, COL23A1, CLPX, FCAMR, AR, RBP4, SLC5A8, DAAM1, RBP2, PRKD3, SPARCL1, CDIP1, YME1L1, CLOCK, ATF3, CFB, ASF1B, HSPA4L, CFP, ADH7, NYAP2, GLG1, ADH6, PCNX3, C9, EPB41L2, HAO1, PROM2, ST3GAL3, ABCA1, NDFIP2, CADM1, HOMER1, FZD9, FN1, SLC16A12, NR0B1, CP, ELL2, GPR137…	1275	6868	20671	1.10948	0.39524	0.00497238	0.00283735
UCSC_TFBS	NFKAPPAB65	264	20.076	0.00291581	ADAMDEC1, ZNF174, C4B, C4A, HERC4, HERC2, ZMIZ1, WDR90, BBX, DIP2B, SOX6, JUNB, SOX5, STARD3, SFMBT2, COL23A1, P3H1, ZFYVE21, ANK3, RFX1, PHKA2, JMJD8, GCAT, DKK3, AR, BTD, PRKD3, SIK1, ALPK2, HPD, RIN2, CLOCK, CFB, FREM2, LLGL1, ATF3, TTYH3, MTARC1, CD99L2, ADH7, ZBTB4, PCNX3, SEC14L2, SEC14L3, NUAK2, EPB41L2, HAO1, HIVEP2, ARSG, RALGDS, HAO2, GPM6B, ABCA1, JAG2, RABGAP1L, FYB2, CADM1, IQSEC1, F…	1275	3656	20671	1.17071	0.403605	0.00505979	0.00291581
UCSC_TFBS	PAX6	626	47.6046	0.00305517	EHF, PID1, TRRAP, ITSN1, SERPINE1, ISM1, F11R, CLDN2, CLDN1, LIPA, MTBP, COMTD1, LIPC, ZMIZ1, WDR90, LIPG, PIP4K2A, BBX, RTTN, JUNB, ANKS1B, HES7, ZNF18, ZNF282, FNBP1, DAPK2, GLCE, DDX11, SERPINF2, COL23A1, ZFYVE21, RFX1, PHKA2, PRKAB1, CLPX, DKK3, BCR, AR, RNF123, SLC5A8, MYL7, DAAM1, LRATD1, PRKD3, TFR2, ARMC3, CLDN8, SPARCL1, CLOCK, ATF3, CFB, FREM2, ZSCAN29, MTMR3, TTYH3, TTYH2, HPN, HSPA4L,…	1275	9361	20671	1.08418	0.418179	0.00525014	0.00305517
UCSC_TFBS	CDP	692	52.6236	0.00322609	EHF, PID1, TRRAP, TMEM200A, ITSN1, STMN2, SLC4A1, ISM1, F11R, CLDN1, COMTD1, LIPC, ZMIZ1, PIP4K2A, BBX, RTTN, DIP2B, CMKLR2, ANKS1B, MEF2A, HES7, ZNF282, FNBP1, DAPK2, GLCE, COL23A1, RNASE4, PHKA2, PRKAB1, CLPX, DKK3, BCR, AR, RNF123, SLC5A8, DAAM1, LRATD1, PRKD3, TFR2, PLEKHS1, ARMC3, CLDN8, SPARCL1, YME1L1, CLOCK, ATF3, CFB, FREM2, ZSCAN29, MTMR3, TTYH2, SHMT1, HPN, CFI, CFP, NYAP2, GLG1, C3, C…	1275	10440	20671	1.07462	0.435571	0.00549055	0.00322609
UCSC_TFBS	RORA2	546	41.5209	0.00377626	CDA, EHF, PID1, TRRAP, TMEM200A, ITSN1, STMN2, ISM1, CLDN1, LIPA, MTBP, LIPC, ZMIZ1, WDR90, FDXR, PIP4K2A, BBX, RTTN, XYLB, ANKS1B, HES7, ZNF18, STARD3, DAPK2, GLCE, DDX11, SERPINF2, COL23A1, PASK, PHKA2, PRKAB1, DKK3, AR, RNF123, LARS2, DAAM1, PRKD3, PLEKHS1, ARMC3, CDIP1, SERPING1, HPRT1, CLOCK, ATF3, CFB, FREM2, ASF1B, ZSCAN29, MTMR3, HSPA4L, NYAP2, PCNX3, C5, EPB41L2, S100A11, SLC19A2, ST3GAL…	1275	8099	20671	1.09298	0.488119	0.00636569	0.00377626
UCSC_TFBS	SEF1	586	44.5627	0.00388787	ADAMDEC1, PID1, TRRAP, ITSN1, SERPINE1, STMN2, SLC4A1, SLC4A2, CLDN2, COMTD1, ZMIZ1, WDR90, LIPG, FDXR, BBX, RTTN, DIP2B, JUNB, ANKS1B, HES7, STARD3, ZNF282, FNBP1, DAPK2, GLCE, SERPINF2, COL23A1, RFX1, PASK, PHKA2, CLPX, BCR, AR, RNF123, SLC5A8, DAAM1, LRATD1, PRKD3, TFR2, SPARCL1, HPD, ATF3, CFB, ASF1B, MTMR3, HPN, HSPA4L, CFP, NYAP2, GLG1, PCNX3, C3, HPX, C5, LARP1, ADAMTS13, EPB41L2, SERF2, S…	1275	8744	20671	1.08652	0.49817	0.00646273	0.00388787
UCSC_TFBS	HNF3B	475	36.1217	0.00390685	EHF, PID1, TRRAP, TMEM200A, SERPINE1, STMN2, ISM1, CLDN1, COMTD1, ZMIZ1, WDR90, BBX, JUNB, CMKLR2, ANKS1B, MEF2A, ZNF282, FNBP1, GLCE, COL23A1, RFX1, AR, RNF123, RBP4, SLC5A8, DAAM1, RBP2, PRKD3, TFR2, ARMC3, SPARCL1, CDIP1, YME1L1, CLOCK, ATF3, CFB, FREM2, MTMR3, CFP, ADH7, NYAP2, ADH5, C5, LARP1, ADAMTS13, EPB41L2, HAO1, ST3GAL3, ABCA1, FYB2, CADM1, HOMER1, FN1, SLC16A12, ELL2, GPR137C, VANGL1,…	1275	6973	20671	1.1044	0.499859	0.00646273	0.00390685
UCSC_TFBS	MAX	210	15.9696	0.00418825	PGLYRP2, THSD7B, HDAC10, SLC4A2, LCTL, LIPA, RAPGEFL1, C4B, C4A, PNP, WDR90, LONP1, PIP4K2A, DIP2B, SOX6, JUNB, SOX5, STARD3, CPT1A, DDX11, RFX1, CPT1C, JMJD8, HPCAL4, FCAMR, AR, PPP1R3B, BTK, TTLL11, RIN2, SLC22A1, GLG1, PCNX3, SEC14L2, SCAP, HIVEP2, RALGDS, SERF2, RAB11FIP4, STAT5A, JAG2, STAT5B, CADM1, IQSEC1, MTHFR, IFFO2, NR0B1, B4GAT1, PPP1R1B, CREBRF, ADCK5, HYOU1, FAT3, HAMP, C2CD2L, ROBO…	1275	2863	20671	1.18918	0.524257	0.00686407	0.00418825
UCSC_TFBS	AML1	889	67.6046	0.00439117	ADAMDEC1, PGLYRP2, PID1, ITSN1, CLDN2, ISM1, CLDN1, LIPA, LIPC, BBX, XYLB, MEF2A, HES7, STARD3, ZNF18, ZNF282, FNBP1, ZFYVE21, RFX1, HPCAL4, UPB1, PHKA2, BCR, AR, LARS2, SLC5A8, RBP4, MYL7, TFR2, SPARCL1, CDIP1, CLOCK, ATF3, PIF1, MTMR3, TTYH3, TTYH2, SHMT1, HPN, NYAP2, PCNX3, C3, LARP1, ADAMTS13, C7, C9, EPB41L2, HAO1, HAO2, ABCA1, JAG2, FYB1, CADM1, FN1, NETO2, CP, GRIN2D, VANGL1, BHMT, B4GAT1,…	1275	13710	20671	1.05127	0.541112	0.00710819	0.00439117
UCSC_TFBS	HAND1E47	533	40.5323	0.00441752	EHF, PID1, TRRAP, ITSN1, STMN2, SLC4A1, SLC4A2, F11R, CLDN1, COMTD1, LIPC, ZMIZ1, WDR90, FDXR, PIP4K2A, BBX, RTTN, DIP2B, CMKLR2, ANKS1B, HES7, ZNF18, STARD3, ZNF282, FNBP1, GLCE, COL23A1, PASK, PHKA2, HPCAL4, UPB1, CLPX, AR, RNF123, DAAM1, CDIP1, HPRT1, ASF1B, PIF1, ZNF274, MTMR3, TTYH3, HSPA4L, NYAP2, ADH6, PCNX3, C3, HPX, C7, C9, EPB41L2, HAO1, HLA-DQA2, HLA-DQA1, PROM2, SLC19A2, ST3GAL3, ABCA…	1275	7906	20671	1.093	0.543256	0.00710819	0.00441752
UCSC_TFBS	NRSF	613	46.616	0.0058292	CDA, ADAMDEC1, PGLYRP2, ZNF174, PID1, TRRAP, ITSN1, SERPINE1, STMN2, SLC4A1, SLC4A2, ISM1, CLDN2, CLDN1, LIPA, MTBP, COMTD1, ZMIZ1, WDR90, LIPG, FDXR, RTTN, DIP2B, MLYCD, ANKS1B, HES7, ZNF282, DAPK2, GLCE, SERPINF2, COL23A1, ZFYVE21, RNASE4, RFX1, PASK, PHKA2, HPCAL4, CLPX, BCR, AR, RNF123, DAAM1, LRATD1, TFR2, HPD, ATF3, CFB, FREM2, ASF1B, ZSCAN29, PIF1, TTYH3, TTYH2, SHMT1, HPN, CFP, NYAP2, GLG…	1275	9215	20671	1.07849	0.644698	0.00929521	0.0058292
UCSC_TFBS	CREL	198	15.057	0.00595966	DMGDH, PID1, C4B, NIPAL4, C4A, HERC2, LIPC, HERC1, ZMIZ1, LIPG, FDXR, SOX5, ANKS1B, DAPK2, COL23A1, ANK3, PHKA2, JMJD8, CPT1B, FCAMR, AR, BTK, TTLL11, TTYH3, EPAS1, SHMT1, CFP, NYAP2, PCNX3, NUAK2, SEC14L4, MICAL1, STC2, HMOX1, SCAP, GPM6B, SERF2, ABCA1, FYB1, CADM1, EGR4, INSR, FN1, IGF2, MTHFR, GRIN2D, B4GAT1, SLC6A9, CDK15, C2CD2L, CPEB4, ZNF496, ROBO2, DHRS13, GRIK1, PTPRK, ADO, PCSK5, AACS, …	1275	2702	20671	1.18804	0.652856	0.0094184	0.00595966
UCSC_TFBS	TCF11	583	44.3346	0.00612024	PID1, TRRAP, ITSN1, SERPINE1, STMN2, SLC4A1, SLC4A2, ISM1, MTBP, COMTD1, LIPC, ZMIZ1, WDR90, FDXR, BBX, RTTN, JUNB, ANKS1B, HES7, STARD3, FNBP1, GLCE, SERPINF2, COL23A1, RFX1, PRKAB1, UPB1, BCR, FCAMR, AR, RNF123, LARS2, DAAM1, RBP2, PRKD3, TFR2, ARMC3, ADPRH, CDIP1, HPD, ATF3, CFB, FREM2, ASF1B, NYAP2, GLG1, PCNX3, C3, EPB41L2, HAO1, DNAJC25-GNG10, S100A11, SERF2, ST3GAL3, ZSCAN18, ABCA1, JAG2, …	1275	8741	20671	1.08133	0.662642	0.00958657	0.00612024
UCSC_TFBS	POU6F1	487	37.0342	0.00622247	EHF, PID1, TRRAP, TMEM200A, ITSN1, CLDN1, MTBP, LIPC, ZMIZ1, LIPG, FDXR, PIP4K2A, BBX, RTTN, CMKLR2, ANKS1B, STARD3, FNBP1, GLCE, COL23A1, RFX1, PASK, PHKA2, CLPX, BCR, AR, DAAM1, LRATD1, PRKD3, ARMC3, SPARCL1, HPRT1, FREM2, ASF1B, HSPA4L, NYAP2, ADH5, FAM149A, LARP1, C7, RDH11, C9, EPB41L2, HAO1, SERF2, ST3GAL3, ABCA1, JAG2, FYB2, FYB1, CADM1, HOMER1, DNASE2B, FN1, NETO2, CP, ELL2, GPR137C, EHD3…	1275	7207	20671	1.09553	0.668729	0.00966121	0.00622247
UCSC_TFBS	NFKB	569	43.27	0.00629569	EHF, PID1, TMEM200A, ITSN1, SERPINE1, SLC4A2, ISM1, CLDN1, LIPA, LIPC, ZMIZ1, WDR90, LIPG, BBX, JUNB, ANKS1B, MEF2A, HES7, STARD3, ZNF282, FNBP1, DAPK2, GLCE, DDX11, SERPINF2, COL23A1, RNASE4, RFX1, PHKA2, DKK3, BCR, FCAMR, AR, RNF123, DAAM1, LRATD1, PRKD3, TFR2, PLEKHS1, ADPRH, SERPING1, HPRT1, CFB, FREM2, ASF1B, PIF1, ZNF274, MTMR3, TTYH3, HPN, NYAP2, GLG1, PCNX3, C3, RDH11, C9, EPB41L2, DNAJC2…	1275	8518	20671	1.08299	0.673021	0.00968989	0.00629569
UCSC_TFBS	EGR1	102	7.75665	0.00669379	PHLDB1, ITSN1, STMN2, ZBTB22, SLC4A2, LIPA, ARHGAP35, RAPGEFL1, IL27RA, SALL1, ZMIZ1, GUCY1A2, GLCE, SLCO2A1, SIK1, OSBP2, SLC22A5, MTMR3, EPAS1, CFP, PCNX3, BCL2L13, EBP, ATXN1, PCBP4, CASKIN1, HYI, HIVEP2, MYH10, ZSCAN18, STIL, SMAD4, VCAM1, OGA, HSPA2, INHBC, BMP7, MT3, BMP6, PTPRD, FAT3, COL9A2, INTS6, C2CD2L, NFE2L1, DHRS13, RNF11, GAL3ST1, GPT, GRIK1, PTPRK, ADO, RND2, ABCC10, ROBO1, SLC22A…	1275	1285	20671	1.28691	0.695409	0.0102138	0.00669379
UCSC_TFBS	RP58	594	45.1711	0.00679525	ADAMDEC1, PID1, TRRAP, ITSN1, STMN2, SLC4A1, SLC4A2, ISM1, CLDN2, LIPA, MTBP, ZMIZ1, WDR90, PIP4K2A, BBX, DIP2B, JUNB, XYLB, CMKLR2, ANKS1B, ZNF18, STARD3, COL23A1, ZFYVE21, PASK, PRKAB1, BCR, RNF123, SLC5A8, MYL7, DAAM1, RBP2, ARMC3, SPARCL1, CDIP1, YME1L1, CLOCK, ATF3, CFB, FREM2, ASF1B, ZNF274, MTMR3, TTYH2, HSPA4L, CFP, NYAP2, GLG1, PCNX3, C5, LARP1, ADAMTS13, C7, C9, EPB41L2, SERF2, FDFT1, S…	1275	8925	20671	1.07902	0.700866	0.01028	0.00679525
UCSC_TFBS	HSF2	479	36.4259	0.0069547	ADAMDEC1, EHF, PID1, TRRAP, SERPINE1, STMN2, SLC4A2, ISM1, F11R, CLDN2, CLDN1, LIPA, COMTD1, LIPC, LIPG, BBX, ANKS1B, HES7, DAPK2, SERPINF2, COL23A1, RNASE4, RFX1, PASK, PHKA2, UPB1, CLPX, AR, LARS2, MYL7, DAAM1, ARMC3, CLDN8, SPARCL1, CDIP1, CLOCK, CFB, MTMR3, TTYH3, TTYH2, SHMT1, NYAP2, GLG1, PCNX3, ADH4, HPX, LARP1, C7, HMOX1, DNAJC25-GNG10, HAO2, FDFT1, SLC19A2, ST3GAL3, ABCA1, FYB2, NDFIP2, …	1275	7090	20671	1.09532	0.709248	0.0104321	0.0069547
UCSC_TFBS	HFH3	468	35.5894	0.00718935	EHF, PID1, ITSN1, ISM1, F11R, CLDN2, CLDN1, LIPA, MTBP, LIPC, ZMIZ1, LIPG, PIP4K2A, BBX, RTTN, DIP2B, JUNB, ANKS1B, MEF2A, HES7, DAPK2, GLCE, COL23A1, ZFYVE21, PHKA2, PRKAB1, UPB1, DKK3, BCR, AR, RNF123, SLC5A8, DAAM1, PRKD3, ARMC3, SPARCL1, HPD, CLOCK, ATF3, FREM2, ZSCAN29, PIF1, MTMR3, HSPA4L, NYAP2, ADH5, GLG1, C5, C7, EPB41L2, HAO1, DNAJC25-GNG10, PROM2, FDFT1, ST3GAL3, ABCA1, FYB1, CADM1, HO…	1275	6919	20671	1.09661	0.721159	0.0106934	0.00718935
UCSC_TFBS	MEIS1BHOXA9	576	43.8023	0.0073051	ADAMDEC1, PID1, TRRAP, ITSN1, MTBP, COMTD1, LIPC, ZMIZ1, PIP4K2A, BBX, RTTN, DIP2B, ANKS1B, MEF2A, STARD3, FNBP1, GLCE, COL23A1, RNASE4, PASK, PHKA2, HPCAL4, PRKAB1, CLPX, BCR, AR, RNF123, LARS2, SLC5A8, DAAM1, TFR2, ARMC3, YME1L1, CLOCK, FREM2, ASF1B, ZSCAN29, MTMR3, HSPA4L, CFI, CFP, NYAP2, ADH5, GLG1, PCNX3, C3, LARP1, ADAMTS13, C7, C9, EPB41L2, HAO1, HLA-DQA2, PROM2, FDFT1, SLC19A2, ST3GAL3, …	1275	8645	20671	1.08021	0.726854	0.010775	0.0073051
UCSC_TFBS	SRF	810	61.597	0.00750654	PID1, ITSN1, CLDN2, ISM1, F11R, LIPA, LIPC, LIPG, BBX, ZNF18, ZNF282, FNBP1, ZFYVE21, RNASE4, RFX1, HPCAL4, UPB1, PHKA2, PRKAB1, BCR, AR, LARS2, SLC5A8, MYL7, TFR2, SPARCL1, CDIP1, CLOCK, ATF3, PIF1, ZNF274, SHMT1, NYAP2, PCNX3, C3, C5, LARP1, ADAMTS13, C7, C9, EPB41L2, HAO1, HAO2, ABCA1, FYB2, CADM1, FN1, NETO2, CP, GRIN2D, VANGL1, BHMT, B4GAT1, NOX4, HYOU1, FAT3, NOX5, HAMP, SFXN5, ZNF497, WFIK…	1275	12453	20671	1.05454	0.736491	0.0109806	0.00750654
UCSC_TFBS	TST1	501	38.0989	0.00887159	CDA, PID1, TRRAP, ITSN1, STMN2, CLDN1, LIPA, MTBP, LIPC, ZMIZ1, PIP4K2A, BBX, RTTN, DIP2B, CMKLR2, ANKS1B, DAPK2, GLCE, DDX11, COL23A1, RFX1, PASK, PHKA2, HPCAL4, CLPX, BCR, AR, RNF123, DAAM1, PRKD3, ARMC3, ATF3, FREM2, PIF1, HPN, HSPA4L, CFP, NYAP2, ADH5, PCNX3, LDHB, EPB41L2, HAO1, PROM2, SLC19A2, ABCA1, JAG2, FYB2, NDFIP2, FYB1, CADM1, DNASE2B, FN1, ELL2, GRIN2D, VANGL1, SQLE, BHMT, GLUD2, SLC…	1275	7465	20671	1.08808	0.793464	0.0128711	0.00887159
UCSC_TFBS	ZID	544	41.3688	0.00906252	EHF, PGLYRP2, ZNF174, PID1, TRRAP, SERPINE1, SLC4A1, SLC4A2, CLDN2, CLDN1, COMTD1, ZMIZ1, WDR90, FDXR, BBX, DIP2B, JUNB, XYLB, ANKS1B, HES7, STARD3, ZNF282, DAPK2, ZFYVE21, RFX1, PASK, PHKA2, HPCAL4, PRKAB1, DKK3, BCR, RNF123, DAAM1, ARMC3, YME1L1, HPD, ATF3, CFB, MTMR3, TTYH3, SHMT1, NYAP2, FAM149A, GLG1, PCNX3, C3, C5, LARP1, ADAMTS13, RDH11, EPB41L2, HMOX1, HAO1, DNAJC25-GNG10, HAO2, PROM2, FD…	1275	8152	20671	1.0819	0.800388	0.0130412	0.00906252
UCSC_TFBS	RSRFC4	538	40.9125	0.00945579	ADAMDEC1, ZNF174, PID1, ITSN1, SERPINE1, STMN2, ISM1, CLDN1, MTBP, LIPC, ZMIZ1, FDXR, PIP4K2A, BBX, RTTN, DIP2B, JUNB, ANKS1B, MEF2A, ZNF18, FNBP1, DAPK2, GLCE, COL23A1, ZFYVE21, PASK, PHKA2, CLPX, DKK3, BCR, AR, RNF123, LARS2, SLC5A8, DAAM1, LRATD1, RBP2, ARMC3, SPARCL1, SERPING1, CLOCK, ATF3, FREM2, ASF1B, ZSCAN29, ZNF274, MTMR3, TTYH2, CFP, NYAP2, GLG1, LDHB, C7, C9, EPB41L2, HAO1, DNAJC25-GNG…	1275	8059	20671	1.08231	0.813931	0.0134974	0.00945579
UCSC_TFBS	YY1	804	61.1407	0.00967433	PGLYRP2, PID1, ITSN1, ISM1, F11R, CLDN1, LIPC, LIPG, BBX, HES7, STARD3, ZNF18, ZNF282, FNBP1, RFX1, HPCAL4, UPB1, PHKA2, BCR, AR, LARS2, SLC5A8, RBP4, MYL7, LRATD1, TFR2, SPARCL1, CDIP1, PIF1, TTYH3, TTYH2, SHMT1, NYAP2, PCNX3, C3, C5, ADAMTS13, C7, EPB41L2, HAO2, ABCA1, JAG2, FYB2, FYB1, CADM1, FN1, GRIN2D, VANGL1, B4GAT1, NOX4, HYOU1, FAT3, HAMP, SFXN5, WFIKKN1, ODF3L2, HEXD, MMP20, NHSL1, MMP2…	1275	12380	20671	1.0529	0.821058	0.0136989	0.00967433
UCSC_TFBS	HMX1	521	39.6198	0.00988098	TRRAP, ITSN1, F11R, CLDN2, LIPC, ZMIZ1, WDR90, FDXR, PIP4K2A, BBX, RTTN, DIP2B, JUNB, ANKS1B, HES7, ZNF18, ZNF282, GLCE, SERPINF2, RFX1, PASK, HPCAL4, BCR, AR, RNF123, LARS2, DAAM1, LRATD1, TFR2, CDIP1, HPD, ATF3, CFB, FREM2, PIF1, MTMR3, SHMT1, HPN, HSPA4L, GLG1, PCNX3, C3, LARP1, ADAMTS13, HMOX1, HAO1, PROM2, SLC19A2, ST3GAL3, ABCA1, JAG2, CADM1, FZD9, FN1, NR0B1, ELL2, GPR137C, VANGL1, H1-6, B…	1275	7791	20671	1.08417	0.827547	0.0138804	0.00988098
