# Supplementary material for: Unraveling Differential Transcriptomes and Cell Types in Zebrafish Larvae Intestine and Liver
Source: Cells. 2022 Oct 19;11(20):3290. doi: 10.3390/cells11203290 (PMC9600436; doi:10.3390/cells11203290)
Supplement: Supplementary file 1 [file cells-11-03290-s001.zip › Gao et al 2022 Cells Table S15.xlsx]

## Sheet: Table S15
Table S15 Quality analysis of the RNA-seq data and mapping information for the clean reads for S1, S2 and S3 segments.
#Samples	Bulb_1	Bulb_2	Bulb_3	Mid_1	Mid_2	Mid_3	Posterior_1	Posterior_2	Posterior_3
Clean Reads Number	37814794	42256211	42005851	41594061	45123408	48689978	48934226	47843294	51259738
Clean Bases Number(G)	11.42	12.761	12.686	12.561	13.627	14.704	14.778	14.449	15.48
Clean Q30 Bases Rate (%)	84.64	84.26	85.56	85.17	85.38	85.62	85.07	86.13	85.84
Mapped Reads	19296329	21812930	20641804	21534976	22707098	24455544	24612639	24950309	26656852
Mapping Rate (%)	51.03	51.62	49.14	51.78	50.33	50.22	50.3	52.15	52.01
Multi Map Reads	420105	491255	456567	490026	525711	585835	581143	602920	659230
Multi Map Rate (%)	1.11	1.16	1.09	1.18	1.17	1.2	1.19	1.26	1.29
genes number	22625	22950	22832	22871	22973	23147	23962	23983	24029
