# Supplementary material for: Unraveling Differential Transcriptomes and Cell Types in Zebrafish Larvae Intestine and Liver
Source: Cells. 2022 Oct 19;11(20):3290. doi: 10.3390/cells11203290 (PMC9600436; doi:10.3390/cells11203290)
Supplement: Supplementary file 1 [file cells-11-03290-s001.zip › Gao et al 2022 Cells Table S16.xlsx]

## Sheet: Table S16
Table S16 List of the 452 S1-enriched genes identified at 5dpf.
Gene ID	baseMean	log2FoldChange	lfcSE	stat	pvalue	padj	Bulb1	Bulb2	Bulb3	Mid1	Mid2	Mid3	Posterior1	Posterior2	Posterior3	external_gene_name	description
ENSDARG00000095024	1.68724	3.25411	1.1828	2.75118	0.00593815	0.0407115	6.54878	1.16012	4.87072	1.21875	0	0	0.726013	0	0.660771	si:dkeyp-68b7.10	si:dkeyp-68b7.10 [Source:ZFIN;Acc:ZDB-GENE-070912-667]
ENSDARG00000070041	1.85898	3.3184	1.16055	2.85934	0.00424519	0.0317361	5.23902	4.64048	3.65304	0	1.12775	2.07054	0	0	0	zgc:153920	zgc:153920 [Source:ZFIN;Acc:ZDB-GENE-061013-702]
ENSDARG00000023362	1.88009	5.11783	1.24908	4.09726	4.18e-05	0.000793332	3.92927	8.12084	4.87072	0	0	0	0	0	0	nr5a1b	nuclear receptor subfamily 5, group A, member 1b [Source:ZFIN;Acc:ZDB-GENE-040702-6]
ENSDARG00000116430	2.01715	4.08051	1.13535	3.59407	0.000325553	0.00431433	7.85853	3.48036	4.87072	1.21875	0	0	0.726013	0	0	si:ch73-329n5.2	si:ch73-329n5.2 [Source:ZFIN;Acc:ZDB-GENE-131121-66]
ENSDARG00000097541	2.03973	3.09096	1.00051	3.0894	0.00200564	0.0179345	5.23902	3.48036	6.0884	0	1.12775	1.03527	0.726013	0	0.660771	CU137680.1
ENSDARG00000078916	2.04063	3.06084	1.10529	2.76926	0.00561845	0.039074	3.92927	4.64048	6.0884	0	2.25551	0	1.45203	0	0	chrdl2	chordin-like 2 [Source:ZFIN;Acc:ZDB-GENE-081104-305]
ENSDARG00000088484	2.20185	3.70855	1.05049	3.53029	0.000415104	0.00526065	6.54878	6.96072	3.65304	1.21875	0	0	0.726013	0.709325	0	kcnj1a.6	potassium inwardly rectifying channel subfamily J member 1a, tandem duplicate 6 [Source:ZFIN;Acc:ZDB-GENE-050420-272]
ENSDARG00000005510	2.24417	4.78814	1.26839	3.77497	0.000160029	0.00240674	11.7878	2.32024	4.87072	1.21875	0	0	0	0	0	gdf6b	growth differentiation factor 6b [Source:NCBI gene;Acc:30180]
ENSDARG00000057408	2.30215	3.27735	1.0318	3.17633	0.0014915	0.0142137	3.92927	8.12084	4.87072	1.21875	1.12775	0	1.45203	0	0	CABZ01067232.1	otolin-1-like [Source:NCBI gene;Acc:101886389]
ENSDARG00000090768	2.3686	4.36004	1.13842	3.82992	0.000128185	0.00199259	3.92927	4.64048	10.9591	0	1.12775	0	0	0	0.660771	zp3.2	zona pellucida glycoprotein 3, tandem duplicate 2 [Source:ZFIN;Acc:ZDB-GENE-050626-121]
ENSDARG00000110792	2.58187	2.49631	0.903141	2.76403	0.00570925	0.0395663	3.92927	4.64048	8.52377	1.21875	0	2.07054	0.726013	2.12798	0	AL772241.2
ENSDARG00000085569	2.75378	2.76519	0.900932	3.06925	0.00214593	0.0187797	7.85853	5.8006	4.87072	1.21875	2.25551	2.07054	0	0.709325	0	BX784040.1
ENSDARG00000107728	2.80358	3.49996	1.09217	3.20459	0.00135254	0.0132019	7.85853	6.96072	6.0884	1.21875	0	3.10582	0	0	0	CABZ01070222.1
ENSDARG00000105829	2.84971	3.00144	0.953173	3.14889	0.00163891	0.015357	2.61951	6.96072	10.9591	1.21875	0	1.03527	0.726013	2.12798	0	CR788316.4	neoverrucotoxin subunit beta-like [Source:NCBI gene;Acc:100004951]
ENSDARG00000112033	2.95	4.67766	1.04398	4.48061	7.44e-06	0.000187341	6.54878	10.4411	7.30609	1.21875	0	1.03527	0	0	0	BX000472.1
ENSDARG00000115096	3.0171	2.78669	0.83301	3.34532	0.000821877	0.00902239	7.85853	5.8006	7.30609	0	3.38326	0	0.726013	1.41865	0.660771	FO704836.1
ENSDARG00000061791	3.04901	2.08674	0.752128	2.77445	0.00552955	0.0385915	6.54878	4.64048	7.30609	1.21875	2.25551	2.07054	0	1.41865	1.98231	nyx	nyctalopin [Source:ZFIN;Acc:ZDB-GENE-061026-3]
ENSDARG00000074666	3.0763	5.8184	1.31014	4.44106	8.95e-06	0.000218979	14.4073	2.32024	10.9591	0	0	0	0	0	0	zgc:153760	zgc:153760 [Source:ZFIN;Acc:ZDB-GENE-060929-528]
ENSDARG00000117216	3.11082	2.33428	0.778086	3.00002	0.00269961	0.0224936	9.16829	5.8006	4.87072	3.65625	0	1.03527	0.726013	1.41865	1.32154	LO017718.1
ENSDARG00000014975	3.25874	4.39277	1.04935	4.18619	2.84e-05	0.000576547	13.0976	9.28096	4.87072	0	0	0	0	1.41865	0.660771	irge1	immunity-related GTPase family, e1 [Source:ZFIN;Acc:ZDB-GENE-051209-1]
ENSDARG00000102580	3.28945	2.80833	0.81222	3.4576	0.000545009	0.00657002	10.478	6.96072	6.0884	0	1.12775	0	1.45203	2.8373	0.660771	CU571310.1	ras-related protein Rab-39A-like [Source:NCBI gene;Acc:100330257]
ENSDARG00000117370	3.3392	2.48953	0.79071	3.14847	0.00164129	0.0153651	7.85853	10.4411	3.65304	2.4375	1.12775	1.03527	2.17804	0	1.32154	CABZ01113830.1
ENSDARG00000062601	3.48252	2.92735	1.069	2.7384	0.00617383	0.0419439	2.61951	13.9214	8.52377	0	0	2.07054	0	3.54663	0.660771	piwil2	piwi-like RNA-mediated gene silencing 2 [Source:NCBI gene;Acc:572134]
ENSDARG00000098025	3.49589	2.01738	0.691265	2.9184	0.00351837	0.0275626	7.85853	4.64048	8.52377	2.4375	1.12775	2.07054	1.45203	0.709325	2.64308	CR548622.2
ENSDARG00000104366	3.52836	2.79933	0.807799	3.46538	0.000529488	0.00642208	5.23902	6.96072	12.1768	2.4375	0	2.07054	1.45203	1.41865	0	AL732629.2
ENSDARG00000113315	3.62699	3.46129	0.987376	3.50554	0.000455674	0.00566907	7.85853	15.0816	4.87072	1.21875	0	0	2.90405	0.709325	0	zgc:153932	zgc:153932 [Source:ZFIN;Acc:ZDB-GENE-070209-223]
ENSDARG00000031138	3.6664	5.05517	1.03765	4.87174	1.11e-06	3.54e-05	7.85853	12.7613	10.9591	0	0	0	0	1.41865	0	irx3b	iroquois homeobox 3b [Source:ZFIN;Acc:ZDB-GENE-030131-525]
ENSDARG00000038639	3.77757	2.17495	0.663429	3.27835	0.00104415	0.0108578	9.16829	5.8006	8.52377	2.4375	1.12775	2.07054	2.17804	0.709325	1.98231	elovl6l	ELOVL family member 6, elongation of long chain fatty acids like [Source:ZFIN;Acc:ZDB-GENE-031110-3]
ENSDARG00000086571	3.88851	1.85216	0.6627	2.79487	0.005192	0.0369592	9.16829	8.12084	4.87072	2.4375	4.51101	1.03527	1.45203	1.41865	1.98231	kcna7	potassium voltage-gated channel, shaker-related subfamily, member 7 [Source:ZFIN;Acc:ZDB-GENE-120215-257]
ENSDARG00000043309	3.91933	2.79027	0.748784	3.72639	0.000194239	0.00282172	11.7878	9.28096	6.0884	1.21875	3.38326	0	0.726013	2.12798	0.660771	obscna	obscurin, cytoskeletal calmodulin and titin-interacting RhoGEF a [Source:ZFIN;Acc:ZDB-GENE-040812-4]
ENSDARG00000062662	3.94419	2.72041	0.783166	3.4736	0.00051352	0.00627389	17.0268	4.64048	6.0884	0	1.12775	1.03527	2.17804	1.41865	1.98231	lmod3	leiomodin 3 (fetal) [Source:NCBI gene;Acc:100149390]
ENSDARG00000097575	3.95785	1.81109	0.678189	2.67047	0.0075745	0.0486625	6.54878	9.28096	6.0884	4.875	2.25551	3.10582	0.726013	1.41865	1.32154	CU914602.1
ENSDARG00000045982	4.06335	4.63491	0.971043	4.77313	1.81e-06	5.52e-05	10.478	10.4411	12.1768	1.21875	2.25551	0	0	0	0	si:ch73-55i23.1	phospholipase A2, group IVC (cytosolic, calcium-independent)-like [Source:NCBI gene;Acc:100148581]
ENSDARG00000039453	4.08822	2.51347	0.667547	3.76523	0.000166394	0.00247509	11.7878	8.12084	7.30609	1.21875	1.12775	3.10582	0.726013	1.41865	1.98231	dhrs7ca	dehydrogenase/reductase (SDR family) member 7Ca [Source:NCBI gene;Acc:558764]
ENSDARG00000079713	4.11544	2.27393	0.699067	3.2528	0.00114273	0.0116018	7.85853	9.28096	8.52377	1.21875	5.63877	1.03527	1.45203	0.709325	1.32154	ccl27b	chemokine (C-C motif) ligand 27b [Source:ZFIN;Acc:ZDB-GENE-140714-1]
ENSDARG00000105705	4.1541	3.13695	0.801878	3.91201	9.15e-05	0.00152195	6.54878	11.6012	12.1768	1.21875	1.12775	2.07054	0	0	2.64308	or137-8	odorant receptor, family H, subfamily 137, member 8 [Source:ZFIN;Acc:ZDB-GENE-070806-28]
ENSDARG00000045864	4.21081	2.57802	0.723912	3.56123	0.000369115	0.00478091	9.16829	5.8006	13.3945	2.4375	1.12775	1.03527	0.726013	3.54663	0.660771	lmod2b	leiomodin 2 (cardiac) b [Source:ZFIN;Acc:ZDB-GENE-041210-356]
ENSDARG00000106019	4.2245	2.03869	0.729176	2.79588	0.00517589	0.0369011	9.16829	6.96072	8.52377	4.875	2.25551	4.14109	0.726013	0.709325	0.660771	BX322663.3
ENSDARG00000011283	4.24014	5.26987	0.974038	5.41033	6.29e-08	2.73e-06	11.7878	12.7613	12.1768	0	0	0	0.726013	0.709325	0	si:dkey-110k5.10	si:dkey-110k5.10 [Source:ZFIN;Acc:ZDB-GENE-060531-70]
ENSDARG00000094990	4.24747	4.78726	1.06423	4.49834	6.85e-06	0.000174399	17.0268	9.28096	9.74145	0	0	0	2.17804	0	0	si:dkey-91f15.1	si:dkey-91f15.1 [Source:ZFIN;Acc:ZDB-GENE-060601-4]
ENSDARG00000074156	4.33438	2.30099	0.803142	2.86498	0.00417033	0.0313197	10.478	8.12084	8.52377	4.875	0	4.14109	1.45203	1.41865	0	sgca	sarcoglycan, alpha [Source:ZFIN;Acc:ZDB-GENE-041111-121]
ENSDARG00000102126	4.42369	2.23764	0.685056	3.26636	0.0010894	0.0112362	13.0976	5.8006	8.52377	3.65625	1.12775	4.14109	0.726013	1.41865	1.32154	BX284664.1
ENSDARG00000038465	4.5235	1.94712	0.69446	2.80379	0.00505064	0.0362975	13.0976	5.8006	7.30609	2.4375	4.51101	4.14109	0.726013	0.709325	1.98231	stmn3	stathmin-like 3 [Source:ZFIN;Acc:ZDB-GENE-081124-2]
ENSDARG00000104989	4.54444	2.4042	0.708674	3.39253	0.000692493	0.00787227	10.478	5.8006	13.3945	1.21875	4.51101	0	0.726013	2.12798	2.64308	wnk2	WNK lysine deficient protein kinase 2 [Source:ZFIN;Acc:ZDB-GENE-160114-3]
ENSDARG00000040100	4.91429	2.07733	0.655011	3.17144	0.00151688	0.0144176	11.7878	8.12084	9.74145	6.09375	1.12775	1.03527	3.63006	0.709325	1.98231	si:dkey-95h12.1	si:dkey-95h12.1 [Source:ZFIN;Acc:ZDB-GENE-060503-85]
ENSDARG00000079782	4.99737	2.14871	0.652335	3.29387	0.000988182	0.0104371	11.7878	8.12084	10.9591	3.65625	2.25551	1.03527	5.08209	1.41865	0.660771	myh7l	myosin heavy chain 7-like [Source:ZFIN;Acc:ZDB-GENE-061027-393]
ENSDARG00000015273	5.06754	1.88321	0.685292	2.74804	0.00599524	0.0409867	6.54878	13.9214	9.74145	0	0	4.14109	4.35608	4.25595	2.64308	alpi.1	alkaline phosphatase, intestinal, tandem duplicate 1 [Source:ZFIN;Acc:ZDB-GENE-050327-78]
ENSDARG00000092379	5.18633	2.19346	0.595008	3.68644	0.000227415	0.00323031	9.16829	13.9214	9.74145	2.4375	0	3.10582	1.45203	3.54663	3.30386	si:dkeyp-51b9.3	si:dkeyp-51b9.3 [Source:ZFIN;Acc:ZDB-GENE-081104-469]
ENSDARG00000014395	5.37001	2.90534	0.72481	4.00842	6.11e-05	0.00109049	18.3366	8.12084	10.9591	2.4375	2.25551	4.14109	0	1.41865	0.660771	selenoo2	selenoprotein O2 [Source:ZFIN;Acc:ZDB-GENE-041210-110]
ENSDARG00000003706	5.59547	1.46787	0.520669	2.81919	0.00481446	0.0349933	11.7878	9.28096	8.52377	2.4375	2.25551	4.14109	5.08209	3.54663	3.30386	ryr2b	ryanodine receptor 2b (cardiac) [Source:ZFIN;Acc:ZDB-GENE-061226-3]
ENSDARG00000003965	5.62084	4.79319	0.907021	5.28454	1.26e-07	5.1e-06	13.0976	20.8822	13.3945	0	0	1.03527	2.17804	0	0	tlx1	T cell leukemia homeobox 1 [Source:ZFIN;Acc:ZDB-GENE-021021-2]
ENSDARG00000076730	5.77921	2.66396	0.622229	4.28132	1.86e-05	0.000402428	7.85853	11.6012	19.4829	2.4375	3.38326	3.10582	1.45203	0.709325	1.98231	syt6a	synaptotagmin VIa [Source:ZFIN;Acc:ZDB-GENE-090601-2]
ENSDARG00000070757	5.89966	1.52071	0.56203	2.70574	0.00681523	0.0450626	10.478	12.7613	7.30609	6.09375	4.51101	4.14109	4.35608	2.12798	1.32154	si:ch211-155i14.1	si:ch211-155i14.1 [Source:ZFIN;Acc:ZDB-GENE-040724-246]
ENSDARG00000004529	5.97139	2.55925	0.707642	3.61659	0.000298511	0.00401541	18.3366	13.9214	7.30609	6.09375	1.12775	2.07054	2.90405	0	1.98231	zgc:173742	zgc:173742 [Source:ZFIN;Acc:ZDB-GENE-030131-6489]
ENSDARG00000057625	6.0915	1.77693	0.596348	2.97969	0.00288544	0.023697	5.23902	18.5619	10.9591	1.21875	3.38326	4.14109	5.08209	4.25595	1.98231	dusp14	dual specificity phosphatase 14 [Source:ZFIN;Acc:ZDB-GENE-041010-162]
ENSDARG00000022569	6.1049	2.2552	0.697671	3.23248	0.00122722	0.0122312	7.85853	17.4018	13.3945	4.875	2.25551	1.03527	0	2.8373	5.28617	nkx6.1	NK6 homeobox 1 [Source:ZFIN;Acc:ZDB-GENE-040718-178]
ENSDARG00000093233	6.5949	2.77774	0.863755	3.21589	0.00130041	0.0127862	11.7878	13.9214	19.4829	7.3125	0	4.14109	0.726013	0	1.98231	si:ch211-215d8.2	si:ch211-215d8.2 [Source:ZFIN;Acc:ZDB-GENE-050419-248]
ENSDARG00000092452	6.63489	1.54094	0.578857	2.66204	0.00776679	0.0496632	7.85853	15.0816	12.1768	6.09375	6.76652	0	2.90405	3.54663	5.28617	si:dkey-95p16.1	si:dkey-95p16.1 [Source:ZFIN;Acc:ZDB-GENE-081104-443]
ENSDARG00000009438	6.66219	1.42527	0.487428	2.92406	0.00345503	0.0271447	14.4073	9.28096	10.9591	3.65625	2.25551	6.21163	4.35608	3.54663	5.28617	myog	myogenin [Source:ZFIN;Acc:ZDB-GENE-980526-265]
ENSDARG00000003632	6.74695	1.97095	0.49914	3.9487	7.86e-05	0.00134343	13.0976	16.2417	10.9591	3.65625	1.12775	5.17636	2.90405	4.25595	3.30386	zgc:172270	zgc:172270 [Source:ZFIN;Acc:ZDB-GENE-080204-67]
ENSDARG00000033610	6.77114	2.02109	0.717893	2.81531	0.00487299	0.0352772	7.85853	17.4018	14.6122	7.3125	3.38326	6.21163	2.17804	0	1.98231	morn5	MORN repeat containing 5 [Source:NCBI gene;Acc:554117]
ENSDARG00000074989	6.8397	1.51765	0.518601	2.92642	0.00342888	0.0270271	7.85853	13.9214	14.6122	3.65625	5.63877	2.07054	2.17804	5.6746	5.94694	sparcl1	SPARC-like 1 [Source:ZFIN;Acc:ZDB-GENE-060130-6]
ENSDARG00000104560	6.91549	1.86581	0.645171	2.89195	0.00382853	0.0293994	10.478	20.8822	8.52377	3.65625	1.12775	9.31745	1.45203	2.8373	3.96463	CT990561.2	uncharacterized LOC555422 [Source:NCBI gene;Acc:555422]
ENSDARG00000070344	6.94523	1.55999	0.488847	3.19115	0.00141706	0.0136623	15.7171	10.4411	10.9591	4.875	5.63877	3.10582	4.35608	2.12798	5.28617	or137-3	odorant receptor, family H, subfamily 137, member 3 [Source:ZFIN;Acc:ZDB-GENE-070806-24]
ENSDARG00000058738	7.08447	2.64779	0.671499	3.94311	8.04e-05	0.00136868	15.7171	17.4018	14.6122	3.65625	4.51101	2.07054	5.08209	0.709325	0	si:ch211-117c9.2	si:ch211-117c9.2 [Source:ZFIN;Acc:ZDB-GENE-110408-11]
ENSDARG00000092623	7.32017	1.538	0.521198	2.95089	0.00316863	0.0255026	17.0268	8.12084	13.3945	6.09375	5.63877	5.17636	1.45203	5.6746	3.30386	BX322665.1
ENSDARG00000041239	7.32173	1.76415	0.599687	2.94178	0.00326336	0.0260243	10.478	9.28096	20.7006	6.09375	7.89427	5.17636	1.45203	2.8373	1.98231	wdr20b	WD repeat domain 20b [Source:ZFIN;Acc:ZDB-GENE-041014-234]
ENSDARG00000078022	7.35354	1.34466	0.49187	2.73377	0.00626138	0.0423637	10.478	15.0816	10.9591	7.3125	3.38326	6.21163	5.8081	4.96528	1.98231	fyco1b	FYVE and coiled-coil domain containing 1b [Source:ZFIN;Acc:ZDB-GENE-130326-1]
ENSDARG00000092233	7.39255	2.10424	0.736788	2.85596	0.00429068	0.0320211	6.54878	20.8822	17.0475	6.09375	5.63877	6.21163	0	2.12798	1.98231	vtg1	vitellogenin 1 [Source:ZFIN;Acc:ZDB-GENE-001201-1]
ENSDARG00000100795	7.42378	1.22653	0.460403	2.66404	0.00772094	0.0494281	11.7878	10.4411	13.3945	7.3125	4.51101	6.21163	2.90405	4.96528	5.28617	timp4.3	TIMP metallopeptidase inhibitor 4, tandem duplicate 3 [Source:ZFIN;Acc:ZDB-GENE-070824-1]
ENSDARG00000074029	7.73973	1.43904	0.459038	3.13491	0.00171909	0.0159357	13.0976	13.9214	13.3945	6.09375	2.25551	4.14109	7.26013	3.54663	5.94694	CT573248.1
ENSDARG00000102207	7.85034	2.36704	0.525394	4.50527	6.63e-06	0.000170201	19.6463	15.0816	17.0475	3.65625	1.12775	1.03527	2.90405	3.54663	6.60771	zgc:86738	zgc:86738 [Source:NCBI gene;Acc:415231]
ENSDARG00000038116	7.90764	2.84356	0.602236	4.72166	2.34e-06	6.87e-05	13.0976	19.722	21.9183	2.4375	4.51101	5.17636	2.17804	2.12798	0	gnrhr4	gonadotropin releasing hormone receptor 4 [Source:ZFIN;Acc:ZDB-GENE-050419-76]
ENSDARG00000077487	7.90981	1.87944	0.630035	2.98306	0.00285377	0.0234813	10.478	18.5619	15.8299	8.53126	5.63877	7.24691	1.45203	2.12798	1.32154	spsb3b	splA/ryanodine receptor domain and SOCS box containing 3b [Source:ZFIN;Acc:ZDB-GENE-121226-2]
ENSDARG00000113479	7.97608	1.67224	0.520687	3.2116	0.00132	0.0129423	20.9561	8.12084	14.6122	4.875	9.02203	3.10582	3.63006	2.8373	4.6254	CU856539.3
ENSDARG00000029907	8.24812	3.75028	0.584395	6.41737	1.39e-10	1.04e-08	26.1951	16.2417	21.9183	1.21875	3.38326	1.03527	1.45203	2.12798	0.660771	trim54	tripartite motif containing 54 [Source:ZFIN;Acc:ZDB-GENE-041014-342]
ENSDARG00000090866	8.30798	2.61171	0.56235	4.64429	3.41e-06	9.65e-05	9.16829	25.5226	21.9183	4.875	1.12775	1.03527	2.90405	4.25595	3.96463	kcnj1a.2	potassium inwardly rectifying channel subfamily J member 1a, tandem duplicate 2 [Source:ZFIN;Acc:ZDB-GENE-050327-22]
ENSDARG00000079227	8.44138	2.49305	0.5893	4.23053	2.33e-05	0.000487043	15.7171	12.7613	26.789	4.875	7.89427	1.03527	2.17804	1.41865	3.30386	plekhs1	pleckstrin homology domain containing, family S member 1 [Source:ZFIN;Acc:ZDB-GENE-080204-50]
ENSDARG00000100086	8.44302	4.11644	0.613755	6.70698	1.99e-11	1.7e-09	26.1951	22.0423	19.4829	3.65625	1.12775	0	1.45203	0.709325	1.32154	adipoqb	adiponectin, C1Q and collagen domain containing, b [Source:ZFIN;Acc:ZDB-GENE-060825-220]
ENSDARG00000020158	8.51313	2.31315	0.58137	3.97879	6.93e-05	0.00120314	14.4073	17.4018	23.1359	1.21875	1.12775	7.24691	7.26013	2.8373	1.98231	spag6	sperm associated antigen 6 [Source:ZFIN;Acc:ZDB-GENE-040704-53]
ENSDARG00000012409	8.54442	1.83139	0.464342	3.94406	8.01e-05	0.00136434	15.7171	12.7613	20.7006	2.4375	5.63877	7.24691	2.90405	3.54663	5.94694	rnf207b	ring finger protein 207b [Source:NCBI gene;Acc:568322]
ENSDARG00000076710	8.59094	2.33075	0.579506	4.02197	5.77e-05	0.00103642	27.5049	9.28096	19.4829	2.4375	1.12775	2.07054	4.35608	7.09325	3.96463	si:dkey-42l23.7	si:dkey-42l23.7 [Source:ZFIN;Acc:ZDB-GENE-131121-326]
ENSDARG00000117459	8.60454	3.95675	0.832596	4.75231	2.01e-06	6.02e-05	22.2658	23.2024	21.9183	2.4375	4.51101	3.10582	0	0	0	FO834903.1
ENSDARG00000095453	8.66098	1.31779	0.435085	3.0288	0.00245523	0.0208412	17.0268	11.6012	14.6122	4.875	5.63877	7.24691	7.26013	6.38393	3.30386	si:rp71-17i16.6	si:rp71-17i16.6 [Source:ZFIN;Acc:ZDB-GENE-090313-410]
ENSDARG00000103293	8.66961	3.71954	0.698733	5.32326	1.02e-07	4.19e-06	22.2658	13.9214	30.442	2.4375	3.38326	4.14109	0.726013	0.709325	0	CR931813.1
ENSDARG00000076411	8.75818	2.02679	0.577583	3.5091	0.000449631	0.00560993	10.478	13.9214	29.2243	3.65625	2.25551	1.03527	6.53411	7.09325	4.6254	cavin1a	caveolae associated protein 1a [Source:ZFIN;Acc:ZDB-GENE-091204-151]
ENSDARG00000104642	8.83722	3.12568	0.584075	5.35149	8.72e-08	3.66e-06	26.1951	17.4018	21.9183	1.21875	2.25551	1.03527	0.726013	2.8373	5.94694	si:dkey-31i7.2	si:dkey-31i7.2 [Source:ZFIN;Acc:ZDB-GENE-131121-104]
ENSDARG00000042983	8.95249	5.89966	0.867153	6.80348	1.02e-11	9.37e-10	22.2658	29.003	26.789	0	1.12775	0	0.726013	0	0.660771	has1	hyaluronan synthase 1 [Source:ZFIN;Acc:ZDB-GENE-040218-2]
ENSDARG00000100739	8.96556	1.46786	0.477759	3.07239	0.00212355	0.0186439	18.3366	15.0816	14.6122	2.4375	3.38326	3.10582	6.53411	9.93055	7.26848	CABZ01052573.1
ENSDARG00000070923	8.97901	1.58991	0.551043	2.88528	0.0039107	0.0299142	13.0976	20.8822	14.6122	7.3125	3.38326	5.17636	4.35608	1.41865	10.5723	zgc:158296	zgc:158296 [Source:ZFIN;Acc:ZDB-GENE-070112-1272]
ENSDARG00000005841	9.01207	1.67602	0.581185	2.8838	0.00392904	0.029936	18.3366	13.9214	18.2652	3.65625	1.12775	5.17636	8.71215	9.93055	1.98231	tnni2a.2	troponin I type 2a (skeletal, fast), tandem duplicate 2 [Source:ZFIN;Acc:ZDB-GENE-040426-970]
ENSDARG00000098289	9.16849	1.80642	0.502897	3.59203	0.000328111	0.00433502	10.478	23.2024	18.2652	3.65625	6.76652	8.28218	2.17804	6.38393	3.30386	vstm2l	V-set and transmembrane domain containing 2 like [Source:ZFIN;Acc:ZDB-GENE-040426-1548]
ENSDARG00000083108	9.20823	1.11557	0.406247	2.74603	0.0060322	0.0411875	14.4073	12.7613	15.8299	8.53126	5.63877	6.21163	7.26013	4.96528	7.26848	BX276180.3
ENSDARG00000105630	9.21074	1.85099	0.540087	3.42721	0.000609815	0.00716846	24.8854	9.28096	18.2652	6.09375	10.1498	5.17636	2.90405	2.8373	3.30386	alpk3b	alpha-kinase 3b [Source:ZFIN;Acc:ZDB-GENE-121101-3]
ENSDARG00000078989	9.27137	1.64405	0.46959	3.50103	0.000463456	0.00575272	24.8854	9.28096	17.0475	2.4375	7.89427	5.17636	5.8081	4.96528	5.94694	alpk3a	alpha-kinase 3a [Source:ZFIN;Acc:ZDB-GENE-050419-48]
ENSDARG00000009341	9.44345	1.20925	0.447942	2.69958	0.00694279	0.0456533	14.4073	17.4018	14.6122	2.4375	5.63877	5.17636	11.6162	7.09325	6.60771	nrap	nebulin-related anchoring protein [Source:ZFIN;Acc:ZDB-GENE-060616-224]
ENSDARG00000036222	9.44825	3.35457	0.590559	5.68032	1.34e-08	6.83e-07	35.3634	18.5619	18.2652	1.21875	1.12775	0	4.35608	2.8373	3.30386	npy	neuropeptide Y [Source:NCBI gene;Acc:30281]
ENSDARG00000114818	9.45311	2.97459	0.651779	4.5638	5.02e-06	0.000135533	22.2658	27.8429	18.2652	0	4.51101	2.07054	0.726013	2.12798	7.26848	CU633479.5
ENSDARG00000076348	9.47672	2.10497	0.475423	4.42756	9.53e-06	0.00022952	17.0268	24.3625	17.0475	6.09375	2.25551	4.14109	2.17804	4.25595	7.92925	mylk3	myosin light chain kinase 3 [Source:NCBI gene;Acc:561635]
ENSDARG00000099712	9.48252	2.76511	0.473294	5.84226	5.15e-09	2.86e-07	26.1951	22.0423	18.2652	4.875	1.12775	1.03527	3.63006	3.54663	4.6254	zgc:163073	zgc:163073 [Source:ZFIN;Acc:ZDB-GENE-070410-135]
ENSDARG00000097239	9.49353	1.31366	0.488258	2.69051	0.00713426	0.0465192	23.5756	10.4411	13.3945	6.09375	7.89427	6.21163	5.08209	2.8373	9.91157	si:ch73-31d8.2	si:ch73-31d8.2 [Source:ZFIN;Acc:ZDB-GENE-030131-8387]
ENSDARG00000100563	9.50406	1.67589	0.472812	3.54451	0.000393351	0.00504077	20.9561	10.4411	20.7006	9.75001	3.38326	6.21163	6.53411	4.25595	3.30386	BX323453.1
ENSDARG00000039133	9.56525	1.46638	0.542707	2.70197	0.00689293	0.0454386	9.16829	22.0423	19.4829	1.21875	5.63877	5.17636	5.08209	6.38393	11.8939	lamb4	laminin, beta 4 [Source:NCBI gene;Acc:286831]
ENSDARG00000021720	9.59099	1.43749	0.491005	2.92765	0.00341539	0.0269319	18.3366	12.7613	19.4829	4.875	1.12775	6.21163	7.98614	4.96528	10.5723	col7a1	collagen, type VII, alpha 1 [Source:ZFIN;Acc:ZDB-GENE-030131-2427]
ENSDARG00000117448	9.59825	2.24004	0.449173	4.98704	6.13e-07	2.13e-05	13.0976	23.2024	24.3536	3.65625	3.38326	6.21163	4.35608	2.8373	5.28617	CABZ01072245.1
ENSDARG00000017229	9.71521	1.88606	0.443151	4.25602	2.08e-05	0.000442801	27.5049	15.0816	14.6122	2.4375	4.51101	7.24691	5.08209	5.6746	5.28617	megf10	multiple EGF-like-domains 10 [Source:NCBI gene;Acc:564571]
ENSDARG00000008263	9.82081	2.90871	0.595264	4.88642	1.03e-06	3.3e-05	19.6463	19.722	29.2243	6.09375	4.51101	4.14109	3.63006	1.41865	0	mfsd4ab	major facilitator superfamily domain containing 4Ab [Source:NCBI gene;Acc:558146]
ENSDARG00000068065	9.91293	3.58937	0.546909	6.56302	5.27e-11	4.25e-09	28.8146	24.3625	21.9183	4.875	3.38326	3.10582	0.726013	0.709325	1.32154	BX664721.2
ENSDARG00000096368	9.96165	1.42235	0.476572	2.98454	0.00284004	0.023386	13.0976	12.7613	25.5713	9.75001	5.63877	2.07054	5.08209	7.09325	8.59002	neu3.5	sialidase 3 (membrane sialidase), tandem duplicate 5 [Source:ZFIN;Acc:ZDB-GENE-071220-2]
ENSDARG00000101628	9.97307	1.91493	0.441408	4.33823	1.44e-05	0.000321361	15.7171	19.722	24.3536	1.21875	3.38326	5.17636	6.53411	6.38393	7.26848	ascl1b	achaete-scute family bHLH transcription factor 1b [Source:NCBI gene;Acc:30478]
ENSDARG00000060471	9.9841	1.33537	0.459471	2.90632	0.00365713	0.028394	14.4073	20.8822	15.8299	1.21875	5.63877	6.21163	8.71215	6.38393	10.5723	gcnt3	glucosaminyl (N-acetyl) transferase 3, mucin type [Source:ZFIN;Acc:ZDB-GENE-110411-253]
ENSDARG00000095825	10.0172	1.57275	0.506088	3.10766	0.00188575	0.0170943	23.5756	15.0816	14.6122	4.875	6.76652	13.4585	2.90405	4.25595	4.6254	ftr92	finTRIM family, member 92 [Source:ZFIN;Acc:ZDB-GENE-110411-92]
ENSDARG00000116223	10.067	1.38343	0.40197	3.44162	0.000578248	0.00686833	17.0268	17.4018	17.0475	6.09375	3.38326	9.31745	6.53411	8.5119	5.28617	BX901973.1
ENSDARG00000073870	10.0776	1.77927	0.576273	3.08755	0.00201816	0.0180021	26.1951	20.8822	9.74145	6.09375	6.76652	8.28218	2.90405	8.5119	1.32154	gdpd2	glycerophosphodiester phosphodiesterase domain containing 2 [Source:ZFIN;Acc:ZDB-GENE-081107-62]
ENSDARG00000034559	10.2573	1.37749	0.440681	3.12581	0.00177313	0.0163322	18.3366	18.5619	15.8299	6.09375	6.76652	2.07054	11.6162	7.09325	5.94694	srpx2	sushi-repeat containing protein X-linked 2 [Source:ZFIN;Acc:ZDB-GENE-110411-231]
ENSDARG00000055715	10.2904	2.10896	0.628878	3.35353	0.000797867	0.00879433	24.8854	16.2417	23.1359	3.65625	0	2.07054	9.43817	9.22123	3.96463	capn8	calpain 8 [Source:ZFIN;Acc:ZDB-GENE-050522-279]
ENSDARG00000068888	10.3043	1.54616	0.53345	2.89842	0.00375046	0.0289944	11.7878	26.6828	15.8299	13.4063	5.63877	3.10582	7.26013	6.38393	2.64308	klhl41a	kelch-like family member 41a [Source:NCBI gene;Acc:100148315]
ENSDARG00000110960	10.3187	1.62322	0.430675	3.76901	0.000163897	0.00244799	17.0268	26.6828	12.1768	8.53126	6.76652	4.14109	6.53411	6.38393	4.6254	BX769173.1
ENSDARG00000078832	10.447	1.51782	0.541391	2.80356	0.00505418	0.036299	17.0268	26.6828	12.1768	6.09375	4.51101	2.07054	9.43817	12.0585	3.96463	si:dkey-73p2.3	si:dkey-73p2.3 [Source:ZFIN;Acc:ZDB-GENE-131126-12]
ENSDARG00000096121	10.5481	1.0971	0.406104	2.70152	0.00690234	0.0454589	19.6463	12.7613	15.8299	9.75001	10.1498	9.31745	5.8081	6.38393	5.28617	CR381686.4
ENSDARG00000042815	10.6906	2.86211	0.578672	4.94601	7.58e-07	2.54e-05	24.8854	26.6828	23.1359	4.875	1.12775	9.31745	2.17804	0.709325	3.30386	alkal2b	ALK and LTK ligand 2b [Source:ZFIN;Acc:ZDB-GENE-111115-2]
ENSDARG00000087641	10.7849	1.83997	0.436391	4.21634	2.48e-05	0.00051377	19.6463	15.0816	26.789	4.875	9.02203	8.28218	5.8081	4.25595	3.30386	cdh26.2	cadherin 26, tandem duplicate 2 [Source:ZFIN;Acc:ZDB-GENE-100922-183]
ENSDARG00000039264	11.0787	2.36454	0.562357	4.2047	2.61e-05	0.000538889	17.0268	26.6828	29.2243	2.4375	1.12775	3.10582	2.90405	9.93055	7.26848	igfbp5a	insulin-like growth factor binding protein 5a [Source:ZFIN;Acc:ZDB-GENE-070620-8]
ENSDARG00000060797	11.1125	2.77916	0.817527	3.39948	0.00067515	0.00773985	20.9561	40.6042	15.8299	3.65625	5.63877	1.03527	10.1642	2.12798	0	pfkmb	phosphofructokinase, muscle b [Source:ZFIN;Acc:ZDB-GENE-081114-1]
ENSDARG00000090526	11.1592	2.35831	0.424047	5.56143	2.68e-08	1.26e-06	22.2658	25.5226	25.5713	1.21875	4.51101	3.10582	7.98614	4.96528	5.28617	zgc:158404	zgc:158404 [Source:ZFIN;Acc:ZDB-GENE-070112-592]
ENSDARG00000077388	11.1643	1.49898	0.434721	3.44814	0.000564458	0.00675579	11.7878	24.3625	21.9183	6.09375	10.1498	9.31745	5.08209	7.80258	3.96463	obsl1b	obscurin like cytoskeletal adaptor 1b [Source:ZFIN;Acc:ZDB-GENE-050809-29]
ENSDARG00000077845	11.2987	2.68964	0.556386	4.83413	1.34e-06	4.21e-05	18.3366	34.8036	23.1359	8.53126	4.51101	6.21163	0.726013	2.12798	3.30386	si:ch211-67f13.7	si:ch211-67f13.7 [Source:ZFIN;Acc:ZDB-GENE-090313-126]
ENSDARG00000005139	11.3601	3.72897	0.652851	5.71182	1.12e-08	5.8e-07	11.7878	34.8036	42.6188	0	3.38326	2.07054	0.726013	3.54663	3.30386	hhatlb	hedgehog acyltransferase like, b [Source:ZFIN;Acc:ZDB-GENE-050506-130]
ENSDARG00000094658	11.7637	1.39816	0.414004	3.37716	0.000732386	0.00824314	18.3366	26.6828	14.6122	6.09375	9.02203	12.4233	5.8081	4.96528	7.92925	BX571681.3	alanine--tRNA ligase, cytoplasmic-like [Source:NCBI gene;Acc:559142]
ENSDARG00000030449	11.9863	1.37461	0.494915	2.77747	0.00547834	0.0383326	27.5049	17.4018	17.0475	1.21875	9.02203	4.14109	13.0682	9.22123	9.25079	crabp2b	cellular retinoic acid binding protein 2, b [Source:ZFIN;Acc:ZDB-GENE-050208-52]
ENSDARG00000071583	12.0056	3.99959	0.517117	7.73439	1.04e-14	1.39e-12	34.0536	24.3625	37.7481	2.4375	2.25551	1.03527	0.726013	2.12798	3.30386	gtf3ab	general transcription factor IIIA, b [Source:ZFIN;Acc:ZDB-GENE-030131-7698]
ENSDARG00000104384	12.1042	2.81711	0.457554	6.1569	7.42e-10	4.89e-08	28.8146	22.0423	34.0951	2.4375	2.25551	8.28218	2.17804	3.54663	5.28617	agbl1	ATP/GTP binding protein-like 1 [Source:ZFIN;Acc:ZDB-GENE-110207-1]
ENSDARG00000036457	12.412	1.86333	0.409263	4.55289	5.29e-06	0.000141193	22.2658	29.003	21.9183	1.21875	4.51101	8.28218	9.43817	7.80258	7.26848	cacng6a	calcium channel, voltage-dependent, gamma subunit 6a [Source:ZFIN;Acc:ZDB-GENE-060503-440]
ENSDARG00000092123	12.5862	1.37815	0.358266	3.84673	0.000119705	0.00189739	23.5756	20.8822	19.4829	8.53126	10.1498	6.21163	6.53411	10.6399	7.26848	si:dkey-20d21.12	si:dkey-20d21.12 [Source:ZFIN;Acc:ZDB-GENE-081104-365]
ENSDARG00000067646	12.8656	1.78903	0.569591	3.1409	0.00168427	0.0156831	26.1951	27.8429	18.2652	7.3125	10.1498	15.5291	2.17804	5.6746	2.64308	tmem232	transmembrane protein 232 [Source:ZFIN;Acc:ZDB-GENE-070705-434]
ENSDARG00000034457	13.0747	1.34929	0.387974	3.47778	0.000505587	0.00619786	18.3366	17.4018	29.2243	10.9688	13.533	7.24691	7.26013	7.09325	6.60771	si:ch211-163l21.7	si:ch211-163l21.7 [Source:NCBI gene;Acc:567726]
ENSDARG00000019342	13.2603	3.80746	0.469216	8.11452	4.88e-16	7.52e-14	40.6024	29.003	34.0951	3.65625	3.38326	3.10582	0.726013	2.12798	2.64308	chrnd	cholinergic receptor, nicotinic, delta (muscle) [Source:ZFIN;Acc:ZDB-GENE-030131-6665]
ENSDARG00000103755	13.3015	1.61836	0.353402	4.57939	4.66e-06	0.000127247	28.8146	23.2024	20.7006	6.09375	10.1498	6.21163	8.71215	9.22123	6.60771	si:dkeyp-4c4.1	si:dkeyp-4c4.1 [Source:ZFIN;Acc:ZDB-GENE-081104-4]
ENSDARG00000069660	13.3281	2.34674	0.439099	5.34445	9.07e-08	3.79e-06	23.5756	34.8036	28.0067	7.3125	1.12775	7.24691	5.08209	3.54663	9.25079	chrnb1	cholinergic receptor, nicotinic, beta 1 (muscle) [Source:ZFIN;Acc:ZDB-GENE-070821-4]
ENSDARG00000083826	13.5012	1.53241	0.524447	2.92196	0.0034784	0.027279	23.5756	32.4834	14.6122	9.75001	15.7885	11.388	2.90405	6.38393	4.6254	CR792441.3
ENSDARG00000112287	13.5198	4.04801	0.519943	7.78548	6.94e-15	9.44e-13	26.1951	47.5649	34.0951	2.4375	4.51101	2.07054	1.45203	0.709325	2.64308	zgc:66156	zgc:66156 [Source:ZFIN;Acc:ZDB-GENE-040426-1554]
ENSDARG00000098256	13.5809	2.86796	0.421623	6.80218	1.03e-11	9.42e-10	27.5049	35.9637	32.8774	6.09375	2.25551	2.07054	4.35608	7.80258	3.30386	si:ch73-329n5.6	si:ch73-329n5.6 [Source:ZFIN;Acc:ZDB-GENE-131121-171]
ENSDARG00000113076	13.7292	2.67539	0.395664	6.76178	1.36e-11	1.22e-09	23.5756	38.284	32.8774	4.875	3.38326	3.10582	5.08209	7.09325	5.28617	si:ch211-182p11.1	si:ch211-182p11.1 [Source:ZFIN;Acc:ZDB-GENE-131127-323]
ENSDARG00000075993	13.7857	1.41237	0.441909	3.19607	0.00139313	0.013489	36.6732	18.5619	15.8299	10.9688	10.1498	3.10582	10.1642	11.3492	7.26848	clic5a	chloride intracellular channel 5a [Source:ZFIN;Acc:ZDB-GENE-041114-84]
ENSDARG00000101449	14.1112	1.50488	0.45804	3.28548	0.00101809	0.0106649	22.2658	27.8429	23.1359	8.53126	19.1718	9.31745	4.35608	7.09325	5.28617	grik5	glutamate receptor, ionotropic, kainate 5 [Source:ZFIN;Acc:ZDB-GENE-070821-6]
ENSDARG00000062478	14.1549	2.11934	0.370661	5.71773	1.08e-08	5.62e-07	36.6732	26.6828	24.3536	2.4375	9.02203	7.24691	7.98614	6.38393	6.60771	ackr3a	atypical chemokine receptor 3a [Source:ZFIN;Acc:ZDB-GENE-070301-5]
ENSDARG00000100106	14.4907	3.44054	0.657245	5.23479	1.65e-07	6.52e-06	26.1951	34.8036	48.7072	3.65625	7.89427	1.03527	2.17804	0	5.94694	CR385054.1
ENSDARG00000099873	14.679	1.80179	0.439391	4.10065	4.12e-05	0.000783873	27.5049	24.3625	31.6597	15.8438	5.63877	3.10582	11.6162	7.09325	5.28617	zgc:163083	zgc:163083 [Source:ZFIN;Acc:ZDB-GENE-070424-53]
ENSDARG00000022101	14.7651	2.40172	0.422611	5.68304	1.32e-08	6.74e-07	31.4341	34.8036	30.442	10.9688	2.25551	2.07054	5.08209	9.22123	6.60771	obscnb	obscurin, cytoskeletal calmodulin and titin-interacting RhoGEF b [Source:ZFIN;Acc:ZDB-GENE-070119-5]
ENSDARG00000028098	14.8055	1.37432	0.482532	2.84815	0.00439738	0.0326159	32.7439	25.5226	18.2652	6.09375	4.51101	4.14109	16.6983	12.0585	13.2154	fut9d	fucosyltransferase 9d [Source:ZFIN;Acc:ZDB-GENE-050309-15]
ENSDARG00000114715	14.9034	1.01698	0.362126	2.80837	0.00497929	0.0358915	18.3366	26.6828	23.1359	6.09375	13.533	7.24691	15.2463	10.6399	13.2154	CU570893.1
ENSDARG00000091539	15.0779	1.27887	0.41162	3.10692	0.00189048	0.0171159	24.8854	30.1631	18.2652	13.4063	13.533	13.4585	5.08209	5.6746	11.2331	ptprjb.1	protein tyrosine phosphatase receptor type Jb, tandem duplicate 1 [Source:ZFIN;Acc:ZDB-GENE-090304-1]
ENSDARG00000101706	15.1607	1.83885	0.374738	4.90703	9.25e-07	3.02e-05	39.2927	30.1631	18.2652	9.75001	5.63877	8.28218	6.53411	9.93055	8.59002	csrp3	cysteine and glycine-rich protein 3 (cardiac LIM protein) [Source:ZFIN;Acc:ZDB-GENE-041010-119]
ENSDARG00000099736	15.2581	1.46087	0.466135	3.13402	0.00172431	0.0159705	23.5756	22.0423	32.8774	9.75001	13.533	17.5996	5.8081	3.54663	8.59002	CABZ01075078.1
ENSDARG00000102239	15.2801	1.94725	0.718011	2.71201	0.00668763	0.0444215	30.1244	30.1631	29.2243	7.3125	19.1718	14.4938	3.63006	1.41865	1.98231	CR559945.1
ENSDARG00000100443	15.4749	1.5859	0.469553	3.37747	0.00073155	0.00823875	32.7439	25.5226	26.789	3.65625	4.51101	6.21163	10.1642	18.4425	11.2331	CR376766.2
ENSDARG00000067701	15.5285	1.88873	0.414114	4.56089	5.09e-06	0.000136924	27.5049	24.3625	40.1835	6.09375	4.51101	5.17636	11.6162	7.09325	13.2154	myoz3a	myozenin 3a [Source:ZFIN;Acc:ZDB-GENE-111012-4]
ENSDARG00000076075	16.2308	1.81724	0.351665	5.16753	2.37e-07	9.05e-06	35.3634	29.003	29.2243	10.9688	6.76652	5.17636	13.7942	8.5119	7.26848	myh7ba	myosin, heavy chain 7B, cardiac muscle, beta a [Source:ZFIN;Acc:ZDB-GENE-100914-2]
ENSDARG00000074212	16.2862	2.10785	0.352846	5.97385	2.32e-09	1.38e-07	35.3634	34.8036	29.2243	12.1875	5.63877	8.28218	10.1642	4.96528	5.94694	SLC5A10	si:dkeyp-9d4.5 [Source:ZFIN;Acc:ZDB-GENE-121214-88]
ENSDARG00000088717	16.3459	1.71641	0.486275	3.5297	0.000416033	0.005269	30.1244	33.6435	29.2243	4.875	4.51101	3.10582	12.3422	12.7679	16.5193	ecrg4b	ECRG4 augurin precursor b [Source:NCBI gene;Acc:793804]
ENSDARG00000112528	16.4026	1.14998	0.369945	3.10852	0.00188028	0.0170519	30.1244	18.5619	28.0067	17.0625	16.9163	8.28218	11.6162	7.80258	9.25079	hist1h4l	histone 1, H4, like [Source:ZFIN;Acc:ZDB-GENE-070927-10]
ENSDARG00000033662	16.4345	1.80762	0.527113	3.42928	0.000605177	0.00712949	24.8854	35.9637	31.6597	20.7188	9.02203	12.4233	4.35608	4.25595	4.6254	scd	stearoyl-CoA desaturase (delta-9-desaturase) [Source:ZFIN;Acc:ZDB-GENE-031106-3]
ENSDARG00000095032	17.1261	1.03141	0.366324	2.81557	0.00486911	0.0352609	15.7171	24.3625	37.7481	13.4063	11.2775	13.4585	13.7942	8.5119	15.8585	ftr33	finTRIM family, member 33 [Source:ZFIN;Acc:ZDB-GENE-070912-109]
ENSDARG00000111518	17.2997	1.1451	0.399871	2.86368	0.00418753	0.0313912	34.0536	24.3625	21.9183	20.7188	15.7885	14.4938	7.26013	8.5119	8.59002	si:dkey-16p6.1	si:dkey-16p6.1 [Source:ZFIN;Acc:ZDB-GENE-081103-43]
ENSDARG00000015072	17.3821	1.57669	0.325062	4.85045	1.23e-06	3.89e-05	30.1244	33.6435	30.442	8.53126	6.76652	12.4233	14.5203	12.0585	7.92925	dmrt2a	doublesex and mab-3 related transcription factor 2a [Source:ZFIN;Acc:ZDB-GENE-990621-7]
ENSDARG00000093936	17.4525	1.26338	0.350788	3.60156	0.000316317	0.00420988	30.1244	25.5226	30.442	12.1875	6.76652	15.5291	9.43817	9.22123	17.8408	si:dkeyp-1h4.6	si:dkeyp-1h4.6 [Source:ZFIN;Acc:ZDB-GENE-060503-841]
ENSDARG00000092673	17.5473	1.452	0.365472	3.97296	7.1e-05	0.00122908	32.7439	39.4441	19.4829	13.4063	9.02203	6.21163	10.1642	14.8958	12.5546	BX248497.1
ENSDARG00000089485	18.0411	4.30904	0.456579	9.43768	3.81e-21	8.54e-19	43.2219	51.0453	52.3603	1.21875	4.51101	5.17636	0.726013	2.12798	1.98231	tecrl2a	trans-2,3-enoyl-CoA reductase-like 2a [Source:ZFIN;Acc:ZDB-GENE-131121-138]
ENSDARG00000057206	18.0653	1.68354	0.328908	5.11856	3.08e-07	1.14e-05	36.6732	34.8036	28.0067	7.3125	14.6608	14.4938	9.43817	9.93055	7.26848	nmt1b	N-myristoyltransferase 1b [Source:ZFIN;Acc:ZDB-GENE-081222-3]
ENSDARG00000055412	18.1376	2.12904	0.355546	5.98808	2.12e-09	1.28e-07	28.8146	37.1238	45.0542	7.3125	12.4053	11.388	8.71215	7.80258	4.6254	mylk4b	myosin light chain kinase family, member 4b [Source:ZFIN;Acc:ZDB-GENE-041001-128]
ENSDARG00000088881	18.5712	1.7203	0.46424	3.70563	0.000210869	0.0030164	35.3634	41.7643	28.0067	4.875	4.51101	12.4233	15.9723	6.38393	17.8408	si:dkeyp-69b9.3	si:dkeyp-69b9.3 [Source:ZFIN;Acc:ZDB-GENE-100922-275]
ENSDARG00000012468	18.9327	1.18179	0.397465	2.9733	0.00294614	0.0240411	27.5049	35.9637	25.5713	23.1563	14.6608	16.5644	7.98614	7.09325	11.8939	aacs	acetoacetyl-CoA synthetase [Source:NCBI gene;Acc:393984]
ENSDARG00000040374	19.0516	2.45237	0.349283	7.02116	2.2e-12	2.17e-10	37.9829	40.6042	47.4896	4.875	6.76652	10.3527	6.53411	4.96528	11.8939	tmem182a	transmembrane protein 182a [Source:NCBI gene;Acc:503742]
ENSDARG00000091757	19.3141	1.09932	0.369022	2.97901	0.00289185	0.0237318	18.3366	37.1238	35.3127	9.75001	12.4053	9.31745	19.6023	13.4772	18.5016	adgrf6	adhesion G protein-coupled receptor F6 [Source:ZFIN;Acc:ZDB-GENE-041001-212]
ENSDARG00000090234	19.4779	1.6667	0.382908	4.35275	1.34e-05	0.000304869	27.5049	42.9244	35.3127	14.625	18.0441	14.4938	7.98614	7.80258	6.60771	bmf1	BCL2 modifying factor 1 [Source:NCBI gene;Acc:571949]
ENSDARG00000055672	19.498	1.58147	0.325197	4.86312	1.16e-06	3.69e-05	35.3634	27.8429	42.6188	10.9688	12.4053	8.28218	10.8902	9.93055	17.18	map3k10	mitogen-activated protein kinase kinase kinase 10 [Source:ZFIN;Acc:ZDB-GENE-050419-112]
ENSDARG00000053617	19.5532	2.34282	0.326516	7.17519	7.22e-13	7.46e-11	48.461	39.4441	37.7481	8.53126	11.2775	7.24691	10.8902	7.09325	5.28617	camk2a	calcium/calmodulin-dependent protein kinase II alpha [Source:ZFIN;Acc:ZDB-GENE-051113-72]
ENSDARG00000104398	19.58	1.17689	0.341703	3.4442	0.000572744	0.00683272	28.8146	32.4834	30.442	23.1563	15.7885	15.5291	10.1642	9.93055	9.91157	si:ch73-343g19.4	si:ch73-343g19.4 [Source:ZFIN;Acc:ZDB-GENE-100922-108]
ENSDARG00000076312	19.7892	2.12661	0.347429	6.12097	9.3e-10	6.06e-08	32.7439	39.4441	49.9249	3.65625	13.533	12.4233	8.71215	7.09325	10.5723	myot	myotilin [Source:ZFIN;Acc:ZDB-GENE-110411-129]
ENSDARG00000026473	19.7945	1.20619	0.422263	2.85648	0.00428369	0.0319901	32.7439	34.8036	29.2243	9.75001	6.76652	7.24691	24.6844	17.7331	15.1977	six1b	SIX homeobox 1b [Source:NCBI gene;Acc:404627]
ENSDARG00000018004	19.8222	3.93785	0.427342	9.21475	3.12e-20	6.46e-18	51.0805	55.6858	51.1426	2.4375	6.76652	0	3.63006	5.6746	1.98231	nkx2.5	NK2 homeobox 5 [Source:ZFIN;Acc:ZDB-GENE-980526-321]
ENSDARG00000034307	20.2212	1.09334	0.32365	3.37814	0.000729779	0.00822305	39.2927	32.4834	23.1359	12.1875	15.7885	8.28218	15.2463	17.7331	17.8408	chrne	cholinergic receptor, nicotinic, epsilon [Source:ZFIN;Acc:ZDB-GENE-040808-32]
ENSDARG00000044827	20.2456	1.03712	0.380203	2.72781	0.00637563	0.0429525	28.8146	32.4834	31.6597	18.2813	7.89427	8.28218	25.4104	14.1865	15.1977	wnt7aa	wingless-type MMTV integration site family, member 7Aa [Source:ZFIN;Acc:ZDB-GENE-051129-1]
ENSDARG00000095777	20.2637	1.57128	0.323583	4.85588	1.2e-06	3.81e-05	34.0536	31.3232	42.6188	17.0625	10.1498	15.5291	10.8902	13.4772	7.26848	si:ch211-218h8.3	si:ch211-218h8.3 [Source:ZFIN;Acc:ZDB-GENE-120703-51]
ENSDARG00000018881	20.7053	1.53433	0.312955	4.9027	9.45e-07	3.07e-05	34.0536	37.1238	40.1835	10.9688	10.1498	8.28218	19.6023	12.7679	13.2154	apobec2a	apolipoprotein B mRNA editing enzyme, catalytic polypeptide-like 2a [Source:ZFIN;Acc:ZDB-GENE-050306-15]
ENSDARG00000053829	20.8454	1.43009	0.416937	3.42999	0.000603607	0.00711856	39.2927	38.284	31.6597	8.53126	9.02203	5.17636	19.6023	14.8958	21.1447	pax9	paired box 9 [Source:ZFIN;Acc:ZDB-GENE-980526-399]
ENSDARG00000051873	21.2176	1.74278	0.457227	3.81163	0.000138052	0.00211423	45.8414	41.7643	32.8774	7.3125	12.4053	4.14109	16.6983	21.9891	7.92925	ahcyl2a	adenosylhomocysteinase like 2a [Source:ZFIN;Acc:ZDB-GENE-070112-1522]
ENSDARG00000071107	21.6269	1.10726	0.296723	3.73163	0.000190249	0.00277301	39.2927	32.4834	30.442	12.1875	11.2775	15.5291	13.7942	19.1518	20.4839	wnt7bb	wingless-type MMTV integration site family, member 7Bb [Source:ZFIN;Acc:ZDB-GENE-081006-1]
ENSDARG00000100797	21.8073	1.69225	0.445254	3.80063	0.000144327	0.00219488	44.5317	31.3232	43.8365	19.5	13.533	21.7407	8.71215	7.80258	5.28617	CABZ01076996.1	nephronectin-like [Source:NCBI gene;Acc:101884488]
ENSDARG00000019835	21.8769	5.92661	0.658101	9.00562	2.14e-19	4.2e-17	74.6561	47.5649	66.9725	4.875	1.12775	1.03527	0	0	0.660771	nkx2.1	NK2 homeobox 1 [Source:ZFIN;Acc:ZDB-GENE-010404-1]
ENSDARG00000095675	21.8943	2.42659	0.370044	6.55755	5.47e-11	4.39e-09	36.6732	54.5256	52.3603	3.65625	12.4053	11.388	7.98614	12.7679	5.28617	ccdc141	coiled-coil domain containing 141 [Source:ZFIN;Acc:ZDB-GENE-081104-472]
ENSDARG00000092738	22.0085	2.32249	0.633748	3.6647	0.000247632	0.00344636	41.9122	55.6858	42.6188	9.75001	22.5551	14.4938	4.35608	1.41865	5.28617	si:ch211-263k4.2	si:ch211-263k4.2 [Source:ZFIN;Acc:ZDB-GENE-081104-207]
ENSDARG00000031891	22.0289	1.32937	0.345961	3.84253	0.000121773	0.00191898	36.6732	42.9244	29.2243	17.0625	21.4273	18.6349	11.6162	12.7679	7.92925	tbx1	T-box transcription factor 1 [Source:NCBI gene;Acc:368206]
ENSDARG00000038583	22.0295	1.2736	0.282095	4.51478	6.34e-06	0.000164095	32.7439	33.6435	41.4012	18.2813	18.0441	12.4233	14.5203	11.3492	15.8585	abraa	actin binding Rho activating protein a [Source:ZFIN;Acc:ZDB-GENE-120730-1]
ENSDARG00000089856	22.1874	1.25012	0.300777	4.15631	3.23e-05	0.000641165	24.8854	38.284	45.0542	13.4063	14.6608	19.6702	13.0682	13.4772	17.18	cita	citron rho-interacting serine/threonine kinase a [Source:ZFIN;Acc:ZDB-GENE-130530-981]
ENSDARG00000095312	22.3134	1.01098	0.286928	3.52345	0.000425972	0.00537333	36.6732	31.3232	32.8774	14.625	18.0441	16.5644	20.3284	19.1518	11.2331	sc:d0202	sc:d0202 [Source:ZFIN;Acc:ZDB-GENE-080226-9]
ENSDARG00000090946	22.8829	1.15936	0.324467	3.57312	0.000352754	0.00461018	40.6024	30.1631	36.5304	17.0625	23.6828	21.7407	10.8902	12.0585	13.2154	si:zfos-364h11.2	si:zfos-364h11.2 [Source:ZFIN;Acc:ZDB-GENE-120703-46]
ENSDARG00000038107	22.9065	1.12162	0.353768	3.17049	0.00152183	0.0144458	40.6024	35.9637	31.6597	18.2813	5.63877	17.5996	13.7942	24.1171	18.5016	sgcg	sarcoglycan, gamma [Source:ZFIN;Acc:ZDB-GENE-030724-2]
ENSDARG00000094981	23.6771	1.18427	0.356486	3.32207	0.000893524	0.00965448	28.8146	45.2447	37.7481	19.5	22.5551	22.776	10.8902	16.3145	9.25079	chst12b	carbohydrate (chondroitin 4) sulfotransferase 12b [Source:ZFIN;Acc:ZDB-GENE-090312-144]
ENSDARG00000039852	23.9363	1.12615	0.303912	3.70551	0.000210969	0.0030164	43.2219	31.3232	36.5304	20.7188	22.5551	20.7054	10.8902	15.6052	13.8762	ftr93	finTRIM family, member 93 [Source:ZFIN;Acc:ZDB-GENE-131126-26]
ENSDARG00000008880	23.9838	1.12336	0.325972	3.44619	0.000568558	0.00679364	28.8146	32.4834	51.1426	12.1875	21.4273	20.7054	14.5203	12.7679	21.8054	usp28	ubiquitin specific peptidase 28 [Source:ZFIN;Acc:ZDB-GENE-041008-142]
ENSDARG00000041257	24.1764	3.10291	0.396138	7.8329	4.77e-15	6.69e-13	53.7	67.287	54.7956	6.09375	14.6608	3.10582	5.8081	3.54663	8.59002	smtnl1	smoothelin-like 1 [Source:ZFIN;Acc:ZDB-GENE-050306-23]
ENSDARG00000042707	24.3888	1.26164	0.343124	3.67694	0.000236052	0.00332476	30.1244	37.1238	53.578	9.75001	14.6608	15.5291	14.5203	18.4425	25.7701	cx30.3	connexin 30.3 [Source:ZFIN;Acc:ZDB-GENE-040406-1]
ENSDARG00000052277	24.4514	1.37662	0.424988	3.23919	0.00119871	0.0120131	30.1244	52.2054	40.1835	25.5938	23.6828	19.6702	8.71215	10.6399	9.25079	cabp2b	calcium binding protein 2b [Source:ZFIN;Acc:ZDB-GENE-081028-55]
ENSDARG00000045837	25.8844	1.03039	0.279554	3.68582	0.000227966	0.0032339	34.0536	40.6042	42.6188	19.5	23.6828	15.5291	25.4104	17.0238	14.537	si:dkey-14d8.20	si:dkey-14d8.20 [Source:ZFIN;Acc:ZDB-GENE-041210-146]
ENSDARG00000039381	26.1868	1.32444	0.344367	3.84602	0.000120052	0.00190151	32.7439	42.9244	54.7956	28.0313	10.1498	16.5644	22.5064	12.7679	15.1977	ch25hl1.1	cholesterol 25-hydroxylase like 1, tandem duplicate 1 [Source:NCBI gene;Acc:336673]
ENSDARG00000097157	26.5681	2.47839	0.444135	5.58026	2.4e-08	1.15e-06	69.417	47.5649	60.884	3.65625	6.76652	5.17636	15.9723	18.4425	11.2331	si:ch211-207n23.2	si:ch211-207n23.2 [Source:ZFIN;Acc:ZDB-GENE-131121-310]
ENSDARG00000045413	27.0217	1.54871	0.365798	4.2338	2.3e-05	0.000481561	51.0805	52.2054	42.6188	15.8438	9.02203	8.28218	25.4104	15.6052	23.127	gcm2	glial cells missing transcription factor 2 [Source:ZFIN;Acc:ZDB-GENE-050127-1]
ENSDARG00000095002	27.1635	3.2899	0.419015	7.85153	4.11e-15	5.84e-13	64.178	77.728	62.1017	6.09375	7.89427	1.03527	7.26013	4.96528	13.2154	TNNC2	si:rp71-17i16.4 [Source:ZFIN;Acc:ZDB-GENE-090312-215]
ENSDARG00000098883	28.0899	1.61783	0.526284	3.07406	0.00211168	0.0185922	45.8414	54.5256	53.578	8.53126	20.2996	2.07054	22.5064	26.9544	18.5016	stac3	SH3 and cysteine rich domain 3 [Source:NCBI gene;Acc:445111]
ENSDARG00000106138	28.2269	2.12584	0.32749	6.49132	8.51e-11	6.7e-09	52.3902	60.3262	63.3194	9.75001	5.63877	13.4585	15.2463	12.7679	21.1447	BX855618.1
ENSDARG00000086647	28.2403	4.24839	0.359095	11.8308	2.7e-32	1.13e-29	82.5146	78.8882	68.1901	6.09375	2.25551	5.17636	3.63006	2.12798	5.28617	chrng	cholinergic receptor, nicotinic, gamma [Source:ZFIN;Acc:ZDB-GENE-030131-3805]
ENSDARG00000087352	28.2658	1.00929	0.293083	3.4437	0.000573812	0.0068339	51.0805	31.3232	45.0542	29.25	18.0441	17.5996	15.9723	26.245	19.8231	dnah2	dynein, axonemal, heavy chain 2 [Source:ZFIN;Acc:ZDB-GENE-130530-910]
ENSDARG00000057317	28.2834	2.37114	0.34884	6.7972	1.07e-11	9.67e-10	58.939	54.5256	71.8432	8.53126	6.76652	8.28218	14.5203	20.5704	10.5723	nexn	nexilin (F actin binding protein) [Source:ZFIN;Acc:ZDB-GENE-041114-92]
ENSDARG00000100462	28.4846	1.63848	0.444506	3.68607	0.000227744	0.00323286	62.8683	40.6042	51.1426	20.7188	31.5771	18.6349	14.5203	6.38393	9.91157	paqr7a	progestin and adipoQ receptor family member VII, a [Source:ZFIN;Acc:ZDB-GENE-070705-346]
ENSDARG00000100596	28.5794	1.17905	0.340691	3.46077	0.000538629	0.00650392	47.1512	55.6858	35.3127	10.9688	15.7885	15.5291	21.7804	31.2103	23.7878	si:ch73-43g23.1	si:ch73-43g23.1 [Source:ZFIN;Acc:ZDB-GENE-041111-305]
ENSDARG00000060980	28.807	1.41973	0.334065	4.24987	2.14e-05	0.000453371	56.3195	37.1238	56.0133	21.9375	10.1498	12.4233	15.9723	25.5357	23.7878	atp8b1	ATPase phospholipid transporting 8B1 [Source:ZFIN;Acc:ZDB-GENE-091116-14]
ENSDARG00000103231	29.0551	1.47185	0.252175	5.83664	5.33e-09	2.94e-07	45.8414	59.1661	47.4896	19.5	13.533	17.5996	18.8763	17.0238	22.4662	si:ch211-199i15.5	si:ch211-199i15.5 [Source:ZFIN;Acc:ZDB-GENE-130603-58]
ENSDARG00000087518	29.0942	1.13215	0.364341	3.10739	0.00188746	0.0170956	52.3902	45.2447	37.7481	28.0313	29.3216	25.8818	18.1503	9.22123	15.8585	si:dkey-261p22.1	si:dkey-261p22.1 [Source:ZFIN;Acc:ZDB-GENE-081103-60]
ENSDARG00000104286	29.0988	2.37693	0.773156	3.07432	0.00210981	0.0185894	65.4878	59.1661	63.3194	17.0625	19.1718	30.0229	2.17804	2.8373	2.64308	CU019562.3
ENSDARG00000101989	29.2321	1.04718	0.260218	4.02425	5.72e-05	0.00102726	51.0805	41.7643	42.6188	15.8438	18.0441	17.5996	26.8625	24.8264	24.4485	thrap3a	thyroid hormone receptor associated protein 3a [Source:ZFIN;Acc:ZDB-GENE-030219-79]
ENSDARG00000093244	29.3007	1.17214	0.316782	3.70015	0.00021547	0.00307268	56.3195	40.6042	43.8365	20.7188	14.6608	16.5644	15.2463	32.629	23.127	CU681836.1
ENSDARG00000062103	29.3252	1.24064	0.29109	4.26203	2.03e-05	0.000433182	44.5317	37.1238	60.884	25.5938	14.6608	22.776	23.9584	19.8611	14.537	ankrd24	ankyrin repeat domain 24 [Source:ZFIN;Acc:ZDB-GENE-050208-747]
ENSDARG00000031588	29.6078	2.61332	0.293615	8.90051	5.56e-19	1.07e-16	60.2488	77.728	63.3194	9.75001	10.1498	10.3527	7.98614	17.0238	9.91157	si:dkey-239b22.1	si:dkey-239b22.1 [Source:ZFIN;Acc:ZDB-GENE-131119-12]
ENSDARG00000008772	30.9805	2.61134	0.261766	9.97587	1.94e-23	4.86e-21	65.4878	81.2084	63.3194	10.9688	10.1498	13.4585	13.0682	9.93055	11.2331	cacng1a	calcium channel, voltage-dependent, gamma subunit 1a [Source:ZFIN;Acc:ZDB-GENE-030131-732]
ENSDARG00000104722	31.1283	3.0738	0.285031	10.7841	4.09e-27	1.19e-24	61.5585	83.5286	80.3669	10.9688	10.1498	9.31745	7.26013	7.09325	9.91157	myl2a	myosin, light chain 2a, regulatory, cardiac, slow [Source:ZFIN;Acc:ZDB-GENE-120917-2]
ENSDARG00000076139	31.421	1.63424	0.427802	3.82007	0.000133411	0.00205474	52.3902	73.0876	45.0542	23.1563	22.5551	32.0934	8.71215	9.22123	16.5193	si:dkey-71p21.13	si:dkey-71p21.13 [Source:ZFIN;Acc:ZDB-GENE-090313-327]
ENSDARG00000040266	31.4996	1.4602	0.359546	4.06122	4.88e-05	0.000909181	47.1512	62.6465	56.0133	10.9688	10.1498	18.6349	32.6706	24.1171	21.1447	sox19b	SRY-box transcription factor 19b [Source:NCBI gene;Acc:64812]
ENSDARG00000069471	31.8444	1.09759	0.285434	3.84535	0.000120379	0.00190253	58.939	42.9244	47.4896	18.2813	22.5551	19.6702	16.6983	27.6637	32.3778	mhc1zca	major histocompatibility complex class I ZCA [Source:ZFIN;Acc:ZDB-GENE-070424-4]
ENSDARG00000011422	32.4504	2.5546	0.335865	7.60603	2.83e-14	3.51e-12	66.7975	73.0876	76.7139	15.8438	14.6608	15.5291	5.8081	7.09325	16.5193	ryr1a	ryanodine receptor 1a (skeletal) [Source:ZFIN;Acc:ZDB-GENE-020108-2]
ENSDARG00000097871	32.8146	1.14705	0.265445	4.32122	1.55e-05	0.000345031	53.7	42.9244	57.231	25.5938	29.3216	26.9171	20.3284	24.1171	15.1977	si:ch1073-145m9.1	si:ch1073-145m9.1 [Source:ZFIN;Acc:ZDB-GENE-131127-570]
ENSDARG00000101076	33.1718	1.26913	0.319592	3.97109	7.15e-05	0.00123583	37.9829	59.1661	66.9725	24.375	13.533	15.5291	23.9584	31.9196	25.1093	irx3a	iroquois homeobox 3a [Source:ZFIN;Acc:ZDB-GENE-991119-5]
ENSDARG00000068263	33.2199	1.4533	0.54152	2.68374	0.00728032	0.0473036	53.7	60.3262	57.231	35.3438	34.9604	30.0229	9.43817	11.3492	6.60771	csf1b	colony stimulating factor 1b (macrophage) [Source:ZFIN;Acc:ZDB-GENE-061215-106]
ENSDARG00000043770	33.7471	1.63001	0.590042	2.76253	0.00573557	0.0396821	57.6292	64.9667	63.3194	6.09375	7.89427	7.24691	23.9584	37.5942	35.0209	si:dkey-192d15.2	si:dkey-192d15.2 [Source:ZFIN;Acc:ZDB-GENE-040724-74]
ENSDARG00000029866	34.1825	2.40985	0.532233	4.52782	5.96e-06	0.000156149	86.4439	73.0876	62.1017	23.1563	27.0661	17.5996	5.8081	7.09325	5.28617	slc6a14	solute carrier family 6 member 14 [Source:ZFIN;Acc:ZDB-GENE-130411-2]
ENSDARG00000031161	34.2905	1.32683	0.496981	2.66979	0.00758994	0.0487329	41.9122	62.6465	65.7548	26.8125	39.4714	36.2345	16.6983	8.5119	10.5723	nr1d4a	nuclear receptor subfamily 1, group D, member 4a [Source:ZFIN;Acc:ZDB-GENE-080403-5]
ENSDARG00000016343	34.9532	1.46664	0.32528	4.50884	6.52e-06	0.000168153	51.0805	64.9667	68.1901	19.5	11.2775	15.5291	27.5885	23.4077	33.0386	zgc:92518	zgc:92518 [Source:ZFIN;Acc:ZDB-GENE-040718-53]
ENSDARG00000098248	35.2833	1.30538	0.341083	3.82715	0.000129637	0.00200744	60.2488	67.287	49.9249	13.4063	14.6608	17.5996	32.6706	33.3383	28.4132	CABZ01081730.1
ENSDARG00000013752	35.3748	3.48237	0.43946	7.9242	2.3e-15	3.4e-13	70.7268	104.411	92.5438	14.625	14.6608	8.28218	3.63006	3.54663	5.94694	tnni2a.3	troponin I type 2a (skeletal, fast), tandem duplicate 3 [Source:ZFIN;Acc:ZDB-GENE-040718-80]
ENSDARG00000104301	35.8239	1.38188	0.28968	4.77037	1.84e-06	5.57e-05	66.7975	48.725	68.1901	18.2813	24.8106	14.4938	23.2324	34.7569	23.127	zgc:193726	zgc:193726 [Source:ZFIN;Acc:ZDB-GENE-081022-35]
ENSDARG00000035506	36.0407	1.41272	0.31803	4.44209	8.91e-06	0.000218344	64.178	63.8066	56.0133	18.2813	40.5991	25.8818	13.7942	21.9891	19.8231	entpd2a.1	ectonucleoside triphosphate diphosphohydrolase 2a, tandem duplicate 1 [Source:ZFIN;Acc:ZDB-GENE-040724-187]
ENSDARG00000015654	36.0841	2.69351	0.30966	8.69829	3.37e-18	6.06e-16	69.417	99.7703	80.3669	14.625	6.76652	7.24691	15.2463	13.4772	17.8408	ca15a	carbonic anhydrase XVa [Source:ZFIN;Acc:ZDB-GENE-070424-7]
ENSDARG00000089489	36.4992	1.05078	0.320279	3.28082	0.00103506	0.0107959	57.6292	40.6042	70.6255	13.4063	21.4273	25.8818	33.3966	30.501	35.0209	fam83e	family with sequence similarity 83 member E [Source:ZFIN;Acc:ZDB-GENE-141215-21]
ENSDARG00000092920	36.5235	3.33953	0.355549	9.3926	5.85e-21	1.26e-18	99.5414	89.3293	86.4553	1.21875	12.4053	11.388	5.08209	12.0585	11.2331	si:ch211-106h4.12	si:ch211-106h4.12 [Source:ZFIN;Acc:ZDB-GENE-070705-12]
ENSDARG00000099156	37.3341	1.22871	0.341145	3.60171	0.000316133	0.00420988	78.5853	47.5649	53.578	34.125	33.8326	34.164	16.6983	16.3145	21.1447	katnal1	katanin p60 subunit A-like 1 [Source:NCBI gene;Acc:492790]
ENSDARG00000103199	37.3513	2.39694	0.310318	7.72415	1.13e-14	1.49e-12	81.2048	88.1691	76.7139	9.75001	9.02203	12.4233	14.5203	20.5704	23.7878	si:dkey-247k7.2	si:dkey-247k7.2 [Source:ZFIN;Acc:ZDB-GENE-031118-45]
ENSDARG00000023797	37.5096	1.32392	0.298274	4.43859	9.05e-06	0.000220757	47.1512	83.5286	58.4487	17.0625	19.1718	21.7407	26.1365	32.629	31.717	ryr1b	ryanodine receptor 1b (skeletal) [Source:ZFIN;Acc:ZDB-GENE-070705-417]
ENSDARG00000030020	38.1886	1.19598	0.270986	4.41342	1.02e-05	0.000242037	58.939	52.2054	70.6255	30.4688	30.4493	37.2698	23.9584	21.2798	18.5016	agfg1a	ArfGAP with FG repeats 1a [Source:ZFIN;Acc:ZDB-GENE-030131-5808]
ENSDARG00000007344	38.3422	1.47215	0.495415	2.97155	0.002963	0.0241244	77.2756	61.4864	63.3194	7.3125	16.9163	10.3527	37.0267	39.0129	32.3778	tcap	titin-cap (telethonin) [Source:ZFIN;Acc:ZDB-GENE-070501-5]
ENSDARG00000024560	38.895	1.82931	0.56772	3.2222	0.00127209	0.0125803	74.6561	81.2084	69.4078	9.75001	9.02203	8.28218	52.2729	26.9544	18.5016	slc4a1b	solute carrier family 4 member 1b (Diego blood group) [Source:ZFIN;Acc:ZDB-GENE-110215-2]
ENSDARG00000056395	39.0613	2.99484	0.68044	4.40133	1.08e-05	0.000253218	79.8951	103.251	96.1968	28.0313	15.7885	18.6349	2.90405	3.54663	3.30386	onecut3a	one cut homeobox 3a [Source:ZFIN;Acc:ZDB-GENE-050208-744]
ENSDARG00000099717	39.5872	1.25951	0.285218	4.41595	1.01e-05	0.000239544	70.7268	54.5256	70.6255	21.9375	20.2996	22.776	22.5064	31.9196	40.9678	si:rp71-1h20.9	si:rp71-1h20.9 [Source:ZFIN;Acc:ZDB-GENE-131127-386]
ENSDARG00000052708	40.1034	2.71122	0.244099	11.1071	1.16e-28	3.82e-26	79.8951	99.7703	97.4145	15.8438	11.2775	11.388	17.4243	12.0585	15.8585	tnni1b	troponin I type 1b (skeletal, slow) [Source:ZFIN;Acc:ZDB-GENE-041212-37]
ENSDARG00000105540	40.1961	1.04207	0.391015	2.66504	0.00769789	0.0493387	64.178	58.006	59.6664	48.75	32.7049	42.4462	16.6983	24.1171	15.1977	CR382325.1
ENSDARG00000114743	40.5382	1.15465	0.327895	3.52141	0.000429254	0.00540494	64.178	60.3262	65.7548	41.4375	31.5771	42.4462	18.8763	18.4425	21.8054	si:dkey-11d20.1	si:dkey-11d20.1 [Source:ZFIN;Acc:ZDB-GENE-070705-291]
ENSDARG00000032242	41.2172	1.1165	0.222509	5.01777	5.23e-07	1.84e-05	69.417	53.3655	71.8432	26.8125	23.6828	26.9171	31.2185	33.3383	34.3601	tnnt2c	troponin T2c, cardiac [Source:ZFIN;Acc:ZDB-GENE-030520-1]
ENSDARG00000092283	41.2193	2.24783	0.396553	5.66842	1.44e-08	7.29e-07	95.6122	81.2084	86.4553	10.9688	10.1498	8.28218	26.1365	28.373	23.7878	cxl34b.11	CX chemokine ligand 34b, duplicate 11 [Source:ZFIN;Acc:ZDB-GENE-091204-33]
ENSDARG00000096381	41.3099	2.60952	0.405806	6.43047	1.27e-10	9.64e-09	103.471	96.29	77.9316	21.9375	23.6828	22.776	7.98614	7.80258	9.91157	neu3.4	sialidase 3 (membrane sialidase), tandem duplicate 4 [Source:ZFIN;Acc:ZDB-GENE-071220-1]
ENSDARG00000099889	41.3737	1.19708	0.218665	5.4745	4.39e-08	1.97e-06	68.1073	66.1268	64.5371	24.375	33.8326	28.9876	34.8486	29.0823	22.4662	dusp27	dual specificity phosphatase 27 [Source:NCBI gene;Acc:792623]
ENSDARG00000078696	41.4775	2.62379	0.229793	11.4181	3.4e-30	1.21e-27	90.3731	96.29	93.7614	17.0625	20.2996	13.4585	15.9723	14.1865	11.8939	synpo2lb	synaptopodin 2-like b [Source:ZFIN;Acc:ZDB-GENE-090828-5]
ENSDARG00000044415	41.6623	1.69472	0.240784	7.03834	1.95e-12	1.93e-10	83.8244	71.9274	74.2785	28.0313	28.1938	26.9171	21.0544	25.5357	15.1977	tlr5a	toll-like receptor 5a [Source:ZFIN;Acc:ZDB-GENE-040219-14]
ENSDARG00000103580	42.1763	2.96705	0.646543	4.58911	4.45e-06	0.00012223	106.09	99.7703	94.9791	15.8438	19.1718	31.0582	4.35608	5.6746	2.64308	CABZ01110379.1
ENSDARG00000090427	43.7133	2.1086	0.467015	4.51505	6.33e-06	0.000164095	87.7536	91.6495	87.673	25.5938	38.3436	27.9524	10.8902	6.38393	17.18	si:dkey-246i14.3	si:dkey-246i14.3 [Source:ZFIN;Acc:ZDB-GENE-100922-64]
ENSDARG00000075467	43.8308	1.41247	0.352904	4.00242	6.27e-05	0.00111669	90.3731	63.8066	69.4078	29.25	45.1101	39.3403	16.6983	21.9891	18.5016	shisa3	shisa family member 3 [Source:ZFIN;Acc:ZDB-GENE-070112-2022]
ENSDARG00000038658	45.1692	1.95564	0.25978	7.52807	5.15e-14	6.15e-12	87.7536	90.4894	92.5438	10.9688	16.9163	24.8465	27.5885	27.6637	27.7524	cavin4a	caveolae associated protein 4a [Source:NCBI gene;Acc:552940]
ENSDARG00000098711	45.4184	1.4457	0.28997	4.98568	6.17e-07	2.14e-05	73.3463	71.9274	88.8907	40.2188	29.3216	31.0582	36.3006	19.8611	17.8408	CABZ01078350.1
ENSDARG00000045822	45.7506	1.24492	0.360645	3.45192	0.000556617	0.00668401	83.8244	77.728	63.3194	30.4688	16.9163	16.5644	31.9446	45.3968	45.5932	tnnt2e	troponin T2e, cardiac [Source:ZFIN;Acc:ZDB-GENE-041210-27]
ENSDARG00000060264	46.1221	1.27313	0.472841	2.69251	0.00709163	0.0463361	74.6561	76.5679	74.2785	48.75	46.2379	47.6225	16.6983	17.7331	12.5546	si:dkey-37g12.1	si:dkey-37g12.1 [Source:ZFIN;Acc:ZDB-GENE-090312-145]
ENSDARG00000112959	46.9529	1.68448	0.206265	8.16657	3.17e-16	5.01e-14	98.2317	78.8882	84.02	28.0313	24.8106	23.8113	32.6706	27.6637	24.4485	SRL	wu:fb80c09 [Source:NCBI gene;Acc:103909608]
ENSDARG00000075108	47.4518	1.07109	0.216638	4.94413	7.65e-07	2.56e-05	74.6561	80.0483	65.7548	31.6875	30.4493	26.9171	34.1226	41.1409	42.2893	tmco3	transmembrane and coiled-coil domains 3 [Source:ZFIN;Acc:ZDB-GENE-071030-1]
ENSDARG00000043443	48.3928	1.18124	0.306829	3.84984	0.000118194	0.00187755	81.2048	60.3262	88.8907	32.9063	54.1322	33.1287	20.3284	26.9544	37.6639	kcnj13	potassium inwardly rectifying channel subfamily J member 13 [Source:ZFIN;Acc:ZDB-GENE-070129-1]
ENSDARG00000099850	48.4791	1.21438	0.340683	3.56454	0.000364491	0.0047493	72.0366	80.0483	80.3669	37.7813	49.6212	47.6225	25.4104	26.245	17.18	iqsec3a	IQ motif and Sec7 domain ArfGEF 3a [Source:ZFIN;Acc:ZDB-GENE-041210-343]
ENSDARG00000103969	49.3106	3.21671	0.233664	13.7664	4.06e-43	2.6e-40	116.568	125.293	124.203	15.8438	6.76652	12.4233	15.2463	14.8958	12.5546	smyhc2	slow myosin heavy chain 2 [Source:ZFIN;Acc:ZDB-GENE-070822-12]
ENSDARG00000088711	49.3488	1.43372	0.293298	4.88826	1.02e-06	3.28e-05	82.5146	98.6102	75.4962	35.3438	18.0441	19.6702	34.8486	43.2688	36.3424	lgals1l1	lectin, galactoside-binding, soluble, 1 (galectin 1)-like 1 [Source:ZFIN;Acc:ZDB-GENE-030131-4905]
ENSDARG00000114495	49.6493	1.41023	0.317648	4.43961	9.01e-06	0.000220211	90.3731	88.1691	74.2785	54.8438	34.9604	34.164	21.7804	19.8611	28.4132	ATP8A1	ATPase phospholipid transporting 8A1 [Source:HGNC Symbol;Acc:HGNC:13531]
ENSDARG00000045887	49.8619	1.35107	0.347128	3.89214	9.94e-05	0.00162106	92.9926	76.5679	84.02	18.2813	24.8106	19.6702	50.8209	43.2688	38.3247	mmp30	matrix metallopeptidase 30 [Source:ZFIN;Acc:ZDB-GENE-060421-5765]
ENSDARG00000035322	51.0202	2.32432	0.269183	8.63474	5.89e-18	1.02e-15	108.71	119.492	102.285	17.0625	14.6608	17.5996	19.6023	33.3383	26.4308	myh7bb	myosin, heavy chain 7B, cardiac muscle, beta b [Source:ZFIN;Acc:ZDB-GENE-090311-5]
ENSDARG00000030110	51.4603	2.52571	0.22821	11.0675	1.8e-28	5.69e-26	124.427	106.731	114.462	12.1875	20.2996	18.6349	26.8625	17.7331	21.8054	myod1	myogenic differentiation 1 [Source:NCBI gene;Acc:30513]
ENSDARG00000091222	51.5541	1.76467	0.265601	6.64405	3.05e-11	2.53e-09	98.2317	102.091	88.8907	39	38.3436	33.1287	21.7804	22.6984	19.8231	si:dkey-190l8.2	si:dkey-190l8.2 [Source:ZFIN;Acc:ZDB-GENE-030131-9103]
ENSDARG00000029356	51.7911	1.97391	0.286725	6.88431	5.81e-12	5.42e-10	137.524	75.4078	96.1968	34.125	23.6828	16.5644	26.8625	32.629	23.127	mboat1	membrane bound O-acyltransferase domain containing 1 [Source:ZFIN;Acc:ZDB-GENE-041114-98]
ENSDARG00000077588	52.5682	1.36265	0.382514	3.56236	0.000367534	0.004772	75.9658	100.93	87.673	52.4063	38.3436	41.4109	28.3145	36.1756	11.8939	pdgfc	platelet derived growth factor c [Source:ZFIN;Acc:ZDB-GENE-071217-2]
ENSDARG00000087341	53.8901	1.79529	0.281782	6.37119	1.88e-10	1.36e-08	96.9219	116.012	92.5438	30.4688	38.3436	44.5167	22.5064	20.5704	23.127	unc5c	unc-5 netrin receptor C [Source:ZFIN;Acc:ZDB-GENE-030131-9196]
ENSDARG00000020594	54.1575	1.49724	0.248903	6.01538	1.79e-09	1.1e-07	113.949	85.8489	87.673	18.2813	29.3216	36.2345	40.6567	40.4315	35.0209	txlnba	taxilin beta a [Source:ZFIN;Acc:ZDB-GENE-030131-322]
ENSDARG00000100184	54.8058	2.59805	0.275273	9.4381	3.8e-21	8.54e-19	116.568	133.414	122.986	14.625	13.533	17.5996	26.1365	31.2103	17.18	ly97.2	lymphocyte antigen 97, tandem duplicate 2 [Source:ZFIN;Acc:ZDB-GENE-170621-2]
ENSDARG00000056743	55.7339	2.55753	0.310778	8.22944	1.88e-16	3.03e-14	133.595	142.695	99.8498	15.8438	20.2996	11.388	34.8486	21.2798	21.8054	cavin4b	caveolae associated protein 4b [Source:ZFIN;Acc:ZDB-GENE-041212-87]
ENSDARG00000096576	56.073	2.7292	0.244361	11.1687	5.8e-29	1.94e-26	155.861	105.571	125.421	17.0625	22.5551	24.8465	19.6023	19.8611	13.8762	si:ch211-286b5.6	si:ch211-286b5.6 [Source:ZFIN;Acc:ZDB-GENE-121214-216]
ENSDARG00000024141	57.9283	2.31668	0.257313	9.00335	2.19e-19	4.25e-17	125.737	128.773	120.55	13.4063	18.0441	22.776	33.3966	26.9544	31.717	cav3	caveolin 3 [Source:ZFIN;Acc:ZDB-GENE-050522-426]
ENSDARG00000070913	59.2281	1.7791	0.313487	5.67521	1.39e-08	7.02e-07	119.188	96.29	119.333	39	37.2159	51.7636	18.1503	27.6637	24.4485	sox2	SRY-box transcription factor 2 [Source:NCBI gene;Acc:378723]
ENSDARG00000039099	59.9983	1.48525	0.457176	3.24876	0.00115911	0.0117243	107.4	100.93	108.374	21.9375	13.533	21.7407	49.3689	63.8393	52.8617	aep1	aerolysin-like protein [Source:NCBI gene;Acc:503710]
ENSDARG00000057881	62.2797	1.2651	0.214928	5.88614	3.95e-09	2.24e-07	92.9926	99.7703	110.809	47.5313	54.1322	46.5873	40.6567	38.3036	29.7347	si:dkey-33c12.3	si:dkey-33c12.3 [Source:ZFIN;Acc:ZDB-GENE-030131-7320]
ENSDARG00000041779	62.3478	1.40404	0.230341	6.0955	1.09e-09	7e-08	106.09	118.332	97.4145	31.6875	30.4493	34.164	54.451	48.2341	40.307	trdn	triadin [Source:ZFIN;Acc:ZDB-GENE-041014-193]
ENSDARG00000104775	62.6542	2.48412	0.43031	5.77287	7.79e-09	4.2e-07	133.595	140.375	143.686	12.1875	14.6608	10.3527	39.2047	35.4663	34.3601	ly6m2	lymphocyte antigen 6 family member M2 [Source:ZFIN;Acc:ZDB-GENE-131121-523]
ENSDARG00000009196	62.696	1.70828	0.617384	2.76696	0.00565819	0.0392876	111.329	118.332	121.768	10.9688	12.4053	11.388	61.7111	58.874	57.4871	anxa3a	annexin A3a [Source:ZFIN;Acc:ZDB-GENE-040912-58]
ENSDARG00000100712	63.8514	1.95974	0.231392	8.46936	2.47e-17	4.1e-15	123.117	134.574	124.203	30.4688	21.4273	26.9171	29.7665	42.5595	41.6286	si:dkey-19b23.12	si:dkey-19b23.12 [Source:ZFIN;Acc:ZDB-GENE-141216-440]
ENSDARG00000006757	64.0378	1.11784	0.291509	3.83467	0.000125732	0.00196379	102.161	90.4894	109.591	31.6875	33.8326	31.0582	58.807	54.618	64.0948	klhl41b	kelch-like family member 41b [Source:NCBI gene;Acc:321064]
ENSDARG00000060929	65.4118	1.49225	0.284483	5.24549	1.56e-07	6.2e-06	92.9926	139.214	109.591	53.625	45.1101	54.8694	25.4104	36.1756	31.717	rnf220a	ring finger protein 220a [Source:ZFIN;Acc:ZDB-GENE-060929-1006]
ENSDARG00000098478	65.5502	3.94029	0.374741	10.5147	7.39e-26	2.06e-23	154.551	186.779	182.652	10.9688	6.76652	2.07054	15.9723	16.3145	13.8762	FO704758.1	uncharacterized LOC100329294 [Source:NCBI gene;Acc:100329294]
ENSDARG00000104529	65.5618	2.34624	0.734667	3.19361	0.00140504	0.0135801	148.002	143.855	130.292	47.5313	54.1322	46.5873	7.98614	6.38393	5.28617	cyp2k17	cytochrome P450, family 2, subfamily K, polypeptide17 [Source:ZFIN;Acc:ZDB-GENE-070424-41]
ENSDARG00000099470	65.7505	2.93443	0.266774	10.9997	3.83e-28	1.17e-25	125.737	168.217	172.911	29.25	20.2996	24.8465	11.6162	17.7331	21.1447	muc5.3	mucin 5.3 [Source:ZFIN;Acc:ZDB-GENE-040426-1562]
ENSDARG00000043317	69.1079	1.1194	0.193446	5.78663	7.18e-09	3.88e-07	99.5414	113.692	109.591	60.9375	55.2599	38.3051	49.3689	40.4315	54.844	kita	KIT proto-oncogene, receptor tyrosine kinase a [Source:NCBI gene;Acc:30256]
ENSDARG00000104735	71.1242	5.70394	0.358693	15.902	6.14e-57	6.36e-54	201.702	216.942	196.047	7.3125	2.25551	8.28218	0.726013	3.54663	3.30386	nkx6.2	NK6 homeobox 2 [Source:ZFIN;Acc:ZDB-GENE-070626-1]
ENSDARG00000103034	71.243	3.78188	0.254943	14.8342	8.8e-50	7.97e-47	188.605	187.939	180.217	21.9375	18.0441	11.388	13.0682	12.0585	7.92925	CABZ01068499.1	cysteine-rich venom protein natrin-1-like [Source:NCBI gene;Acc:100536500]
ENSDARG00000100803	71.9349	1.37804	0.27569	4.9985	5.78e-07	2.02e-05	116.568	126.453	125.421	29.25	37.2159	33.1287	60.9851	59.5833	58.8086	zgc:113443	zgc:113443 [Source:ZFIN;Acc:ZDB-GENE-050913-134]
ENSDARG00000054749	72.7251	1.27766	0.366471	3.48639	0.000489589	0.00602893	125.737	124.133	110.809	32.9063	29.3216	26.9171	65.3411	66.6766	72.6848	lmo4b	LIM domain only 4b [Source:ZFIN;Acc:ZDB-GENE-030131-3570]
ENSDARG00000076241	73.5923	1.24293	0.261079	4.76076	1.93e-06	5.82e-05	117.878	136.894	105.938	40.2188	29.3216	54.8694	71.1493	53.1994	52.8617	txlnbb	taxilin beta b [Source:ZFIN;Acc:ZDB-GENE-070424-77]
ENSDARG00000097118	75.4254	1.22853	0.311349	3.94585	7.95e-05	0.0013563	104.78	138.054	125.421	41.4375	29.3216	37.2698	68.2452	60.2926	74.0064	CU693494.2
ENSDARG00000056209	76.5514	1.67663	0.249312	6.725	1.76e-11	1.53e-09	153.241	141.535	130.292	47.5313	31.5771	34.164	58.807	57.4553	34.3601	myoz1a	myozenin 1a [Source:ZFIN;Acc:ZDB-GENE-040426-1875]
ENSDARG00000070578	78.1283	3.94529	0.276031	14.2929	2.42e-46	1.82e-43	206.941	198.381	214.312	21.9375	11.2775	18.6349	14.5203	9.22123	7.92925	edn2	endothelin 2 [Source:ZFIN;Acc:ZDB-GENE-060503-774]
ENSDARG00000069199	79.1106	2.54193	0.21681	11.7242	9.58e-32	3.86e-29	172.888	170.538	183.87	35.3438	33.8326	38.3051	26.1365	31.9196	19.1624	zgc:172120	zgc:172120 [Source:ZFIN;Acc:ZDB-GENE-080204-46]
ENSDARG00000007982	80.3883	1.91866	0.71815	2.67167	0.00754742	0.0485172	154.551	154.296	163.169	64.5938	64.282	90.0687	7.26013	12.0585	13.2154	onecut1	one cut homeobox 1 [Source:ZFIN;Acc:ZDB-GENE-040426-1469]
ENSDARG00000097976	81.9254	1.06703	0.291089	3.66566	0.0002467	0.00344304	112.639	110.211	152.21	75.5625	84.5815	69.3632	41.3827	51.0714	40.307	CR812464.1
ENSDARG00000035028	82.6675	1.42832	0.269433	5.30123	1.15e-07	4.69e-06	134.905	132.254	157.081	63.375	76.6872	61.0811	43.5608	34.7569	40.307	lpcat4	lysophosphatidylcholine acyltransferase 4 [Source:ZFIN;Acc:ZDB-GENE-030131-5777]
ENSDARG00000086847	83.9743	1.15336	0.286447	4.02643	5.66e-05	0.00101865	128.356	143.855	127.856	45.0938	47.3656	37.2698	78.4094	61.002	86.561	irgq1	immunity-related GTPase family, q1 [Source:ZFIN;Acc:ZDB-GENE-051212-3]
ENSDARG00000035852	85.8581	2.05778	0.225868	9.11053	8.2e-20	1.64e-17	174.197	161.257	185.088	49.9688	39.4714	46.5873	54.451	32.629	29.0739	cart3	cocaine- and amphetamine-regulated transcript 3 [Source:ZFIN;Acc:ZDB-GENE-120223-5]
ENSDARG00000007727	86.0776	1.01105	0.146505	6.90112	5.16e-12	4.86e-10	123.117	131.094	133.945	62.1563	66.5375	69.3632	62.4371	65.2579	60.7909	rgl2	ral guanine nucleotide dissociation stimulator-like 2 [Source:ZFIN;Acc:ZDB-GENE-010131-1]
ENSDARG00000061249	87.0113	1.12559	0.26577	4.23521	2.28e-05	0.000481104	144.073	143.855	122.986	37.7813	47.3656	56.94	73.3273	89.375	67.3986	myom1a	myomesin 1a (skelemin) [Source:ZFIN;Acc:ZDB-GENE-030131-2856]
ENSDARG00000014805	87.4326	3.49416	0.206636	16.9097	3.82e-64	5.53e-61	223.968	225.063	222.836	13.4063	14.6608	16.5644	21.7804	24.8264	23.7878	fhl5	four and a half LIM domains 5 [Source:ZFIN;Acc:ZDB-GENE-040822-3]
ENSDARG00000029177	88.3622	1.2857	0.189099	6.79908	1.05e-11	9.58e-10	158.48	148.495	130.292	53.625	46.2379	80.7512	60.2591	60.2926	56.8263	lnx2a	ligand of numb-protein X 2a [Source:ZFIN;Acc:ZDB-GENE-060228-2]
ENSDARG00000069415	89.973	2.07798	0.264294	7.86238	3.77e-15	5.39e-13	174.197	170.538	207.006	41.4375	20.2996	40.3756	55.177	52.4901	48.2363	col17a1a	collagen, type XVII, alpha 1a [Source:ZFIN;Acc:ZDB-GENE-090313-107]
ENSDARG00000061848	92.267	1.85387	0.67678	2.73925	0.00615798	0.0418909	159.79	178.659	194.829	79.2188	93.6035	81.7865	11.6162	17.0238	13.8762	col15a1b	collagen, type XV, alpha 1b [Source:ZFIN;Acc:ZDB-GENE-070912-689]
ENSDARG00000101195	94.5317	1.49563	0.485662	3.07957	0.00207297	0.0183584	174.197	165.897	155.863	101.156	89.0925	80.7512	28.3145	29.0823	26.4308	cyp1c1	cytochrome P450, family 1, subfamily C, polypeptide 1 [Source:ZFIN;Acc:ZDB-GENE-050522-501]
ENSDARG00000055926	97.1993	2.07507	0.348944	5.94671	2.74e-09	1.61e-07	208.251	196.06	191.176	40.2188	21.4273	30.0229	71.1493	51.0714	65.4163	foxi3a	forkhead box I3a [Source:ZFIN;Acc:ZDB-GENE-031126-3]
ENSDARG00000023082	98.7263	1.32617	0.366694	3.61654	0.000298566	0.00401541	150.622	176.338	169.258	29.25	53.0044	42.4462	83.4915	102.852	81.2748	krt1-19d	keratin, type 1, gene 19d [Source:ZFIN;Acc:ZDB-GENE-060316-1]
ENSDARG00000101621	105.007	1.47049	0.340606	4.31728	1.58e-05	0.000349827	172.888	180.979	197.264	40.2188	45.1101	40.3756	97.2857	93.6309	77.3102	CABZ01040054.1	CD59B glycoprotein-like [Source:NCBI gene;Acc:100535643]
ENSDARG00000021265	105.134	2.99775	0.167101	17.9398	5.77e-72	9.65e-69	256.712	235.504	264.237	40.2188	27.0661	26.9171	30.4925	33.3383	31.717	mybpc2b	myosin binding protein C, fast type b [Source:ZFIN;Acc:ZDB-GENE-050320-80]
ENSDARG00000078775	105.446	1.2181	0.325005	3.74795	0.000178287	0.00262683	189.915	162.417	155.863	106.031	80.0705	105.598	55.903	48.9434	44.2717	RASA2	RAS p21 protein activator 2 [Source:NCBI gene;Acc:100331895]
ENSDARG00000078643	105.584	2.43691	0.482461	5.051	4.4e-07	1.57e-05	213.49	214.622	267.89	18.2813	22.5551	18.6349	70.4232	69.5139	54.844	vtcn1	V-set domain containing T cell activation inhibitor 1 [Source:ZFIN;Acc:ZDB-GENE-070912-388]
ENSDARG00000091996	108.274	1.6634	0.4047	4.1102	3.95e-05	0.000757438	174.197	193.74	231.359	39	31.5771	36.2345	103.094	87.9563	77.3102	tcnbb	transcobalamin beta b [Source:ZFIN;Acc:ZDB-GENE-030131-12]
ENSDARG00000014496	110.65	1.28967	0.378804	3.40457	0.000662672	0.00763186	189.915	184.459	175.346	45.0938	51.8767	36.2345	104.546	100.015	108.366	trpv6	transient receptor potential cation channel, subfamily V, member 6 [Source:ZFIN;Acc:ZDB-GENE-040624-12]
ENSDARG00000052905	111.07	1.27013	0.382587	3.31983	0.000900716	0.00970177	166.339	182.139	199.7	62.1563	34.9604	42.4462	118.34	95.7589	97.7941	zgc:165423	zgc:165423 [Source:ZFIN;Acc:ZDB-GENE-070720-11]
ENSDARG00000074414	116.94	1.33423	0.176545	7.55747	4.11e-14	5.02e-12	175.507	211.142	197.264	92.6251	80.0705	91.104	76.9574	61.7113	66.0771	sema4ba	sema domain, immunoglobulin domain (Ig), transmembrane domain (TM) and short cytoplasmic domain, (semaphorin) 4Ba [Source:ZFIN;Acc:ZDB-GENE-070705-31]
ENSDARG00000074749	117.973	1.1724	0.148942	7.87154	3.5e-15	5.08e-13	188.605	189.1	185.088	91.4063	71.0485	81.7865	83.4915	97.8869	73.3456	abca12	ATP-binding cassette, sub-family A (ABC1), member 12 [Source:ZFIN;Acc:ZDB-GENE-030131-9790]
ENSDARG00000010770	118.939	2.15403	0.349641	6.16069	7.24e-10	4.79e-08	278.978	229.704	227.706	54.8438	90.2203	77.6454	34.8486	46.1061	30.3955	sox19a	SRY-box transcription factor 19a [Source:NCBI gene;Acc:30038]
ENSDARG00000070317	121.748	2.21279	0.141922	15.5916	8.3e-55	8.2e-52	256.712	247.106	259.366	54.8438	65.4097	57.9752	54.451	49.6528	50.2186	irge4	immunity-related GTPase family, e4 [Source:ZFIN;Acc:ZDB-GENE-051212-2]
ENSDARG00000004658	126.66	3.01778	0.210664	14.3251	1.53e-46	1.18e-43	292.075	305.112	314.162	48.75	31.5771	50.7283	38.4787	32.629	26.4308	zgc:101810	zgc:101810 [Source:ZFIN;Acc:ZDB-GENE-041121-7]
ENSDARG00000037539	127.374	1.42057	0.171977	8.26025	1.45e-16	2.36e-14	203.012	193.74	261.801	68.25	72.1762	80.7512	87.1215	83.7004	95.8118	tnnc1b	troponin C type 1b (slow) [Source:ZFIN;Acc:ZDB-GENE-040625-62]
ENSDARG00000057903	129.173	3.35004	0.204366	16.3923	2.17e-60	2.62e-57	323.51	310.912	338.515	34.125	24.8106	27.9524	37.7527	41.8502	23.127	si:ch211-266g18.10	si:ch211-266g18.10 [Source:ZFIN;Acc:ZDB-GENE-131127-188]
ENSDARG00000099117	129.215	1.71659	0.384044	4.46978	7.83e-06	0.000196401	247.544	237.825	239.883	41.4375	40.5991	44.5167	111.806	102.852	96.4726	si:dkey-33i11.4	si:dkey-33i11.4 [Source:NCBI gene;Acc:569335]
ENSDARG00000089837	130.102	1.12589	0.141384	7.96333	1.67e-15	2.49e-13	189.915	208.822	210.659	109.688	81.1983	101.457	84.2175	95.7589	89.2041	slc35d2	solute carrier family 35 member D2 [Source:ZFIN;Acc:ZDB-GENE-080125-1]
ENSDARG00000002509	132.122	1.07334	0.361475	2.96934	0.00298439	0.0242743	187.295	218.103	202.135	148.688	136.458	115.95	61.7111	55.3274	63.434	zgc:153911	zgc:153911 [Source:ZFIN;Acc:ZDB-GENE-061013-174]
ENSDARG00000089086	134.266	3.16791	0.153176	20.6815	5.08e-95	1.38e-91	348.395	314.393	325.121	41.4375	33.8326	36.2345	41.3827	31.9196	35.6816	mustn1b	musculoskeletal, embryonic nuclear protein 1b [Source:ZFIN;Acc:ZDB-GENE-111129-2]
ENSDARG00000093628	138.922	1.16486	0.318579	3.65642	0.000255758	0.00353589	199.083	219.263	244.754	54.8438	69.9207	73.5043	124.148	122.713	142.066	s100a11	S100 calcium binding protein A11 [Source:ZFIN;Acc:ZDB-GENE-070717-5]
ENSDARG00000006892	139.883	2.44609	0.594634	4.11361	3.9e-05	0.000747002	268.5	358.477	292.243	93.8438	86.837	97.3156	15.2463	22.6984	23.7878	myo3b	myosin IIIB [Source:ZFIN;Acc:ZDB-GENE-070706-2]
ENSDARG00000113977	140.372	1.19102	0.17902	6.65302	2.87e-11	2.4e-09	212.18	238.985	225.271	71.9063	84.5815	95.2451	107.45	122.004	105.723	fthl29	ferritin, heavy polypeptide-like 29 [Source:ZFIN;Acc:ZDB-GENE-080722-16]
ENSDARG00000042285	142.182	2.77601	0.534824	5.19052	2.1e-07	8.09e-06	341.846	346.876	299.55	90.1876	77.815	61.0811	18.1503	26.9544	17.18	atp8b3	ATPase phospholipid transporting 8B3 [Source:ZFIN;Acc:ZDB-GENE-050208-424]
ENSDARG00000009021	147.445	1.15856	0.411134	2.81795	0.00483309	0.0350818	243.615	238.985	215.53	146.25	155.63	150.114	69.6972	50.3621	56.8263	chrna1	cholinergic receptor, nicotinic, alpha 1 (muscle) [Source:NCBI gene;Acc:30725]
ENSDARG00000104587	153.579	1.52752	0.291815	5.23456	1.65e-07	6.52e-06	268.5	271.468	278.849	59.7188	64.282	71.4338	116.888	134.772	116.296	srl	sarcalumenin [Source:ZFIN;Acc:ZDB-GENE-061110-91]
ENSDARG00000076414	159.106	3.35749	0.497225	6.75245	1.45e-11	1.28e-09	391.617	432.725	371.393	68.25	50.7489	64.1869	18.8763	16.3145	17.8408	espn	espin [Source:ZFIN;Acc:ZDB-GENE-081105-173]
ENSDARG00000056322	163.172	1.93989	0.135091	14.3599	9.23e-47	7.44e-44	323.51	341.075	304.42	69.4688	76.6872	80.7512	88.5736	92.2123	91.8472	ldb3a	LIM domain binding 3a [Source:ZFIN;Acc:ZDB-GENE-040121-6]
ENSDARG00000058656	165.387	1.92865	0.328548	5.87023	4.35e-09	2.43e-07	341.846	327.154	309.291	71.9063	49.6212	48.6578	100.19	124.841	114.974	desma	desmin a [Source:ZFIN;Acc:ZDB-GENE-980526-221]
ENSDARG00000074791	167.053	1.41204	0.487478	2.89663	0.003772	0.0291195	278.978	308.592	269.107	159.656	170.291	162.538	63.8891	46.8155	43.6109	aldh3a1	aldehyde dehydrogenase 3 family, member A1 [Source:ZFIN;Acc:ZDB-GENE-120823-1]
ENSDARG00000006588	169.085	1.57043	0.483796	3.24607	0.0011701	0.0118025	272.429	331.794	306.856	51.1875	56.3877	38.3051	147.381	158.18	159.246	zgc:111983	zgc:111983 [Source:ZFIN;Acc:ZDB-GENE-050417-335]
ENSDARG00000000887	169.151	1.64429	0.312162	5.26743	1.38e-07	5.54e-06	341.846	307.432	276.414	152.344	115.031	125.268	66.0672	75.1885	62.7732	zgc:56699	zgc:56699 [Source:ZFIN;Acc:ZDB-GENE-040426-2099]
ENSDARG00000110325	172.259	1.32957	0.243767	5.45429	4.92e-08	2.17e-06	288.146	320.193	252.06	140.156	142.097	144.938	91.4776	88.6657	82.5964	zgc:153733	zgc:153733 [Source:ZFIN;Acc:ZDB-GENE-060825-273]
ENSDARG00000045560	175.33	3.26751	0.166212	19.6587	4.87e-86	1.06e-82	432.219	424.604	448.107	45.0938	56.3877	43.4814	47.9168	31.9196	48.2363	mybpc1	myosin binding protein C, slow type [Source:ZFIN;Acc:ZDB-GENE-041114-196]
ENSDARG00000062997	178.987	1.50235	0.333257	4.50807	6.54e-06	0.000168167	301.244	291.19	349.474	157.219	137.586	150.114	93.6556	70.9325	59.4694	hyal2b	hyaluronidase 2b [Source:ZFIN;Acc:ZDB-GENE-050208-414]
ENSDARG00000019521	179.387	2.11983	0.191618	11.0628	1.9e-28	5.91e-26	361.493	375.879	365.304	98.7188	94.7313	97.3156	58.081	92.9216	70.0417	mpx	myeloid-specific peroxidase [Source:ZFIN;Acc:ZDB-GENE-030131-9460]
ENSDARG00000030967	180.694	1.38768	0.405542	3.4218	0.000622082	0.00727647	313.032	314.393	292.243	192.563	147.736	166.679	71.1493	61.7113	66.7379	si:ch211-51a6.2	si:ch211-51a6.2 [Source:ZFIN;Acc:ZDB-GENE-090313-118]
ENSDARG00000104654	182.216	1.64696	0.569005	2.89446	0.00379814	0.0292486	382.449	305.112	311.726	177.938	163.524	175.996	37.0267	42.5595	43.6109	leap2	liver-expressed antimicrobial peptide 2 [Source:ZFIN;Acc:ZDB-GENE-081022-131]
ENSDARG00000068199	185.978	1.03631	0.307718	3.36772	0.000757932	0.00844403	284.217	278.429	282.502	175.5	202.996	166.679	103.094	96.4682	83.9179	pld3	phospholipase D family, member 3 [Source:ZFIN;Acc:ZDB-GENE-050419-212]
ENSDARG00000077313	186.405	1.38468	0.303675	4.55973	5.12e-06	0.000137514	322.2	305.112	325.121	91.4063	87.9648	69.3632	151.737	158.889	165.854	slc46a3	solute carrier family 46 member 3 [Source:ZFIN;Acc:ZDB-GENE-100105-2]
ENSDARG00000070461	187.6	1.54886	0.331808	4.66793	3.04e-06	8.74e-05	358.873	319.033	322.685	156	149.991	152.185	56.629	85.119	87.8825	CDIN1	zgc:154061 [Source:NCBI gene;Acc:767755]
ENSDARG00000068280	194.92	1.85875	0.18591	9.99809	1.55e-23	3.97e-21	406.024	354.997	373.828	84.0938	83.4538	86.9629	116.888	129.097	118.939	GRB14	growth factor receptor-bound protein 14 [Source:NCBI gene;Acc:100334415]
ENSDARG00000071306	195.435	4.72631	0.250725	18.8505	2.91e-79	5.27e-76	526.522	559.178	545.521	25.5938	29.3216	27.9524	17.4243	14.1865	13.2154	gip	gastric inhibitory polypeptide [Source:ZFIN;Acc:ZDB-GENE-070720-10]
ENSDARG00000008660	198.447	2.09872	0.200159	10.4852	1.01e-25	2.78e-23	441.388	385.16	394.529	82.8751	60.8987	94.2098	103.094	104.271	119.6	coro1b	coronin, actin binding protein, 1B [Source:ZFIN;Acc:ZDB-GENE-040123-3]
ENSDARG00000103860	199.531	1.13191	0.12881	8.78744	1.53e-18	2.84e-16	316.961	342.235	277.631	149.906	149.991	149.079	149.559	136.19	124.225	wu:fu71h07	wu:fu71h07 [Source:ZFIN;Acc:ZDB-GENE-050302-121]
ENSDARG00000069327	202.389	1.89855	0.338788	5.60394	2.1e-08	1.02e-06	387.688	389.8	405.488	140.156	138.714	152.185	68.9712	82.9911	55.5048	nkx3.3	NK3 homeobox 3 [Source:ZFIN;Acc:ZDB-GENE-050306-27]
ENSDARG00000076833	204.995	1.41753	0.467382	3.03291	0.00242206	0.0206316	374.59	314.393	367.74	69.4688	80.0705	49.6931	222.886	174.494	191.624	atp1b1b	ATPase Na+/K+ transporting subunit beta 1b [Source:ZFIN;Acc:ZDB-GENE-001127-4]
ENSDARG00000079564	211.916	4.20836	0.194842	21.5988	1.84e-103	6.68e-100	609.036	523.214	586.922	41.4375	20.2996	40.3756	30.4925	28.373	27.0916	myh7	myosin heavy chain 7 [Source:ZFIN;Acc:ZDB-GENE-991123-5]
ENSDARG00000055786	212.553	1.26238	0.18247	6.91831	4.57e-12	4.36e-10	370.661	349.196	321.468	143.813	148.863	196.702	111.806	138.318	132.154	prss23	serine protease 23 [Source:ZFIN;Acc:ZDB-GENE-030131-9149]
ENSDARG00000087574	212.808	1.48436	0.354194	4.19081	2.78e-05	0.000567575	375.9	327.154	411.576	180.375	184.952	186.349	82.7655	82.2817	83.9179	nox1	NADPH oxidase 1 [Source:ZFIN;Acc:ZDB-GENE-070404-1]
ENSDARG00000079393	216.247	3.35865	0.157435	21.3336	5.54e-101	1.72e-97	546.168	542.936	535.78	51.1875	68.793	62.1163	44.2868	45.3968	49.5578	tmprss15	transmembrane serine protease 15 [Source:ZFIN;Acc:ZDB-GENE-091204-83]
ENSDARG00000076221	217.125	1.29205	0.331851	3.89347	9.88e-05	0.00161528	371.971	373.559	332.427	90.1876	99.2423	93.1745	204.01	188.681	200.874	fthl28	ferritin, heavy polypeptide-like 28 [Source:ZFIN;Acc:ZDB-GENE-030131-7540]
ENSDARG00000091972	217.27	1.27092	0.443934	2.86286	0.00419841	0.0314512	354.944	339.915	372.61	235.219	190.59	231.901	78.4094	75.1885	76.6494	si:dkey-58f10.7	si:dkey-58f10.7 [Source:ZFIN;Acc:ZDB-GENE-060526-321]
ENSDARG00000011519	217.624	3.69982	0.262038	14.1194	2.89e-45	2.09e-42	593.319	541.776	566.222	35.3438	25.9383	30.0229	52.2729	58.874	54.844	myl4	myosin, light chain 4, alkali; atrial, embryonic [Source:ZFIN;Acc:ZDB-GENE-050626-112]
ENSDARG00000094708	223.807	1.91733	0.316894	6.05037	1.45e-09	9.03e-08	442.697	424.604	446.889	157.219	140.969	168.749	84.9435	70.2232	77.971	sftpba	surfactant protein Ba [Source:ZFIN;Acc:ZDB-GENE-091204-378]
ENSDARG00000079111	224.413	1.74192	0.23059	7.55418	4.22e-14	5.12e-12	412.573	426.924	427.406	101.156	113.903	82.8218	130.682	170.947	153.299	actc1c	actin alpha cardiac muscle 1c [Source:ZFIN;Acc:ZDB-GENE-040625-46]
ENSDARG00000078324	243.149	1.70202	0.488491	3.48423	0.00049355	0.00606397	430.91	428.084	494.378	242.531	192.846	201.878	55.177	74.4791	68.0594	si:ch211-263k4.2	si:ch211-263k4.2 [Source:ZFIN;Acc:ZDB-GENE-081104-207]
ENSDARG00000007739	244.476	1.96021	0.163769	11.9694	5.14e-33	2.28e-30	475.441	491.891	489.508	88.9688	117.286	128.374	144.477	116.329	148.013	atp1a1a.2	ATPase Na+/K+ transporting subunit alpha 1a, tandem duplicate 2 [Source:ZFIN;Acc:ZDB-GENE-001212-2]
ENSDARG00000086645	249.682	1.29451	0.105496	12.2707	1.3e-34	6.43e-32	417.812	418.803	403.052	153.563	171.419	161.502	186.585	174.494	159.907	hs3st3b1b	heparan sulfate (glucosamine) 3-O-sulfotransferase 3B1b [Source:ZFIN;Acc:ZDB-GENE-070202-5]
ENSDARG00000009018	249.887	1.2874	0.428505	3.00439	0.00266113	0.0222327	400.785	404.882	432.277	102.375	75.5595	93.1745	245.392	245.427	249.111	rhbg	Rh family, B glycoprotein (gene/pseudogene) [Source:NCBI gene;Acc:337596]
ENSDARG00000035958	255.844	2.76461	0.21823	12.6683	8.86e-37	4.7e-34	530.451	619.504	631.976	64.5938	94.7313	57.9752	113.258	93.6309	96.4726	tnni2b.1	troponin I type 2b (skeletal, fast), tandem duplicate 1 [Source:ZFIN;Acc:ZDB-GENE-050417-49]
ENSDARG00000059001	260.016	1.26758	0.264376	4.79462	1.63e-06	5e-05	386.378	433.885	455.413	196.219	234.573	241.218	138.668	126.26	127.529	pim2	Pim-2 proto-oncogene, serine/threonine kinase [Source:NCBI gene;Acc:58054]
ENSDARG00000098662	260.611	1.60632	0.330426	4.86136	1.17e-06	3.72e-05	523.902	455.927	438.365	104.813	91.348	104.563	204.736	216.344	205.5	si:ch73-359m17.9	si:ch73-359m17.9 [Source:ZFIN;Acc:ZDB-GENE-141212-237]
ENSDARG00000099974	264.378	1.08315	0.175021	6.18872	6.07e-10	4.06e-08	403.405	426.924	396.964	148.688	172.546	164.608	238.132	221.309	206.821	ldb3b	LIM domain binding 3b [Source:ZFIN;Acc:ZDB-GENE-030131-6032]
ENSDARG00000032630	271.005	2.65115	0.121548	21.8116	1.8e-105	7.83e-102	618.205	642.707	591.793	82.8751	106.009	90.0687	93.6556	110.655	103.08	neb	nebulin [Source:ZFIN;Acc:ZDB-GENE-041111-216]
ENSDARG00000103298	271.379	1.10269	0.318305	3.46427	0.000531677	0.00644503	383.758	479.13	399.399	268.125	261.639	254.677	132.134	143.284	120.26	ephx5	epoxide hydrolase 5 [Source:ZFIN;Acc:ZDB-GENE-030131-1050]
ENSDARG00000092199	289.684	1.06728	0.394013	2.70874	0.00675394	0.0447085	472.822	424.604	434.712	283.969	337.198	284.7	137.942	114.911	116.296	si:ch211-250c4.4	si:ch211-250c4.4 [Source:ZFIN;Acc:ZDB-GENE-081107-32]
ENSDARG00000052688	299.284	1.78692	0.122184	14.6248	1.95e-48	1.7e-45	590.7	567.299	543.086	187.688	172.546	173.926	161.175	161.017	136.119	paqr5b	progestin and adipoQ receptor family member Vb [Source:NCBI gene;Acc:100007661]
ENSDARG00000045592	312.356	3.22217	0.157598	20.4455	6.59e-93	1.59e-89	833.005	736.676	750.091	68.25	75.5595	68.328	87.8475	103.561	87.8825	tnni2a.1	troponin I type 2a (skeletal, fast), tandem duplicate 1 [Source:ZFIN;Acc:ZDB-GENE-041114-60]
ENSDARG00000091503	314.117	2.14622	0.528746	4.05907	4.93e-05	0.000913493	618.205	689.111	638.065	249.844	193.974	250.536	59.533	61.7113	66.0771	FADS6	fatty acid desaturase 6 [Source:NCBI gene;Acc:100538024]
ENSDARG00000001879	316.995	1.05367	0.14634	7.20014	6.01e-13	6.29e-11	464.963	477.969	506.555	251.063	292.088	236.042	208.366	197.192	218.715	nav2b	neuron navigator 2b [Source:ZFIN;Acc:ZDB-GENE-061207-13]
ENSDARG00000008982	320.684	1.70285	0.231779	7.34686	2.03e-13	2.29e-11	599.868	636.906	554.045	164.531	131.947	129.409	228.694	231.949	208.804	casq2	calsequestrin 2 [Source:ZFIN;Acc:ZDB-GENE-010724-12]
ENSDARG00000076765	325.873	1.07553	0.301768	3.56408	0.000365135	0.00475484	481.99	540.616	479.766	336.375	301.11	300.229	145.203	173.785	173.783	ddhd2	DDHD domain containing 2 [Source:ZFIN;Acc:ZDB-GENE-080519-4]
ENSDARG00000068575	334.11	1.10333	0.219594	5.02441	5.05e-07	1.79e-05	529.141	516.253	508.991	299.813	301.11	275.382	163.353	202.158	210.786	tmem51a	transmembrane protein 51a [Source:ZFIN;Acc:ZDB-GENE-061103-481]
ENSDARG00000101479	336.203	1.43921	0.502995	2.86128	0.00421938	0.0315974	590.7	597.462	551.609	341.25	320.282	335.428	93.6556	94.3403	101.098	BX908782.2	CD59 glycoprotein-like [Source:NCBI gene;Acc:103910140]
ENSDARG00000030270	341.666	2.33545	0.134693	17.3391	2.39e-67	3.71e-64	733.463	715.794	757.398	146.25	113.903	129.409	158.997	153.924	165.854	tnnt3a	troponin T type 3a (skeletal, fast) [Source:ZFIN;Acc:ZDB-GENE-000322-3]
ENSDARG00000001431	345.781	2.13281	0.220405	9.67675	3.79e-22	9.15e-20	696.79	703.033	741.568	126.75	117.286	131.48	199.654	197.902	197.571	actn3b	actinin alpha 3b [Source:ZFIN;Acc:ZDB-GENE-030131-2040]
ENSDARG00000055395	355.985	1.42227	0.287201	4.95218	7.34e-07	2.48e-05	615.585	613.704	602.752	275.438	329.304	284.7	153.915	155.342	173.122	foxq1b	forkhead box Q1b [Source:ZFIN;Acc:ZDB-GENE-040426-2090]
ENSDARG00000097503	369.415	2.8122	0.253818	11.0796	1.58e-28	5.04e-26	882.775	861.969	838.982	151.125	169.163	149.079	94.3817	89.375	87.8825	si:ch73-288o11.5	si:ch73-288o11.5 [Source:ZFIN;Acc:ZDB-GENE-131121-416]
ENSDARG00000094041	384.163	1.04338	0.371123	2.81141	0.00493248	0.0355895	548.788	614.864	593.011	142.594	182.696	190.49	416.005	384.454	384.569	krt17	keratin 17 [Source:ZFIN;Acc:ZDB-GENE-060503-86]
ENSDARG00000087844	401.183	1.11506	0.360594	3.09228	0.00198627	0.0178273	650.949	602.102	622.235	398.532	372.159	432.744	170.613	181.587	179.73	plekhn1	pleckstrin homology domain containing, family N member 1 [Source:ZFIN;Acc:ZDB-GENE-090313-357]
ENSDARG00000088140	414.379	1.03203	0.376339	2.74229	0.00610122	0.0415675	649.639	631.105	602.752	469.219	381.181	442.061	164.805	185.134	203.517	hsd17b7	hydroxysteroid (17-beta) dehydrogenase 7 [Source:ZFIN;Acc:ZDB-GENE-061013-378]
ENSDARG00000042245	417.753	1.17483	0.228602	5.1392	2.76e-07	1.03e-05	674.524	691.432	630.759	216.938	242.467	221.548	365.184	337.639	379.283	myl13	myosin, light chain 13 [Source:ZFIN;Acc:ZDB-GENE-040426-1593]
ENSDARG00000024433	418.405	1.26027	0.277941	4.53432	5.78e-06	0.000152147	695.48	679.83	679.466	223.031	195.101	192.561	400.759	342.604	356.816	pvalb4	parvalbumin 4 [Source:ZFIN;Acc:ZDB-GENE-040625-48]
ENSDARG00000044167	426.031	1.46643	0.108167	13.5571	7.19e-42	4.47e-39	682.383	786.561	758.615	254.719	236.828	268.136	263.543	290.114	293.382	padi2	peptidyl arginine deiminase, type II [Source:ZFIN;Acc:ZDB-GENE-031116-67]
ENSDARG00000098431	498.949	1.21421	0.107183	11.3285	9.49e-30	3.27e-27	721.675	856.169	830.458	383.906	350.731	346.816	361.554	312.812	326.421	comp	cartilage oligomeric matrix protein [Source:ZFIN;Acc:ZDB-GENE-060606-1]
ENSDARG00000102414	550.75	3.68063	0.228233	16.1266	1.66e-58	1.8e-55	1451.21	1438.55	1393.03	153.563	136.458	127.338	84.2175	85.8284	86.561	myhz1.1	myosin, heavy polypeptide 1.1, skeletal muscle [Source:ZFIN;Acc:ZDB-GENE-000322-5]
ENSDARG00000095152	553.675	1.88336	0.375427	5.01657	5.26e-07	1.85e-05	1070.07	1084.71	1073.99	435.094	442.079	349.922	163.353	199.32	164.532	si:ch211-255i3.4	si:ch211-255i3.4 [Source:ZFIN;Acc:ZDB-GENE-100922-237]
ENSDARG00000012944	579.26	2.71413	0.216859	12.5156	6.13e-36	3.1e-33	1334.64	1313.26	1343.1	246.188	249.234	250.536	167.709	146.121	162.55	myhz2	myosin, heavy polypeptide 2, fast muscle specific [Source:ZFIN;Acc:ZDB-GENE-020604-1]
ENSDARG00000019128	634.611	1.07134	0.306592	3.49437	0.000475185	0.00587819	975.768	937.377	1015.55	314.438	286.449	345.781	664.302	573.844	597.998	tpm4b	tropomyosin 4b [Source:ZFIN;Acc:ZDB-GENE-030131-2964]
ENSDARG00000075334	652.556	1.03943	0.379785	2.7369	0.00620208	0.0420963	977.078	991.903	1005.8	634.969	659.736	748.502	276.611	292.951	285.453	arhgap32a	Rho GTPase activating protein 32a [Source:ZFIN;Acc:ZDB-GENE-060503-918]
ENSDARG00000033437	692.627	1.11413	0.350393	3.17966	0.00147447	0.0140946	1092.34	1104.43	1041.12	717.844	665.375	671.892	308.555	353.244	278.845	rps6ka1	ribosomal protein S6 kinase a, polypeptide 1 [Source:ZFIN;Acc:ZDB-GENE-060929-516]
ENSDARG00000076104	732.639	1.09667	0.272067	4.03086	5.56e-05	0.00100702	1166.99	1062.67	1175.06	689.813	646.203	708.126	392.773	378.78	373.336	sema4bb	sema domain, immunoglobulin domain (Ig), transmembrane domain (TM) and short cytoplasmic domain, (semaphorin) 4Bb [Source:ZFIN;Acc:ZDB-GENE-120503-1]
ENSDARG00000015374	753.246	1.56025	0.0957451	16.2959	1.06e-59	1.21e-56	1239.03	1404.91	1391.81	457.032	474.784	510.389	425.443	429.142	446.681	st3gal3a	ST3 beta-galactoside alpha-2,3-sialyltransferase 3a [Source:ZFIN;Acc:ZDB-GENE-040426-1322]
ENSDARG00000056515	773.187	1.17623	0.201118	5.84846	4.96e-09	2.76e-07	1250.82	1214.65	1222.55	704.438	631.542	619.093	457.388	422.758	435.448	spsb1	splA/ryanodine receptor domain and SOCS box containing 1 [Source:ZFIN;Acc:ZDB-GENE-030131-6122]
ENSDARG00000061634	816.44	1.74197	0.626987	2.77832	0.00546415	0.0382509	1477.4	1523.24	1596.38	742.219	766.872	796.124	151.737	143.993	149.995	aifm4	apoptosis inducing factor mitochondria associated 4 [Source:ZFIN;Acc:ZDB-GENE-070112-2282]
ENSDARG00000077691	836.506	1.00672	0.296991	3.38975	0.000699571	0.00793104	1291.42	1324.86	1154.36	844.594	817.621	800.265	458.84	425.595	411	slc13a5a	solute carrier family 13 member 5a [Source:ZFIN;Acc:ZDB-GENE-030131-4628]
ENSDARG00000110709	883.745	1.1092	0.107569	10.3115	6.25e-25	1.66e-22	1396.2	1403.75	1322.4	720.282	710.485	624.269	620.741	587.321	568.263	zdhhc21	zinc finger DHHC-type containing 21 [Source:ZFIN;Acc:ZDB-GENE-080401-2]
ENSDARG00000002937	1000.62	1.38322	0.121304	11.4029	4.05e-30	1.42e-27	1710.54	1710.02	1681.62	587.438	571.771	612.881	728.917	640.521	761.869	meis1a	Meis homeobox 1 a [Source:ZFIN;Acc:ZDB-GENE-020122-3]
ENSDARG00000071065	1061.33	1.54095	0.408795	3.76949	0.00016358	0.00244661	1855.92	1887.52	1915.41	992.063	921.375	900.687	378.253	351.825	348.887	g6pd	glucose-6-phosphate dehydrogenase [Source:ZFIN;Acc:ZDB-GENE-070508-4]
ENSDARG00000019236	1132.68	1.08729	0.32042	3.39334	0.000690467	0.00785744	1698.75	1779.62	1770.51	1132.22	1104.07	1079.79	513.291	537.669	578.175	gsr	glutathione reductase [Source:ZFIN;Acc:ZDB-GENE-050522-116]
ENSDARG00000102720	1179.94	1.15114	0.372246	3.09242	0.00198531	0.017826	1857.23	1967.56	1760.77	1150.5	1210.08	1169.86	504.579	518.517	480.381	zgc:123284	zgc:123284 [Source:ZFIN;Acc:ZDB-GENE-051113-92]
ENSDARG00000000563	1238.37	3.50454	0.323271	10.8409	2.2e-27	6.56e-25	3097.57	3174.09	3200.07	390	376.67	357.169	199.654	191.518	158.585	ttn.1	titin, tandem duplicate 1 [Source:ZFIN;Acc:ZDB-GENE-030616-413]
ENSDARG00000028213	1336.02	3.55279	0.295863	12.0082	3.22e-33	1.49e-30	3394.89	3447.88	3426.55	382.688	385.692	386.157	198.201	188.681	213.429	ttn.2	titin, tandem duplicate 2 [Source:ZFIN;Acc:ZDB-GENE-030113-2]
ENSDARG00000070229	1341.51	1.24598	0.454184	2.74333	0.00608204	0.0414757	2178.12	2084.74	2285.59	1363.78	1360.07	1411.08	497.319	446.875	446.02	zgc:158258	zgc:158258 [Source:ZFIN;Acc:ZDB-GENE-070112-2272]
ENSDARG00000091834	1499.66	1.06074	0.0806232	13.1567	1.56e-39	8.91e-37	2273.74	2385.21	2227.14	1195.59	1175.12	1042.52	1078.13	1019.3	1100.18	si:ch211-198m17.1	si:ch211-198m17.1 [Source:ZFIN;Acc:ZDB-GENE-131127-451]
ENSDARG00000070047	1587.91	1.52066	0.147285	10.3246	5.46e-25	1.48e-22	2770.13	2757.61	2888.34	1145.63	1148.05	1035.27	863.229	848.353	834.554	rgs4	regulator of G protein signaling 4 [Source:ZFIN;Acc:ZDB-GENE-030131-9839]
ENSDARG00000002779	1870.74	3.20519	0.345652	9.27289	1.81e-20	3.83e-18	4645.7	4498.95	4688.07	726.375	643.947	691.562	320.172	300.045	321.795	pdx1	pancreatic and duodenal homeobox 1 [Source:ZFIN;Acc:ZDB-GENE-990415-122]
ENSDARG00000001993	1894.04	5.03206	0.416618	12.0784	1.37e-33	6.5e-31	5294.03	5292.47	5474.69	229.125	242.467	244.324	98.7377	97.1776	73.3456	myhb	myosin, heavy chain b [Source:ZFIN;Acc:ZDB-GENE-081124-1]
ENSDARG00000014196	1903.87	1.30748	0.166132	7.8701	3.54e-15	5.1e-13	3231.17	3105.64	3144.05	1160.25	1005.96	1082.89	1551.49	1382.47	1470.88	myl1	myosin, light chain 1, alkali; skeletal, fast [Source:ZFIN;Acc:ZDB-GENE-030131-8109]
ENSDARG00000010250	2043.63	1.23709	0.316244	3.9118	9.16e-05	0.00152195	3321.54	3394.51	3231.73	2017.03	1799.89	1824.15	953.981	951.205	898.649	nqo1	NAD(P)H dehydrogenase, quinone 1 [Source:ZFIN;Acc:ZDB-GENE-030131-1226]
ENSDARG00000055381	2068.52	1.54483	0.292379	5.28366	1.27e-07	5.12e-06	3690.89	3718.19	3633.56	1579.5	1605.92	1767.21	845.079	890.912	885.433	bambia	BMP and activin membrane-bound inhibitor (Xenopus laevis) homolog a [Source:ZFIN;Acc:ZDB-GENE-010416-1]
ENSDARG00000008553	2183.72	1.12058	0.278693	4.02083	5.8e-05	0.00104057	3301.89	3428.15	3504.49	2035.31	1992.74	2060.19	1094.1	1108.68	1127.94	zgc:136872	zgc:136872 [Source:ZFIN;Acc:ZDB-GENE-060421-5204]
ENSDARG00000002021	2652.45	1.09154	0.323691	3.37217	0.000745785	0.00834719	3992.14	4177.59	4142.55	2604.47	2571.28	2608.89	1239.3	1251.96	1283.88	pygb	phosphorylase, glycogen; brain [Source:ZFIN;Acc:ZDB-GENE-040928-2]
ENSDARG00000105644	3187.58	1.00543	0.375504	2.67755	0.00741625	0.0479433	4916.82	4845.82	4606.49	3516.1	3386.64	3171.04	1438.96	1420.07	1386.3	zgc:172079	zgc:172079 [Source:ZFIN;Acc:ZDB-GENE-080204-103]
ENSDARG00000096359	3874.31	1.56089	0.354804	4.3993	1.09e-05	0.00025477	7063.51	6833.11	6882.33	3306.47	3244.55	3196.92	1483.97	1449.15	1408.76	eppk1	epiplakin 1 [Source:ZFIN;Acc:ZDB-GENE-030416-1]
ENSDARG00000039832	4723.02	1.8917	0.488596	3.87171	0.000108075	0.00173326	9123.76	9240.36	9254.38	3672.1	3853.53	3911.26	1146.37	1129.96	1175.51	gsta.2	glutathione S-transferase, alpha tandem duplicate 2 [Source:ZFIN;Acc:ZDB-GENE-070822-30]
ENSDARG00000015506	4851.24	1.30126	0.184096	7.06838	1.57e-12	1.56e-10	8089.05	8170.73	7845.52	2762.91	2687.44	2596.46	4022.84	3884.97	3601.2	pibf1	progesterone immunomodulatory binding factor 1 [Source:ZFIN;Acc:ZDB-GENE-040801-94]
ENSDARG00000058327	5514	2.68567	0.413672	6.49228	8.45e-11	6.69e-09	12623.4	12762.5	12469.1	2881.13	2908.48	2751.75	1089.75	1144.85	995.121	neu3.3	sialidase 3 (membrane sialidase), tandem duplicate 3 [Source:ZFIN;Acc:ZDB-GENE-061103-511]
ENSDARG00000057035	6025.14	1.7865	0.600304	2.97599	0.00292042	0.023921	11656.8	11428.3	11239.2	5518.5	5403.07	5507.65	1216.8	1159.04	1096.88	stoml3b	stomatin (EPB72)-like 3b [Source:ZFIN;Acc:ZDB-GENE-050417-366]
ENSDARG00000116628	8562.65	1.1988	0.235883	5.08218	3.73e-07	1.35e-05	13789.1	13795	13601.5	4643.44	4456.88	4508.61	7721.15	7258.53	7289.63	ly97.3	lymphocyte antigen 97, tandem duplicate 3 [Source:ZFIN;Acc:ZDB-GENE-170621-3]
ENSDARG00000104829	8586.24	1.90257	0.683206	2.78476	0.00535668	0.0376758	16840.8	16896	16606.7	7618.41	7728.5	7902.23	1205.91	1249.83	1227.71	zgc:112146	zgc:112146 [Source:ZFIN;Acc:ZDB-GENE-050417-237]
ENSDARG00000053254	8638.99	2.4179	0.0517935	46.6835	0	0	18861.8	18706.9	19015.3	3527.06	3452.05	3328.4	3701.21	3620.4	3537.77	mylpfa	myosin light chain, phosphorylatable, fast skeletal muscle a [Source:ZFIN;Acc:ZDB-GENE-990712-15]
ENSDARG00000006207	9654.71	1.08702	0.0908172	11.9693	5.14e-33	2.28e-30	14737.4	14831	15182	7474.6	7346.19	7767.65	6455.71	6429.32	6668.5	gpx1b	glutathione peroxidase 1b [Source:ZFIN;Acc:ZDB-GENE-040912-60]
ENSDARG00000009978	9796.76	2.17076	0.685392	3.16717	0.00153929	0.0145861	20294.7	19791.6	20967.2	1205.34	1286.77	1198.85	8397.79	7518.85	7509.66	icn	ictacalcin [Source:ZFIN;Acc:ZDB-GENE-030131-8599]
ENSDARG00000068088	15549.8	4.67661	0.757289	6.17546	6.6e-10	4.39e-08	43428.9	42763.2	43603.9	2970.1	3085.53	3001.25	410.197	368.849	316.509	tcnba	transcobalamin beta a [Source:ZFIN;Acc:ZDB-GENE-060531-123]
ENSDARG00000033285	16581	2.02743	0.502151	4.03749	5.4e-05	0.000983992	33191.8	33482.2	33438.7	12801.8	12636.5	12652.1	3755.66	3524.64	3745.91	gsto2	glutathione S-transferase omega 2 [Source:ZFIN;Acc:ZDB-GENE-041114-67]
ENSDARG00000026829	21016.8	1.89722	0.0535852	35.4056	1.4e-274	1.52e-270	41026.8	41288.7	40744.8	11590.3	11236.9	11390.1	10596.9	10612.2	10664.2	cotl1	coactosin-like F-actin binding protein 1 [Source:ZFIN;Acc:ZDB-GENE-030131-8325]
ENSDARG00000053858	23586.5	1.07236	0.168019	6.3824	1.74e-10	1.27e-08	36839.5	36091.3	35865.6	20209.3	20230.8	19644.3	14883.3	14197.9	14316.3	crip1	cysteine-rich protein 1 [Source:ZFIN;Acc:ZDB-GENE-041111-1]
ENSDARG00000043729	28483.7	1.25453	0.372693	3.36612	0.000762347	0.00847152	46704.6	46575.3	46172	28414	27587.1	26050.6	12237.7	11541.4	11070.6	plac8.1	placenta associated 8, tandem duplicate 1 [Source:ZFIN;Acc:ZDB-GENE-050809-124]
ENSDARG00000090228	97681.5	1.49173	0.408537	3.65139	0.000260827	0.00358546	171803	171911	170044	89107.7	84775.5	90350.3	32954.4	34451.2	33735.7	gsta.1	glutathione S-transferase, alpha tandem duplicate 1 [Source:ZFIN;Acc:ZDB-GENE-040426-2720]
