# Supplementary material for: Unraveling Differential Transcriptomes and Cell Types in Zebrafish Larvae Intestine and Liver
Source: Cells. 2022 Oct 19;11(20):3290. doi: 10.3390/cells11203290 (PMC9600436; doi:10.3390/cells11203290)
Supplement: Supplementary file 1 [file cells-11-03290-s001.zip › Gao et al 2022 Cells Table S17.xlsx]

## Sheet: Table S17
Table S17 List of the 309 S2-enriched genes identified at 5dpf.
Gene ID	baseMean	log2FoldChange	lfcSE	stat	pvalue	padj	Bulb1	Bulb2	Bulb3	Mid1	Mid2	Mid3	Posterior1	Posterior2	Posterior3	external_gene_name	description
ENSDARG00000014373	3.24743	2.72416	0.884945	3.07834	0.00208158	0.0263806	0	1.16012	1.21768	10.9688	5.63877	6.21163	0.726013	0	3.30386	ddx4	DEAD (Asp-Glu-Ala-Asp) box polypeptide 4 [Source:ZFIN;Acc:ZDB-GENE-990415-272]
ENSDARG00000079589	3.34308	3.21647	0.901406	3.56828	0.000359334	0.00655558	1.30976	1.16012	0	12.1875	2.25551	10.3527	1.45203	0.709325	0.660771	si:dkeyp-73d8.6	si:dkeyp-73d8.6 [Source:ZFIN;Acc:ZDB-GENE-070912-683]
ENSDARG00000100411	3.51042	2.33096	0.716427	3.25359	0.00113957	0.0169502	1.30976	3.48036	0	7.3125	9.02203	6.21163	2.17804	1.41865	0.660771	si:ch73-106n3.1	si:ch73-106n3.1 [Source:ZFIN;Acc:ZDB-GENE-100922-219]
ENSDARG00000016739	3.54019	2.00314	0.688343	2.91009	0.0036132	0.0398675	1.30976	1.16012	2.43536	4.875	11.2775	5.17636	2.17804	2.12798	1.32154	lrrc4cb	leucine rich repeat containing 4C, genome duplicate b [Source:ZFIN;Acc:ZDB-GENE-080327-5]
ENSDARG00000094408	3.74323	2.29797	0.775973	2.96141	0.00306236	0.0352249	0	4.64048	0	12.1875	6.76652	5.17636	2.17804	1.41865	1.32154	si:ch1073-110a20.1	si:ch1073-110a20.1 [Source:ZFIN;Acc:ZDB-GENE-121214-183]
ENSDARG00000053476	3.7737	2.20459	0.746755	2.95222	0.00315493	0.0360962	1.30976	0	2.43536	3.65625	6.76652	13.4585	2.17804	2.8373	1.32154	lipca	lipase, hepatic a [Source:ZFIN;Acc:ZDB-GENE-040426-1361]
ENSDARG00000079773	4.08505	3.35556	0.767675	4.37107	1.24e-05	0.000358056	1.30976	0	0	7.3125	13.533	10.3527	2.17804	1.41865	0.660771	nox5	NADPH oxidase, EF-hand calcium binding domain 5 [Source:ZFIN;Acc:ZDB-GENE-091120-9]
ENSDARG00000034321	4.28083	3.39229	0.748248	4.53364	5.8e-06	0.000182545	1.30976	1.16012	0	8.53126	14.6608	9.31745	2.17804	0.709325	0.660771	palmdb	palmdelphin b [Source:ZFIN;Acc:ZDB-GENE-090713-3]
ENSDARG00000095909	4.37424	2.73123	0.765075	3.56988	0.000357144	0.0065274	1.30976	0	0	15.8438	9.02203	6.21163	1.45203	3.54663	1.98231	BX539325.2
ENSDARG00000096095	4.57619	2.08309	0.653809	3.18608	0.00144213	0.0201439	1.30976	0	4.87072	9.75001	9.02203	9.31745	0.726013	3.54663	2.64308	buc	bucky ball [Source:ZFIN;Acc:ZDB-GENE-070117-694]
ENSDARG00000104205	4.95531	2.59299	0.91998	2.81853	0.00482447	0.0498324	0	1.16012	0	12.1875	16.9163	5.17636	1.45203	6.38393	1.32154	cfhl3	complement factor H like 3 [Source:ZFIN;Acc:ZDB-GENE-050208-423]
ENSDARG00000077288	4.96429	2.03527	0.592524	3.43491	0.000592753	0.00982123	2.61951	0	2.43536	9.75001	13.533	7.24691	2.90405	3.54663	2.64308	si:ch211-188c16.1	si:ch211-188c16.1 [Source:ZFIN;Acc:ZDB-GENE-070912-162]
ENSDARG00000110950	5.04371	1.93611	0.557476	3.47299	0.000514693	0.00872819	2.61951	3.48036	3.65304	10.9688	10.1498	8.28218	2.17804	1.41865	2.64308	CU929544.1	receptor-type tyrosine-protein phosphatase delta-like [Source:NCBI gene;Acc:103911449]
ENSDARG00000079862	5.09186	3.36197	0.79248	4.24234	2.21e-05	0.000603419	1.30976	0	0	13.4063	10.1498	15.5291	0	2.12798	3.30386	kl	klotho [Source:ZFIN;Acc:ZDB-GENE-110221-1]
ENSDARG00000019713	5.10051	1.81314	0.585814	3.09507	0.00196765	0.0253338	2.61951	4.64048	0	13.4063	7.89427	8.28218	3.63006	2.12798	3.30386	oatx	organic anion transporter X [Source:ZFIN;Acc:ZDB-GENE-070115-1]
ENSDARG00000110574	5.28873	2.78479	0.715964	3.88956	0.000100426	0.00221133	1.30976	0	0	12.1875	9.02203	16.5644	4.35608	2.8373	1.32154	CABZ01080042.1
ENSDARG00000052633	5.45575	2.68052	0.619343	4.32801	1.5e-05	0.000427179	1.30976	3.48036	1.21768	13.4063	14.6608	9.31745	3.63006	1.41865	0.660771	si:ch211-106n13.3	si:ch211-106n13.3 [Source:ZFIN;Acc:ZDB-GENE-030131-9088]
ENSDARG00000007655	5.90537	1.78486	0.504851	3.53543	0.000407119	0.00725209	1.30976	4.64048	3.65304	12.1875	10.1498	11.388	3.63006	3.54663	2.64308	crybb1l3	crystallin, beta B1, like 3 [Source:ZFIN;Acc:ZDB-GENE-070820-11]
ENSDARG00000099361	5.96313	2.75918	0.597485	4.61798	3.87e-06	0.000126744	3.92927	4.64048	1.21768	13.4063	13.533	13.4585	1.45203	0.709325	1.32154	si:dkey-30e9.6	si:dkey-30e9.6 [Source:ZFIN;Acc:ZDB-GENE-131121-308]
ENSDARG00000105052	5.99296	2.7622	0.672726	4.10598	4.03e-05	0.00102367	5.23902	0	0	18.2813	9.02203	14.4938	2.17804	1.41865	3.30386	cfhl5	complement factor H like 5 [Source:ZFIN;Acc:ZDB-GENE-050208-782]
ENSDARG00000117626	6.17019	2.81327	0.933637	3.01324	0.00258477	0.0310818	2.61951	2.32024	1.21768	2.4375	4.51101	36.2345	2.17804	0.709325	3.30386	CABZ01102517.1	reelin-like [Source:NCBI gene;Acc:110438115]
ENSDARG00000056909	6.23059	3.19749	0.674831	4.73821	2.16e-06	7.49e-05	2.61951	0	3.65304	10.9688	18.0441	16.5644	2.90405	0	1.32154	LO018309.1	epidermal growth factor receptor-like [Source:NCBI gene;Acc:571431]
ENSDARG00000102704	6.2945	3.48218	0.656007	5.30815	1.11e-07	4.81e-06	0	0	2.43536	13.4063	12.4053	22.776	2.17804	2.12798	1.32154	si:ch1073-376c22.1	si:ch1073-376c22.1 [Source:ZFIN;Acc:ZDB-GENE-141210-15]
ENSDARG00000012609	6.38181	3.6138	0.846499	4.26911	1.96e-05	0.000544185	0	0	0	17.0625	14.6608	18.6349	1.45203	4.96528	0.660771	hpxa	hemopexin a [Source:NCBI gene;Acc:327588]
ENSDARG00000097924	6.48081	2.3041	0.576812	3.99454	6.48e-05	0.00153606	1.30976	4.64048	2.43536	9.75001	22.5551	9.31745	2.17804	2.8373	3.30386	CU464134.1
ENSDARG00000117107	6.81736	2.33825	0.52763	4.43161	9.35e-06	0.00027804	2.61951	3.48036	1.21768	8.53126	19.1718	16.5644	3.63006	2.8373	3.30386	CABZ01058647.1	cystatin-A5-like [Source:NCBI gene;Acc:101886910]
ENSDARG00000094879	7.00958	1.68937	0.531947	3.17583	0.00149409	0.0206309	3.92927	6.96072	2.43536	12.1875	7.89427	18.6349	3.63006	2.12798	5.28617	si:dkey-277m11.2	si:dkey-277m11.2 [Source:ZFIN;Acc:ZDB-GENE-060526-285]
ENSDARG00000027799	7.63465	2.62701	0.543922	4.82976	1.37e-06	4.9e-05	1.30976	3.48036	3.65304	8.53126	23.6828	19.6702	2.90405	2.8373	2.64308	ucmaa	upper zone of growth plate and cartilage matrix associated a [Source:ZFIN;Acc:ZDB-GENE-070410-71]
ENSDARG00000095315	8.08099	1.6623	0.461652	3.60077	0.000317275	0.00590157	1.30976	6.96072	4.87072	13.4063	16.9163	14.4938	7.26013	3.54663	3.96463	CR626907.2	si:dkey-52d15.2 [Source:NCBI gene;Acc:100006993]
ENSDARG00000096757	8.22635	4.68671	0.688174	6.81035	9.74e-12	6.45e-10	1.30976	1.16012	0	25.5938	21.4273	21.7407	0.726013	1.41865	0.660771	si:ch73-205h11.1	si:ch73-205h11.1 [Source:ZFIN;Acc:ZDB-GENE-130603-92]
ENSDARG00000030733	8.40418	2.56306	0.648462	3.95252	7.73e-05	0.00178447	1.30976	1.16012	4.87072	26.8125	13.533	16.5644	7.98614	1.41865	1.98231	b3gat2	beta-1,3-glucuronyltransferase 2 (glucuronosyltransferase S) [Source:ZFIN;Acc:ZDB-GENE-040801-191]
ENSDARG00000070624	8.70797	1.59745	0.501091	3.18795	0.00143283	0.0200728	5.23902	0	4.87072	17.0625	11.2775	19.6702	7.26013	6.38393	6.60771	cacng7b	calcium channel, voltage-dependent, gamma subunit 7b [Source:ZFIN;Acc:ZDB-GENE-100921-51]
ENSDARG00000011956	8.85804	1.90876	0.553	3.45164	0.000557188	0.00932367	1.30976	5.8006	1.21768	20.7188	14.6608	17.5996	7.26013	8.5119	2.64308	dlx4a	distal-less homeobox 4a [Source:NCBI gene;Acc:30561]
ENSDARG00000102119	10.0517	1.8918	0.55126	3.43177	0.000599645	0.00991917	3.92927	3.48036	0	14.625	23.6828	21.7407	5.8081	9.93055	7.26848	si:ch73-359m17.2	si:ch73-359m17.2 [Source:ZFIN;Acc:ZDB-GENE-141222-90]
ENSDARG00000095803	10.1494	1.26279	0.426558	2.96043	0.00307209	0.0352978	13.0976	8.12084	6.0884	18.2813	16.9163	13.4585	5.08209	5.6746	4.6254	BX649485.3
ENSDARG00000078603	10.8343	2.091	0.494402	4.22936	2.34e-05	0.00063674	10.478	8.12084	2.43536	18.2813	29.3216	17.5996	5.08209	3.54663	2.64308	myo1hb	myosin IHb [Source:ZFIN;Acc:ZDB-GENE-070705-355]
ENSDARG00000070168	10.95	1.56139	0.38353	4.07111	4.68e-05	0.00115908	2.61951	5.8006	7.30609	20.7188	20.2996	18.6349	8.71215	8.5119	5.94694	sod3a	superoxide dismutase 3, extracellular a [Source:ZFIN;Acc:ZDB-GENE-050309-208]
ENSDARG00000001976	11.4021	1.58909	0.373416	4.25556	2.09e-05	0.000573492	9.16829	8.12084	6.0884	24.375	18.0441	18.6349	5.8081	7.09325	5.28617	fkbp16	FKBP prolyl isomerase 16 [Source:ZFIN;Acc:ZDB-GENE-050208-116]
ENSDARG00000056462	12.0118	1.23237	0.358207	3.44038	0.000580892	0.00965638	10.478	6.96072	7.30609	18.2813	22.5551	17.5996	7.26013	7.09325	10.5723	crp2	C-reactive protein 2 [Source:ZFIN;Acc:ZDB-GENE-030131-5826]
ENSDARG00000056998	12.2402	2.05189	0.419462	4.89172	1e-06	3.66e-05	5.23902	3.48036	3.65304	17.0625	28.1938	30.0229	8.71215	8.5119	5.28617	kirrel1b	kirre like nephrin family adhesion molecule 1b [Source:ZFIN;Acc:ZDB-GENE-070912-173]
ENSDARG00000079664	12.535	1.13069	0.388987	2.90675	0.00365206	0.0401555	5.23902	10.4411	15.8299	17.0625	23.6828	17.5996	7.98614	6.38393	8.59002	zgc:172341	zgc:172341 [Source:ZFIN;Acc:ZDB-GENE-080204-116]
ENSDARG00000068365	12.5997	2.19357	0.40852	5.36957	7.89e-08	3.56e-06	6.54878	8.12084	4.87072	25.5938	23.6828	28.9876	5.8081	7.80258	1.98231	lmx1bb	LIM homeobox transcription factor 1, beta b [Source:ZFIN;Acc:ZDB-GENE-050114-2]
ENSDARG00000079043	12.6365	2.87885	0.503947	5.71259	1.11e-08	5.67e-07	2.61951	1.16012	2.43536	19.5	34.9604	36.2345	7.98614	3.54663	5.28617	si:dkeyp-75b4.10	si:dkeyp-75b4.10 [Source:ZFIN;Acc:ZDB-GENE-090313-394]
ENSDARG00000020606	12.7079	1.47967	0.465692	3.17736	0.00148624	0.0205632	3.92927	6.96072	4.87072	34.125	21.4273	12.4233	10.8902	8.5119	11.2331	nfe2	nuclear factor, erythroid 2 [Source:ZFIN;Acc:ZDB-GENE-030124-1]
ENSDARG00000034423	12.7558	2.11809	0.748704	2.82901	0.00466929	0.048502	0	3.48036	1.21768	17.0625	32.7049	30.0229	10.8902	13.4772	5.94694	sncga	synuclein, gamma a [Source:ZFIN;Acc:ZDB-GENE-050417-18]
ENSDARG00000102491	12.8608	1.46748	0.360952	4.06558	4.79e-05	0.00118401	10.478	9.28096	9.74145	21.9375	21.4273	22.776	7.26013	4.25595	8.59002	gpr142	G protein-coupled receptor 142 [Source:ZFIN;Acc:ZDB-GENE-130603-30]
ENSDARG00000009568	13.6031	1.12548	0.389218	2.89164	0.00383236	0.0417613	10.478	12.7613	12.1768	14.625	20.2996	27.9524	5.8081	7.09325	11.2331	ca10b	carbonic anhydrase Xb [Source:ZFIN;Acc:ZDB-GENE-080815-2]
ENSDARG00000095603	14.1595	1.25103	0.422888	2.95831	0.00309328	0.0354666	13.0976	13.9214	9.74145	23.1563	18.0441	26.9171	6.53411	12.0585	3.96463	grid2ipb	glutamate receptor, ionotropic, delta 2 (Grid2) interacting protein, b [Source:NCBI gene;Acc:559717]
ENSDARG00000028725	14.2436	2.25427	0.376641	5.98519	2.16e-09	1.16e-07	6.54878	4.64048	2.43536	24.375	34.9604	32.0934	9.43817	7.09325	6.60771	adra1aa	adrenoceptor alpha 1Aa [Source:ZFIN;Acc:ZDB-GENE-030131-2831]
ENSDARG00000089717	14.3037	2.07498	0.349384	5.93895	2.87e-09	1.52e-07	7.85853	5.8006	8.52377	29.25	33.8326	23.8113	7.98614	6.38393	5.28617	qpct	glutaminyl-peptide cyclotransferase [Source:ZFIN;Acc:ZDB-GENE-130827-1]
ENSDARG00000076332	14.4506	1.41623	0.354614	3.99372	6.5e-05	0.00153961	11.7878	10.4411	13.3945	21.9375	28.1938	22.776	7.26013	5.6746	8.59002	si:ch211-159i8.4	si:ch211-159i8.4 [Source:ZFIN;Acc:ZDB-GENE-141215-7]
ENSDARG00000029689	14.5415	1.36061	0.391058	3.47932	0.000502697	0.00856788	17.0268	12.7613	7.30609	25.5938	25.9383	20.7054	7.98614	4.96528	8.59002	tkta	transketolase a [Source:ZFIN;Acc:ZDB-GENE-130530-578]
ENSDARG00000062998	14.5672	2.70923	0.414139	6.54184	6.08e-11	3.79e-09	7.85853	6.96072	2.43536	26.8125	30.4493	42.4462	6.53411	4.96528	2.64308	pglyrp2	peptidoglycan recognition protein 2 [Source:ZFIN;Acc:ZDB-GENE-071227-1]
ENSDARG00000087227	15.6394	3.82347	0.469557	8.14271	3.87e-16	3.65e-14	5.23902	5.8006	1.21768	34.125	50.7489	37.2698	2.90405	2.12798	1.32154	oit3	oncoprotein induced transcript 3 [Source:ZFIN;Acc:ZDB-GENE-130530-907]
ENSDARG00000096713	15.9225	2.16928	0.534827	4.05604	4.99e-05	0.00122589	13.0976	15.0816	7.30609	39	30.4493	27.9524	2.90405	3.54663	3.96463	CR388040.1
ENSDARG00000014946	16.1281	1.23154	0.318687	3.86442	0.000111355	0.00241983	10.478	9.28096	13.3945	23.1563	28.1938	26.9171	11.6162	14.1865	7.92925	angpt2a	angiopoietin 2a [Source:ZFIN;Acc:ZDB-GENE-121101-1]
ENSDARG00000091481	16.526	2.09601	0.496489	4.22167	2.43e-05	0.000652724	3.92927	3.48036	2.43536	29.25	43.9824	30.0229	12.3422	12.0585	11.2331	foxc1a	forkhead box C1a [Source:NCBI gene;Acc:100148408]
ENSDARG00000035875	16.5536	1.7732	0.573809	3.09023	0.00200003	0.0256395	10.478	22.0423	9.74145	28.0313	30.4493	34.164	3.63006	7.80258	2.64308	tmem54b	transmembrane protein 54b [Source:ZFIN;Acc:ZDB-GENE-060503-898]
ENSDARG00000060758	17.6355	4.37717	0.493962	8.86135	7.91e-19	9.29e-17	5.23902	5.8006	1.21768	49.9688	48.4934	44.5167	1.45203	0.709325	1.32154	nphs1	NPHS1 adhesion molecule, nephrin [Source:ZFIN;Acc:ZDB-GENE-051102-1]
ENSDARG00000062077	18.1848	2.70255	0.335964	8.04419	8.68e-16	7.87e-14	3.92927	10.4411	6.0884	45.0938	40.5991	39.3403	5.08209	7.80258	5.28617	acsbg1	acyl-CoA synthetase bubblegum family member 1 [Source:ZFIN;Acc:ZDB-GENE-110914-219]
ENSDARG00000058701	18.2276	2.3103	0.591151	3.90813	9.3e-05	0.00207068	11.7878	10.4411	17.0475	34.125	40.5991	40.3756	1.45203	4.25595	3.96463	nos1apb	nitric oxide synthase 1 (neuronal) adaptor protein b [Source:ZFIN;Acc:ZDB-GENE-100824-1]
ENSDARG00000095751	19.4003	3.03359	0.333963	9.08363	1.05e-19	1.3e-17	3.92927	3.48036	7.30609	47.5313	41.7269	51.7636	6.53411	6.38393	5.94694	C20H6orf58	liver-enriched gene 1, tandem duplicate 2 [Source:NCBI gene;Acc:406484]
ENSDARG00000097974	19.7532	1.28237	0.276174	4.64334	3.43e-06	0.000113976	10.478	15.0816	15.8299	30.4688	32.7049	34.164	13.0682	12.7679	13.2154	CU855685.1
ENSDARG00000079486	19.9694	1.55738	0.484418	3.21495	0.00130465	0.0186925	6.54878	4.64048	6.0884	32.9063	28.1938	47.6225	18.1503	17.7331	17.8408	fam20a	FAM20A golgi associated secretory pathway pseudokinase [Source:ZFIN;Acc:ZDB-GENE-081022-117]
ENSDARG00000103466	20.5589	2.6699	0.342969	7.78466	6.99e-15	5.94e-13	2.61951	6.96072	3.65304	52.4063	46.2379	44.5167	10.1642	9.22123	9.25079	ccl35.1	chemokine (C-C motif) ligand 35, duplicate 1 [Source:ZFIN;Acc:ZDB-GENE-081022-33]
ENSDARG00000019294	20.8088	2.07612	0.46243	4.48958	7.14e-06	0.000218235	19.6463	12.7613	13.3945	40.2188	47.3656	37.2698	5.8081	3.54663	7.26848	cbln8	cerebellin 8 [Source:ZFIN;Acc:ZDB-GENE-080204-13]
ENSDARG00000076043	20.9708	2.0293	0.312484	6.4941	8.35e-11	5.16e-09	10.478	12.7613	7.30609	42.6563	41.7269	42.4462	13.7942	5.6746	11.8939	si:dkeyp-73d8.9	si:dkeyp-73d8.9 [Source:ZFIN;Acc:ZDB-GENE-070912-685]
ENSDARG00000058695	21.5712	2.66946	0.330186	8.08472	6.23e-16	5.7e-14	11.7878	10.4411	9.74145	51.1875	50.7489	43.4814	5.08209	6.38393	5.28617	ddr2b	discoidin domain receptor tyrosine kinase 2b [Source:ZFIN;Acc:ZDB-GENE-060503-361]
ENSDARG00000026904	21.5945	2.54564	0.314105	8.10444	5.3e-16	4.89e-14	9.16829	9.28096	9.74145	43.875	43.9824	55.9047	10.1642	4.96528	7.26848	cbln13	cerebellin 13 [Source:ZFIN;Acc:ZDB-GENE-070912-288]
ENSDARG00000093780	21.8945	2.64064	0.392625	6.72559	1.75e-11	1.13e-09	9.16829	12.7613	4.87072	48.75	30.4493	69.3632	7.98614	7.09325	6.60771	BX548078.1
ENSDARG00000086483	22.1132	2.43307	0.753901	3.2273	0.00124962	0.0181204	17.0268	17.4018	14.6122	41.4375	47.3656	54.8694	2.90405	1.41865	1.98231	si:ch211-132p1.4	si:ch211-132p1.4 [Source:ZFIN;Acc:ZDB-GENE-141222-68]
ENSDARG00000044098	22.2703	2.06697	0.369227	5.59809	2.17e-08	1.07e-06	5.23902	11.6012	6.0884	36.5625	42.8546	57.9752	10.1642	12.7679	17.18	egr2a	early growth response 2a [Source:ZFIN;Acc:ZDB-GENE-030723-6]
ENSDARG00000043446	22.3331	1.51297	0.309668	4.88579	1.03e-06	3.77e-05	15.7171	15.0816	10.9591	42.6563	37.2159	38.3051	7.98614	19.8611	13.2154	efhd1	EF-hand domain family, member D1 [Source:ZFIN;Acc:ZDB-GENE-030131-7461]
ENSDARG00000100782	22.404	1.60297	0.311707	5.14255	2.71e-07	1.12e-05	19.6463	17.4018	13.3945	41.4375	46.2379	32.0934	10.1642	11.3492	9.91157	f7l	coagulation factor VII, like [Source:ZFIN;Acc:ZDB-GENE-070424-102]
ENSDARG00000093877	23.3021	2.50002	0.346544	7.21414	5.43e-13	4.03e-11	11.7878	3.48036	3.65304	46.3125	56.3877	53.8342	12.3422	11.3492	10.5723	si:zfos-2330d3.7	si:zfos-2330d3.7 [Source:ZFIN;Acc:ZDB-GENE-121214-112]
ENSDARG00000053802	23.5349	4.05128	0.39091	10.3637	3.63e-25	5.96e-23	3.92927	1.16012	3.65304	69.4688	67.6652	52.7989	2.17804	5.6746	5.28617	cbln5	cerebellin 5 [Source:ZFIN;Acc:ZDB-GENE-070912-577]
ENSDARG00000033201	24.0833	1.5716	0.511654	3.07161	0.00212911	0.0267815	9.16829	10.4411	2.43536	40.2188	48.4934	42.4462	26.1365	15.6052	21.8054	crip2l	cysteine-rich protein 2-like [Source:ZFIN;Acc:ZDB-GENE-041010-43]
ENSDARG00000037836	24.2631	2.48102	0.46388	5.34842	8.87e-08	3.94e-06	20.9561	11.6012	12.1768	46.3125	51.8767	60.0458	5.8081	4.96528	4.6254	igfals	insulin-like growth factor binding protein, acid labile subunit [Source:ZFIN;Acc:ZDB-GENE-061009-25]
ENSDARG00000068114	26.0174	1.2508	0.280166	4.4645	8.03e-06	0.00024286	24.8854	20.8822	20.7006	43.875	45.1101	36.2345	13.7942	13.4772	15.1977	f11r.2	F11 receptor, tandem duplicate 2 [Source:ZFIN;Acc:ZDB-GENE-060531-67]
ENSDARG00000003523	26.4852	1.18635	0.341826	3.47061	0.000519274	0.00878378	11.7878	13.9214	12.1768	49.9688	40.5991	38.3051	24.6844	29.0823	17.8408	itln3	intelectin 3 [Source:ZFIN;Acc:ZDB-GENE-090527-4]
ENSDARG00000103762	26.6176	1.02412	0.250132	4.09431	4.23e-05	0.00106324	17.0268	18.5619	20.7006	40.2188	43.9824	37.2698	15.9723	22.6984	23.127	rln1	relaxin 1 [Source:ZFIN;Acc:ZDB-GENE-120215-201]
ENSDARG00000074457	27.6216	2.76294	0.500335	5.52217	3.35e-08	1.62e-06	2.61951	2.32024	17.0475	68.25	67.6652	56.94	16.6983	7.80258	9.25079	si:dkey-96f10.1	si:dkey-96f10.1 [Source:ZFIN;Acc:ZDB-GENE-090312-154]
ENSDARG00000105568	27.8348	1.52564	0.326932	4.66653	3.06e-06	0.000102517	14.4073	11.6012	10.9591	41.4375	55.2599	52.7989	26.8625	21.9891	15.1977	si:ch211-194p6.10	si:ch211-194p6.10 [Source:ZFIN;Acc:ZDB-GENE-160728-3]
ENSDARG00000076534	28.3342	2.31425	0.533067	4.34139	1.42e-05	0.000404798	22.2658	22.0423	13.3945	68.25	60.8987	50.7283	3.63006	8.5119	5.28617	si:ch211-14a17.10	si:ch211-14a17.10 [Source:ZFIN;Acc:ZDB-GENE-030616-581]
ENSDARG00000079901	28.4772	2.92574	0.280619	10.426	1.89e-25	3.15e-23	3.92927	9.28096	9.74145	69.4688	65.4097	69.3632	7.98614	9.22123	11.8939	si:ch73-15n24.1	si:ch73-15n24.1 [Source:ZFIN;Acc:ZDB-GENE-030131-1323]
ENSDARG00000070960	29.1586	2.63925	0.296465	8.90239	5.47e-19	6.58e-17	17.0268	8.12084	12.1768	80.4376	60.8987	55.9047	9.43817	8.5119	9.91157	si:ch211-288g17.4	si:ch211-288g17.4 [Source:ZFIN;Acc:ZDB-GENE-060531-62]
ENSDARG00000076848	29.3076	2.2118	0.257625	8.58533	9.06e-18	1e-15	19.6463	11.6012	9.74145	58.5	62.0264	63.1516	15.2463	10.6399	13.2154	zgc:112492	zgc:112492 [Source:ZFIN;Acc:ZDB-GENE-050417-143]
ENSDARG00000059166	29.8471	1.10924	0.270762	4.09675	4.19e-05	0.00105737	15.7171	19.722	13.3945	46.3125	51.8767	43.4814	26.8625	24.8264	26.4308	slc22a13b	solute carrier family 22 member 13b [Source:ZFIN;Acc:ZDB-GENE-061013-532]
ENSDARG00000074712	30.3133	4.15498	0.3586	11.5867	4.82e-31	1.07e-28	7.85853	1.16012	3.65304	91.4063	85.7093	68.328	4.35608	6.38393	3.96463	si:ch211-186e20.2	si:ch211-186e20.2 [Source:ZFIN;Acc:ZDB-GENE-110407-8]
ENSDARG00000070892	32.4135	3.46816	0.368677	9.40705	5.1e-21	6.92e-19	6.54878	1.16012	8.52377	88.9688	78.9427	80.7512	5.8081	7.80258	13.2154	si:ch211-262h13.5	si:ch211-262h13.5 [Source:ZFIN;Acc:ZDB-GENE-050208-372]
ENSDARG00000079064	32.4322	1.14234	0.283204	4.03364	5.49e-05	0.00132634	22.2658	24.3625	29.2243	51.1875	48.4934	52.7989	21.0544	12.7679	29.7347	CABZ01079080.1
ENSDARG00000088390	32.5605	2.60732	0.60153	4.33448	1.46e-05	0.00041596	9.16829	8.12084	0	82.8751	69.9207	69.3632	21.0544	12.0585	20.4839	nme4	NME/NM23 nucleoside diphosphate kinase 4 [Source:ZFIN;Acc:ZDB-GENE-040426-1043]
ENSDARG00000053620	33.0435	2.68144	0.282618	9.48786	2.36e-21	3.26e-19	10.478	10.4411	8.52377	60.9375	78.9427	87.9981	15.9723	14.1865	9.91157	ebi3	Epstein-Barr virus induced 3 [Source:ZFIN;Acc:ZDB-GENE-070912-615]
ENSDARG00000091800	33.1299	3.20222	0.321582	9.9577	2.33e-23	3.57e-21	3.92927	11.6012	10.9591	65.8125	103.753	75.5749	7.26013	11.3492	7.92925	zgc:174260	zgc:174260 [Source:ZFIN;Acc:ZDB-GENE-080213-9]
ENSDARG00000019772	35.7828	2.99422	0.258311	11.5915	4.55e-31	1.02e-28	11.7878	8.12084	14.6122	92.6251	81.1983	82.8218	13.0682	9.22123	8.59002	si:ch1073-280e3.1	si:ch1073-280e3.1 [Source:ZFIN;Acc:ZDB-GENE-110411-261]
ENSDARG00000100968	37.0882	1.36881	0.333338	4.10636	4.02e-05	0.00102327	22.2658	8.12084	23.1359	62.1563	67.6652	60.0458	29.0405	27.6637	33.6993	si:ch211-1a19.3	si:ch211-1a19.3 [Source:ZFIN;Acc:ZDB-GENE-141216-322]
ENSDARG00000093008	37.4367	1.70962	0.519601	3.29026	0.00100096	0.015236	9.16829	5.8006	13.3945	65.8125	65.4097	79.716	32.6706	31.9196	33.0386	adgrf3b	adhesion G protein-coupled receptor F3b [Source:ZFIN;Acc:ZDB-GENE-041001-207]
ENSDARG00000030530	38.4189	2.10865	0.329083	6.40764	1.48e-10	8.92e-09	13.0976	17.4018	7.30609	67.0313	83.4538	87.9981	26.8625	24.1171	18.5016	slc22a2	solute carrier family 22 member 2 [Source:ZFIN;Acc:ZDB-GENE-040426-2167]
ENSDARG00000094874	38.4414	1.01824	0.314253	3.24019	0.00119452	0.017548	22.2658	40.6042	45.0542	59.7188	62.0264	50.7283	21.7804	21.9891	21.8054	si:dkey-258f14.2	si:dkey-258f14.2 [Source:ZFIN;Acc:ZDB-GENE-081104-395]
ENSDARG00000036912	38.6813	1.15034	0.252299	4.55942	5.13e-06	0.000164065	26.1951	25.5226	18.2652	53.625	69.9207	61.0811	37.0267	24.1171	32.3778	edn1	endothelin 1 [Source:ZFIN;Acc:ZDB-GENE-000920-1]
ENSDARG00000059049	38.8293	1.97093	0.271961	7.24712	4.26e-13	3.18e-11	17.0268	15.0816	12.1768	81.6563	90.2203	62.1163	23.2324	24.8264	23.127	zgc:174904	zgc:174904 [Source:ZFIN;Acc:ZDB-GENE-080204-76]
ENSDARG00000100231	40.7547	1.12193	0.238602	4.70208	2.58e-06	8.84e-05	34.0536	38.284	29.2243	68.25	49.6212	71.4338	23.9584	25.5357	26.4308	ccdc135	coiled-coil domain containing 135 [Source:ZFIN;Acc:ZDB-GENE-120406-10]
ENSDARG00000092580	40.7736	1.36229	0.419624	3.24644	0.00116857	0.0172924	48.461	37.1238	29.2243	62.1563	78.9427	63.1516	15.9723	12.7679	19.1624	si:ch211-95j8.3	si:ch211-95j8.3 [Source:ZFIN;Acc:ZDB-GENE-091204-307]
ENSDARG00000021566	41.1216	2.78805	0.285898	9.7519	1.81e-22	2.63e-20	22.2658	18.5619	12.1768	106.031	78.9427	99.3861	9.43817	12.0585	11.2331	OTOP1	otopetrin 1 [Source:HGNC Symbol;Acc:HGNC:19656]
ENSDARG00000055036	41.1588	3.14904	0.29661	10.6168	2.49e-26	4.46e-24	9.16829	16.2417	18.2652	101.156	101.498	97.3156	11.6162	9.22123	5.94694	itih3a	inter-alpha-trypsin inhibitor heavy chain 3a [Source:ZFIN;Acc:ZDB-GENE-050522-262]
ENSDARG00000056498	41.7704	2.42086	0.225766	10.7228	7.95e-27	1.46e-24	22.2658	16.2417	14.6122	101.156	89.0925	82.8218	17.4243	18.4425	13.8762	crp2	C-reactive protein 2 [Source:ZFIN;Acc:ZDB-GENE-030131-5826]
ENSDARG00000052012	42.595	2.71234	0.363569	7.4603	8.63e-14	6.74e-12	26.1951	13.9214	17.0475	92.6251	101.498	97.3156	16.6983	12.7679	5.28617	rtn4rl2a	reticulon 4 receptor-like 2 a [Source:ZFIN;Acc:ZDB-GENE-040310-4]
ENSDARG00000071579	43.1824	2.58509	0.232847	11.1021	1.23e-28	2.43e-26	23.5756	18.5619	14.6122	95.0626	94.7313	99.3861	13.7942	17.0238	11.8939	urad	ureidoimidazoline (2-oxo-4-hydroxy-4-carboxy-5-) decarboxylase [Source:NCBI gene;Acc:557735]
ENSDARG00000056587	43.8877	1.57594	0.350531	4.49586	6.93e-06	0.000212533	45.8414	33.6435	28.0067	69.4688	71.0485	93.1745	19.6023	17.0238	17.18	cyp2r1	cytochrome P450, family 2, subfamily R, polypeptide 1 [Source:ZFIN;Acc:ZDB-GENE-110114-1]
ENSDARG00000057121	45.0991	1.11638	0.339091	3.29229	0.000993752	0.0151491	19.6463	25.5226	18.2652	84.0938	64.282	65.2222	42.8348	40.4315	45.5932	c7b	complement component 7b [Source:ZFIN;Acc:ZDB-GENE-021120-1]
ENSDARG00000075016	45.2201	2.33949	0.256171	9.1325	6.69e-20	8.46e-18	27.5049	18.5619	12.1768	114.563	86.837	90.0687	15.9723	24.1171	17.18	apobb.2	apolipoprotein Bb, tandem duplicate 2 [Source:ZFIN;Acc:ZDB-GENE-070705-554]
ENSDARG00000052375	45.2365	1.27486	0.355873	3.58236	0.000340504	0.00626862	51.0805	32.4834	40.1835	80.4376	81.1983	59.0105	17.4243	24.8264	20.4839	zgc:66455	zgc:66455 [Source:ZFIN;Acc:ZDB-GENE-040426-1642]
ENSDARG00000070774	45.2581	1.17329	0.234624	5.00072	5.71e-07	2.22e-05	22.2658	32.4834	24.3536	76.7813	72.1762	69.3632	38.4787	29.7917	41.6286	irgf1	immunity-related GTPase family, f1 [Source:ZFIN;Acc:ZDB-GENE-051212-5]
ENSDARG00000055158	45.4307	1.06065	0.201489	5.26403	1.41e-07	6.05e-06	24.8854	38.284	29.2243	71.9063	68.793	69.3632	38.4787	36.8849	31.0562	prox1a	prospero homeobox 1a [Source:ZFIN;Acc:ZDB-GENE-980526-397]
ENSDARG00000042850	46.3938	7.27557	0.625018	11.6406	2.56e-31	5.89e-29	1.30976	1.16012	0	124.313	142.097	145.973	0	0.709325	1.98231	nphs2	NPHS2 stomatin family member, podocin [Source:ZFIN;Acc:ZDB-GENE-051102-2]
ENSDARG00000074526	48.6051	1.31121	0.246831	5.31219	1.08e-07	4.72e-06	44.5317	41.7643	26.789	64.5938	81.1983	94.2098	29.0405	26.245	29.0739	zbtb16b	zinc finger and BTB domain containing 16b [Source:ZFIN;Acc:ZDB-GENE-100923-1]
ENSDARG00000092858	48.8222	3.27483	0.235511	13.9052	5.89e-44	2.09e-41	15.7171	9.28096	14.6122	121.875	128.564	112.845	13.0682	14.1865	9.25079	si:ch1073-126c3.2	si:ch1073-126c3.2 [Source:ZFIN;Acc:ZDB-GENE-030131-4602]
ENSDARG00000005578	48.8543	2.24878	0.329492	6.825	8.79e-12	5.92e-10	18.3366	27.8429	38.9658	101.156	112.775	93.1745	18.1503	12.7679	16.5193	ugp2a	UDP-glucose pyrophosphorylase 2a [Source:ZFIN;Acc:ZDB-GENE-090311-46]
ENSDARG00000062363	49.4615	1.21748	0.378688	3.21501	0.0013044	0.0186925	53.7	51.0453	38.9658	71.9063	81.1983	83.8571	23.2324	23.4077	17.8408	phex	phosphate regulating endopeptidase homolog, X-linked [Source:ZFIN;Acc:ZDB-GENE-030103-2]
ENSDARG00000086159	49.9318	1.56139	0.217325	7.18456	6.74e-13	4.96e-11	30.1244	34.8036	35.3127	92.6251	89.0925	84.8923	28.3145	19.8611	34.3601	si:ch73-206d17.1	si:ch73-206d17.1 [Source:ZFIN;Acc:ZDB-GENE-090313-143]
ENSDARG00000104576	49.9875	1.38037	0.235123	5.87086	4.34e-09	2.26e-07	30.1244	27.8429	21.9183	87.7501	80.0705	89.0334	29.7665	40.4315	42.9501		si:ch211-152c8.5 [Source:ZFIN;Acc:ZDB-GENE-030131-5764]
ENSDARG00000062479	50.6428	1.35574	0.325059	4.17074	3.04e-05	0.000791888	57.6292	31.3232	30.442	82.8751	67.6652	103.527	25.4104	20.5704	36.3424	vcam1b	vascular cell adhesion molecule 1b [Source:ZFIN;Acc:ZDB-GENE-070209-238]
ENSDARG00000092281	50.9028	1.5588	0.405207	3.84693	0.000119605	0.00256383	13.0976	18.5619	21.9183	103.594	99.2423	72.4691	39.2047	41.1409	48.8971	flnb	filamin B, beta (actin binding protein 278) [Source:ZFIN;Acc:ZDB-GENE-041026-1]
ENSDARG00000078918	52.2833	3.13401	0.223402	14.0286	1.04e-44	3.83e-42	11.7878	15.0816	8.52377	129.188	124.053	132.515	15.2463	16.3145	17.8408	comtd1	catechol-O-methyltransferase domain containing 1 [Source:ZFIN;Acc:ZDB-GENE-030131-1072]
ENSDARG00000040133	52.5319	1.13491	0.202143	5.6144	1.97e-08	9.75e-07	39.2927	37.1238	32.8774	97.5001	71.0485	79.716	31.9446	39.0129	44.2717	ackr4b	atypical chemokine receptor 4b [Source:ZFIN;Acc:ZDB-GENE-051107-10]
ENSDARG00000045568	52.6746	1.45488	0.224592	6.47789	9.3e-11	5.71e-09	37.9829	33.6435	41.4012	93.8438	94.7313	83.8571	27.5885	22.6984	38.3247	bcat1	branched chain amino-acid transaminase 1, cytosolic [Source:ZFIN;Acc:ZDB-GENE-030131-9358]
ENSDARG00000051912	52.7958	2.53843	0.218182	11.6344	2.75e-31	6.25e-29	22.2658	17.4018	26.789	114.563	116.159	121.127	24.6844	16.3145	15.8585	hpxb	hemopexin b [Source:ZFIN;Acc:ZDB-GENE-060929-800]
ENSDARG00000026548	53.304	1.04354	0.229846	4.54017	5.62e-06	0.000178089	40.6024	52.2054	48.7072	75.5625	84.5815	80.7512	35.5746	33.3383	28.4132	cyp2u1	cytochrome P450, family 2, subfamily U, polypeptide 1 [Source:ZFIN;Acc:ZDB-GENE-070730-1]
ENSDARG00000037144	53.9694	2.87677	0.244585	11.7618	6.14e-32	1.43e-29	14.4073	8.12084	18.2652	123.094	143.225	118.021	18.8763	20.5704	21.1447	cpb2	carboxypeptidase B2 (plasma) [Source:ZFIN;Acc:ZDB-GENE-050522-259]
ENSDARG00000074191	54.6514	3.17806	0.238378	13.332	1.51e-40	4.92e-38	15.7171	20.8822	17.0475	130.406	122.925	147.009	13.0682	14.8958	9.91157	zgc:172253	zgc:172253 [Source:ZFIN;Acc:ZDB-GENE-080215-9]
ENSDARG00000104949	54.7123	1.45534	0.258054	5.63966	1.7e-08	8.48e-07	32.7439	24.3625	20.7006	92.6251	103.753	91.104	45.0128	41.1409	40.9678	slc27a1b	solute carrier family 27 member 1b [Source:ZFIN;Acc:ZDB-GENE-061013-672]
ENSDARG00000087143	55.1916	4.04044	0.270646	14.9289	2.14e-50	1.01e-47	11.7878	9.28096	2.43536	149.906	163.524	130.444	10.1642	9.93055	9.25079	serpina7	serpin peptidase inhibitor, clade A (alpha-1 antiproteinase, antitrypsin), member 7 [Source:ZFIN;Acc:ZDB-GENE-041010-47]
ENSDARG00000062487	56.7868	1.4427	0.256359	5.62763	1.83e-08	9.07e-07	37.9829	26.6828	34.0951	109.688	78.9427	106.633	34.1226	53.1994	29.7347	si:dkey-6n6.1	si:dkey-6n6.1 [Source:ZFIN;Acc:ZDB-GENE-060503-80]
ENSDARG00000058053	58.2111	2.67326	0.238355	11.2155	3.42e-29	7.09e-27	11.7878	17.4018	19.4829	127.969	119.542	154.256	25.4104	26.245	21.8054	serping1	serpin peptidase inhibitor, clade G (C1 inhibitor), member 1 [Source:ZFIN;Acc:ZDB-GENE-030131-1262]
ENSDARG00000044387	58.4075	1.62178	0.352354	4.60269	4.17e-06	0.000135541	40.6024	42.9244	58.4487	114.563	95.8591	105.598	24.6844	19.8611	23.127	cldn2	claudin 2 [Source:ZFIN;Acc:ZDB-GENE-040912-26]
ENSDARG00000068726	58.5986	1.33363	0.369347	3.61078	0.000305277	0.00572436	17.0268	24.3625	32.8774	96.2813	104.881	95.2451	44.2868	49.6528	62.7732	masp1	mannan-binding lectin serine peptidase 1 [Source:ZFIN;Acc:ZDB-GENE-110421-4]
ENSDARG00000091947	59.3883	1.42263	0.493823	2.88085	0.00396609	0.0429638	52.3902	54.5256	68.1901	106.031	106.009	92.1392	21.0544	16.3145	17.8408	znf106b	zinc finger protein 106b [Source:ZFIN;Acc:ZDB-GENE-091118-24]
ENSDARG00000036833	59.8462	3.29353	0.258123	12.7595	2.76e-37	7.88e-35	10.478	10.4411	21.9183	159.656	157.885	130.444	16.6983	19.8611	11.2331	upp2	uridine phosphorylase 2 [Source:ZFIN;Acc:ZDB-GENE-040426-830]
ENSDARG00000007988	60.1295	2.9729	0.292016	10.1806	2.42e-24	3.88e-22	15.7171	10.4411	14.6122	148.688	146.608	138.726	13.7942	24.8264	27.7524	masp2	mannan-binding lectin serine peptidase 2 [Source:ZFIN;Acc:ZDB-GENE-060130-154]
ENSDARG00000105528	61.2701	3.29525	0.221321	14.889	3.88e-50	1.74e-47	20.9561	16.2417	19.4829	145.031	145.48	164.608	11.6162	13.4772	14.537	si:dkey-86l18.10	si:dkey-86l18.10 [Source:ZFIN;Acc:ZDB-GENE-160728-106]
ENSDARG00000036968	62.5293	3.21346	0.251853	12.7592	2.77e-37	7.88e-35	19.6463	15.0816	9.74145	173.063	130.819	160.467	13.7942	17.0238	23.127	si:ch1073-416d2.3	si:ch1073-416d2.3 [Source:ZFIN;Acc:ZDB-GENE-131127-199]
ENSDARG00000091136	62.9298	2.90778	0.198297	14.6638	1.1e-48	4.54e-46	22.2658	22.0423	14.6122	156	157.885	133.55	20.3284	19.8611	19.8231	zgc:174259	zgc:174259 [Source:ZFIN;Acc:ZDB-GENE-080213-10]
ENSDARG00000001354	62.9581	1.89247	0.245969	7.69395	1.43e-14	1.19e-12	26.1951	32.4834	23.1359	130.406	143.225	97.3156	36.3006	32.629	44.9324	slc6a22.2	solute carrier family 6 member 22, tandem duplicate 2 [Source:ZFIN;Acc:ZDB-GENE-030616-628]
ENSDARG00000046142	68.9942	3.08103	0.267217	11.5301	9.31e-31	2.04e-28	14.4073	9.28096	20.7006	166.969	183.824	154.256	24.6844	27.6637	19.1624	asgrl1	asialoglycoprotein receptor-like 1 [Source:ZFIN;Acc:ZDB-GENE-081105-120]
ENSDARG00000029493	70.8006	2.1978	0.177922	12.3526	4.71e-35	1.24e-32	32.7439	31.3232	30.442	148.688	157.885	137.691	28.3145	39.7222	30.3955	f9b	coagulation factor IXb [Source:ZFIN;Acc:ZDB-GENE-060421-7346]
ENSDARG00000027065	71.3095	1.58775	0.204229	7.77437	7.58e-15	6.41e-13	56.3195	51.0453	40.1835	115.781	146.608	120.092	40.6567	34.7569	36.3424	slc38a3a	solute carrier family 38 member 3a [Source:ZFIN;Acc:ZDB-GENE-070615-25]
ENSDARG00000086569	72.9112	2.8163	0.202876	13.8819	8.15e-44	2.84e-41	22.2658	26.6828	19.4829	186.469	157.885	167.714	23.9584	31.9196	19.8231	zgc:172051	zgc:172051 [Source:ZFIN;Acc:ZDB-GENE-080219-23]
ENSDARG00000076270	74.3671	1.247	0.169539	7.35523	1.91e-13	1.45e-11	53.7	54.5256	57.231	106.031	133.075	122.162	45.7388	43.9782	52.8617	adamts13	ADAM metallopeptidase with thrombospondin type 1 motif, 13 [Source:ZFIN;Acc:ZDB-GENE-070814-7]
ENSDARG00000021208	74.6211	2.19427	0.236752	9.26826	1.89e-20	2.45e-18	36.6732	32.4834	53.578	153.563	152.247	158.397	26.8625	33.3383	24.4485	serpind1	serpin peptidase inhibitor, clade D (heparin cofactor), member 1 [Source:ZFIN;Acc:ZDB-GENE-030711-2]
ENSDARG00000038424	75.224	1.27322	0.245491	5.18644	2.14e-07	9.01e-06	37.9829	71.9274	64.5371	117	104.881	147.009	42.8348	43.2688	47.5755	c4b	complement 4B (Chido blood group) [Source:ZFIN;Acc:ZDB-GENE-100805-2]
ENSDARG00000018643	75.8044	1.40281	0.178486	7.8595	3.86e-15	3.39e-13	49.7707	44.0846	35.3127	127.969	138.714	124.233	53.7249	58.874	49.5578	igf2a	insulin-like growth factor 2a [Source:ZFIN;Acc:ZDB-GENE-991111-3]
ENSDARG00000087359	76.2983	1.38974	0.165346	8.40501	4.28e-17	4.53e-15	48.461	47.5649	57.231	109.688	140.969	137.691	47.1908	49.6528	48.2363	c3a.2	complement component c3a, duplicate 2 [Source:ZFIN;Acc:ZDB-GENE-990415-36]
ENSDARG00000095963	78.1311	3.87089	0.218079	17.75	1.72e-70	1.45e-67	14.4073	15.0816	13.3945	232.781	198.485	187.384	13.0682	12.0585	16.5193	asgrl2	asialoglycoprotein receptor-like 2 [Source:ZFIN;Acc:ZDB-GENE-080917-52]
ENSDARG00000020143	78.3102	2.19246	0.353986	6.19363	5.88e-10	3.32e-08	27.5049	18.5619	19.4829	181.594	152.247	159.432	50.8209	48.2341	46.9147	pah	phenylalanine hydroxylase [Source:ZFIN;Acc:ZDB-GENE-031006-2]
ENSDARG00000045299	78.6654	2.00642	0.190598	10.527	6.49e-26	1.12e-23	41.9122	25.5226	35.3127	142.594	163.524	168.749	40.6567	46.1061	43.6109	vmo1b	vitelline membrane outer layer 1 homolog b [Source:ZFIN;Acc:ZDB-GENE-120215-131]
ENSDARG00000029848	79.9564	1.49457	0.22165	6.74291	1.55e-11	1e-09	32.7439	40.6042	62.1017	129.188	169.163	124.233	53.7249	50.3621	57.4871	zgc:161973	zgc:161973 [Source:ZFIN;Acc:ZDB-GENE-070410-13]
ENSDARG00000026406	84.4545	1.00765	0.255025	3.9512	7.78e-05	0.00179227	69.417	44.0846	40.1835	108.469	126.308	148.044	72.6013	72.3512	78.6318	anxa5a	annexin A5a [Source:ZFIN;Acc:ZDB-GENE-080220-29]
ENSDARG00000100719	87.0979	2.09288	0.443863	4.71515	2.42e-06	8.32e-05	22.2658	29.003	14.6122	176.719	179.313	180.137	64.6151	61.7113	55.5048	uraha	urate (5-hydroxyiso-) hydrolase a [Source:NCBI gene;Acc:751742]
ENSDARG00000031278	87.7451	1.03701	0.147958	7.0088	2.4e-12	1.69e-10	60.2488	62.6465	77.9316	141.375	128.564	129.409	60.9851	63.1299	65.4163	si:ch73-193i2.2	si:ch73-193i2.2 [Source:ZFIN;Acc:ZDB-GENE-141215-32]
ENSDARG00000076900	88.4183	3.0571	0.290991	10.5058	8.12e-26	1.39e-23	23.5756	9.28096	28.0067	231.563	202.996	209.125	37.0267	29.0823	25.1093	prozb	protein Z, vitamin K-dependent plasma glycoprotein b [Source:ZFIN;Acc:ZDB-GENE-120816-1]
ENSDARG00000105265	91.4564	2.13015	0.214099	9.94937	2.54e-23	3.86e-21	37.9829	47.5649	23.1359	197.438	189.463	181.173	45.0128	51.7807	49.5578	zgc:171534	zgc:171534 [Source:ZFIN;Acc:ZDB-GENE-080218-6]
ENSDARG00000075053	91.7237	1.16179	0.149013	7.79658	6.36e-15	5.47e-13	78.5853	55.6858	65.7548	143.813	151.119	139.762	66.0672	65.2579	59.4694	sccpdha.2	saccharopine dehydrogenase a, tandem duplicate 2 [Source:ZFIN;Acc:ZDB-GENE-080212-12]
ENSDARG00000090943	92.0397	2.49377	0.207553	12.0151	2.96e-33	7.21e-31	26.1951	26.6828	43.8365	198.656	198.485	216.372	30.4925	44.6875	42.9501	CABZ01033205.1	uncharacterized LOC100002960 [Source:NCBI gene;Acc:100002960]
ENSDARG00000093193	93.2102	1.30323	0.193026	6.75157	1.46e-11	9.5e-10	55.0097	44.0846	73.0609	160.875	147.736	156.326	59.533	80.1538	62.1125	chia.6	chitinase, acidic.6 [Source:ZFIN;Acc:ZDB-GENE-030131-1140]
ENSDARG00000055388	96.2105	2.62242	0.360898	7.26637	3.69e-13	2.76e-11	18.3366	18.5619	29.2243	247.406	218.784	190.49	56.629	46.8155	39.6463	vtna	vitronectin a [Source:ZFIN;Acc:ZDB-GENE-050522-440]
ENSDARG00000053480	97.8292	3.74067	0.209521	17.8534	2.72e-71	2.39e-68	9.16829	17.4018	25.5713	252.281	248.106	267.1	18.8763	24.1171	17.8408	aqp9b	aquaporin 9b [Source:ZFIN;Acc:ZDB-GENE-070911-1]
ENSDARG00000007743	99.7368	1.45587	0.485438	2.99909	0.00270791	0.0321007	95.6122	88.1691	101.068	160.875	190.59	165.644	43.5608	27.6637	24.4485	il15l	interleukin 15, like [Source:ZFIN;Acc:ZDB-GENE-041111-173]
ENSDARG00000039516	103.168	2.38393	0.192077	12.4113	2.27e-35	6.12e-33	41.9122	30.1631	41.4012	197.438	252.617	223.619	39.9307	53.1994	48.2363	c8a	complement component 8, alpha polypeptide [Source:ZFIN;Acc:ZDB-GENE-040801-239]
ENSDARG00000091061	103.693	1.78396	0.238888	7.46776	8.16e-14	6.39e-12	61.5585	82.3685	53.578	203.531	208.634	175.996	53.7249	58.1647	35.6816	slc38a3b	solute carrier family 38 member 3b [Source:ZFIN;Acc:ZDB-GENE-121120-3]
ENSDARG00000039517	106.881	2.73433	0.211897	12.9041	4.27e-38	1.29e-35	27.5049	35.9637	26.789	241.313	278.555	223.619	46.4648	35.4663	46.254	c8b	complement component 8, beta polypeptide [Source:ZFIN;Acc:ZDB-GENE-070912-163]
ENSDARG00000011693	107.407	2.2912	0.178732	12.8192	1.28e-37	3.81e-35	39.2927	33.6435	52.3603	232.781	249.234	207.054	47.1908	48.9434	56.1655	ttc36	tetratricopeptide repeat domain 36 [Source:NCBI gene;Acc:492516]
ENSDARG00000012353	109.427	1.21791	0.173712	7.01112	2.36e-12	1.67e-10	72.0366	60.3262	70.6255	191.344	166.908	173.926	93.6556	68.8045	87.2218	vipr2	vasoactive intestinal peptide receptor 2 [Source:ZFIN;Acc:ZDB-GENE-010406-4]
ENSDARG00000029388	114.61	2.3119	0.157591	14.6702	1e-48	4.21e-46	40.6024	49.8852	60.884	243.75	243.595	247.43	56.629	41.1409	47.5755	si:dkey-90m5.4	si:dkey-90m5.4 [Source:ZFIN;Acc:ZDB-GENE-041014-250]
ENSDARG00000030872	115.175	2.15403	0.331298	6.50179	7.94e-11	4.92e-09	49.7707	30.1631	31.6597	248.625	268.405	200.843	84.9435	56.746	65.4163	cetp	cholesteryl ester transfer protein, plasma [Source:ZFIN;Acc:ZDB-GENE-041114-54]
ENSDARG00000069293	119.288	3.48919	0.357459	9.76109	1.65e-22	2.42e-20	9.16829	19.722	36.5304	303.469	287.577	321.97	43.5608	29.7917	21.8054	ahsg2	alpha-2-HS-glycoprotein 2 [Source:ZFIN;Acc:ZDB-GENE-030131-1133]
ENSDARG00000070394	122.182	1.85752	0.509426	3.64629	0.000266057	0.00508325	28.8146	23.2024	36.5304	240.094	222.167	248.465	92.2036	106.399	101.759	uroc1	urocanate hydratase 1 [Source:ZFIN;Acc:ZDB-GENE-081022-148]
ENSDARG00000021004	123.77	1.79432	0.216283	8.29617	1.08e-16	1.08e-14	56.3195	83.5286	41.4012	249.844	219.912	239.148	66.0672	83.7004	74.0064	c5	complement component 5 [Source:ZFIN;Acc:ZDB-GENE-120510-2]
ENSDARG00000055550	123.852	1.55025	0.186777	8.30004	1.04e-16	1.05e-14	87.7536	97.4501	64.5371	209.625	252.617	197.737	71.1493	72.3512	61.4517	casp21	caspase 21, apoptosis-related cysteine peptidase [Source:ZFIN;Acc:ZDB-GENE-190425-1]
ENSDARG00000041923	124.619	1.01408	0.216458	4.68487	2.8e-06	9.49e-05	107.4	119.492	104.721	179.156	179.313	201.878	91.4776	68.0952	70.0417	ccl38.6	chemokine (C-C motif) ligand 38, duplicate 6 [Source:ZFIN;Acc:ZDB-GENE-041014-165]
ENSDARG00000099633	126.565	1.86491	0.166285	11.2152	3.44e-29	7.09e-27	51.0805	59.1661	68.1901	246.188	261.639	230.866	84.9435	70.9325	66.0771	sec14l7	SEC14-like lipid binding 7 [Source:ZFIN;Acc:ZDB-GENE-141216-145]
ENSDARG00000038258	128.113	1.81898	0.344577	5.27889	1.3e-07	5.59e-06	41.9122	44.0846	43.8365	237.656	268.405	232.936	99.4637	92.2123	92.5079	proca	protein C (inactivator of coagulation factors Va and VIIIa), a [Source:ZFIN;Acc:ZDB-GENE-060824-5]
ENSDARG00000026764	132.795	3.90524	0.315742	12.3685	3.87e-35	1.03e-32	18.3366	12.7613	12.1768	352.219	316.899	389.262	31.9446	30.501	31.0562	ahsg1	alpha-2-HS-glycoprotein 1 [Source:ZFIN;Acc:ZDB-GENE-041114-50]
ENSDARG00000044365	134.355	2.65391	0.173405	15.3047	7.12e-53	3.51e-50	55.0097	53.3655	46.2719	336.375	286.449	292.982	44.2868	57.4553	37.0032	angptl3	angiopoietin-like 3 [Source:ZFIN;Acc:ZDB-GENE-010817-3]
ENSDARG00000097504	136.957	2.13772	0.260046	8.22056	2.03e-16	1.94e-14	34.0536	61.4864	48.7072	292.5	288.705	270.206	78.4094	76.6071	81.9356	CR626907.3
ENSDARG00000055901	138.371	1.91263	0.136195	14.0433	8.46e-45	3.17e-42	58.939	62.6465	76.7139	280.313	279.683	256.748	76.2313	78.7351	75.3279	steap4	STEAP family member 4 [Source:ZFIN;Acc:ZDB-GENE-070424-244]
ENSDARG00000001818	140.626	2.84728	0.340992	8.34998	6.83e-17	7.01e-15	36.6732	32.4834	21.9183	336.375	340.582	316.793	44.2868	63.8393	72.6848	c3b.2	complement component c3b, tandem duplicate 2 [Source:ZFIN;Acc:ZDB-GENE-030131-3063]
ENSDARG00000014053	142.572	1.47673	0.216826	6.8107	9.71e-12	6.45e-10	79.8951	70.7673	65.7548	281.531	208.634	259.853	111.806	107.108	97.7941	olfm1b	olfactomedin 1b [Source:ZFIN;Acc:ZDB-GENE-040801-228]
ENSDARG00000016290	143.468	1.89294	0.482731	3.92131	8.81e-05	0.00198905	128.356	122.973	92.5438	281.531	270.661	284.7	37.0267	39.7222	33.6993	clca1	chloride channel accessory 1 [Source:ZFIN;Acc:ZDB-GENE-030131-6221]
ENSDARG00000055705	144.671	1.80398	0.242137	7.45023	9.32e-14	7.22e-12	96.9219	112.532	85.2377	292.5	271.789	259.853	64.6151	62.4206	56.1655	f5	coagulation factor V [Source:ZFIN;Acc:ZDB-GENE-030131-5531]
ENSDARG00000091249	147.905	2.7679	0.273358	10.1256	4.26e-24	6.72e-22	37.9829	34.8036	34.0951	330.281	364.264	338.534	73.3273	51.7807	66.0771	CR381686.1
ENSDARG00000102829	152.064	1.11914	0.237549	4.7112	2.46e-06	8.47e-05	79.8951	76.5679	93.7614	248.625	244.723	222.584	140.12	134.772	127.529	cobll1b	cordon-bleu WH2 repeat protein-like 1b [Source:ZFIN;Acc:ZDB-GENE-120313-6]
ENSDARG00000057498	153.742	2.99606	0.157842	18.9813	2.43e-80	3.28e-77	49.7707	34.8036	41.4012	368.063	376.67	364.416	42.8348	48.2341	57.4871	habp2	hyaluronan binding protein 2 [Source:ZFIN;Acc:ZDB-GENE-030131-4721]
ENSDARG00000059824	153.882	2.18217	0.360167	6.05877	1.37e-09	7.45e-08	99.5414	92.8096	103.503	347.344	288.705	321.97	42.1087	44.6875	44.2717	soat2	sterol O-acyltransferase 2 [Source:ZFIN;Acc:ZDB-GENE-061013-742]
ENSDARG00000055278	154.763	2.04535	0.156699	13.0527	6.14e-39	1.91e-36	69.417	71.9274	69.4078	307.125	341.709	291.947	92.2036	64.5486	84.5787	cfb	complement factor B [Source:ZFIN;Acc:ZDB-GENE-980526-487]
ENSDARG00000105411	157.077	1.49811	0.156644	9.56375	1.14e-21	1.61e-19	91.6829	118.332	112.027	273	251.489	300.229	93.6556	79.4444	93.8295	si:ch211-113d11.5	si:ch211-113d11.5 [Source:ZFIN;Acc:ZDB-GENE-030131-6391]
ENSDARG00000032098	159.725	1.89257	0.214403	8.82716	1.07e-18	1.25e-16	103.471	98.6102	103.503	340.031	275.172	314.723	73.3273	65.2579	63.434	c8g	complement component 8, gamma polypeptide [Source:ZFIN;Acc:ZDB-GENE-040426-1898]
ENSDARG00000019492	163.445	3.12341	0.174302	17.9195	8.3e-72	7.63e-69	31.4341	38.284	54.7956	429	352.987	417.215	48.6429	51.0714	47.5755	shbg	sex hormone-binding globulin [Source:ZFIN;Acc:ZDB-GENE-030131-1324]
ENSDARG00000071076	167.499	2.2491	0.175874	12.7881	1.91e-37	5.6e-35	68.1073	61.4864	57.231	383.906	334.943	346.816	94.3817	78.0258	82.5964	ldhbb	lactate dehydrogenase Bb [Source:NCBI gene;Acc:436747]
ENSDARG00000038293	168.658	1.22014	0.228607	5.33729	9.43e-08	4.17e-06	78.5853	104.411	103.503	252.281	290.96	276.418	121.97	169.529	120.26	zgc:103559	zgc:103559 [Source:ZFIN;Acc:ZDB-GENE-041212-22]
ENSDARG00000031616	170.035	2.06378	0.262552	7.86045	3.83e-15	3.38e-13	73.3463	51.0453	66.9725	342.469	366.52	329.217	124.874	78.7351	97.1333	g6pca.1	glucose-6-phosphatase a, catalytic subunit, tandem duplicate 1 [Source:ZFIN;Acc:ZDB-GENE-031001-4]
ENSDARG00000077872	171.18	2.14513	0.138529	15.4851	4.38e-54	2.27e-51	72.0366	70.7673	74.2785	360.75	378.925	325.076	90.0256	90.7936	77.971	CR626907.1	alpha-2-macroglobulin-like [Source:NCBI gene;Acc:100006895]
ENSDARG00000042613	172.014	2.53955	0.137916	18.4138	1.02e-75	1.06e-72	69.417	74.2477	69.4078	385.125	390.203	373.733	67.5192	51.0714	67.3986	crp3	C-reactive protein 3 [Source:ZFIN;Acc:ZDB-GENE-060503-220]
ENSDARG00000117378	176.448	1.11825	0.175558	6.3697	1.89e-10	1.12e-08	111.329	117.172	99.8498	243.75	305.621	280.559	134.312	136.19	159.246	CABZ01078989.1
ENSDARG00000042069	179.467	1.02031	0.172748	5.90635	3.5e-09	1.84e-07	144.073	170.538	142.469	294.938	274.044	241.218	119.066	119.167	109.688	pebp1	phosphatidylethanolamine binding protein 1 [Source:ZFIN;Acc:ZDB-GENE-040426-2621]
ENSDARG00000017444	188.21	2.52735	0.321793	7.85395	4.03e-15	3.53e-13	44.5317	46.4048	49.9249	453.375	410.502	397.545	103.094	99.3055	89.2041	hal	histidine ammonia-lyase [Source:ZFIN;Acc:ZDB-GENE-070410-5]
ENSDARG00000102722	192.225	3.29385	0.143273	22.9901	5.86e-117	1.32e-113	49.7707	33.6435	48.7072	481.407	493.956	464.837	53.7249	51.7807	52.2009	itih3b	inter-alpha-trypsin inhibitor heavy chain 3b [Source:ZFIN;Acc:ZDB-GENE-040426-2716]
ENSDARG00000042562	193.058	1.62226	0.107998	15.0212	5.34e-51	2.57e-48	99.5414	119.492	109.591	346.125	346.22	363.381	119.792	117.748	115.635	allc	allantoicase [Source:NCBI gene;Acc:436989]
ENSDARG00000093068	193.486	2.54711	0.307505	8.28316	1.2e-16	1.19e-14	37.9829	48.725	69.4078	421.688	421.78	457.59	82.7655	95.0496	106.384	c3b.1	complement component c3b, tandem duplicate 1 [Source:ZFIN;Acc:ZDB-GENE-030131-2211]
ENSDARG00000067851	197.384	2.64334	0.14265	18.5303	1.18e-76	1.32e-73	66.7975	73.0876	80.3669	482.625	466.89	395.474	80.5874	64.5486	66.0771	lcn15	lipocalin 15 [Source:ZFIN;Acc:ZDB-GENE-060825-349]
ENSDARG00000099425	202.944	1.50016	0.141817	10.5781	3.76e-26	6.56e-24	137.524	112.532	107.156	382.688	322.538	366.486	137.942	143.993	115.635	CABZ01073265.1	complement factor I [Source:NCBI gene;Acc:557557]
ENSDARG00000029995	202.979	1.17168	0.23599	4.96494	6.87e-07	2.61e-05	119.188	96.29	114.462	308.344	315.771	346.816	183.681	163.854	178.408	tnni2b.2	troponin I type 2b (skeletal, fast), tandem duplicate 2 [Source:ZFIN;Acc:ZDB-GENE-040801-9]
ENSDARG00000079544	203.815	2.97259	0.120355	24.6985	1.11e-134	2.8e-131	61.5585	62.6465	66.9725	472.875	508.617	479.331	56.629	60.2926	65.4163	si:ch1073-464p5.5	si:ch1073-464p5.5 [Source:ZFIN;Acc:ZDB-GENE-091116-35]
ENSDARG00000037191	204.849	3.12715	0.281594	11.1051	1.18e-28	2.39e-26	65.4878	33.6435	36.5304	472.875	527.789	502.107	86.3955	56.0367	62.7732	ttr	transthyretin (prealbumin, amyloidosis type I) [Source:ZFIN;Acc:ZDB-GENE-040927-14]
ENSDARG00000041685	205.08	2.72767	0.154129	17.6973	4.4e-70	3.56e-67	62.8683	64.9667	56.0133	476.532	508.617	437.92	76.9574	76.6071	85.2395	si:dkey-105h12.2	si:dkey-105h12.2 [Source:ZFIN;Acc:ZDB-GENE-131118-9]
ENSDARG00000077960	216.756	2.92851	0.172751	16.9522	1.85e-64	1.29e-61	53.7	53.3655	73.0609	513.094	505.234	530.059	66.7932	90.0843	65.4163	si:ch211-186e20.7	si:ch211-186e20.7 [Source:ZFIN;Acc:ZDB-GENE-110407-6]
ENSDARG00000093569	217.624	1.27142	0.110735	11.4817	1.63e-30	3.47e-28	136.215	138.054	137.598	376.594	340.582	358.204	162.627	156.761	151.977	bckdhbl	branched chain keto acid dehydrogenase E1 subunit beta, like [Source:ZFIN;Acc:ZDB-GENE-060830-1]
ENSDARG00000041595	218.244	3.37999	0.170237	19.8546	1.01e-87	1.45e-84	60.2488	56.8459	42.6188	546	554.855	546.624	37.7527	62.4206	56.8263	ces3	carboxylesterase 3 [Source:ZFIN;Acc:ZDB-GENE-030131-9563]
ENSDARG00000102206	218.296	2.14805	0.157495	13.6388	2.35e-42	7.93e-40	116.568	104.411	113.244	485.063	390.203	475.19	78.4094	97.1776	104.402	stc2b	stanniocalcin 2b [Source:ZFIN;Acc:ZDB-GENE-120203-5]
ENSDARG00000069630	220.613	3.39478	0.159612	21.2689	2.2e-100	3.71e-97	47.1512	44.0846	42.6188	565.5	555.983	551.8	58.081	68.0952	52.2009	tat	tyrosine aminotransferase [Source:ZFIN;Acc:ZDB-GENE-030131-1144]
ENSDARG00000100442	222.203	1.7692	0.149783	11.8118	3.39e-32	7.97e-30	129.666	112.532	119.333	400.969	431.93	427.567	143.751	137.609	96.4726	cfh	complement factor H [Source:ZFIN;Acc:ZDB-GENE-050208-661]
ENSDARG00000088581	232.835	1.21608	0.240643	5.05348	4.34e-07	1.71e-05	112.639	121.813	132.727	348.563	409.375	371.663	200.38	201.448	196.91	f10	coagulation factor X [Source:ZFIN;Acc:ZDB-GENE-021206-9]
ENSDARG00000078757	240.651	1.92199	0.245935	7.81502	5.5e-15	4.77e-13	149.312	124.133	183.87	425.344	502.978	485.543	86.3955	98.5962	109.688	si:ch211-212c13.8	si:ch211-212c13.8 [Source:ZFIN;Acc:ZDB-GENE-131118-28]
ENSDARG00000041645	243.914	2.20802	0.219524	10.0582	8.45e-24	1.31e-21	74.6561	85.8489	102.285	500.907	548.088	487.613	140.12	115.62	140.083	sb:cb37	sb:cb37 [Source:ZFIN;Acc:ZDB-GENE-030131-9800]
ENSDARG00000034862	251.728	1.11715	0.224406	4.97823	6.42e-07	2.47e-05	153.241	116.012	171.693	427.782	396.969	357.169	196.023	212.088	234.574	f7	coagulation factor VII [Source:ZFIN;Acc:ZDB-GENE-010814-1]
ENSDARG00000025703	256.902	1.00052	0.155983	6.41432	1.41e-10	8.56e-09	210.871	214.622	203.353	368.063	402.608	383.051	152.463	161.017	216.072	dmgdh	dimethylglycine dehydrogenase [Source:ZFIN;Acc:ZDB-GENE-080227-8]
ENSDARG00000104329	259.681	2.7056	0.16574	16.3244	6.62e-60	3.94e-57	74.6561	71.9274	81.5846	564.282	621.392	608.74	108.176	109.236	97.1333	si:ch73-281k2.5	si:ch73-281k2.5 [Source:ZFIN;Acc:ZDB-GENE-141222-10]
ENSDARG00000052846	272.764	1.23833	0.19121	6.4763	9.4e-11	5.74e-09	157.171	157.776	152.21	472.875	420.652	438.955	209.818	251.81	193.606	fsta	follistatin a [Source:NCBI gene;Acc:100004116]
ENSDARG00000075827	277.365	3.40084	0.230665	14.7436	3.38e-49	1.45e-46	43.2219	49.8852	54.7956	676.407	698.079	729.867	75.5053	87.247	81.2748	f7i	coagulation factor VIIi [Source:ZFIN;Acc:ZDB-GENE-021206-10]
ENSDARG00000079727	278.608	2.77964	0.211989	13.1122	2.8e-39	8.99e-37	62.8683	84.6888	73.0609	621.563	677.78	648.08	112.532	109.945	116.956	selenop2	Danio rerio selenoprotein P2 (selenop2), mRNA. [Source:RefSeq mRNA;Acc:NM_001353911]
ENSDARG00000038199	279.149	2.23601	0.271105	8.24778	1.61e-16	1.56e-14	89.0634	111.372	74.2785	599.625	607.859	560.082	160.449	169.529	140.083	cdab	cytidine deaminase b [Source:ZFIN;Acc:ZDB-GENE-040426-1911]
ENSDARG00000069375	289.365	1.47036	0.299111	4.91579	8.84e-07	3.27e-05	256.712	225.063	236.23	493.594	530.044	485.543	126.326	130.516	120.26	zgc:162608	zgc:162608 [Source:ZFIN;Acc:ZDB-GENE-070410-86]
ENSDARG00000053831	295.286	1.8407	0.123486	14.9062	3e-50	1.38e-47	176.817	174.018	158.299	559.407	544.705	597.352	128.504	163.854	154.62	vtnb	vitronectin b [Source:ZFIN;Acc:ZDB-GENE-041116-1]
ENSDARG00000054837	306.07	1.40836	0.132822	10.6034	2.87e-26	5.1e-24	233.136	218.103	208.223	531.375	489.445	544.553	175.695	182.297	171.8	zgc:136870	zgc:136870 [Source:ZFIN;Acc:ZDB-GENE-060312-1]
ENSDARG00000056314	310.22	2.15616	0.210292	10.2532	1.15e-24	1.85e-22	100.851	121.813	115.68	642.282	646.203	643.939	172.791	176.622	171.8	a2ml	alpha-2-macroglobulin-like [Source:ZFIN;Acc:ZDB-GENE-090212-1]
ENSDARG00000070078	326.665	3.65052	0.168731	21.6351	8.4e-104	1.54e-100	49.7707	68.4471	52.3603	815.344	903.331	823.041	84.2175	68.8045	74.6671	abcb11b	ATP-binding cassette, sub-family B (MDR/TAP), member 11b [Source:ZFIN;Acc:ZDB-GENE-050517-14]
ENSDARG00000036232	345.556	1.16225	0.121305	9.58123	9.59e-22	1.37e-19	238.376	290.03	267.89	513.094	550.344	574.576	224.338	222.728	228.627	trpm7	transient receptor potential cation channel, subfamily M, member 7 [Source:ZFIN;Acc:ZDB-GENE-021115-2]
ENSDARG00000054319	345.692	2.3412	0.284865	8.21863	2.06e-16	1.96e-14	95.6122	134.574	87.673	715.407	751.084	768.172	190.941	198.611	169.157	oxct1b	3-oxoacid CoA transferase 1b [Source:ZFIN;Acc:ZDB-GENE-060929-212]
ENSDARG00000045516	348.353	2.55635	0.277474	9.21292	3.17e-20	4.06e-18	112.639	90.4894	81.5846	750.75	804.088	788.877	182.229	165.273	159.246	itih2	inter-alpha-trypsin inhibitor heavy chain 2 [Source:ZFIN;Acc:ZDB-GENE-040426-1942]
ENSDARG00000102175	359.649	3.52527	0.137695	25.602	1.45e-144	5.86e-141	74.6561	85.8489	77.9316	1029.84	896.564	832.359	72.6013	75.1885	91.8472	hamp	hepcidin antimicrobial peptide [Source:NCBI gene;Acc:402837]
ENSDARG00000036041	370.22	2.33	0.326818	7.12934	1.01e-12	7.36e-11	120.498	99.7703	90.1084	799.501	805.216	782.666	206.188	219.891	208.143	f2	coagulation factor II (thrombin) [Source:ZFIN;Acc:ZDB-GENE-030131-4606]
ENSDARG00000052207	371.064	2.67567	0.0948761	28.2018	5.56e-175	5.62e-171	130.976	132.254	124.203	844.594	843.56	857.205	148.833	129.097	128.85	c3a.3	complement component c3a, duplicate 3 [Source:ZFIN;Acc:ZDB-GENE-990415-37]
ENSDARG00000007421	377.658	2.30616	0.407274	5.66242	1.49e-08	7.54e-07	99.5414	83.5286	90.1084	817.782	817.621	787.842	222.886	239.752	239.86	ftcd	formimidoyltransferase cyclodeaminase [Source:ZFIN;Acc:ZDB-GENE-030131-9643]
ENSDARG00000068710	397.132	1.47378	0.378339	3.8954	9.8e-05	0.00216578	125.737	157.776	164.387	691.032	722.89	666.715	350.664	345.441	349.548	nid1a	nidogen 1a [Source:ZFIN;Acc:ZDB-GENE-050302-58]
ENSDARG00000086481	404.032	1.18353	0.398782	2.96785	0.00299891	0.0347193	426.98	419.963	361.651	600.844	632.67	697.774	164.805	143.284	188.32	mogat3a	monoacylglycerol O-acyltransferase 3a [Source:ZFIN;Acc:ZDB-GENE-080305-11]
ENSDARG00000096849	412.83	1.08197	0.170635	6.34084	2.29e-10	1.34e-08	243.615	251.746	261.801	686.157	620.264	608.74	357.924	347.569	337.654	si:dkey-16p21.8	si:dkey-16p21.8 [Source:ZFIN;Acc:ZDB-GENE-131121-428]
ENSDARG00000061383	415.774	1.93117	0.354976	5.44029	5.32e-08	2.49e-06	341.846	280.749	260.584	823.876	846.943	780.595	146.655	121.295	139.423	serpinf2b	serpin peptidase inhibitor, clade F (alpha-2 antiplasmin, pigment epithelium derived factor), member 2b [Source:ZFIN;Acc:ZDB-GENE-061215-114]
ENSDARG00000023111	429.525	2.47026	0.29415	8.39796	4.54e-17	4.78e-15	125.737	103.251	124.203	982.313	945.057	917.251	228.694	219.181	220.037	plg	plasminogen [Source:ZFIN;Acc:ZDB-GENE-030131-1411]
ENSDARG00000062297	449.69	1.04378	0.110978	9.40527	5.19e-21	6.99e-19	351.014	363.118	370.175	677.625	660.864	710.197	305.651	318.487	290.078	soat1	sterol O-acyltransferase 1 [Source:ZFIN;Acc:ZDB-GENE-081105-177]
ENSDARG00000059361	458.163	1.44883	0.155088	9.34199	9.45e-21	1.24e-18	327.439	298.151	354.345	834.844	784.916	755.749	232.324	248.264	287.435	slc39a4	solute carrier family 39 member 4 [Source:ZFIN;Acc:ZDB-GENE-060315-8]
ENSDARG00000036791	461.134	1.06687	0.085048	12.5443	4.27e-36	1.2e-33	332.678	331.794	322.685	721.5	677.78	726.761	325.98	338.348	372.675	dnmt3bb.1	DNA (cytosine-5-)-methyltransferase 3 beta, duplicate b.1 [Source:ZFIN;Acc:ZDB-GENE-050314-1]
ENSDARG00000099169	468.027	1.21223	0.210291	5.76454	8.19e-09	4.22e-07	280.288	250.586	243.536	756.844	725.146	782.666	397.855	370.268	405.053	cxcl8b.3	chemokine (C-X-C motif) ligand 8b, duplicate 3 [Source:ZFIN;Acc:ZDB-GENE-111004-1]
ENSDARG00000016412	468.442	2.05733	0.228495	9.00383	2.18e-19	2.65e-17	182.056	163.577	181.434	957.938	981.146	913.11	306.377	256.776	273.559	agt	angiotensinogen [Source:ZFIN;Acc:ZDB-GENE-030131-1205]
ENSDARG00000095807	479.331	2.51738	0.101324	24.845	2.93e-136	9.87e-133	166.339	171.698	180.217	1083.47	1107.45	1012.5	197.475	207.832	186.998	hp	haptoglobin [Source:ZFIN;Acc:ZDB-GENE-030131-1259]
ENSDARG00000016319	487.597	2.13092	0.263515	8.0865	6.14e-16	5.64e-14	157.171	169.378	171.693	984.751	1022.87	1009.39	312.912	278.055	282.149	c9	complement component 9 [Source:ZFIN;Acc:ZDB-GENE-050522-442]
ENSDARG00000002197	495.404	1.72133	0.207231	8.30633	9.87e-17	9.98e-15	220.039	199.541	255.713	899.438	987.912	892.405	337.596	336.929	329.064	pygl	phosphorylase, glycogen, liver [Source:ZFIN;Acc:ZDB-GENE-041205-1]
ENSDARG00000058005	500.612	2.07674	0.140182	14.8146	1.18e-49	5.18e-47	180.746	228.544	231.359	989.626	1013.85	1059.08	271.529	263.16	267.612	hgd	homogentisate 1,2-dioxygenase [Source:ZFIN;Acc:ZDB-GENE-020802-5]
ENSDARG00000022372	538.986	1.7326	0.322944	5.36502	8.09e-08	3.61e-06	188.605	219.263	194.829	1021.31	983.401	1026.99	421.813	363.175	431.483	kng1	kininogen 1 [Source:ZFIN;Acc:ZDB-GENE-041010-56]
ENSDARG00000010312	558.814	2.39869	0.137405	17.4571	3.04e-68	2.28e-65	191.224	232.024	200.917	1232.16	1201.06	1218.52	285.323	245.427	222.68	cp	ceruloplasmin [Source:ZFIN;Acc:ZDB-GENE-010522-1]
ENSDARG00000090722	568.013	2.87744	0.359689	7.9998	1.25e-15	1.12e-13	123.117	109.051	103.503	1333.31	1303.68	1385.19	243.214	235.496	275.542	C20H6orf58	liver-enriched gene 1, tandem duplicate 1 [Source:NCBI gene;Acc:796447]
ENSDARG00000002764	573.69	1.73938	0.473056	3.6769	0.000236089	0.00459274	508.185	480.29	472.46	1048.13	1140.16	1038.38	148.107	170.238	157.264	miox	myo-inositol oxygenase [Source:NCBI gene;Acc:571850]
ENSDARG00000058678	593.756	1.38859	0.450344	3.08339	0.00204653	0.0260672	212.18	206.501	177.781	1066.41	977.762	987.65	575.002	560.367	580.157	aqp10b	aquaporin 10b [Source:ZFIN;Acc:ZDB-GENE-060503-57]
ENSDARG00000071601	600.479	1.90246	0.165659	11.4842	1.58e-30	3.41e-28	356.254	367.758	370.175	1150.5	1145.8	1218.52	277.337	259.613	258.361	pvalb9	parvalbumin 9 [Source:ZFIN;Acc:ZDB-GENE-030805-4]
ENSDARG00000007024	622.628	2.92845	0.182407	16.0545	5.31e-58	2.98e-55	142.763	164.737	169.258	1501.5	1496.53	1446.28	230.872	237.624	214.09	uox	urate oxidase [Source:NCBI gene;Acc:436604]
ENSDARG00000042684	624.485	1.951	0.184224	10.5904	3.3e-26	5.8e-24	428.29	346.876	345.821	1257.75	1247.3	1193.67	275.159	273.09	252.415	serpinc1	serpin peptidase inhibitor, clade C (antithrombin), member 1 [Source:ZFIN;Acc:ZDB-GENE-030131-264]
ENSDARG00000102456	652.922	2.22197	0.131232	16.9316	2.63e-64	1.77e-61	263.261	259.867	272.761	1256.53	1442.4	1419.36	333.966	344.023	284.132	cfhl4	complement factor H like 4 [Source:ZFIN;Acc:ZDB-GENE-030131-251]
ENSDARG00000100406	662.293	2.65593	0.213124	12.4619	1.2e-35	3.29e-33	196.463	180.979	186.305	1558.78	1557.43	1414.18	270.077	285.858	310.562	zgc:112265	zgc:112265 [Source:ZFIN;Acc:ZDB-GENE-050626-133]
ENSDARG00000089310	757.205	2.93855	0.206763	14.2122	7.7e-46	2.99e-43	196.463	177.498	187.523	1779.38	1860.79	1770.32	262.817	317.068	262.987	gc	GC vitamin D binding protein [Source:ZFIN;Acc:ZDB-GENE-040718-307]
ENSDARG00000018351	775.992	2.58949	0.256088	10.1117	4.9e-24	7.68e-22	235.756	191.42	222.836	1687.97	1632.99	1925.61	362.28	331.255	393.82	hpda	4-hydroxyphenylpyruvate dioxygenase a [Source:NCBI gene;Acc:394142]
ENSDARG00000004296	798.06	2.62866	0.145221	18.101	3.13e-73	3.01e-70	244.924	247.106	276.414	1830.56	1823.58	1779.63	363.732	319.906	296.686	ambp	alpha-1-microglobulin/bikunin precursor [Source:ZFIN;Acc:ZDB-GENE-040426-1608]
ENSDARG00000042780	831.311	1.52561	0.249631	6.11147	9.87e-10	5.39e-08	605.107	654.308	662.418	1479.56	1497.66	1433.85	398.581	400.769	349.548	apoba	apolipoprotein Ba [Source:ZFIN;Acc:ZDB-GENE-070702-4]
ENSDARG00000102894	845.696	2.07002	0.254615	8.13002	4.29e-16	4.04e-14	506.875	556.858	483.419	1722.09	1771.7	1657.47	321.624	306.428	284.792	CABZ01057159.1
ENSDARG00000093774	872.328	2.4339	0.2489	9.77864	1.39e-22	2.05e-20	273.739	248.266	264.237	1960.97	1873.2	1900.76	446.498	431.979	451.307	rbp2b	retinol binding protein 2b, cellular [Source:ZFIN;Acc:ZDB-GENE-040715-7]
ENSDARG00000012694	876.8	1.98876	0.162933	12.206	2.89e-34	7.38e-32	368.041	404.882	345.821	1763.53	1715.31	1774.46	506.757	493.69	518.705	c3a.1	complement component c3a, duplicate 1 [Source:ZFIN;Acc:ZDB-GENE-990415-35]
ENSDARG00000117001	903.311	1.43209	0.253888	5.64065	1.69e-08	8.46e-07	695.48	715.794	762.268	1629.47	1471.72	1564.3	392.047	435.526	463.2	CABZ01086812.1
ENSDARG00000038666	935.705	2.50789	0.232994	10.7637	5.11e-27	9.74e-25	265.88	307.432	265.454	2229.1	2022.06	1984.62	439.238	468.155	439.413	igfbp1b	insulin-like growth factor binding protein 1b [Source:ZFIN;Acc:ZDB-GENE-081210-3]
ENSDARG00000075766	980.265	1.19561	0.248949	4.80263	1.57e-06	5.56e-05	509.495	509.293	510.208	1580.72	1577.73	1554.98	869.763	832.038	878.165	sccpdha.1	saccharopine dehydrogenase a, tandem duplicate 1 [Source:ZFIN;Acc:ZDB-GENE-040718-51]
ENSDARG00000020741	1013.54	2.38418	0.229445	10.3911	2.72e-25	4.51e-23	332.678	301.631	332.427	2173.03	2213.78	2213.41	524.181	529.157	501.525	fga	fibrinogen alpha chain [Source:ZFIN;Acc:ZDB-GENE-031010-21]
ENSDARG00000008969	1147.64	2.7909	0.199856	13.9646	2.56e-44	9.25e-42	282.907	336.435	311.726	2589.85	2706.61	2722.77	487.155	434.107	457.254	fgb	fibrinogen beta chain [Source:ZFIN;Acc:ZDB-GENE-030131-9261]
ENSDARG00000053774	1235.33	1.7153	0.48354	3.54739	0.000389074	0.0069971	1018.99	1119.52	1064.25	2297.35	2296.11	2313.83	337.596	323.452	346.905	alpi.2	alkaline phosphatase, intestinal, tandem duplicate 2 [Source:ZFIN;Acc:ZDB-GENE-050626-142]
ENSDARG00000104414	1242.77	1.15647	0.306822	3.76919	0.000163776	0.00336439	1142.11	1181	1171.41	1920.75	1923.95	2047.77	558.304	627.753	611.874	shmt2	serine hydroxymethyltransferase 2 (mitochondrial) [Source:ZFIN;Acc:ZDB-GENE-071213-1]
ENSDARG00000076838	1254.2	2.55233	0.293457	8.69747	3.39e-18	3.85e-16	356.254	295.831	349.474	2731.22	2888.18	2802.48	676.644	574.553	613.196	apom	apolipoprotein M [Source:ZFIN;Acc:ZDB-GENE-010605-5]
ENSDARG00000037281	1284.63	2.83819	0.177301	16.0078	1.13e-57	6.16e-55	347.085	351.516	344.604	3066.38	2961.48	3013.68	505.305	515.679	455.932	fgg	fibrinogen gamma chain [Source:ZFIN;Acc:ZDB-GENE-040426-1998]
ENSDARG00000096739	1321.13	1.75934	0.519575	3.38611	0.00070891	0.0113729	301.244	338.755	333.645	2609.35	2430.31	2437.03	1079.58	1168.26	1192.03	si:dkey-219e21.2	si:dkey-219e21.2 [Source:ZFIN;Acc:ZDB-GENE-141215-26]
ENSDARG00000102477	1343.18	1.0841	0.361645	2.99771	0.00272018	0.0322119	1349.05	1465.23	1238.38	2231.53	1965.67	2020.85	569.194	606.473	642.269	stard4	StAR-related lipid transfer (START) domain containing 4 [Source:ZFIN;Acc:ZDB-GENE-050417-168]
ENSDARG00000068876	1348.2	1.08486	0.0572108	18.9625	3.48e-80	4.4e-77	1041.26	987.262	988.757	2068.22	2034.47	2135.77	977.939	951.914	948.206	zgc:153031	zgc:153031 [Source:ZFIN;Acc:ZDB-GENE-060929-1190]
ENSDARG00000019986	1530.32	1.3724	0.15969	8.59418	8.39e-18	9.31e-16	1214.14	1100.95	1136.1	2675.16	2502.49	2587.15	845.805	873.889	837.197	grhprb	glyoxylate reductase/hydroxypyruvate reductase b [Source:ZFIN;Acc:ZDB-GENE-040426-1847]
ENSDARG00000099351	1762.37	1.46016	0.183099	7.97469	1.53e-15	1.37e-13	914.209	910.694	919.349	3037.13	2928.78	3223.84	1343.12	1273.24	1310.97	igfbp1a	insulin-like growth factor binding protein 1a [Source:ZFIN;Acc:ZDB-GENE-021231-1]
ENSDARG00000041569	1896.46	2.67211	0.0999255	26.741	1.57e-157	7.94e-154	647.019	619.504	613.711	4205.91	4421.92	4371.95	784.82	693.011	710.329	ces2a	carboxylesterase 2a [Source:ZFIN;Acc:ZDB-GENE-061013-99]
ENSDARG00000099200	1914.81	2.08524	0.312156	6.68011	2.39e-11	1.52e-09	595.939	603.262	653.895	3863.44	3996.76	3856.39	1272.7	1219.33	1171.55	zgc:123103	zgc:123103 [Source:ZFIN;Acc:ZDB-GENE-051030-105]
ENSDARG00000090850	1915.74	2.75765	0.169487	16.2706	1.6e-59	9.22e-57	594.629	486.09	584.487	4332.66	4534.7	4445.46	723.835	765.362	774.424	serpina1l	serine (or cysteine) proteinase inhibitor, clade A (alpha-1 antiproteinase, antitrypsin), member 1, like [Source:ZFIN;Acc:ZDB-GENE-040721-3]
ENSDARG00000018478	2253.47	2.14781	0.274861	7.81418	5.53e-15	4.78e-13	733.463	758.719	759.833	4553.25	4675.67	4749.83	1301.74	1330.69	1418.01	agxtb	alanine--glyoxylate and serine--pyruvate aminotransferase b [Source:ZFIN;Acc:ZDB-GENE-010302-3]
ENSDARG00000090286	2364.55	2.8099	0.284403	9.87999	5.08e-23	7.61e-21	509.495	583.54	568.657	5466.1	5705.31	5391.7	1015.69	1033.49	1007.02	serpina1	serpin peptidase inhibitor, clade A (alpha-1 antiproteinase, antitrypsin), member 1 [Source:ZFIN;Acc:ZDB-GENE-030131-1421]
ENSDARG00000038439	2414.08	3.11307	0.262448	11.8617	1.87e-32	4.45e-30	513.424	480.29	488.29	5840.25	5856.42	5955.92	876.297	875.307	840.501	fabp10a	fatty acid binding protein 10a, liver basic [Source:NCBI gene;Acc:171481]
ENSDARG00000103277	2481.73	1.09495	0.293287	3.73337	0.000188936	0.00380014	1286.18	1249.45	1207.94	3896.35	3755.42	3886.41	2293.47	2396.1	2364.24	cyp24a1	cytochrome P450, family 24, subfamily A, polypeptide 1 [Source:ZFIN;Acc:ZDB-GENE-060825-1]
ENSDARG00000038006	3544.71	1.29593	0.226664	5.71742	1.08e-08	5.53e-07	1870.33	1851.55	1848.44	5726.91	5573.36	6285.14	2726.18	2812.47	3208.04	osr2	odd-skipped related transciption factor 2 [Source:NCBI gene;Acc:550389]
ENSDARG00000040683	3666.57	1.61326	0.540772	2.98325	0.00285206	0.0334211	907.661	960.579	865.771	6667.79	6463.16	6825.55	3318.6	3365.04	3624.99	MEP1B	si:ch73-40a17.3 [Source:ZFIN;Acc:ZDB-GENE-030131-5797]
ENSDARG00000079166	3911.41	1.13675	0.209427	5.42791	5.7e-08	2.63e-06	3349.05	3329.54	3457	6202.22	6110.17	6118.46	2188.2	2149.26	2298.82	ace	angiotensin I converting enzyme (peptidyl-dipeptidase A) 1 [Source:ZFIN;Acc:ZDB-GENE-030131-1826]
ENSDARG00000105187	4376.28	1.03098	0.308488	3.34203	0.000831676	0.0130423	4390.3	4230.96	4281.37	6681.19	6743.97	6476.66	2250.64	2154.22	2177.24	gcshb	glycine cleavage system protein H (aminomethyl carrier), b [Source:ZFIN;Acc:ZDB-GENE-040718-319]
ENSDARG00000101199	5419.64	1.16518	0.298448	3.90413	9.46e-05	0.00210057	2696.79	2561.55	2646.02	8834.72	8557.39	8393.99	5190.27	4899.31	4996.75	rbp4	retinol binding protein 4, plasma [Source:ZFIN;Acc:ZDB-GENE-000210-19]
ENSDARG00000029230	5596.13	1.25318	0.320023	3.91592	9.01e-05	0.0020169	5245.57	5105.69	5024.15	9030.94	9183.3	9169.41	2582.43	2498.24	2525.47	pnp4b	purine nucleoside phosphorylase 4b [Source:ZFIN;Acc:ZDB-GENE-040426-1887]
ENSDARG00000013430	6650.71	1.35646	0.300029	4.52109	6.15e-06	0.000191622	2912.9	3087.08	3014.98	11166.2	10720.4	11723.4	5581.59	5614.31	6035.48	bhmt	betaine-homocysteine methyltransferase [Source:NCBI gene;Acc:322228]
ENSDARG00000016771	6715.15	2.31162	0.0930699	24.8375	3.53e-136	1.02e-132	3231.17	3123.04	2999.15	14308.1	14428.5	14333.3	2683.34	2663.52	2666.21	tfa	transferrin-a [Source:ZFIN;Acc:ZDB-GENE-980526-35]
ENSDARG00000036239	7448.47	1.11106	0.34814	3.19143	0.00141571	0.0198868	7333.32	7345.88	7380.36	11561.1	10970.8	12273.2	3227.85	3404.05	3539.75	gatm	glycine amidinotransferase (L-arginine:glycine amidinotransferase) [Source:NCBI gene;Acc:266799]
ENSDARG00000053973	8933.51	2.81789	0.384631	7.32623	2.37e-13	1.79e-11	1804.84	1758.74	1675.53	20846.7	19919.5	21873.2	3912.48	4122.6	4487.96	fetub	fetuin B [Source:ZFIN;Acc:ZDB-GENE-050208-4]
ENSDARG00000069018	12936	1.03556	0.242466	4.27095	1.95e-05	0.000540441	11721	12266	11874.8	19334.3	19438	20153.6	7316.76	7202.49	7117.16	cyp7a1	cytochrome P450, family 7, subfamily A, polypeptide 1 [Source:ZFIN;Acc:ZDB-GENE-040426-1296]
ENSDARG00000103878	19355	1.26405	0.248701	5.0826	3.72e-07	1.49e-05	9914.85	9765.89	9793.81	31814.3	32113.9	31121.3	16550.2	16337.2	16783.6	anpepb	alanyl (membrane) aminopeptidase b [Source:ZFIN;Acc:ZDB-GENE-030131-1253]
ENSDARG00000053853	22583.2	1.5568	0.416304	3.73957	0.000184332	0.00372237	19527.1	20246.4	19784.9	40322.4	40017.2	40653.1	7535.29	7642.27	7520.24	slc13a2	solute carrier family 13 member 2 [Source:ZFIN;Acc:ZDB-GENE-040426-2389]
ENSDARG00000015866	31478.9	2.30234	0.219523	10.4879	9.82e-26	1.67e-23	10791.1	10884.2	10182.2	67690.6	68184	65707.7	16704.8	16425.8	16739.3	apoa2	apolipoprotein A-II [Source:ZFIN;Acc:ZDB-GENE-030131-1046]
ENSDARG00000101324	32561.1	2.15388	0.149921	14.3668	8.37e-47	3.32e-44	17724.9	17324.1	16774.8	66993.5	66121.3	69063	12917.2	13026	13105.1	apoa1b	apolipoprotein A-Ib [Source:ZFIN;Acc:ZDB-GENE-050302-172]
