# Supplementary material for: Unraveling Differential Transcriptomes and Cell Types in Zebrafish Larvae Intestine and Liver
Source: Cells. 2022 Oct 19;11(20):3290. doi: 10.3390/cells11203290 (PMC9600436; doi:10.3390/cells11203290)
Supplement: Supplementary file 1 [file cells-11-03290-s001.zip › Gao et al 2022 Cells Table S18.xlsx]

## Sheet: Table S18
Table S18 List of the 2449 S3-enriched genes identified at 5dpf.
Gene ID	baseMean	log2FoldChange	lfcSE	stat	pvalue	padj	Bulb1	Bulb2	Bulb3	Mid1	Mid2	Mid3	Posterior1	Posterior2	Posterior3	name	description
ENSDARG00000104134	0.999628	-3.79589	1.53954	-2.4656	0.0136784	0.0331957	0	0	0	0	0	0	2.90405	2.12798	3.96463	BX323793.1	1-phosphatidylinositol phosphodiesterase-like [Source:NCBI gene;Acc:100331378]
ENSDARG00000104685	1.02677	-3.82987	1.62065	-2.36317	0.0181192	0.0425192	0	0	0	0	0	0	5.08209	2.8373	1.32154	grk1b	G protein-coupled receptor kinase 1 b [Source:ZFIN;Acc:ZDB-GENE-050417-211]
ENSDARG00000079469	1.03399	-3.19544	1.39235	-2.295	0.0217332	0.0498396	0	0	0	0	0	1.03527	2.17804	2.12798	3.96463	trpc7b	transient receptor potential cation channel, subfamily C, member 7b [Source:ZFIN;Acc:ZDB-GENE-140129-2]
ENSDARG00000013491	1.04478	-3.20905	1.36939	-2.34342	0.0191079	0.0445074	0	0	0	0	0	1.03527	2.17804	3.54663	2.64308	map3k9	mitogen-activated protein kinase kinase kinase 9 [Source:ZFIN;Acc:ZDB-GENE-081113-5]
ENSDARG00000063026	1.13943	-3.3324	1.35573	-2.45801	0.0139711	0.0338144	0	0	0	0	1.12775	0	4.35608	2.12798	2.64308	mlc1	modulator of VRAC current 1 [Source:ZFIN;Acc:ZDB-GENE-050419-145]
ENSDARG00000101318	1.16859	-3.3431	1.39594	-2.39488	0.016626	0.0393923	1.30976	0	0	0	0	0	3.63006	4.25595	1.32154	pcdh2ab9	protocadherin 2 alpha b 9 [Source:ZFIN;Acc:ZDB-GENE-041118-8]
ENSDARG00000057728	1.27102	-2.84703	1.23274	-2.30952	0.020915	0.048191	0	0	1.21768	0	1.12775	0	2.90405	3.54663	2.64308	slc17a8	solute carrier family 17 member 8 [Source:NCBI gene;Acc:563467]
ENSDARG00000105617	1.28324	-3.53699	1.32252	-2.67443	0.00748566	0.0194589	0	0	0	0	0	1.03527	5.08209	2.12798	3.30386	si:ch73-335l21.2	si:ch73-335l21.2 [Source:ZFIN;Acc:ZDB-GENE-160728-76]
ENSDARG00000104566	1.33873	-2.96078	1.25559	-2.35808	0.0183699	0.0430227	0	1.16012	0	0	0	1.03527	5.08209	2.12798	2.64308	foxi1	forkhead box i1 [Source:ZFIN;Acc:ZDB-GENE-030505-1]
ENSDARG00000051965	1.34545	-2.94022	1.27176	-2.31193	0.0207816	0.0479254	0	0	1.21768	1.21875	0	0	1.45203	4.25595	3.96463	btr01	bloodthirsty-related gene family, member 1 [Source:ZFIN;Acc:ZDB-GENE-090511-2]
ENSDARG00000112892	1.34984	-2.95509	1.22342	-2.41543	0.0157167	0.037509	0	0	1.21768	0	1.12775	0	2.90405	4.25595	2.64308	CT027598.2	None
ENSDARG00000092883	1.40315	-3.0506	1.27355	-2.39534	0.016605	0.0393547	0	0	0	0	1.12775	1.03527	5.08209	1.41865	3.96463	si:dkey-193b15.5	si:dkey-193b15.5 [Source:ZFIN;Acc:ZDB-GENE-070912-413]
ENSDARG00000105460	1.40871	-3.03629	1.26636	-2.39765	0.0165004	0.0391267	1.30976	0	0	0	0	1.03527	1.45203	4.25595	4.6254	si:ch73-54f23.4	si:ch73-54f23.4 [Source:ZFIN;Acc:ZDB-GENE-160113-43]
ENSDARG00000099965	1.41831	-3.02514	1.29376	-2.33826	0.0193739	0.0450246	1.30976	0	0	1.21875	0	0	1.45203	2.8373	5.94694	FP085428.1	si:ch211-154o6.4 [Source:NCBI gene;Acc:335834]
ENSDARG00000117214	1.45204	-3.71117	1.23338	-3.00895	0.00262156	0.00757681	0	0	1.21768	0	0	0	3.63006	4.25595	3.96463	CT573279.1	None
ENSDARG00000044512	1.46358	-4.34569	1.32484	-3.28016	0.0010375	0.00327112	0	0	0	0	0	0	3.63006	4.25595	5.28617	ca4c	carbonic anhydrase IV c [Source:ZFIN;Acc:ZDB-GENE-080815-6]
ENSDARG00000096975	1.48674	-3.13685	1.19361	-2.62805	0.00858771	0.0219607	0	1.16012	0	0	1.12775	0	3.63006	2.8373	4.6254	si:dkeyp-93a5.3	si:dkeyp-93a5.3 [Source:ZFIN;Acc:ZDB-GENE-131127-100]
ENSDARG00000031126	1.50102	-3.77445	1.28954	-2.92698	0.00342271	0.00965867	0	1.16012	0	0	0	0	2.90405	2.8373	6.60771	notum1a	notum, palmitoleoyl-protein carboxylesterase a [Source:NCBI gene;Acc:570510]
ENSDARG00000056591	1.51484	-3.15629	1.22027	-2.58655	0.00969422	0.0244599	1.30976	0	0	0	0	1.03527	5.8081	2.8373	2.64308	gucy1b2	guanylate cyclase 1, soluble, beta 2 [Source:ZFIN;Acc:ZDB-GENE-130530-664]
ENSDARG00000029838	1.52853	-3.15954	1.22148	-2.58665	0.0096915	0.0244556	0	0	1.21768	1.21875	0	0	5.08209	4.25595	1.98231	si:dkey-23a13.11	si:dkey-23a13.11 [Source:ZFIN;Acc:ZDB-GENE-160113-14]
ENSDARG00000093901	1.5316	-4.41226	1.34032	-3.29195	0.000994947	0.00314848	0	0	0	0	0	0	3.63006	3.54663	6.60771	trhr2	thyrotropin releasing hormone receptor 2 [Source:ZFIN;Acc:ZDB-GENE-050419-193]
ENSDARG00000059775	1.53699	-4.41676	1.31424	-3.3607	0.000777462	0.0025014	0	0	0	0	0	0	3.63006	4.25595	5.94694	slc32a1	solute carrier family 32 member 1 [Source:ZFIN;Acc:ZDB-GENE-061201-1]
ENSDARG00000108372	1.53995	-3.80228	1.22517	-3.10347	0.00191268	0.0056979	0	0	1.21768	0	0	0	5.08209	4.25595	3.30386	LO017648.1	None
ENSDARG00000096064	1.5873	-3.2441	1.1985	-2.70681	0.00679338	0.0178436	0	1.16012	0	0	1.12775	0	5.8081	3.54663	2.64308	si:dkeyp-100h4.4	si:dkeyp-100h4.4 [Source:ZFIN;Acc:ZDB-GENE-110914-147]
ENSDARG00000069737	1.66531	-3.31823	1.17905	-2.81432	0.00488806	0.0132741	0	1.16012	1.21768	0	0	0	5.8081	2.8373	3.96463	pou4f2	POU class 4 homeobox 2 [Source:ZFIN;Acc:ZDB-GENE-040401-1]
ENSDARG00000032808	1.69873	-2.77671	1.20812	-2.29837	0.0215405	0.0494367	0	0	0	0	2.25551	1.03527	5.8081	3.54663	2.64308	tdrd7a	tudor domain containing 7 a [Source:NCBI gene;Acc:406379]
ENSDARG00000115884	1.70929	-4.5678	1.32162	-3.45621	0.000547834	0.00181141	0	0	0	0	0	0	7.26013	2.8373	5.28617	pimr205	Pim proto-oncogene, serine/threonine kinase, related 205 [Source:ZFIN;Acc:ZDB-GENE-120215-5]
ENSDARG00000012281	1.76143	-3.40528	1.17222	-2.90499	0.00367266	0.010281	0	0	1.21768	1.21875	0	0	5.8081	4.96528	2.64308	zgc:65851	zgc:65851 [Source:ZFIN;Acc:ZDB-GENE-030131-9669]
ENSDARG00000035169	1.80172	-4.06193	1.42628	-2.84792	0.00440062	0.0120957	0	0	0	0	1.12775	0	0.726013	7.09325	7.26848	layna	layilin a [Source:ZFIN;Acc:ZDB-GENE-070705-452]
ENSDARG00000070781	1.8613	-2.91901	1.18894	-2.45514	0.0140829	0.0340532	0	1.16012	0	0	2.25551	0	6.53411	2.8373	3.96463	gjd2b	gap junction protein delta 2b [Source:ZFIN;Acc:ZDB-GENE-030911-1]
ENSDARG00000105455	1.87536	-3.53377	1.25193	-2.82267	0.00476257	0.0129712	0	0	0	0	2.25551	0	2.90405	7.09325	4.6254	si:dkey-10h3.7	si:dkey-10h3.7 [Source:ZFIN;Acc:ZDB-GENE-160113-56]
ENSDARG00000093732	1.90007	-3.54162	1.16712	-3.03449	0.0024094	0.00702395	0	1.16012	1.21768	0	0	0	7.26013	2.8373	4.6254	CR396583.1	None
ENSDARG00000088505	1.92618	-2.99369	1.14835	-2.60695	0.00913533	0.0231829	0	2.32024	0	0	0	1.03527	5.8081	3.54663	4.6254	fam217b	family with sequence similarity 217 member B [Source:ZFIN;Acc:ZDB-GENE-090313-236]
ENSDARG00000001937	1.95243	-3.59566	1.20235	-2.99053	0.00278491	0.00801256	0	2.32024	0	0	0	0	3.63006	5.6746	5.94694	LO018422.1	solute carrier family 2, facilitated glucose transporter member 1-like [Source:NCBI gene;Acc:100334818]
ENSDARG00000096496	1.9829	-4.78539	1.27596	-3.75041	0.000176543	0.000638511	0	0	0	0	0	0	3.63006	4.96528	9.25079	BX571705.1	None
ENSDARG00000097418	1.9923	-2.98573	1.19617	-2.49608	0.0125576	0.030761	2.61951	0	0	1.21875	0	0	4.35608	7.09325	2.64308	si:ch211-63b16.3	si:ch211-63b16.3 [Source:ZFIN;Acc:ZDB-GENE-131127-202]
ENSDARG00000077998	1.99592	-4.20311	1.20301	-3.49382	0.000476158	0.00159495	1.30976	0	0	0	0	0	2.90405	7.80258	5.94694	nitr3a	novel immune-type receptor 3a [Source:ZFIN;Acc:ZDB-GENE-001106-8]
ENSDARG00000061762	2.01316	-2.48844	1.05856	-2.35078	0.0187341	0.0437681	1.30976	2.32024	1.21768	0	0	0	5.8081	2.8373	4.6254	trim108	tripartite motif containing 108 [Source:ZFIN;Acc:ZDB-GENE-060503-670]
ENSDARG00000087087	2.02622	-3.0492	1.09262	-2.79073	0.00525891	0.014177	0	1.16012	1.21768	1.21875	0	0	3.63006	6.38393	4.6254	col28a1b	collagen, type XXVIII, alpha 1b [Source:ZFIN;Acc:ZDB-GENE-160503-1]
ENSDARG00000104930	2.04648	-2.56942	1.08671	-2.3644	0.0180593	0.0424001	0	0	0	2.4375	1.12775	1.03527	5.08209	2.12798	6.60771	TMEM275	si:dkey-225f23.5 [Source:ZFIN;Acc:ZDB-GENE-131121-130]
ENSDARG00000101753	2.08435	-2.58515	1.07158	-2.41247	0.0158446	0.0377563	0	2.32024	0	1.21875	1.12775	0	4.35608	7.09325	2.64308	CABZ01085195.1	uncharacterized LOC110440004 [Source:NCBI gene;Acc:110440004]
ENSDARG00000028845	2.08849	-2.64138	1.12017	-2.35801	0.0183732	0.0430243	0	1.16012	1.21768	0	0	2.07054	3.63006	2.12798	8.59002	calcr	calcitonin receptor [Source:ZFIN;Acc:ZDB-GENE-060503-420]
ENSDARG00000095509	2.11774	-3.13726	1.08959	-2.87931	0.00398552	0.0110709	1.30976	0	0	1.21875	0	1.03527	5.8081	6.38393	3.30386	CR759885.1	None
ENSDARG00000100104	2.14332	-2.64235	1.01385	-2.60624	0.00915415	0.0232256	0	2.32024	1.21768	0	1.12775	0	5.08209	4.25595	5.28617	zgc:101785	zgc:101785 [Source:ZFIN;Acc:ZDB-GENE-041010-152]
ENSDARG00000061031	2.22249	-3.24717	1.07668	-3.01592	0.00256204	0.00742062	0	0	1.21768	0	1.12775	1.03527	3.63006	6.38393	6.60771	dner	delta/notch-like EGF repeat containing [Source:ZFIN;Acc:ZDB-GENE-130502-1]
ENSDARG00000078125	2.23364	-2.32971	0.950261	-2.45166	0.0142201	0.0343385	0	1.16012	0	1.21875	1.12775	2.07054	2.90405	5.6746	5.94694	rusc1	RUN and SH3 domain containing 1 [Source:ZFIN;Acc:ZDB-GENE-100922-274]
ENSDARG00000086261	2.24026	-2.23459	0.953105	-2.34453	0.019051	0.0444014	2.61951	0	1.21768	1.21875	1.12775	0	3.63006	6.38393	3.96463	fhdc4	FH2 domain containing 4 [Source:ZFIN;Acc:ZDB-GENE-131127-25]
ENSDARG00000017340	2.32683	-3.88904	1.14627	-3.39278	0.000691881	0.0022456	0	0	0	0	2.25551	0	5.08209	5.6746	7.92925	uts2b	urotensin 2, beta [Source:NCBI gene;Acc:402853]
ENSDARG00000100786	2.34215	-3.32253	1.10999	-2.99329	0.00275985	0.00794706	0	0	2.43536	0	0	1.03527	7.26013	6.38393	3.96463	PLCB4	phospholipase C beta 4 [Source:NCBI gene;Acc:100537538]
ENSDARG00000040214	2.39479	-3.36804	1.04125	-3.23461	0.00121809	0.00377559	0	1.16012	0	1.21875	0	1.03527	5.8081	6.38393	5.94694	scrt1b	scratch family zinc finger 1b [Source:ZFIN;Acc:ZDB-GENE-050327-72]
ENSDARG00000079264	2.39675	-3.35985	1.13508	-2.96001	0.00307625	0.00878105	1.30976	0	0	1.21875	0	1.03527	2.17804	9.22123	6.60771	baiap3	BAI1 associated protein 3 [Source:ZFIN;Acc:ZDB-GENE-130530-863]
ENSDARG00000114182	2.40248	-3.35864	1.09757	-3.06006	0.00221295	0.00649271	1.30976	0	0	0	2.25551	0	4.35608	7.09325	6.60771	mkxb	mohawk homeobox b [Source:ZFIN;Acc:ZDB-GENE-080513-2]
ENSDARG00000111977	2.42335	-3.95249	1.13951	-3.46859	0.000523195	0.00173685	0	0	0	1.21875	0	1.03527	3.63006	10.6399	5.28617	gjd1a	gap junction protein delta 1a [Source:ZFIN;Acc:ZDB-GENE-080723-77]
ENSDARG00000100818	2.45251	-2.89099	1.0734	-2.69331	0.00707473	0.0184939	0	0	0	3.65625	0	1.03527	5.8081	4.96528	6.60771	KYAT3	si:ch73-97h19.2 [Source:ZFIN;Acc:ZDB-GENE-120214-33]
ENSDARG00000058243	2.47151	-2.12813	0.890294	-2.39037	0.0168313	0.0398262	1.30976	0	2.43536	0	1.12775	2.07054	3.63006	6.38393	5.28617	phactr3a	phosphatase and actin regulator 3a [Source:ZFIN;Acc:ZDB-GENE-080220-4]
ENSDARG00000074070	2.48914	-2.11802	0.892746	-2.37248	0.0176692	0.0415847	0	2.32024	2.43536	1.21875	1.12775	0	3.63006	6.38393	5.28617	irx5b	iroquois homeobox 5b [Source:ZFIN;Acc:ZDB-GENE-040628-5]
ENSDARG00000108781	2.56147	-4.04166	1.07152	-3.77189	0.000162018	0.000590566	0	1.16012	0	0	1.12775	0	5.08209	7.09325	8.59002	C17H14orf132	chromosome 17 C14orf132 homolog [Source:NCBI gene;Acc:103909003]
ENSDARG00000053961	2.58988	-3.46998	1.08959	-3.18467	0.0014492	0.00442592	1.30976	1.16012	1.21768	0	0	0	4.35608	10.6399	4.6254	slc2a11a	solute carrier family 2 member 11a [Source:ZFIN;Acc:ZDB-GENE-080723-20]
ENSDARG00000103520	2.61906	-2.97303	1.02692	-2.8951	0.00379041	0.0105771	2.61951	0	0	1.21875	1.12775	0	5.8081	3.54663	9.25079	si:dkey-148a17.5	si:dkey-148a17.5 [Source:ZFIN;Acc:ZDB-GENE-160728-121]
ENSDARG00000073891	2.6206	-2.55789	1.03784	-2.46462	0.0137158	0.0332762	0	0	3.65304	2.4375	0	0	6.53411	5.6746	5.28617	gdf10b	growth differentiation factor 10b [Source:ZFIN;Acc:ZDB-GENE-120316-1]
ENSDARG00000039100	2.62084	-2.2762	0.872354	-2.60926	0.00907385	0.023052	0	1.16012	0	1.21875	2.25551	2.07054	6.53411	6.38393	3.96463	jac7	jacalin 7 [Source:ZFIN;Acc:ZDB-GENE-080219-24]
ENSDARG00000109919	2.67765	-4.10442	1.05513	-3.88996	0.000100261	0.000378372	0	0	0	1.21875	1.12775	0	8.71215	7.09325	5.94694	CABZ01025162.1	None
ENSDARG00000102003	2.69081	-4.67075	1.06438	-4.38823	1.14e-05	4.97e-05	0	1.16012	0	0	0	0	7.98614	7.80258	7.26848	CU695215.3	formin-like [Source:NCBI gene;Acc:103909278]
ENSDARG00000025495	2.70988	-2.69228	1.10236	-2.44227	0.014595	0.0351455	0	1.16012	0	0	4.51101	0	4.35608	7.09325	7.26848	nhlh2	nescient helix loop helix 2 [Source:ZFIN;Acc:ZDB-GENE-040426-1809]
ENSDARG00000098890	2.71448	-2.63224	1.04647	-2.51535	0.0118913	0.0292954	0	1.16012	3.65304	1.21875	0	0	6.53411	9.22123	2.64308	cyp2aa9	cytochrome P450, family 2, subfamily AA, polypeptide 9 [Source:ZFIN;Acc:ZDB-GENE-080724-3]
ENSDARG00000042937	2.74805	-4.70464	1.08419	-4.33933	1.43e-05	6.12e-05	0	1.16012	0	0	0	0	7.98614	5.6746	9.91157	si:dkey-256e7.5	si:dkey-256e7.5 [Source:ZFIN;Acc:ZDB-GENE-090313-282]
ENSDARG00000051713	2.7553	-3.05009	1.07835	-2.82847	0.00467718	0.0127699	2.61951	1.16012	1.21768	0	0	0	5.8081	11.3492	2.64308	mhc1lga	major histocompatibility complex class I LGA [Source:ZFIN;Acc:ZDB-GENE-140820-8]
ENSDARG00000093983	2.76181	-3.12131	0.948254	-3.29164	0.000996046	0.00315024	0	1.16012	1.21768	0	1.12775	1.03527	5.8081	9.22123	5.28617	CR749763.3	None
ENSDARG00000077217	2.80164	-2.02144	0.862146	-2.34467	0.0190441	0.0443897	1.30976	2.32024	0	3.65625	1.12775	0	5.08209	7.09325	4.6254	zgc:162184	zgc:162184 [Source:ZFIN;Acc:ZDB-GENE-070424-83]
ENSDARG00000038283	2.81251	-2.7337	0.893394	-3.0599	0.00221408	0.00649522	1.30976	1.16012	1.21768	0	1.12775	1.03527	7.98614	3.54663	7.92925	wnt6a	wingless-type MMTV integration site family, member 6a [Source:ZFIN;Acc:ZDB-GENE-111114-1]
ENSDARG00000093662	2.8193	-4.17928	1.05806	-3.94995	7.82e-05	0.000300937	1.30976	0	1.21768	0	0	0	7.26013	5.6746	9.91157	CR318646.2	None
ENSDARG00000056077	2.82721	-3.18127	0.995093	-3.19696	0.00138883	0.00425551	0	0	0	1.21875	1.12775	2.07054	10.1642	4.25595	6.60771	dcst1	DC-STAMP domain containing 1 [Source:ZFIN;Acc:ZDB-GENE-070809-5]
ENSDARG00000038378	2.85976	-1.84213	0.77196	-2.3863	0.0170186	0.0402367	0	2.32024	1.21768	1.21875	2.25551	2.07054	5.08209	4.96528	6.60771	sagb	S-antigen; retina and pineal gland (arrestin) b [Source:ZFIN;Acc:ZDB-GENE-050913-98]
ENSDARG00000030097	2.88348	-2.13621	0.877023	-2.43576	0.0148606	0.0357112	1.30976	0	0	2.4375	2.25551	2.07054	2.90405	6.38393	8.59002	sdcbp	syndecan binding protein (syntenin) [Source:ZFIN;Acc:ZDB-GENE-081104-57]
ENSDARG00000094157	2.89217	-2.49933	0.92012	-2.71631	0.00660135	0.0173774	0	2.32024	0	0	1.12775	3.10582	4.35608	8.5119	6.60771	si:dkey-27j5.10	si:dkey-27j5.10 [Source:ZFIN;Acc:ZDB-GENE-121214-151]
ENSDARG00000018967	2.90335	-2.07203	0.844394	-2.45387	0.0141327	0.0341489	2.61951	0	2.43536	2.4375	1.12775	0	5.08209	7.80258	4.6254	gabbr1a	gamma-aminobutyric acid (GABA) B receptor, 1a [Source:ZFIN;Acc:ZDB-GENE-030904-5]
ENSDARG00000068683	2.91525	-2.77877	0.856078	-3.24593	0.00117068	0.0036422	1.30976	1.16012	1.21768	1.21875	1.12775	0	7.26013	5.6746	7.26848	chmp2ba	charged multivesicular body protein 2Ba [Source:ZFIN;Acc:ZDB-GENE-070628-3]
ENSDARG00000113877	2.9216	-2.50474	1.08357	-2.31156	0.0208022	0.0479596	0	1.16012	0	0	4.51101	1.03527	2.90405	12.0585	4.6254	hoxc13b	homeobox C13b [Source:NCBI gene;Acc:58063]
ENSDARG00000015537	2.9419	-2.14402	0.788714	-2.71838	0.00656034	0.0172773	1.30976	1.16012	1.21768	2.4375	1.12775	1.03527	7.98614	4.25595	5.94694	gad2	glutamate decarboxylase 2 [Source:ZFIN;Acc:ZDB-GENE-030909-9]
ENSDARG00000058299	2.94854	-2.47344	0.868125	-2.84917	0.00438335	0.0120511	0	2.32024	2.43536	0	2.25551	0	6.53411	6.38393	6.60771	zgc:173737	zgc:173737 [Source:ZFIN;Acc:ZDB-GENE-071004-109]
ENSDARG00000058256	2.94915	-2.14748	0.796728	-2.69538	0.00703084	0.0183916	1.30976	1.16012	1.21768	2.4375	1.12775	1.03527	8.71215	4.25595	5.28617	draxin	dorsal inhibitory axon guidance protein [Source:NCBI gene;Acc:619245]
ENSDARG00000042032	2.95699	-3.7688	1.16905	-3.22382	0.00126491	0.00390767	0	0	0	0	0	3.10582	7.26013	5.6746	10.5723	pou3f3a	POU class 3 homeobox 3a [Source:NCBI gene;Acc:30386]
ENSDARG00000033760	2.97203	-3.26556	0.938677	-3.4789	0.000503479	0.00167713	0	0	0	1.21875	1.12775	2.07054	7.26013	7.80258	7.26848	pmelb	premelanosome protein b [Source:ZFIN;Acc:ZDB-GENE-050912-2]
ENSDARG00000040162	2.98557	-2.52698	0.863393	-2.9268	0.00342468	0.00966293	0	1.16012	0	1.21875	3.38326	1.03527	5.8081	5.6746	8.59002	fgfbp3	fibroblast growth factor binding protein 3 [Source:ZFIN;Acc:ZDB-GENE-050208-135]
ENSDARG00000102445	2.99853	-2.19918	0.823146	-2.67168	0.00754724	0.0195774	1.30976	3.48036	0	1.21875	1.12775	1.03527	4.35608	8.5119	5.94694	si:dkey-22o22.2	si:dkey-22o22.2 [Source:ZFIN;Acc:ZDB-GENE-100922-84]
ENSDARG00000096619	3.00484	-3.74733	1.04858	-3.57372	0.000351944	0.00120707	0	0	0	2.4375	0	1.03527	5.8081	8.5119	9.25079	si:ch211-1f22.10	si:ch211-1f22.10 [Source:ZFIN;Acc:ZDB-GENE-121214-82]
ENSDARG00000113833	3.00713	-2.23219	0.875263	-2.55031	0.0107626	0.0268184	0	1.16012	2.43536	0	2.25551	2.07054	10.1642	5.6746	3.30386	ENSDARG00000113833	kirre like nephrin family adhesion molecule 3 [Source:HGNC Symbol;Acc:HGNC:23204]
ENSDARG00000006151	3.01064	-2.54423	0.860425	-2.95694	0.00310707	0.00886033	1.30976	0	0	1.21875	1.12775	3.10582	8.71215	5.6746	5.94694	pde11al	phosphodiesterase 11a, like [Source:ZFIN;Acc:ZDB-GENE-031118-106]
ENSDARG00000013153	3.03249	-2.82385	0.99563	-2.83625	0.00456472	0.0124951	2.61951	0	2.43536	0	1.12775	0	11.6162	3.54663	5.94694	dennd3b	DENN/MADD domain containing 3b [Source:ZFIN;Acc:ZDB-GENE-091230-7]
ENSDARG00000076797	3.04121	-3.22749	0.99883	-3.23127	0.00123242	0.00381593	2.61951	0	2.43536	0	0	0	8.71215	5.6746	7.92925	si:dkey-178o16.4	si:dkey-178o16.4 [Source:ZFIN;Acc:ZDB-GENE-131127-163]
ENSDARG00000077761	3.0666	-2.30838	0.905664	-2.54883	0.0108085	0.0269212	0	1.16012	1.21768	0	2.25551	3.10582	2.90405	6.38393	10.5723	nlgn4xb	neuroligin 4 X-linked b [Source:ZFIN;Acc:ZDB-GENE-100309-1]
ENSDARG00000039067	3.0714	-3.30199	0.951477	-3.47038	0.000519721	0.00172605	1.30976	0	0	0	2.25551	1.03527	9.43817	5.6746	7.92925	srd5a2b	steroid-5-alpha-reductase, alpha polypeptide 2b [Source:ZFIN;Acc:ZDB-GENE-050417-182]
ENSDARG00000039626	3.07553	-2.22864	0.861702	-2.58632	0.00970061	0.0244733	2.61951	1.16012	0	1.21875	3.38326	0	5.08209	4.96528	9.25079	nrgna	neurogranin (protein kinase C substrate, RC3) a [Source:ZFIN;Acc:ZDB-GENE-090710-4]
ENSDARG00000069160	3.08416	-2.58519	0.841195	-3.07324	0.00211749	0.00623501	0	1.16012	1.21768	0	3.38326	1.03527	7.26013	7.09325	6.60771	tafa5a	TAFA chemokine like family member 5a [Source:ZFIN;Acc:ZDB-GENE-041210-344]
ENSDARG00000043697	3.09656	-3.30182	1.01685	-3.2471	0.00116589	0.00362876	0	3.48036	1.21768	0	0	0	8.71215	8.5119	5.94694	nefmb	neurofilament, medium polypeptide b [Source:ZFIN;Acc:ZDB-GENE-070103-4]
ENSDARG00000102368	3.10663	-4.88575	1.08421	-4.50627	6.6e-06	2.96e-05	0	1.16012	0	0	0	0	10.1642	11.3492	5.28617	trim35-23	tripartite motif containing 35-23 [Source:ZFIN;Acc:ZDB-GENE-060503-295]
ENSDARG00000101584	3.11075	-1.95781	0.782804	-2.50102	0.0123838	0.0303705	2.61951	1.16012	2.43536	1.21875	1.12775	1.03527	8.71215	6.38393	3.30386	CU467822.2	None
ENSDARG00000100639	3.11192	-2.01011	0.765843	-2.6247	0.00867252	0.022146	0	3.48036	1.21768	1.21875	2.25551	1.03527	5.8081	6.38393	6.60771	CR847939.1	None
ENSDARG00000096795	3.11683	-2.25452	0.811169	-2.77935	0.00544681	0.0146344	1.30976	0	1.21768	3.65625	1.12775	1.03527	7.98614	7.09325	4.6254	CR848736.1	None
ENSDARG00000097849	3.13491	-2.93614	0.887484	-3.30838	0.000938369	0.00298282	1.30976	0	0	2.4375	0	2.07054	7.98614	7.80258	6.60771	BX927395.1	None
ENSDARG00000062892	3.14125	-4.3457	1.06949	-4.06333	4.84e-05	0.000192262	2.61951	0	0	0	0	0	7.98614	7.09325	10.5723	foxe3	forkhead box E3 [Source:ZFIN;Acc:ZDB-GENE-061214-6]
ENSDARG00000006849	3.15908	-2.32556	1.00332	-2.31787	0.0204564	0.0472559	0	1.16012	0	1.21875	5.63877	0	7.98614	7.80258	4.6254	asic2	acid-sensing (proton-gated) ion channel 2 [Source:NCBI gene;Acc:407669]
ENSDARG00000075802	3.17504	-2.61011	0.841158	-3.103	0.00191572	0.00570623	1.30976	2.32024	2.43536	0	0	1.03527	5.08209	7.80258	8.59002	grin3a	glutamate receptor, ionotropic, N-methyl-D-aspartate 3A [Source:ZFIN;Acc:ZDB-GENE-130530-780]
ENSDARG00000098528	3.2213	-2.11444	0.856307	-2.46926	0.0135394	0.0328927	1.30976	0	0	1.21875	3.38326	3.10582	3.63006	7.09325	9.25079	rtn4rl1b	reticulon 4 receptor-like 1b [Source:ZFIN;Acc:ZDB-GENE-040310-3]
ENSDARG00000025017	3.24886	-3.38951	0.938074	-3.61326	0.000302369	0.00104879	1.30976	2.32024	0	0	0	1.03527	10.1642	7.80258	6.60771	prdm8	PR domain containing 8 [Source:ZFIN;Acc:ZDB-GENE-040426-2747]
ENSDARG00000004291	3.26643	-1.83244	0.786021	-2.33128	0.0197385	0.0457702	1.30976	0	2.43536	3.65625	1.12775	2.07054	3.63006	9.22123	5.94694	hecw1b	HECT, C2 and WW domain containing E3 ubiquitin protein ligase 1b [Source:ZFIN;Acc:ZDB-GENE-060503-2]
ENSDARG00000077165	3.27012	-1.83089	0.767942	-2.38416	0.0171183	0.0404518	1.30976	1.16012	4.87072	0	2.25551	1.03527	5.8081	6.38393	6.60771	kcnj3a	potassium inwardly rectifying channel subfamily J member 3a [Source:ZFIN;Acc:ZDB-GENE-100922-16]
ENSDARG00000102277	3.27367	-2.13182	0.772804	-2.75855	0.00580591	0.0154831	0	1.16012	1.21768	2.4375	1.12775	3.10582	7.98614	7.80258	4.6254	lama1	laminin, alpha 1 [Source:ZFIN;Acc:ZDB-GENE-060118-1]
ENSDARG00000090486	3.27919	-2.97803	1.12898	-2.63781	0.00834432	0.0214254	1.30976	0	3.65304	0	1.12775	0	1.45203	12.0585	9.91157	lipcb	lipase, hepatic b [Source:ZFIN;Acc:ZDB-GENE-120608-1]
ENSDARG00000040306	3.29615	-1.88683	0.781173	-2.41538	0.0157188	0.0375101	1.30976	3.48036	1.21768	0	2.25551	2.07054	6.53411	3.54663	9.25079	otomp	otolith matrix protein [Source:NCBI gene;Acc:565818]
ENSDARG00000022139	3.36152	-2.16056	0.758242	-2.84943	0.00437977	0.0120458	1.30976	1.16012	0	3.65625	1.12775	2.07054	7.98614	5.6746	7.26848	ocstamp	osteoclast stimulatory transmembrane protein [Source:ZFIN;Acc:ZDB-GENE-050327-65]
ENSDARG00000008861	3.36676	-2.14536	0.814524	-2.63389	0.00844132	0.021622	1.30976	1.16012	4.87072	0	1.12775	1.03527	4.35608	8.5119	7.92925	tfap2e	transcription factor AP-2 epsilon [Source:NCBI gene;Acc:393794]
ENSDARG00000026599	3.39907	-3.46676	1.0125	-3.42395	0.000617169	0.00202428	0	2.32024	0	1.21875	1.12775	0	5.08209	14.8958	5.94694	en2a	engrailed homeobox 2a [Source:NCBI gene;Acc:30243]
ENSDARG00000074442	3.41061	-2.2244	0.773784	-2.87471	0.00404401	0.0112082	0	2.32024	1.21768	0	3.38326	2.07054	8.71215	6.38393	6.60771	alx4b	ALX homeobox 4b [Source:ZFIN;Acc:ZDB-GENE-050208-140]
ENSDARG00000079654	3.43746	-3.09853	0.87166	-3.55475	0.000378341	0.00128944	0	1.16012	1.21768	2.4375	0	1.03527	5.8081	11.3492	7.92925	st3gal1	ST3 beta-galactoside alpha-2,3-sialyltransferase 1 [Source:ZFIN;Acc:ZDB-GENE-060321-1]
ENSDARG00000104185	3.44201	-3.47391	1.00811	-3.44595	0.000569059	0.00187652	0	1.16012	2.43536	1.21875	0	0	3.63006	10.6399	11.8939	AL831726.2	uncharacterized LOC101882696 [Source:NCBI gene;Acc:101882696]
ENSDARG00000076960	3.46101	-2.27284	0.811045	-2.80236	0.00507297	0.0137314	0	1.16012	0	1.21875	3.38326	3.10582	5.08209	9.93055	7.26848	paqr4a	progestin and adipoQ receptor family member IVa [Source:ZFIN;Acc:ZDB-GENE-131127-110]
ENSDARG00000062667	3.47012	-2.40779	1.00119	-2.40494	0.0161752	0.0384612	6.54878	0	0	1.21875	0	1.03527	7.26013	9.22123	5.94694	mpp3b	membrane protein, palmitoylated 3b (MAGUK p55 subfamily member 3) [Source:ZFIN;Acc:ZDB-GENE-121214-128]
ENSDARG00000055459	3.47559	-2.0041	0.77221	-2.59528	0.00945144	0.0239147	1.30976	1.16012	1.21768	0	4.51101	2.07054	9.43817	4.96528	6.60771	dlgap3	discs, large (Drosophila) homolog-associated protein 3 [Source:ZFIN;Acc:ZDB-GENE-060503-413]
ENSDARG00000057263	3.48441	-5.59606	1.03685	-5.39718	6.77e-08	3.85e-07	0	0	0	0	0	0	9.43817	11.3492	10.5723	zgc:173729	zgc:173729 [Source:ZFIN;Acc:ZDB-GENE-071004-64]
ENSDARG00000090468	3.49701	-2.07471	0.884778	-2.34489	0.0190325	0.0443717	1.30976	0	0	1.21875	1.12775	6.21163	6.53411	7.80258	7.26848	ppp1r3aa	protein phosphatase 1, regulatory subunit 3Aa [Source:ZFIN;Acc:ZDB-GENE-110914-122]
ENSDARG00000105480	3.50754	-2.48987	0.769875	-3.23413	0.00122015	0.00378097	2.61951	1.16012	0	2.4375	1.12775	1.03527	9.43817	7.80258	5.94694	FO681390.1	None
ENSDARG00000092197	3.51435	-1.98568	0.76743	-2.58744	0.0096693	0.0244049	3.92927	2.32024	0	0	3.38326	1.03527	7.26013	7.09325	6.60771	LO018289.1	None
ENSDARG00000009351	3.5216	-1.98918	0.716107	-2.77777	0.00547333	0.0146989	2.61951	2.32024	0	2.4375	2.25551	1.03527	7.98614	7.09325	5.94694	fgf6a	fibroblast growth factor 6a [Source:ZFIN;Acc:ZDB-GENE-980526-559]
ENSDARG00000103133	3.5318	-4.54899	1.03794	-4.38273	1.17e-05	5.08e-05	0	0	0	0	1.12775	1.03527	13.7942	9.22123	6.60771	hoxc12b	homeobox C12b [Source:NCBI gene;Acc:58062]
ENSDARG00000044161	3.57277	-1.87256	0.773765	-2.42006	0.015518	0.0371108	0	2.32024	0	1.21875	3.38326	4.14109	8.71215	7.09325	5.28617	grid1b	glutamate receptor, ionotropic, delta 1b [Source:ZFIN;Acc:ZDB-GENE-121214-84]
ENSDARG00000058564	3.59129	-2.03807	0.736658	-2.76664	0.00566369	0.0151403	1.30976	0	2.43536	2.4375	3.38326	1.03527	9.43817	5.6746	6.60771	si:ch73-368j24.17	si:ch73-368j24.17 [Source:ZFIN;Acc:ZDB-GENE-160113-31]
ENSDARG00000079586	3.60346	-2.01815	0.77041	-2.61958	0.00880391	0.022447	1.30976	0	3.65304	3.65625	2.25551	0	6.53411	7.09325	7.92925	gabrb2a	gamma-aminobutyric acid type A receptor beta2 subunit a [Source:ZFIN;Acc:ZDB-GENE-030131-8196]
ENSDARG00000101461	3.61349	-2.08564	0.772178	-2.70098	0.00691352	0.0181193	0	2.32024	0	2.4375	4.51101	1.03527	6.53411	7.09325	8.59002	emp3b	epithelial membrane protein 3b [Source:ZFIN;Acc:ZDB-GENE-050913-51]
ENSDARG00000052764	3.61668	-2.00063	0.860254	-2.32563	0.0200383	0.0463961	2.61951	0	1.21768	6.09375	1.12775	0	5.8081	7.09325	8.59002	chrnb3a	cholinergic receptor, nicotinic, beta polypeptide 3a [Source:ZFIN;Acc:ZDB-GENE-040108-1]
ENSDARG00000101146	3.62205	-2.29352	0.778522	-2.94599	0.00321919	0.0091431	1.30976	1.16012	0	4.875	1.12775	1.03527	9.43817	6.38393	7.26848	CR293511.1	Fc receptor-like protein 5 [Source:NCBI gene;Acc:101886098]
ENSDARG00000079656	3.64808	-3.23739	0.862998	-3.75133	0.000175902	0.000636695	0	1.16012	0	0	2.25551	2.07054	9.43817	10.6399	7.26848	fam171a2b	family with sequence similarity 171 member A2b [Source:ZFIN;Acc:ZDB-GENE-161227-1]
ENSDARG00000114226	3.6581	-2.09171	0.782137	-2.67436	0.00748722	0.0194589	1.30976	4.64048	0	1.21875	2.25551	1.03527	10.8902	4.96528	6.60771	CABZ01102109.1	None
ENSDARG00000105483	3.66957	-1.88582	0.805955	-2.33986	0.0192909	0.0448618	0	2.32024	3.65304	0	4.51101	1.03527	4.35608	9.22123	7.92925	zgc:112234	zgc:112234 [Source:NCBI gene;Acc:554097]
ENSDARG00000058672	3.70172	-2.08132	0.876184	-2.37544	0.0175281	0.0413028	0	2.32024	6.0884	1.21875	1.12775	0	10.8902	6.38393	5.28617	nuggc.3	nuclear GTPase, germinal center associated, tandem duplicate 3 [Source:ZFIN;Acc:ZDB-GENE-061207-67]
ENSDARG00000027391	3.72501	-1.71058	0.718628	-2.38034	0.0172966	0.0408151	0	0	2.43536	3.65625	3.38326	3.10582	6.53411	7.80258	6.60771	ccnd3	cyclin D3 [Source:ZFIN;Acc:ZDB-GENE-041010-110]
ENSDARG00000103264	3.73703	-1.70435	0.690378	-2.46872	0.0135598	0.0329389	0	1.16012	2.43536	3.65625	3.38326	2.07054	5.8081	8.5119	6.60771	si:dkey-25g12.4	si:dkey-25g12.4 [Source:ZFIN;Acc:ZDB-GENE-160113-73]
ENSDARG00000087178	3.73956	-1.70518	0.693037	-2.46044	0.0138767	0.033614	1.30976	4.64048	2.43536	0	2.25551	2.07054	6.53411	7.80258	6.60771	scpp9	secretory calcium-binding phosphoprotein 9 [Source:ZFIN;Acc:ZDB-GENE-090424-3]
ENSDARG00000062305	3.74301	-1.93242	0.736395	-2.62416	0.0086864	0.0221766	0	1.16012	1.21768	4.875	1.12775	3.10582	5.8081	7.80258	8.59002	rims3	regulating synaptic membrane exocytosis 3 [Source:ZFIN;Acc:ZDB-GENE-060503-788]
ENSDARG00000110874	3.75304	-2.62517	0.891656	-2.94416	0.00323835	0.00919304	0	3.48036	2.43536	2.4375	0	0	6.53411	5.6746	13.2154	ELFN2	protein phosphatase 1 regulatory subunit 29-like [Source:NCBI gene;Acc:796777]
ENSDARG00000027196	3.7762	-2.38691	0.767776	-3.10887	0.00187807	0.00560341	2.61951	1.16012	1.21768	1.21875	1.12775	2.07054	5.8081	13.4772	5.28617	si:dkey-16l2.17	si:dkey-16l2.17 [Source:ZFIN;Acc:ZDB-GENE-141212-262]
ENSDARG00000102986	3.77803	-1.91591	0.761406	-2.51628	0.0118603	0.0292369	1.30976	1.16012	4.87072	2.4375	0	2.07054	7.98614	4.25595	9.91157	csf1ra	colony stimulating factor 1 receptor, a [Source:NCBI gene;Acc:64274]
ENSDARG00000117780	3.82133	-3.23502	0.997035	-3.24464	0.00117601	0.00365635	2.61951	0	1.21768	2.4375	0	0	8.71215	3.54663	15.8585	CR847897.1	None
ENSDARG00000037845	3.83279	-2.00276	0.782012	-2.56103	0.0104362	0.0260832	0	3.48036	2.43536	0	2.25551	3.10582	6.53411	12.0585	4.6254	col9a3	collagen, type IX, alpha 3 [Source:ZFIN;Acc:ZDB-GENE-030131-9799]
ENSDARG00000102564	3.8687	-2.45947	0.761293	-3.23065	0.00123511	0.00382375	0	0	1.21768	3.65625	2.25551	2.07054	6.53411	8.5119	10.5723	gfra1b	gdnf family receptor alpha 1b [Source:ZFIN;Acc:ZDB-GENE-010226-3]
ENSDARG00000046140	3.88804	-1.95445	0.729155	-2.68043	0.00735267	0.0191474	3.92927	3.48036	2.43536	1.21875	0	1.03527	5.08209	9.22123	8.59002	zgc:112038	zgc:112038 [Source:ZFIN;Acc:ZDB-GENE-050522-271]
ENSDARG00000106258	3.91224	-4.15348	1.09428	-3.79564	0.000147264	0.000540256	0	0	0	3.65625	0	0	9.43817	14.1865	7.92925	SGCZ	sarcoglycan zeta [Source:NCBI gene;Acc:100334126]
ENSDARG00000079613	3.95861	-2.74244	0.912658	-3.00489	0.00265673	0.00767102	0	3.48036	3.65304	0	0	1.03527	7.98614	14.1865	5.28617	sall3a	spalt-like transcription factor 3a [Source:ZFIN;Acc:ZDB-GENE-020228-4]
ENSDARG00000068589	3.99531	-2.28839	0.849534	-2.6937	0.00706628	0.0184739	1.30976	2.32024	1.21768	2.4375	0	3.10582	2.17804	13.4772	9.91157	vimr1	vimentin-related 1 [Source:ZFIN;Acc:ZDB-GENE-130530-722]
ENSDARG00000057844	4.00117	-5.26385	1.53574	-3.42758	0.000608997	0.00199973	0	0	0	1.21875	0	0	3.63006	30.501	0.660771	zgc:171470	zgc:171470 [Source:ZFIN;Acc:ZDB-GENE-080204-4]
ENSDARG00000103535	4.02122	-2.04072	0.874656	-2.33317	0.0196395	0.0455586	0	0	2.43536	7.3125	1.12775	1.03527	5.8081	9.22123	9.25079	SORCS3	zmp:0000001327 [Source:NCBI gene;Acc:100534837]
ENSDARG00000052739	4.04383	-2.16177	0.829491	-2.60614	0.00915696	0.0232302	0	1.16012	0	1.21875	3.38326	5.17636	5.8081	7.09325	12.5546	egf	epidermal growth factor [Source:ZFIN;Acc:ZDB-GENE-070922-1]
ENSDARG00000102161	4.06178	-1.93127	0.700579	-2.75668	0.00583921	0.0155683	0	1.16012	1.21768	2.4375	3.38326	4.14109	7.26013	6.38393	10.5723	sdk2a	sidekick cell adhesion molecule 2a [Source:ZFIN;Acc:ZDB-GENE-091008-1]
ENSDARG00000104195	4.06991	-5.82183	1.03923	-5.60208	2.12e-08	1.27e-07	0	0	0	0	0	0	8.71215	12.0585	15.8585	pimr203	Pim proto-oncogene, serine/threonine kinase, related 203 [Source:ZFIN;Acc:ZDB-GENE-141222-89]
ENSDARG00000104825	4.08513	-1.72001	0.652563	-2.63578	0.00839438	0.0215302	1.30976	1.16012	2.43536	1.21875	4.51101	3.10582	8.71215	6.38393	7.92925	trim35-7	tripartite motif containing 35-7 [Source:ZFIN;Acc:ZDB-GENE-050522-333]
ENSDARG00000015567	4.13268	-2.53137	0.767429	-3.29851	0.000972003	0.00308132	2.61951	0	1.21768	3.65625	2.25551	0	11.6162	9.22123	6.60771	zic1	zic family member 1 (odd-paired homolog, Drosophila) [Source:ZFIN;Acc:ZDB-GENE-000208-4]
ENSDARG00000016725	4.14179	-2.84867	0.848903	-3.35571	0.000791609	0.0025448	0	0	3.65304	1.21875	0	3.10582	12.3422	6.38393	10.5723	gadd45gb.1	growth arrest and DNA-damage-inducible, gamma b, tandem duplicate 1 [Source:ZFIN;Acc:ZDB-GENE-040426-2321]
ENSDARG00000005141	4.19683	-1.92091	0.802672	-2.39314	0.016705	0.0395714	2.61951	0	0	6.09375	3.38326	1.03527	10.8902	7.80258	5.94694	camkvb	CaM kinase-like vesicle-associated b [Source:NCBI gene;Acc:393422]
ENSDARG00000093836	4.20695	-3.82288	0.975136	-3.92035	8.84e-05	0.000336965	0	3.48036	1.21768	0	0	0	10.1642	7.80258	15.1977	si:dkey-83f18.14	si:dkey-83f18.14 [Source:ZFIN;Acc:ZDB-GENE-070705-499]
ENSDARG00000061758	4.20926	-1.98855	0.733532	-2.71092	0.00670961	0.0176395	2.61951	1.16012	2.43536	0	1.12775	5.17636	9.43817	10.6399	5.28617	sh3pxd2ab	SH3 and PX domains 2Ab [Source:ZFIN;Acc:ZDB-GENE-101220-1]
ENSDARG00000094148	4.24777	-5.8823	1.03435	-5.68695	1.29e-08	7.93e-08	0	0	0	0	0	0	14.5203	8.5119	15.1977	BX465864.1	None
ENSDARG00000106212	4.25424	-1.72666	0.707423	-2.44077	0.0146558	0.0352719	3.92927	2.32024	4.87072	2.4375	1.12775	0	5.08209	9.93055	8.59002	LO017965.1	DELTA-actitoxin-Aeq1c-like [Source:NCBI gene;Acc:100534815]
ENSDARG00000034989	4.28694	-2.11726	0.789428	-2.68201	0.00731803	0.0190684	6.54878	1.16012	2.43536	1.21875	1.12775	0	12.3422	7.80258	5.94694	retsatl	retinol saturase (all-trans-retinol 13,14-reductase) like [Source:NCBI gene;Acc:677660]
ENSDARG00000038981	4.28974	-2.06853	0.838268	-2.46762	0.0136014	0.0330192	0	0	1.21768	1.21875	5.63877	4.14109	5.08209	12.0585	9.25079	zgc:153615	zgc:153615 [Source:ZFIN;Acc:ZDB-GENE-061110-79]
ENSDARG00000001414	4.30213	-2.38848	0.721541	-3.31025	0.000932113	0.00296496	5.23902	1.16012	1.21768	1.21875	0	2.07054	9.43817	7.80258	10.5723	mctp2a	multiple C2 domains, transmembrane 2a [Source:ZFIN;Acc:ZDB-GENE-040724-63]
ENSDARG00000096687	4.32977	-1.83578	0.747256	-2.45669	0.0140222	0.0339204	3.92927	0	2.43536	2.4375	0	5.17636	5.8081	9.93055	9.25079	rgs7b	regulator of G protein signaling 7b [Source:ZFIN;Acc:ZDB-GENE-130531-78]
ENSDARG00000075924	4.33773	-2.0217	0.796332	-2.53877	0.0111242	0.027619	2.61951	0	2.43536	3.65625	0	4.14109	10.1642	12.0585	3.96463	RAPGEF4	zgc:171558 [Source:ZFIN;Acc:ZDB-GENE-080219-4]
ENSDARG00000081299	4.40574	-1.85445	0.758014	-2.44646	0.0144268	0.0347836	2.61951	1.16012	0	4.875	3.38326	2.07054	10.8902	11.3492	3.30386	BX936308.1	None
ENSDARG00000089112	4.40653	-2.67441	0.731227	-3.65743	0.000254761	0.000895394	2.61951	3.48036	2.43536	0	0	1.03527	11.6162	9.22123	9.25079	zmp:0000000951	zmp:0000000951 [Source:ZFIN;Acc:ZDB-GENE-130530-954]
ENSDARG00000092718	4.40716	-2.20467	0.708285	-3.11269	0.00185393	0.00554345	3.92927	2.32024	1.21768	3.65625	1.12775	0	12.3422	7.80258	7.26848	gbgt1l2	globoside alpha-1,3-N-acetylgalactosaminyltransferase 1, like 2 [Source:ZFIN;Acc:ZDB-GENE-060531-71]
ENSDARG00000098376	4.45949	-2.08182	0.66982	-3.10803	0.00188336	0.0056163	1.30976	0	3.65304	3.65625	1.12775	3.10582	10.8902	7.80258	8.59002	si:ch211-207l14.1	si:ch211-207l14.1 [Source:ZFIN;Acc:ZDB-GENE-120215-234]
ENSDARG00000079199	4.46306	-1.5062	0.645025	-2.33509	0.0195385	0.0453515	3.92927	3.48036	3.65304	2.4375	2.25551	1.03527	5.8081	5.6746	11.8939	megf6a	multiple EGF-like-domains 6a [Source:ZFIN;Acc:ZDB-GENE-090312-12]
ENSDARG00000015623	4.46553	-1.71176	0.737167	-2.32207	0.020229	0.0468002	3.92927	2.32024	0	3.65625	2.25551	3.10582	2.90405	12.7679	9.25079	ada2b	adenosine deaminase 2b [Source:ZFIN;Acc:ZDB-GENE-041210-77]
ENSDARG00000040198	4.47127	-2.28351	0.660628	-3.45657	0.000547095	0.00180974	2.61951	3.48036	0	2.4375	1.12775	2.07054	8.71215	9.22123	10.5723	fstl5	follistatin-like 5 [Source:ZFIN;Acc:ZDB-GENE-070127-1]
ENSDARG00000057481	4.47627	-1.94809	0.713144	-2.7317	0.00630088	0.0166694	1.30976	2.32024	1.21768	1.21875	3.38326	4.14109	4.35608	7.80258	14.537	RNF157	si:dkey-49c17.3 [Source:ZFIN;Acc:ZDB-GENE-130531-49]
ENSDARG00000044775	4.487	-1.86948	0.643834	-2.90367	0.00368819	0.0103166	5.23902	1.16012	2.43536	2.4375	1.12775	2.07054	10.8902	7.09325	7.92925	fut7	fucosyltransferase 7 (alpha (1,3) fucosyltransferase) [Source:ZFIN;Acc:ZDB-GENE-060929-997]
ENSDARG00000094052	4.5008	-1.75222	0.698212	-2.50958	0.0120873	0.0297092	2.61951	1.16012	0	4.875	2.25551	4.14109	5.8081	7.09325	12.5546	taok3b	TAO kinase 3b [Source:ZFIN;Acc:ZDB-GENE-060526-59]
ENSDARG00000045391	4.51304	-1.58253	0.661741	-2.39146	0.0167813	0.039724	1.30976	6.96072	2.43536	1.21875	1.12775	3.10582	7.26013	9.93055	7.26848	cd226	CD226 molecule [Source:ZFIN;Acc:ZDB-GENE-070112-1322]
ENSDARG00000097181	4.54347	-2.55064	0.679455	-3.75395	0.000174071	0.000631039	1.30976	2.32024	1.21768	0	2.25551	3.10582	8.71215	12.0585	9.91157	defbl3	defensin, beta-like 3 [Source:ZFIN;Acc:ZDB-GENE-070207-3]
ENSDARG00000099098	4.54739	-3.0145	0.807471	-3.73326	0.00018902	0.000679624	0	0	1.21768	2.4375	2.25551	2.07054	16.6983	5.6746	10.5723	LO017849.1	glycoprotein-N-acetylgalactosamine 3-beta-galactosyltransferase 1-like [Source:NCBI gene;Acc:564281]
ENSDARG00000090013	4.5712	-1.81024	0.676571	-2.67561	0.00745932	0.0194056	1.30976	3.48036	1.21768	2.4375	1.12775	5.17636	5.08209	12.0585	9.25079	ccdc9b	coiled-coil domain containing 9B [Source:ZFIN;Acc:ZDB-GENE-131127-338]
ENSDARG00000040478	4.57895	-2.361	0.732526	-3.2231	0.00126812	0.00391552	1.30976	4.64048	1.21768	0	1.12775	3.10582	5.8081	12.7679	11.2331	lrp2bp	LRP2 binding protein [Source:NCBI gene;Acc:100073340]
ENSDARG00000096951	4.58072	-2.14022	0.743869	-2.87715	0.00401287	0.0111364	1.30976	3.48036	0	3.65625	3.38326	1.03527	10.8902	4.25595	13.2154	CR848812.1	None
ENSDARG00000037550	4.61323	-2.54306	0.738193	-3.44498	0.000571099	0.00188272	0	4.64048	2.43536	2.4375	1.12775	0	10.8902	12.0585	7.92925	cyp21a2	cytochrome P450, family 21, subfamily A, polypeptide 2 [Source:ZFIN;Acc:ZDB-GENE-070103-6]
ENSDARG00000055302	4.61879	-3.26152	0.850005	-3.83706	0.000124517	0.000462341	1.30976	0	1.21768	4.875	0	0	12.3422	9.93055	11.8939	grid2	glutamate receptor, ionotropic, delta 2 [Source:NCBI gene;Acc:448841]
ENSDARG00000018423	4.62547	-2.09155	0.778015	-2.68832	0.00718119	0.0187512	3.92927	2.32024	6.0884	1.21875	0	0	10.1642	10.6399	7.26848	sulf2a	sulfatase 2a [Source:ZFIN;Acc:ZDB-GENE-040426-759]
ENSDARG00000098817	4.62844	-2.4091	0.73202	-3.29103	0.00099822	0.00315639	0	0	2.43536	1.21875	2.25551	5.17636	10.1642	8.5119	11.8939	KCTD5	potassium channel tetramerization domain containing 5b [Source:NCBI gene;Acc:100334206]
ENSDARG00000033029	4.64187	-3.29762	0.760183	-4.33793	1.44e-05	6.16e-05	1.30976	1.16012	1.21768	1.21875	2.25551	0	9.43817	10.6399	14.537	pkd1b	polycystic kidney disease 1b [Source:ZFIN;Acc:ZDB-GENE-100707-2]
ENSDARG00000092521	4.66593	-2.80934	0.693182	-4.05282	5.06e-05	0.000200356	0	1.16012	3.65304	1.21875	1.12775	2.07054	10.8902	10.6399	11.2331	jac1	jacalin 1 [Source:ZFIN;Acc:ZDB-GENE-030131-8429]
ENSDARG00000117432	4.66988	-1.66821	0.637255	-2.6178	0.00884978	0.0225516	1.30976	1.16012	2.43536	4.875	1.12775	5.17636	10.1642	8.5119	7.26848	BX927219.1	None
ENSDARG00000038793	4.67715	-1.85772	0.639284	-2.90594	0.00366148	0.0102554	1.30976	2.32024	2.43536	1.21875	2.25551	5.17636	8.71215	12.0585	6.60771	ccdc24	coiled-coil domain containing 24 [Source:ZFIN;Acc:ZDB-GENE-050327-18]
ENSDARG00000038321	4.68526	-2.17385	0.706633	-3.07635	0.00209551	0.00618244	3.92927	0	2.43536	2.4375	1.12775	3.10582	5.08209	13.4772	10.5723	zgc:172053	zgc:172053 [Source:ZFIN;Acc:ZDB-GENE-080219-25]
ENSDARG00000091126	4.68646	-1.84898	0.708755	-2.60877	0.00908673	0.0230746	0	0	2.43536	4.875	4.51101	3.10582	11.6162	6.38393	9.25079	rnf207a	ring finger protein 207a [Source:ZFIN;Acc:ZDB-GENE-120813-7]
ENSDARG00000045687	4.72756	-1.6917	0.638975	-2.64752	0.00810839	0.0209003	0	4.64048	1.21768	4.875	3.38326	2.07054	7.98614	7.80258	10.5723	pdzrn4	PDZ domain containing ring finger 4 [Source:ZFIN;Acc:ZDB-GENE-041210-237]
ENSDARG00000076896	4.75979	-1.96212	0.8123	-2.41551	0.0157132	0.0375053	7.85853	2.32024	0	1.21875	3.38326	0	11.6162	8.5119	7.92925	si:dkey-188g12.1	si:dkey-188g12.1 [Source:ZFIN;Acc:ZDB-GENE-070705-332]
ENSDARG00000079396	4.76118	-2.06035	0.827192	-2.49078	0.0127463	0.0311873	0	0	2.43536	3.65625	5.63877	2.07054	3.63006	14.1865	11.2331	lrfn5b	leucine rich repeat and fibronectin type III domain containing 5b [Source:ZFIN;Acc:ZDB-GENE-080327-20]
ENSDARG00000070575	4.83231	-2.66143	0.707341	-3.76258	0.000168166	0.000611063	1.30976	1.16012	0	3.65625	1.12775	3.10582	8.71215	9.22123	15.1977	fam131bb	family with sequence similarity 131 member Bb [Source:ZFIN;Acc:ZDB-GENE-100922-12]
ENSDARG00000041980	4.83382	-1.55856	0.599934	-2.59789	0.00937994	0.023757	2.61951	1.16012	3.65304	3.65625	3.38326	3.10582	7.26013	12.0585	6.60771	calhm6	calcium homeostasis modulator family member 6 [Source:ZFIN;Acc:ZDB-GENE-061201-60]
ENSDARG00000075393	4.83384	-1.77381	0.690431	-2.56914	0.0101952	0.0255605	0	5.8006	1.21768	1.21875	4.51101	3.10582	8.71215	6.38393	12.5546	spock2	SPARC (osteonectin), cwcv and kazal like domains proteoglycan 2 [Source:ZFIN;Acc:ZDB-GENE-090312-170]
ENSDARG00000068303	4.8569	-2.87119	0.698615	-4.10983	3.96e-05	0.00015962	2.61951	0	0	2.4375	2.25551	2.07054	13.0682	11.3492	9.91157	zgc:171509	zgc:171509 [Source:ZFIN;Acc:ZDB-GENE-080219-48]
ENSDARG00000101330	4.86974	-4.52131	0.973663	-4.64361	3.42e-06	1.6e-05	0	0	0	2.4375	0	1.03527	10.1642	16.3145	13.8762	CR382300.4	None
ENSDARG00000073963	4.88246	-3.38965	0.832738	-4.07049	4.69e-05	0.000186798	1.30976	2.32024	0	1.21875	1.12775	1.03527	18.8763	12.7679	5.28617	si:ch211-258f14.2	si:ch211-258f14.2 [Source:ZFIN;Acc:ZDB-GENE-070705-151]
ENSDARG00000091116	4.89886	-1.95632	0.64001	-3.0567	0.00223789	0.00656011	0	1.16012	2.43536	2.4375	5.63877	3.10582	8.71215	11.3492	9.25079	pkhd1l1	polycystic kidney and hepatic disease 1 (autosomal recessive)-like 1 [Source:ZFIN;Acc:ZDB-GENE-060503-475]
ENSDARG00000057887	4.93625	-2.19471	0.832213	-2.6372	0.00835942	0.0214547	0	1.16012	0	1.21875	5.63877	5.17636	12.3422	5.6746	13.2154	nts	neurotensin [Source:ZFIN;Acc:ZDB-GENE-091204-433]
ENSDARG00000097742	4.94381	-1.95977	0.684084	-2.86481	0.00417254	0.0115356	0	4.64048	1.21768	2.4375	5.63877	1.03527	11.6162	10.6399	7.26848	CT954240.1	None
ENSDARG00000103892	4.95384	-2.28481	0.646892	-3.53198	0.000412465	0.00139735	2.61951	3.48036	1.21768	3.65625	0	2.07054	13.0682	9.22123	9.25079	INHBB	inhibin beta B chain-like [Source:NCBI gene;Acc:100332902]
ENSDARG00000037943	4.96159	-1.89258	0.681454	-2.77727	0.00548181	0.01472	5.23902	2.32024	4.87072	2.4375	0	1.03527	13.0682	7.09325	8.59002	cpt1cb	carnitine palmitoyltransferase 1Cb [Source:ZFIN;Acc:ZDB-GENE-050417-155]
ENSDARG00000001881	4.99919	-1.50321	0.637478	-2.35806	0.0183707	0.0430227	1.30976	4.64048	0	6.09375	3.38326	3.10582	10.1642	6.38393	9.91157	cacnb3a	calcium channel, voltage-dependent, beta 3a [Source:ZFIN;Acc:ZDB-GENE-060221-2]
ENSDARG00000019312	5.00442	-2.37829	0.70564	-3.3704	0.000750602	0.00242033	0	3.48036	0	1.21875	2.25551	5.17636	10.8902	12.7679	9.25079	rab39ba	RAB39B, member RAS oncogene family a [Source:ZFIN;Acc:ZDB-GENE-070620-7]
ENSDARG00000060008	5.06887	-1.67238	0.695651	-2.40405	0.0162146	0.0385471	1.30976	6.96072	0	4.875	3.38326	1.03527	9.43817	11.3492	7.26848	hhipl2	HHIP-like 2 [Source:ZFIN;Acc:ZDB-GENE-131120-145]
ENSDARG00000002533	5.0895	-2.18297	0.693663	-3.14702	0.00164941	0.00498119	0	0	4.87072	3.65625	3.38326	2.07054	7.26013	11.3492	13.2154	adora2b	adenosine A2b receptor [Source:ZFIN;Acc:ZDB-GENE-060511-1]
ENSDARG00000078650	5.09967	-1.8674	0.66255	-2.8185	0.00482481	0.0131161	3.92927	4.64048	0	1.21875	2.25551	4.14109	5.8081	11.3492	12.5546	kcna4	potassium voltage-gated channel, shaker-related subfamily, member 4 [Source:ZFIN;Acc:ZDB-GENE-121127-2]
ENSDARG00000098461	5.11174	-1.83399	0.677562	-2.70675	0.00679452	0.0178436	5.23902	3.48036	2.43536	0	3.38326	2.07054	14.5203	4.96528	9.91157	si:dkey-11f4.14	si:dkey-11f4.14 [Source:ZFIN;Acc:ZDB-GENE-070912-355]
ENSDARG00000100864	5.13254	-2.56747	0.661989	-3.87842	0.000105136	0.00039523	2.61951	2.32024	1.21768	0	3.38326	2.07054	7.98614	12.0585	14.537	BX004873.1	None
ENSDARG00000097123	5.14236	-2.17235	0.711183	-3.05456	0.00225392	0.00660127	3.92927	1.16012	6.0884	0	1.12775	2.07054	6.53411	13.4772	11.8939	FP102170.1	None
ENSDARG00000087978	5.16821	-2.185	0.630842	-3.46363	0.000532947	0.0017667	2.61951	0	4.87072	2.4375	3.38326	1.03527	11.6162	10.6399	9.91157	CU657980.2	None
ENSDARG00000076789	5.17494	-2.41439	0.674021	-3.58207	0.000340889	0.00117313	0	1.16012	1.21768	4.875	1.12775	4.14109	11.6162	9.22123	13.2154	cx32.2	connexin 32.2 [Source:NCBI gene;Acc:566647]
ENSDARG00000094374	5.17634	-2.03545	0.583779	-3.48669	0.000489045	0.0016335	2.61951	2.32024	3.65304	2.4375	2.25551	2.07054	10.1642	8.5119	12.5546	si:ch211-165f21.2	si:ch211-165f21.2 [Source:ZFIN;Acc:ZDB-GENE-060503-12]
ENSDARG00000115903	5.18067	-1.82827	0.705959	-2.58977	0.00960409	0.0242561	5.23902	1.16012	1.21768	6.09375	2.25551	1.03527	15.9723	6.38393	7.26848	KIRREL3	kirre like nephrin family adhesion molecule 3 [Source:HGNC Symbol;Acc:HGNC:23204]
ENSDARG00000078411	5.22358	-3.00543	0.674691	-4.45454	8.41e-06	3.72e-05	1.30976	0	2.43536	2.4375	1.12775	2.07054	10.8902	14.1865	12.5546	hspb15	heat shock protein, alpha-crystallin-related, b15 [Source:ZFIN;Acc:ZDB-GENE-080214-5]
ENSDARG00000094886	5.2602	-2.61005	0.662079	-3.9422	8.07e-05	0.000309923	2.61951	2.32024	0	1.21875	3.38326	2.07054	10.1642	16.3145	9.25079	si:dkey-266f7.5	si:dkey-266f7.5 [Source:ZFIN;Acc:ZDB-GENE-070705-437]
ENSDARG00000005913	5.26515	-1.62925	0.704242	-2.31348	0.0206964	0.0477487	6.54878	1.16012	0	1.21875	3.38326	6.21163	11.6162	10.6399	6.60771	tgm1l3	transglutaminase 1 like 3 [Source:ZFIN;Acc:ZDB-GENE-120718-1]
ENSDARG00000038072	5.29256	-4.66734	0.952647	-4.89933	9.62e-07	4.79e-06	0	0	0	0	1.12775	2.07054	13.0682	14.1865	17.18	ptx4	pentraxin 4, long [Source:ZFIN;Acc:ZDB-GENE-120215-70]
ENSDARG00000043095	5.32388	-1.80103	0.564962	-3.18787	0.00143325	0.00438182	2.61951	2.32024	3.65304	2.4375	2.25551	4.14109	8.71215	9.22123	12.5546	kctd6a	potassium channel tetramerization domain containing 6a [Source:ZFIN;Acc:ZDB-GENE-050208-474]
ENSDARG00000042677	5.33617	-1.52556	0.60723	-2.51233	0.0119937	0.0295227	3.92927	4.64048	0	1.21875	5.63877	4.14109	8.71215	8.5119	11.2331	cadm1b	cell adhesion molecule 1b [Source:ZFIN;Acc:ZDB-GENE-080327-34]
ENSDARG00000078266	5.36617	-1.3956	0.599959	-2.32615	0.0200104	0.0463406	3.92927	2.32024	3.65304	1.21875	4.51101	5.17636	5.8081	7.80258	13.8762	twist2	twist2 [Source:ZFIN;Acc:ZDB-GENE-980526-235]
ENSDARG00000036897	5.41651	-2.15097	0.644759	-3.33609	0.000849655	0.00271939	0	5.8006	3.65304	1.21875	2.25551	2.07054	14.5203	10.6399	8.59002	sgms2b	sphingomyelin synthase 2b [Source:ZFIN;Acc:ZDB-GENE-040801-162]
ENSDARG00000086305	5.41961	-1.73489	0.680722	-2.5486	0.0108157	0.0269362	1.30976	1.16012	2.43536	3.65625	2.25551	7.24691	5.8081	16.3145	8.59002	si:ch211-63b16.4	si:ch211-63b16.4 [Source:ZFIN;Acc:ZDB-GENE-131121-480]
ENSDARG00000086603	5.45324	-6.24115	1.01972	-6.12045	9.33e-10	6.38e-09	0	0	0	0	0	0	13.0682	24.1171	11.8939	zgc:136963	zgc:136963 [Source:ZFIN;Acc:ZDB-GENE-060312-8]
ENSDARG00000074069	5.46338	-1.82331	0.774723	-2.3535	0.0185978	0.0434977	7.85853	4.64048	1.21768	0	0	4.14109	11.6162	7.80258	11.8939	zgc:171452	zgc:171452 [Source:ZFIN;Acc:ZDB-GENE-071004-84]
ENSDARG00000006093	5.47503	-1.74944	0.67998	-2.57278	0.0100885	0.0253229	0	2.32024	2.43536	2.4375	7.89427	3.10582	5.8081	12.0585	13.2154	cdk15	cyclin-dependent kinase 15 [Source:NCBI gene;Acc:791619]
ENSDARG00000015627	5.47539	-1.72054	0.559765	-3.07369	0.00211431	0.00623	2.61951	2.32024	1.21768	3.65625	4.51101	4.14109	10.1642	12.0585	8.59002	rgs6	regulator of G protein signaling 6 [Source:ZFIN;Acc:ZDB-GENE-030131-31]
ENSDARG00000055754	5.48097	-1.55876	0.58018	-2.68668	0.00721666	0.0188374	2.61951	4.64048	2.43536	2.4375	6.76652	1.03527	10.1642	10.6399	8.59002	smc1a	structural maintenance of chromosomes 1A [Source:ZFIN;Acc:ZDB-GENE-090506-9]
ENSDARG00000029039	5.49352	-4.2368	0.930883	-4.55138	5.33e-06	2.42e-05	1.30976	1.16012	2.43536	0	0	0	19.6023	7.09325	17.8408	zdhhc23a	zinc finger DHHC-type containing 23a [Source:ZFIN;Acc:ZDB-GENE-060526-38]
ENSDARG00000111102	5.5194	-1.55631	0.61454	-2.53248	0.0113259	0.0280718	5.23902	1.16012	2.43536	6.09375	1.12775	4.14109	13.7942	7.09325	8.59002	camk2n2	calcium/calmodulin-dependent protein kinase II inhibitor 2 [Source:ZFIN;Acc:ZDB-GENE-040718-389]
ENSDARG00000092881	5.52838	-2.17798	0.635941	-3.42482	0.000615207	0.00201869	5.23902	1.16012	1.21768	1.21875	2.25551	4.14109	13.0682	14.1865	7.26848	BX649294.1	RNA binding motif protein 20 [Source:NCBI gene;Acc:497540]
ENSDARG00000026753	5.53503	-1.41799	0.616166	-2.30132	0.0213738	0.0490975	3.92927	6.96072	3.65304	3.65625	2.25551	1.03527	5.08209	11.3492	11.8939	grik4	glutamate receptor, ionotropic, kainate 4 [Source:ZFIN;Acc:ZDB-GENE-070821-5]
ENSDARG00000037861	5.54371	-1.44029	0.550701	-2.61537	0.00891312	0.0226957	6.54878	3.48036	1.21768	2.4375	3.38326	4.14109	10.1642	9.93055	8.59002	slc2a3b	solute carrier family 2 member 3b [Source:ZFIN;Acc:ZDB-GENE-121031-5]
ENSDARG00000060152	5.56649	-1.47456	0.587004	-2.512	0.0120047	0.0295436	1.30976	2.32024	4.87072	3.65625	5.63877	3.10582	5.8081	13.4772	9.91157	fam155b	family with sequence similarity 155 member B [Source:NCBI gene;Acc:791161]
ENSDARG00000079620	5.58834	-1.3246	0.560882	-2.36163	0.0181948	0.0426623	5.23902	4.64048	3.65304	2.4375	2.25551	4.14109	12.3422	5.6746	9.91157	amigo1	adhesion molecule with Ig-like domain 1 [Source:ZFIN;Acc:ZDB-GENE-060503-114]
ENSDARG00000088828	5.59848	-2.06562	0.687699	-3.00367	0.00266743	0.0077	0	2.32024	6.0884	3.65625	0	4.14109	8.71215	14.8958	10.5723	paqr8	progestin and adipoQ receptor family member VIII [Source:ZFIN;Acc:ZDB-GENE-030728-3]
ENSDARG00000096791	5.60555	-2.20366	0.608199	-3.62326	0.000290916	0.00101223	2.61951	2.32024	1.21768	4.875	1.12775	3.10582	13.0682	14.1865	7.92925	si:ch73-344o19.1	si:ch73-344o19.1 [Source:ZFIN;Acc:ZDB-GENE-081104-282]
ENSDARG00000095324	5.62204	-3.58922	0.939146	-3.82179	0.000132487	0.000490293	5.23902	0	1.21768	0	0	1.03527	7.26013	12.0585	23.7878	galnt8b.2	polypeptide N-acetylgalactosaminyltransferase 8b, tandem duplicate 2 [Source:ZFIN;Acc:ZDB-GENE-041210-84]
ENSDARG00000075891	5.62975	-2.21905	0.722936	-3.06949	0.00214422	0.00630456	1.30976	3.48036	0	3.65625	6.76652	0	10.8902	11.3492	13.2154	sall1b	spalt-like transcription factor 1b [Source:ZFIN;Acc:ZDB-GENE-020228-3]
ENSDARG00000075975	5.65695	-1.57424	0.624338	-2.52145	0.0116871	0.0288671	6.54878	1.16012	4.87072	4.875	2.25551	1.03527	8.71215	14.1865	7.26848	slc45a3	solute carrier family 45 member 3 [Source:ZFIN;Acc:ZDB-GENE-070509-3]
ENSDARG00000115041	5.6647	-1.50811	0.52289	-2.88417	0.00392442	0.0109131	3.92927	3.48036	3.65304	2.4375	3.38326	4.14109	10.1642	9.22123	10.5723	ftr50	finTRIM family, member 50 [Source:ZFIN;Acc:ZDB-GENE-080215-17]
ENSDARG00000103981	5.67666	-1.64474	0.589805	-2.78862	0.00529327	0.0142581	3.92927	3.48036	4.87072	1.21875	3.38326	3.10582	10.8902	5.6746	14.537	bhlha9	basic helix-loop-helix family, member a9 [Source:NCBI gene;Acc:323481]
ENSDARG00000095695	5.73133	-1.80176	0.602576	-2.9901	0.00278882	0.00802058	2.61951	0	7.30609	2.4375	3.38326	3.10582	9.43817	12.0585	11.2331	ms4a17a.10	membrane-spanning 4-domains, subfamily A, member 17A.10 [Source:ZFIN;Acc:ZDB-GENE-080829-3]
ENSDARG00000114472	5.74208	-3.67378	0.732245	-5.01715	5.24e-07	2.71e-06	0	1.16012	1.21768	1.21875	2.25551	1.03527	13.7942	18.4425	12.5546	ctxn3	cortexin 3 [Source:ZFIN;Acc:ZDB-GENE-161214-1]
ENSDARG00000061497	5.7626	-2.60855	0.66902	-3.89906	9.66e-05	0.000365203	0	3.48036	0	3.65625	4.51101	1.03527	12.3422	15.6052	11.2331	thsd7bb	thrombospondin, type I, domain containing 7Bb [Source:ZFIN;Acc:ZDB-GENE-090708-2]
ENSDARG00000094782	5.77184	-1.29217	0.526176	-2.45577	0.0140584	0.0340044	2.61951	3.48036	3.65304	6.09375	2.25551	5.17636	9.43817	10.6399	8.59002	si:ch211-196h16.4	si:ch211-196h16.4 [Source:ZFIN;Acc:ZDB-GENE-081029-1]
ENSDARG00000042984	5.77943	-2.12425	0.571727	-3.7155	0.000202799	0.000725136	1.30976	1.16012	4.87072	2.4375	3.38326	3.10582	13.0682	12.7679	9.91157	fpr1	formyl peptide receptor 1 [Source:ZFIN;Acc:ZDB-GENE-121227-2]
ENSDARG00000052948	5.78753	-1.7914	0.625895	-2.86214	0.00420788	0.011623	6.54878	5.8006	2.43536	1.21875	2.25551	1.03527	7.98614	14.8958	9.91157	nppal	natriuretic peptide A-like [Source:ZFIN;Acc:ZDB-GENE-081022-175]
ENSDARG00000056210	5.80567	-1.72873	0.568542	-3.04063	0.00236083	0.0068953	2.61951	4.64048	3.65304	1.21875	1.12775	6.21163	11.6162	9.93055	11.2331	hspa1b	heat shock protein family A (Hsp70) member 1B [Source:ZFIN;Acc:ZDB-GENE-060503-867]
ENSDARG00000044774	5.82035	-1.84924	0.611273	-3.02523	0.00248441	0.00721913	2.61951	1.16012	3.65304	2.4375	5.63877	3.10582	17.4243	7.09325	9.25079	pou5f3	POU domain, class 5, transcription factor 3 [Source:NCBI gene;Acc:30333]
ENSDARG00000075450	5.8472	-1.98556	0.645418	-3.07639	0.00209523	0.00618238	0	2.32024	4.87072	7.3125	1.12775	2.07054	10.1642	14.1865	10.5723	mkxa	mohawk homeobox a [Source:ZFIN;Acc:ZDB-GENE-080513-1]
ENSDARG00000043802	5.85914	-2.03164	0.622428	-3.26406	0.00109828	0.00344272	1.30976	3.48036	0	2.4375	6.76652	3.10582	10.1642	14.8958	10.5723	ms4a17a.8	membrane-spanning 4-domains, subfamily A, member 17A.8 [Source:ZFIN;Acc:ZDB-GENE-070705-365]
ENSDARG00000099164	5.90022	-2.3391	0.642624	-3.63992	0.00027272	0.000953907	1.30976	4.64048	3.65304	0	1.12775	4.14109	14.5203	8.5119	15.1977	nacc1a	nucleus accumbens associated 1, BEN and BTB (POZ) domain containing a [Source:ZFIN;Acc:ZDB-GENE-010319-3]
ENSDARG00000044605	5.93271	-1.78844	0.623993	-2.86613	0.00415528	0.0114947	0	1.16012	6.0884	2.4375	4.51101	5.17636	12.3422	7.80258	13.8762	stx12l	syntaxin 12, like [Source:ZFIN;Acc:ZDB-GENE-110715-1]
ENSDARG00000100772	5.9336	-1.88743	0.660769	-2.85642	0.00428445	0.0118127	5.23902	3.48036	0	4.875	0	5.17636	10.1642	9.93055	14.537	si:ch211-154c21.1	si:ch211-154c21.1 [Source:ZFIN;Acc:ZDB-GENE-141216-146]
ENSDARG00000099793	5.95619	-1.63005	0.595927	-2.73531	0.00623211	0.0165043	5.23902	4.64048	2.43536	2.4375	1.12775	5.17636	5.8081	14.1865	12.5546	cspg5b	chondroitin sulfate proteoglycan 5b [Source:ZFIN;Acc:ZDB-GENE-060503-368]
ENSDARG00000035899	5.9936	-1.54381	0.625166	-2.46944	0.0135326	0.0328831	0	2.32024	1.21768	7.3125	6.76652	4.14109	12.3422	9.93055	9.91157	lingo1b	leucine rich repeat and Ig domain containing 1b [Source:NCBI gene;Acc:447837]
ENSDARG00000077329	6.0068	-1.77656	0.630925	-2.81581	0.00486546	0.0132189	1.30976	1.16012	4.87072	4.875	5.63877	2.07054	15.2463	5.6746	13.2154	nlgn2a	neuroligin 2a [Source:ZFIN;Acc:ZDB-GENE-090918-2]
ENSDARG00000040474	6.01876	-1.89867	0.596727	-3.18181	0.00146358	0.00446397	2.61951	4.64048	3.65304	4.875	1.12775	2.07054	10.8902	17.0238	7.26848	snx10b	sorting nexin 10b [Source:NCBI gene;Acc:569469]
ENSDARG00000058498	6.04846	-2.21582	0.635766	-3.48528	0.000491629	0.00164165	1.30976	2.32024	4.87072	1.21875	4.51101	2.07054	13.7942	17.7331	6.60771	slc9a3.1	solute carrier family 9 member A3, tandem duplicate 1 [Source:ZFIN;Acc:ZDB-GENE-060503-545]
ENSDARG00000033447	6.05587	-2.01406	0.696101	-2.89334	0.00381163	0.0106274	3.92927	2.32024	4.87072	6.09375	1.12775	0	6.53411	17.7331	11.8939	nxph1	neurexophilin 1 [Source:ZFIN;Acc:ZDB-GENE-040718-231]
ENSDARG00000089724	6.06551	-2.39563	0.610525	-3.92389	8.71e-05	0.000332433	2.61951	2.32024	0	1.21875	4.51101	4.14109	15.9723	9.93055	13.8762	cyldb	cylindromatosis (turban tumor syndrome), b [Source:ZFIN;Acc:ZDB-GENE-100208-1]
ENSDARG00000062974	6.07422	-1.29456	0.523073	-2.47491	0.0133268	0.032444	3.92927	2.32024	2.43536	6.09375	4.51101	5.17636	12.3422	9.93055	7.92925	itga2.2	integrin, alpha 2 (CD49B, alpha 2 subunit of VLA-2 receptor), tandem duplicate 2 [Source:ZFIN;Acc:ZDB-GENE-091118-70]
ENSDARG00000074863	6.07974	-2.11162	0.644117	-3.27832	0.00104427	0.00328936	0	3.48036	0	4.875	5.63877	3.10582	14.5203	9.22123	13.8762	TMEM132C	si:dkey-112m2.1 [Source:ZFIN;Acc:ZDB-GENE-091116-15]
ENSDARG00000075942	6.10389	-1.46055	0.520853	-2.80415	0.00504502	0.0136621	2.61951	3.48036	3.65304	2.4375	4.51101	6.21163	11.6162	8.5119	11.8939	FRMD5	si:ch211-69m14.1 [Source:ZFIN;Acc:ZDB-GENE-050419-226]
ENSDARG00000071384	6.11751	-1.56823	0.619767	-2.53035	0.0113948	0.0282215	1.30976	8.12084	4.87072	3.65625	0	4.14109	13.0682	10.6399	9.25079	slc7a11	solute carrier family 7 member 11 [Source:ZFIN;Acc:ZDB-GENE-150416-1]
ENSDARG00000063544	6.1344	-1.45959	0.536304	-2.72156	0.00649736	0.0171328	3.92927	1.16012	2.43536	4.875	4.51101	6.21163	12.3422	8.5119	11.2331	pip4k2ab	phosphatidylinositol-5-phosphate 4-kinase, type II, alpha b [Source:ZFIN;Acc:ZDB-GENE-070912-272]
ENSDARG00000097492	6.14841	-1.60973	0.605378	-2.65906	0.007836	0.0202677	1.30976	2.32024	2.43536	2.4375	9.02203	4.14109	15.2463	8.5119	9.91157	AL772314.1	None
ENSDARG00000079008	6.15473	-1.86937	0.565555	-3.30538	0.00094849	0.00301211	1.30976	1.16012	3.65304	3.65625	3.38326	6.21163	10.8902	9.93055	15.1977	si:dkey-7f3.9	si:dkey-7f3.9 [Source:ZFIN;Acc:ZDB-GENE-100922-197]
ENSDARG00000096558	6.15931	-1.84903	0.694022	-2.66423	0.00771651	0.0199831	1.30976	0	8.52377	1.21875	4.51101	4.14109	10.1642	16.3145	9.25079	CR556696.1	None
ENSDARG00000105190	6.17236	-2.13488	0.601897	-3.54692	0.000389756	0.00132601	1.30976	1.16012	2.43536	4.875	2.25551	5.17636	8.71215	17.7331	11.8939	rhbdl3	rhomboid, veinlet-like 3 (Drosophila) [Source:ZFIN;Acc:ZDB-GENE-050417-2]
ENSDARG00000015554	6.17745	-1.97904	0.621968	-3.18189	0.00146315	0.00446326	3.92927	1.16012	2.43536	4.875	1.12775	5.17636	15.9723	6.38393	14.537	zic2a	zic family member 2 (odd-paired homolog, Drosophila), a [Source:ZFIN;Acc:ZDB-GENE-000710-4]
ENSDARG00000025131	6.25367	-1.65391	0.554484	-2.98278	0.00285639	0.00819767	1.30976	4.64048	4.87072	1.21875	3.38326	6.21163	10.8902	9.22123	14.537	lbx2	ladybird homeobox 2 [Source:ZFIN;Acc:ZDB-GENE-001206-2]
ENSDARG00000055740	6.28799	-2.61002	0.624509	-4.17932	2.92e-05	0.000120348	2.61951	1.16012	1.21768	3.65625	0	5.17636	15.9723	14.8958	11.8939	2022-03-09	membrane-associated ring finger (C3HC4) 9 [Source:ZFIN;Acc:ZDB-GENE-081031-71]
ENSDARG00000071325	6.33309	-2.02476	0.580427	-3.4884	0.000485929	0.00162402	3.92927	0	4.87072	3.65625	2.25551	4.14109	8.71215	14.8958	14.537	cbarpb	CACN subunit beta associated regulatory protein b [Source:ZFIN;Acc:ZDB-GENE-050208-507]
ENSDARG00000097077	6.33367	-1.32727	0.562507	-2.35957	0.0182963	0.0428705	2.61951	2.32024	2.43536	2.4375	9.02203	6.21163	10.8902	8.5119	12.5546	CR318607.1	None
ENSDARG00000094734	6.36462	-1.99714	0.630319	-3.16847	0.00153245	0.00465877	6.54878	4.64048	2.43536	2.4375	2.25551	1.03527	19.6023	7.09325	11.2331	CR392363.1	None
ENSDARG00000014081	6.42679	-1.72276	0.643184	-2.67848	0.00739571	0.0192487	1.30976	0	6.0884	1.21875	6.76652	6.21163	12.3422	11.3492	12.5546	fam184a	family with sequence similarity 184 member A [Source:ZFIN;Acc:ZDB-GENE-041014-214]
ENSDARG00000055585	6.45546	-1.8021	0.685142	-2.63026	0.00853207	0.0218328	0	3.48036	2.43536	10.9688	2.25551	2.07054	9.43817	14.8958	12.5546	c1galt1a	core 1 synthase, glycoprotein-N-acetylgalactosamine 3-beta-galactosyltransferase, 1a [Source:NCBI gene;Acc:557675]
ENSDARG00000098049	6.47754	-1.62711	0.588758	-2.76363	0.00571627	0.0152633	0	4.64048	1.21768	6.09375	3.38326	7.24691	13.7942	11.3492	10.5723	BX248121.1	None
ENSDARG00000002507	6.47831	-1.38108	0.531198	-2.59993	0.00932416	0.0236311	1.30976	4.64048	3.65304	3.65625	5.63877	6.21163	7.26013	12.0585	13.8762	itga10	integrin, alpha 10 [Source:ZFIN;Acc:ZDB-GENE-100922-54]
ENSDARG00000074746	6.52427	-3.36683	0.699053	-4.81628	1.46e-06	7.14e-06	3.92927	3.48036	0	2.4375	0	0	16.6983	16.3145	15.8585	kcnd1	potassium voltage-gated channel, Shal-related subfamily, member 1 [Source:ZFIN;Acc:ZDB-GENE-081105-40]
ENSDARG00000062744	6.53406	-1.85002	0.649846	-2.84685	0.00441535	0.0121333	1.30976	4.64048	3.65304	1.21875	9.02203	1.03527	17.4243	9.93055	10.5723	scn1lab	sodium channel, voltage-gated, type I like, alpha b [Source:ZFIN;Acc:ZDB-GENE-060906-1]
ENSDARG00000041925	6.54691	-1.83797	0.550164	-3.34078	0.000835446	0.00267612	1.30976	1.16012	4.87072	6.09375	5.63877	2.07054	13.0682	13.4772	11.2331	cryba2b	crystallin, beta A2b [Source:ZFIN;Acc:ZDB-GENE-040718-324]
ENSDARG00000104973	6.5511	-2.90004	0.743082	-3.90271	9.51e-05	0.000360313	0	1.16012	2.43536	0	2.25551	6.21163	9.43817	16.3145	21.1447	wnt5a	wingless-type MMTV integration site family, member 5a [Source:ZFIN;Acc:ZDB-GENE-060328-3]
ENSDARG00000045832	6.5917	-4.53251	0.842148	-5.38208	7.36e-08	4.17e-07	2.61951	0	0	0	2.25551	0	18.8763	17.7331	17.8408	cart2	cocaine- and amphetamine-regulated transcript 2 [Source:ZFIN;Acc:ZDB-GENE-050417-23]
ENSDARG00000098856	6.63421	-1.4952	0.506682	-2.95096	0.00316789	0.00901169	6.54878	5.8006	3.65304	2.4375	3.38326	3.10582	12.3422	9.22123	13.2154	ENSDARG00000098856	ryanodine receptor 2a (cardiac) [Source:NCBI gene;Acc:100126126]
ENSDARG00000102015	6.63695	-1.1518	0.495416	-2.32491	0.0200766	0.0464719	3.92927	5.8006	3.65304	7.3125	5.63877	2.07054	10.1642	9.93055	11.2331	CABZ01037298.1	RNA-binding protein Musashi homolog 1-like [Source:NCBI gene;Acc:100537556]
ENSDARG00000052787	6.6525	-1.41087	0.490659	-2.87547	0.00403429	0.0111866	3.92927	3.48036	4.87072	2.4375	6.76652	4.14109	11.6162	12.0585	10.5723	zdhhc12b	zinc finger DHHC-type containing 12b [Source:ZFIN;Acc:ZDB-GENE-070705-356]
ENSDARG00000092142	6.66067	-4.54367	0.834181	-5.44686	5.13e-08	2.95e-07	2.61951	1.16012	1.21768	0	0	0	18.1503	16.3145	20.4839	BX663503.1	None
ENSDARG00000101532	6.66468	-2.14352	0.544268	-3.93836	8.2e-05	0.000314611	3.92927	3.48036	0	3.65625	3.38326	4.14109	15.9723	14.1865	11.2331	si:ch211-1f22.3	si:ch211-1f22.3 [Source:ZFIN;Acc:ZDB-GENE-121214-89]
ENSDARG00000009885	6.69595	-1.80765	0.570637	-3.16777	0.00153615	0.00466942	1.30976	1.16012	4.87072	3.65625	3.38326	7.24691	17.4243	10.6399	10.5723	sult3st1	sulfotransferase family 3, cytosolic sulfotransferase 1 [Source:ZFIN;Acc:ZDB-GENE-061207-52]
ENSDARG00000037495	6.69981	-2.0692	0.809542	-2.55601	0.010588	0.0264342	0	3.48036	0	2.4375	11.2775	2.07054	10.8902	15.6052	14.537	rtn4rl2b	reticulon 4 receptor-like 2b [Source:ZFIN;Acc:ZDB-GENE-040310-2]
ENSDARG00000095609	6.70016	-4.56724	0.834093	-5.4757	4.36e-08	2.53e-07	0	1.16012	0	2.4375	1.12775	0	16.6983	17.7331	21.1447	ftr60	finTRIM family, member 60 [Source:ZFIN;Acc:ZDB-GENE-160628-2]
ENSDARG00000090297	6.70371	-2.57475	0.59884	-4.29956	1.71e-05	7.26e-05	3.92927	0	1.21768	3.65625	1.12775	5.17636	14.5203	14.1865	16.5193	ldlrad2	low density lipoprotein receptor class A domain containing 2 [Source:ZFIN;Acc:ZDB-GENE-110204-1]
ENSDARG00000070507	6.7112	-2.41555	0.582501	-4.14686	3.37e-05	0.000137475	2.61951	1.16012	1.21768	4.875	5.63877	1.03527	12.3422	16.3145	15.1977	trpc4a	transient receptor potential cation channel, subfamily C, member 4a [Source:ZFIN;Acc:ZDB-GENE-131217-1]
ENSDARG00000055565	6.7135	-3.44717	0.722666	-4.77008	1.84e-06	8.9e-06	1.30976	0	1.21768	3.65625	1.12775	2.07054	8.71215	19.8611	22.4662	cacnb2b	calcium channel, voltage-dependent, beta 2b [Source:ZFIN;Acc:ZDB-GENE-050208-129]
ENSDARG00000105075	6.74518	-1.39372	0.589495	-2.36425	0.0180665	0.0424127	6.54878	0	4.87072	7.3125	5.63877	2.07054	14.5203	8.5119	11.2331	BX324216.2	gastrula zinc finger protein XlCGF57.1-like [Source:NCBI gene;Acc:108181150]
ENSDARG00000103817	6.75691	-1.56392	0.506868	-3.08545	0.00203243	0.00601155	3.92927	2.32024	2.43536	4.875	6.76652	4.14109	14.5203	9.93055	11.8939	tmem42b	transmembrane protein 42b [Source:ZFIN;Acc:ZDB-GENE-170410-1]
ENSDARG00000053186	6.75978	-1.35979	0.555161	-2.44936	0.0143109	0.0345257	0	2.32024	6.0884	7.3125	4.51101	6.21163	13.7942	11.3492	9.25079	vstm4b	V-set and transmembrane domain containing 4b [Source:ZFIN;Acc:ZDB-GENE-080303-17]
ENSDARG00000079581	6.77556	-1.34568	0.490399	-2.74405	0.00606862	0.0161209	2.61951	4.64048	6.0884	4.875	3.38326	5.17636	9.43817	14.1865	10.5723	nyap2a	neuronal tyrosine-phosphorylated phosphoinositide-3-kinase adaptor 2a [Source:ZFIN;Acc:ZDB-GENE-131121-129]
ENSDARG00000019451	6.78132	-2.55759	0.592686	-4.31526	1.59e-05	6.79e-05	5.23902	4.64048	2.43536	1.21875	2.25551	0	15.2463	13.4772	16.5193	pcsk2	proprotein convertase subtilisin/kexin type 2 [Source:ZFIN;Acc:ZDB-GENE-090608-1]
ENSDARG00000036295	6.78881	-1.90503	0.527314	-3.61271	0.00030301	0.00105069	5.23902	2.32024	1.21768	6.09375	4.51101	2.07054	12.3422	12.7679	14.537	golga7ba	golgin A7 family, member Ba [Source:ZFIN;Acc:ZDB-GENE-050417-14]
ENSDARG00000035338	6.79206	-1.43979	0.502434	-2.86563	0.00416181	0.01151	6.54878	3.48036	2.43536	4.875	4.51101	4.14109	15.2463	10.6399	9.25079	tppp2	tubulin polymerization-promoting protein family member 2 [Source:ZFIN;Acc:ZDB-GENE-140106-24]
ENSDARG00000040668	6.79996	-1.79953	0.522013	-3.44729	0.000566237	0.00186828	5.23902	4.64048	3.65304	3.65625	1.12775	4.14109	10.1642	12.0585	16.5193	lrrc51	leucine rich repeat containing 51 [Source:ZFIN;Acc:ZDB-GENE-060929-962]
ENSDARG00000008720	6.81246	-2.52363	0.674463	-3.74169	0.000182784	0.000659035	0	3.48036	1.21768	0	3.38326	7.24691	14.5203	15.6052	15.8585	lmo3	LIM domain only 3 [Source:NCBI gene;Acc:553774]
ENSDARG00000097950	6.81928	-1.68283	0.530094	-3.1746	0.00150043	0.0045704	7.85853	3.48036	2.43536	1.21875	4.51101	4.14109	10.8902	15.6052	11.2331	BX663520.2	None
ENSDARG00000012667	6.82265	-1.95209	0.57448	-3.39801	0.000678785	0.00220771	1.30976	4.64048	4.87072	3.65625	2.25551	4.14109	10.1642	9.22123	21.1447	tfap2b	transcription factor AP-2 beta [Source:ZFIN;Acc:ZDB-GENE-050417-394]
ENSDARG00000034165	6.8276	-1.96664	0.657501	-2.99108	0.00277992	0.00799991	0	3.48036	7.30609	2.4375	2.25551	5.17636	15.2463	6.38393	19.1624	lingo1a	leucine rich repeat and Ig domain containing 1a [Source:ZFIN;Acc:ZDB-GENE-080327-16]
ENSDARG00000022971	6.84143	-2.0636	0.563677	-3.66096	0.000251268	0.000884586	2.61951	4.64048	3.65304	2.4375	3.38326	3.10582	18.1503	16.3145	7.26848	epha6	eph receptor A6 [Source:ZFIN;Acc:ZDB-GENE-090311-43]
ENSDARG00000056019	6.90092	-1.67589	0.632539	-2.64947	0.00806189	0.0207919	1.30976	2.32024	0	4.875	6.76652	8.28218	15.9723	11.3492	11.2331	ttbk1a	tau tubulin kinase 1a [Source:ZFIN;Acc:ZDB-GENE-100609-4]
ENSDARG00000078645	6.91501	-2.61215	0.578684	-4.51395	6.36e-06	2.86e-05	2.61951	0	3.65304	3.65625	4.51101	1.03527	17.4243	13.4772	15.8585	si:ch73-62l21.1	si:ch73-62l21.1 [Source:ZFIN;Acc:ZDB-GENE-120215-179]
ENSDARG00000024492	6.92774	-2.21121	0.554623	-3.98687	6.7e-05	0.000260297	3.92927	2.32024	1.21768	6.09375	1.12775	4.14109	15.9723	16.3145	11.2331	col9a2	procollagen, type IX, alpha 2 [Source:ZFIN;Acc:ZDB-GENE-030131-9786]
ENSDARG00000062481	6.93214	-1.19482	0.471593	-2.53358	0.0112905	0.0279959	2.61951	5.8006	3.65304	6.09375	5.63877	5.17636	10.1642	11.3492	11.8939	mlphb	melanophilin b [Source:ZFIN;Acc:ZDB-GENE-070803-2]
ENSDARG00000078417	6.93672	-2.09357	0.877983	-2.38452	0.0171013	0.0404199	1.30976	10.4411	6.0884	0	0	2.07054	18.1503	8.5119	15.8585	plxdc1	plexin domain containing 1 [Source:ZFIN;Acc:ZDB-GENE-081104-391]
ENSDARG00000045067	6.94244	-3.73229	0.697485	-5.35107	8.74e-08	4.9e-07	0	3.48036	2.43536	0	1.12775	1.03527	21.0544	14.1865	19.1624	kcnk1a	potassium channel, subfamily K, member 1a [Source:ZFIN;Acc:ZDB-GENE-070620-26]
ENSDARG00000059485	6.94341	-1.21056	0.518596	-2.33429	0.0195804	0.0454351	3.92927	6.96072	1.21768	3.65625	6.76652	6.21163	12.3422	13.4772	7.92925	emb	embigin [Source:ZFIN;Acc:ZDB-GENE-070705-158]
ENSDARG00000100889	6.97502	-1.63901	0.516908	-3.1708	0.00152018	0.0046251	3.92927	4.64048	4.87072	3.65625	2.25551	5.17636	15.2463	7.80258	15.1977	galnt18a	UDP-N-acetyl-alpha-D-galactosamine:polypeptide N-acetylgalactosaminyltransferase 18a [Source:ZFIN;Acc:ZDB-GENE-080723-30]
ENSDARG00000008723	6.97843	-1.30761	0.486989	-2.68509	0.00725101	0.0189207	2.61951	3.48036	6.0884	6.09375	5.63877	4.14109	8.71215	13.4772	12.5546	prkcba	protein kinase C, beta a [Source:ZFIN;Acc:ZDB-GENE-040426-1354]
ENSDARG00000077654	6.97878	-1.20773	0.501043	-2.41043	0.0159339	0.037934	2.61951	5.8006	6.0884	4.875	3.38326	6.21163	13.7942	12.7679	7.26848	grm8a	glutamate receptor, metabotropic 8a [Source:ZFIN;Acc:ZDB-GENE-110421-2]
ENSDARG00000061421	6.99488	-2.2319	0.577599	-3.86411	0.000111496	0.000417456	1.30976	4.64048	6.0884	1.21875	4.51101	1.03527	18.8763	12.0585	13.2154	BRSK2	BR serine/threonine kinase 2a [Source:NCBI gene;Acc:100334759]
ENSDARG00000044550	7.01766	-2.25912	0.715315	-3.15822	0.00158736	0.00481252	3.92927	1.16012	0	1.21875	10.1498	2.07054	15.2463	14.1865	15.1977	hif1al2	hypoxia inducible factor 1 subunit alpha, like 2 [Source:ZFIN;Acc:ZDB-GENE-050211-2]
ENSDARG00000112889	7.02789	-3.55287	0.681454	-5.21367	1.85e-07	1e-06	0	0	0	2.4375	2.25551	4.14109	17.4243	19.1518	17.8408	rab38b	RAB38b, member of RAS oncogene family [Source:ZFIN;Acc:ZDB-GENE-091204-345]
ENSDARG00000095159	7.04321	-1.22368	0.515193	-2.37518	0.0175404	0.0413276	7.85853	4.64048	2.43536	1.21875	7.89427	5.17636	10.1642	12.7679	11.2331	BX649500.1	None
ENSDARG00000036186	7.06081	-1.56657	0.564691	-2.77421	0.00553353	0.0148451	0	4.64048	7.30609	6.09375	3.38326	4.14109	7.98614	13.4772	16.5193	mbpa	myelin basic protein a [Source:ZFIN;Acc:ZDB-GENE-030128-2]
ENSDARG00000025013	7.06152	-2.67895	0.54694	-4.89806	9.68e-07	4.82e-06	1.30976	2.32024	2.43536	2.4375	3.38326	3.10582	13.7942	15.6052	19.1624	gna14a	guanine nucleotide binding protein (G protein), alpha 14a [Source:ZFIN;Acc:ZDB-GENE-081105-76]
ENSDARG00000070511	7.08666	-2.40974	0.551873	-4.36648	1.26e-05	5.45e-05	2.61951	4.64048	0	2.4375	4.51101	3.10582	13.0682	14.8958	18.5016	si:dkey-183j2.10	si:dkey-183j2.10 [Source:ZFIN;Acc:ZDB-GENE-130530-729]
ENSDARG00000036985	7.08737	-1.49331	0.519394	-2.8751	0.00403898	0.0111969	3.92927	4.64048	1.21768	3.65625	4.51101	8.28218	9.43817	14.8958	13.2154	plxnb2b	plexin b2b [Source:ZFIN;Acc:ZDB-GENE-080902-1]
ENSDARG00000038955	7.13712	-3.35139	0.63585	-5.27071	1.36e-07	7.48e-07	1.30976	4.64048	0	1.21875	2.25551	1.03527	20.3284	15.6052	17.8408	pimr68	Pim proto-oncogene, serine/threonine kinase, related 68 [Source:ZFIN;Acc:ZDB-GENE-070912-431]
ENSDARG00000100528	7.15039	-1.78966	0.541384	-3.30571	0.000947356	0.00300892	7.85853	1.16012	1.21768	4.875	3.38326	5.17636	15.9723	13.4772	11.2331	map1lc3c	microtubule-associated protein 1 light chain 3 gamma [Source:ZFIN;Acc:ZDB-GENE-040426-1080]
ENSDARG00000068255	7.17672	-4.66617	0.844926	-5.52258	3.34e-08	1.96e-07	0	1.16012	1.21768	2.4375	0	0	23.9584	21.2798	14.537	nanos3	nanos homolog 3 [Source:ZFIN;Acc:ZDB-GENE-011221-1]
ENSDARG00000039647	7.199	-1.94687	0.568595	-3.42401	0.000617048	0.00202416	2.61951	1.16012	1.21768	6.09375	6.76652	4.14109	13.0682	19.1518	10.5723	slc6a1b	solute carrier family 6 member 1b [Source:ZFIN;Acc:ZDB-GENE-041114-57]
ENSDARG00000043835	7.22075	-1.27844	0.483459	-2.64435	0.00818473	0.0210784	2.61951	4.64048	7.30609	7.3125	3.38326	4.14109	10.1642	14.1865	11.2331	rab3ab	RAB3A, member RAS oncogene family, b [Source:ZFIN;Acc:ZDB-GENE-041210-268]
ENSDARG00000097182	7.22236	-2.08837	0.625085	-3.34094	0.000834961	0.0026753	0	1.16012	2.43536	4.875	9.02203	3.10582	13.7942	12.7679	17.8408	CR848757.1	None
ENSDARG00000092600	7.2548	-6.1496	0.969333	-6.34415	2.24e-10	1.61e-09	0	0	0	0	0	1.03527	28.3145	13.4772	22.4662	si:dkey-256e7.5	si:dkey-256e7.5 [Source:ZFIN;Acc:ZDB-GENE-090313-282]
ENSDARG00000088022	7.25951	-1.75543	0.514334	-3.41301	0.000642493	0.00210053	2.61951	3.48036	3.65304	1.21875	7.89427	5.17636	13.7942	15.6052	11.8939	mhc1zfa	major histocompatibility complex class I ZFA [Source:ZFIN;Acc:ZDB-GENE-130206-9]
ENSDARG00000093958	7.26611	-2.60371	0.568949	-4.57635	4.73e-06	2.17e-05	1.30976	4.64048	2.43536	0	3.38326	4.14109	18.8763	12.7679	17.8408	BX530064.2	None
ENSDARG00000088293	7.26717	-1.40941	0.569819	-2.47343	0.0133823	0.0325639	6.54878	0	4.87072	4.875	5.63877	6.21163	11.6162	7.80258	17.8408	doc2b	double C2-like domains, beta [Source:ZFIN;Acc:ZDB-GENE-090615-1]
ENSDARG00000099880	7.27502	-2.58566	0.551902	-4.68499	2.8e-06	1.32e-05	2.61951	4.64048	2.43536	2.4375	1.12775	3.10582	13.0682	14.8958	21.1447	sp6	Sp6 transcription factor [Source:ZFIN;Acc:ZDB-GENE-040426-1824]
ENSDARG00000116042	7.28081	-1.44078	0.505521	-2.85009	0.00437062	0.0120261	2.61951	6.96072	3.65304	2.4375	5.63877	6.21163	14.5203	14.8958	8.59002	chst3b	carbohydrate (chondroitin 6) sulfotransferase 3b [Source:ZFIN;Acc:ZDB-GENE-080204-33]
ENSDARG00000005739	7.28381	-1.2322	0.503821	-2.44571	0.0144567	0.0348376	6.54878	4.64048	1.21768	3.65625	5.63877	8.28218	13.7942	9.22123	12.5546	gpm6ba	glycoprotein M6Ba [Source:ZFIN;Acc:ZDB-GENE-030710-9]
ENSDARG00000100352	7.34834	-1.70238	0.533584	-3.19047	0.00142043	0.00434547	6.54878	4.64048	6.0884	6.09375	1.12775	1.03527	14.5203	14.1865	11.8939	aglb	amylo-alpha-1, 6-glucosidase, 4-alpha-glucanotransferase b [Source:ZFIN;Acc:ZDB-GENE-050309-54]
ENSDARG00000097572	7.34895	-1.8612	0.551748	-3.37329	0.000742764	0.00239704	2.61951	1.16012	2.43536	7.3125	7.89427	2.07054	15.2463	14.1865	13.2154	ptprt	protein tyrosine phosphatase receptor type T [Source:ZFIN;Acc:ZDB-GENE-101028-4]
ENSDARG00000042646	7.35344	-2.02671	0.552285	-3.66968	0.000242856	0.000857176	1.30976	2.32024	1.21768	4.875	3.38326	8.28218	15.9723	15.6052	13.2154	zgc:77784	zgc:77784 [Source:ZFIN;Acc:ZDB-GENE-040426-1874]
ENSDARG00000101675	7.36975	-1.60081	0.561801	-2.84942	0.00437986	0.0120458	1.30976	4.64048	1.21768	6.09375	4.51101	8.28218	8.71215	17.0238	14.537	zgc:123107	zgc:123107 [Source:ZFIN;Acc:ZDB-GENE-051113-192]
ENSDARG00000079125	7.4456	-1.64467	0.559027	-2.94202	0.00326074	0.00924983	7.85853	5.8006	2.43536	6.09375	0	4.14109	13.7942	16.3145	10.5723	sowahab	sosondowah ankyrin repeat domain family member Ab [Source:ZFIN;Acc:ZDB-GENE-100910-4]
ENSDARG00000098965	7.4593	-1.69949	0.536022	-3.17056	0.00152144	0.00462774	6.54878	5.8006	2.43536	1.21875	2.25551	7.24691	10.1642	15.6052	15.8585	si:ch211-9d9.7	si:ch211-9d9.7 [Source:ZFIN;Acc:ZDB-GENE-060503-422]
ENSDARG00000098810	7.48202	-2.41833	0.594081	-4.07071	4.69e-05	0.000186657	1.30976	3.48036	0	1.21875	6.76652	5.17636	16.6983	14.1865	18.5016	VSTM2B	zgc:194678 [Source:ZFIN;Acc:ZDB-GENE-030131-8082]
ENSDARG00000011862	7.49409	-1.95373	0.553824	-3.5277	0.000419185	0.00141847	3.92927	2.32024	1.21768	2.4375	3.38326	9.31745	15.9723	16.3145	12.5546	inaa	internexin neuronal intermediate filament protein, alpha a [Source:ZFIN;Acc:ZDB-GENE-060531-65]
ENSDARG00000063577	7.52056	-1.61148	0.471044	-3.42107	0.000623745	0.00204469	3.92927	6.96072	3.65304	2.4375	4.51101	5.17636	12.3422	13.4772	15.1977	klhl35	kelch-like family member 35 [Source:ZFIN;Acc:ZDB-GENE-091118-66]
ENSDARG00000061432	7.56689	-3.8728	0.675489	-5.73333	9.85e-09	6.13e-08	0	1.16012	1.21768	3.65625	0	2.07054	21.7804	17.7331	20.4839	zgc:194330	zgc:194330 [Source:ZFIN;Acc:ZDB-GENE-080722-3]
ENSDARG00000070423	7.57934	-1.36068	0.569459	-2.38943	0.0168744	0.0399159	2.61951	3.48036	6.0884	4.875	1.12775	11.388	15.2463	13.4772	9.91157	zgc:153157	zgc:153157 [Source:ZFIN;Acc:ZDB-GENE-060825-224]
ENSDARG00000034211	7.62233	-1.41072	0.585527	-2.40932	0.0159822	0.0380374	3.92927	8.12084	9.74145	0	5.63877	2.07054	13.0682	13.4772	12.5546	capn2l	calpain 2, (m/II) large subunit, like [Source:ZFIN;Acc:ZDB-GENE-050417-341]
ENSDARG00000098837	7.62625	-1.51592	0.475956	-3.185	0.00144751	0.00442194	5.23902	8.12084	3.65304	4.875	3.38326	3.10582	12.3422	12.0585	15.8585	tgm5l	transglutaminase 5, like [Source:ZFIN;Acc:ZDB-GENE-110411-176]
ENSDARG00000091411	7.62986	-2.68438	0.576483	-4.65648	3.22e-06	1.51e-05	1.30976	2.32024	0	4.875	4.51101	3.10582	15.9723	22.6984	13.8762	si:ch211-214p13.9	si:ch211-214p13.9 [Source:ZFIN;Acc:ZDB-GENE-060503-213]
ENSDARG00000117621	7.6411	-1.1131	0.454074	-2.45137	0.0142315	0.0343591	6.54878	4.64048	6.0884	4.875	7.89427	3.10582	11.6162	12.7679	11.2331	FP016248.1	None
ENSDARG00000014670	7.65113	-1.73339	0.556316	-3.11583	0.00183425	0.00549097	1.30976	4.64048	6.0884	7.3125	3.38326	3.10582	14.5203	20.5704	7.92925	colgalt2	collagen beta(1-O)galactosyltransferase 2 [Source:ZFIN;Acc:ZDB-GENE-070222-1]
ENSDARG00000089563	7.67817	-5.22409	0.934326	-5.59129	2.25e-08	1.34e-07	0	0	1.21768	1.21875	0	1.03527	14.5203	22.6984	28.4132	sfrp2l	secreted frizzled-related protein 2 like [Source:ZFIN;Acc:ZDB-GENE-061122-2]
ENSDARG00000101215	7.68672	-1.32893	0.571086	-2.32703	0.0199637	0.0462417	6.54878	5.8006	4.87072	7.3125	0	6.21163	8.71215	19.1518	10.5723	sgip1b	SH3GL interacting endocytic adaptor 1b [Source:ZFIN;Acc:ZDB-GENE-131121-110]
ENSDARG00000042233	7.69026	-1.69792	0.536172	-3.16675	0.00154153	0.00468271	0	4.64048	6.0884	2.4375	5.63877	7.24691	10.8902	17.7331	14.537	fgf16	fibroblast growth factor 16 [Source:NCBI gene;Acc:692065]
ENSDARG00000101633	7.69929	-2.1174	0.569872	-3.71558	0.00020274	0.000725037	2.61951	3.48036	0	4.875	3.38326	7.24691	10.8902	16.3145	20.4839	LO017682.1	None
ENSDARG00000092999	7.72535	-3.30643	0.584026	-5.66144	1.5e-08	9.14e-08	0	2.32024	2.43536	2.4375	3.38326	1.03527	19.6023	19.1518	19.1624	tnni4b.1	troponin I4b, tandem duplicate 1 [Source:ZFIN;Acc:ZDB-GENE-090312-198]
ENSDARG00000035966	7.73729	-2.84882	0.588365	-4.84193	1.29e-06	6.31e-06	2.61951	1.16012	3.65304	1.21875	2.25551	4.14109	10.8902	20.5704	23.127	pgr	progesterone receptor [Source:ZFIN;Acc:ZDB-GENE-990415-214]
ENSDARG00000062821	7.78774	-1.564	0.678474	-2.30518	0.0211567	0.048666	5.23902	11.6012	1.21768	4.875	3.38326	2.07054	5.8081	12.7679	23.127	slc6a15	solute carrier family 6 member 15 [Source:ZFIN;Acc:ZDB-GENE-050420-93]
ENSDARG00000010934	7.83012	-1.60247	0.61087	-2.62326	0.00870933	0.0222302	3.92927	4.64048	2.43536	4.875	7.89427	4.14109	21.7804	4.25595	16.5193	syt14a	synaptotagmin XIVa [Source:ZFIN;Acc:ZDB-GENE-090313-200]
ENSDARG00000079962	7.85325	-2.86593	0.60883	-4.70728	2.51e-06	1.19e-05	2.61951	1.16012	1.21768	6.09375	0	4.14109	17.4243	14.8958	23.127	doc2d	double C2-like domains, delta [Source:ZFIN;Acc:ZDB-GENE-081104-451]
ENSDARG00000014302	7.86216	-1.93919	0.520087	-3.72858	0.000192559	0.000691495	0	3.48036	2.43536	7.3125	4.51101	6.21163	17.4243	14.1865	15.1977	brinp2	bone morphogenetic protein/retinoic acid inducible neural-specific 2 [Source:ZFIN;Acc:ZDB-GENE-070912-621]
ENSDARG00000069254	7.87088	-1.78527	0.617682	-2.89027	0.00384908	0.0107202	2.61951	1.16012	2.43536	13.4063	3.38326	3.10582	15.2463	15.6052	13.8762	chrm4a	cholinergic receptor, muscarinic 4a [Source:ZFIN;Acc:ZDB-GENE-090410-6]
ENSDARG00000116727	7.89473	-1.95786	0.574571	-3.40752	0.000655572	0.00213909	0	3.48036	1.21768	6.09375	7.89427	5.17636	11.6162	17.7331	17.8408	CABZ01081294.2	transmembrane protein 200C-like [Source:NCBI gene;Acc:101883651]
ENSDARG00000116487	7.92075	-1.74239	0.524079	-3.32468	0.000885213	0.00282543	0	2.32024	6.0884	7.3125	4.51101	6.21163	18.1503	13.4772	13.2154	CABZ01039304.1	None
ENSDARG00000073978	7.98939	-1.40928	0.540229	-2.60867	0.00908961	0.023079	10.478	3.48036	7.30609	1.21875	3.38326	5.17636	17.4243	14.1865	9.25079	crabp2a	cellular retinoic acid binding protein 2, a [Source:ZFIN;Acc:ZDB-GENE-020320-4]
ENSDARG00000036809	7.9948	-1.34742	0.532291	-2.53135	0.0113625	0.0281475	3.92927	5.8006	3.65304	6.09375	10.1498	2.07054	7.98614	17.7331	14.537	ANPEP	si:ch211-106j24.1 [Source:ZFIN;Acc:ZDB-GENE-130530-595]
ENSDARG00000094195	8.0087	-1.21714	0.4614	-2.63792	0.00834155	0.0214207	7.85853	4.64048	8.52377	6.09375	3.38326	3.10582	14.5203	12.0585	11.8939	CR936371.1	None
ENSDARG00000011487	8.00921	-1.08502	0.459879	-2.35935	0.0183068	0.042886	3.92927	5.8006	3.65304	7.3125	7.89427	6.21163	15.9723	12.0585	9.25079	gnaq	guanine nucleotide binding protein (G protein), q polypeptide [Source:ZFIN;Acc:ZDB-GENE-081104-25]
ENSDARG00000093156	8.02331	-2.18305	0.535518	-4.07651	4.57e-05	0.000182153	2.61951	1.16012	1.21768	7.3125	3.38326	6.21163	15.2463	19.8611	15.1977	si:ch73-21g5.7	si:ch73-21g5.7 [Source:ZFIN;Acc:ZDB-GENE-081104-260]
ENSDARG00000117549	8.03386	-2.29343	0.582431	-3.93768	8.23e-05	0.000315393	1.30976	0	2.43536	6.09375	7.89427	3.10582	16.6983	15.6052	19.1624	FQ790211.1	None
ENSDARG00000014910	8.0716	-1.97092	0.498879	-3.9507	7.79e-05	0.000300203	1.30976	2.32024	6.0884	6.09375	4.51101	4.14109	19.6023	12.0585	16.5193	panx1b	pannexin 1b [Source:ZFIN;Acc:ZDB-GENE-070705-192]
ENSDARG00000058023	8.10433	-6.81458	0.930433	-7.32409	2.41e-13	2.14e-12	0	0	0	0	0	0	19.6023	26.245	27.0916	si:dkey-11o15.7	si:dkey-11o15.7 [Source:ZFIN;Acc:ZDB-GENE-091204-328]
ENSDARG00000037507	8.10762	-1.9146	0.523596	-3.65663	0.000255548	0.000897753	3.92927	2.32024	2.43536	1.21875	6.76652	8.28218	16.6983	13.4772	17.8408	kctd12b	potassium channel tetramerisation domain containing 12b [Source:ZFIN;Acc:ZDB-GENE-050417-104]
ENSDARG00000026484	8.1148	-1.1978	0.441823	-2.71105	0.0067071	0.0176359	5.23902	3.48036	7.30609	6.09375	6.76652	5.17636	13.7942	10.6399	14.537	rab15	RAB15, member RAS oncogene family [Source:ZFIN;Acc:ZDB-GENE-040718-2]
ENSDARG00000008931	8.14629	-3.08059	0.558533	-5.51551	3.48e-08	2.04e-07	0	3.48036	2.43536	2.4375	4.51101	1.03527	21.0544	19.8611	18.5016	renbp	renin binding protein [Source:ZFIN;Acc:ZDB-GENE-041212-34]
ENSDARG00000074690	8.17934	-1.37814	0.485354	-2.83944	0.00451922	0.0123866	9.16829	3.48036	7.30609	2.4375	5.63877	4.14109	18.1503	12.0585	11.2331	ppm1j	protein phosphatase, Mg2+/Mn2+ dependent, 1J [Source:ZFIN;Acc:ZDB-GENE-091230-9]
ENSDARG00000037833	8.18631	-1.98497	0.486498	-4.08011	4.5e-05	0.000179599	3.92927	5.8006	6.0884	3.65625	2.25551	3.10582	19.6023	12.0585	17.18	mitfb	melanocyte inducing transcription factor b [Source:ZFIN;Acc:ZDB-GENE-010919-1]
ENSDARG00000090873	8.19867	-1.80589	0.510189	-3.53964	0.000400671	0.00136016	2.61951	2.32024	2.43536	8.53126	5.63877	5.17636	15.9723	19.8611	11.2331	ccl34a.4	chemokine (C-C motif) ligand 34a, duplicate 4 [Source:ZFIN;Acc:ZDB-GENE-070912-32]
ENSDARG00000003303	8.21164	-1.64888	0.538234	-3.0635	0.00218763	0.00642329	0	6.96072	6.0884	2.4375	6.76652	6.21163	19.6023	10.6399	15.1977	stc1	stanniocalcin 1 [Source:ZFIN;Acc:ZDB-GENE-060825-79]
ENSDARG00000069469	8.24051	-1.4758	0.568663	-2.59522	0.00945316	0.0239164	3.92927	1.16012	1.21768	6.09375	9.02203	9.31745	18.1503	12.0585	13.2154	khdrbs2	KH domain containing, RNA binding, signal transduction associated 2 [Source:NCBI gene;Acc:768147]
ENSDARG00000033587	8.24063	-1.15858	0.465819	-2.48719	0.0128756	0.0314772	3.92927	4.64048	6.0884	7.3125	6.76652	6.21163	18.1503	8.5119	12.5546	CABZ01088134.1	enoyl-[acyl-carrier-protein] reductase, mitochondrial-like [Source:NCBI gene;Acc:101884755]
ENSDARG00000094630	8.2426	-5.33061	0.903938	-5.8971	3.7e-09	2.41e-08	0	0	1.21768	0	1.12775	1.03527	26.8625	24.1171	19.8231	BX323854.2	None
ENSDARG00000055206	8.24935	-1.64071	0.476078	-3.44631	0.000568289	0.00187452	3.92927	2.32024	2.43536	7.3125	4.51101	8.28218	15.9723	15.6052	13.8762	dtnbp1b	dystrobrevin binding protein 1b [Source:ZFIN;Acc:ZDB-GENE-060503-889]
ENSDARG00000094512	8.28147	-2.34539	0.661162	-3.54738	0.000389083	0.00132392	0	0	3.65304	9.75001	4.51101	3.10582	17.4243	15.6052	20.4839	gabrz	gamma-aminobutyric acid (GABA) A receptor, zeta [Source:ZFIN;Acc:ZDB-GENE-080303-26]
ENSDARG00000025301	8.30811	-1.95211	0.472279	-4.13338	3.57e-05	0.000145114	2.61951	6.96072	2.43536	2.4375	4.51101	6.21163	17.4243	16.3145	15.8585	gfap	glial fibrillary acidic protein [Source:NCBI gene;Acc:30646]
ENSDARG00000037373	8.32394	-1.94444	0.481548	-4.0379	5.39e-05	0.000212527	3.92927	2.32024	3.65304	6.09375	2.25551	7.24691	13.7942	18.4425	17.18	ephb2a	eph receptor B2a [Source:ZFIN;Acc:ZDB-GENE-070713-2]
ENSDARG00000067549	8.34793	-1.10209	0.463009	-2.38027	0.0173001	0.0408193	5.23902	3.48036	8.52377	3.65625	10.1498	5.17636	13.0682	10.6399	15.1977	adamts12	ADAM metallopeptidase with thrombospondin type 1 motif, 12 [Source:ZFIN;Acc:ZDB-GENE-070705-471]
ENSDARG00000053773	8.35028	-1.34605	0.477232	-2.82053	0.00479451	0.0130475	10.478	4.64048	2.43536	3.65625	7.89427	4.14109	15.9723	12.0585	13.8762	vgll2b	vestigial-like family member 2b [Source:ZFIN;Acc:ZDB-GENE-050809-113]
ENSDARG00000036998	8.36663	-2.04338	0.476788	-4.28572	1.82e-05	7.7e-05	2.61951	4.64048	3.65304	4.875	6.76652	2.07054	15.2463	15.6052	19.8231	arf3b	ADP-ribosylation factor 3b [Source:ZFIN;Acc:ZDB-GENE-030616-356]
ENSDARG00000088805	8.38131	-1.20872	0.475751	-2.54066	0.0110644	0.0274823	7.85853	3.48036	4.87072	6.09375	2.25551	10.3527	15.2463	12.0585	13.2154	nes	nestin [Source:NCBI gene;Acc:100150939]
ENSDARG00000062357	8.38752	-2.26047	0.543779	-4.15697	3.23e-05	0.000131884	5.23902	6.96072	2.43536	0	4.51101	3.10582	13.7942	16.3145	23.127	tafa1a	TAFA chemokine like family member 1a [Source:ZFIN;Acc:ZDB-GENE-090313-124]
ENSDARG00000056732	8.39305	-1.55523	0.484821	-3.20785	0.00133733	0.00411124	3.92927	1.16012	7.30609	8.53126	4.51101	5.17636	17.4243	15.6052	11.8939	her4.1	hairy-related 4, tandem duplicate 1 [Source:ZFIN;Acc:ZDB-GENE-980526-521]
ENSDARG00000109770	8.42432	-1.74747	0.459401	-3.80381	0.000142488	0.000523805	5.23902	4.64048	3.65304	6.09375	6.76652	2.07054	16.6983	13.4772	17.18	CABZ01117348.1	None
ENSDARG00000103638	8.4244	-1.7596	0.466368	-3.77298	0.000161312	0.000588268	5.23902	2.32024	3.65304	4.875	7.89427	4.14109	18.8763	15.6052	13.2154	CR936977.2	nectin cell adhesion molecule 3a [Source:NCBI gene;Acc:793240]
ENSDARG00000053344	8.46652	-1.69197	0.514947	-3.28571	0.00101726	0.00321341	1.30976	4.64048	4.87072	7.3125	5.63877	5.17636	23.9584	12.0585	11.2331	adgrd1	adhesion G protein-coupled receptor D1 [Source:ZFIN;Acc:ZDB-GENE-041212-24]
ENSDARG00000096656	8.48625	-1.92868	0.543408	-3.54923	0.000386358	0.00131522	1.30976	3.48036	1.21768	3.65625	7.89427	8.28218	21.0544	15.6052	13.8762	si:ch211-1f22.6	si:ch211-1f22.6 [Source:ZFIN;Acc:ZDB-GENE-121214-119]
ENSDARG00000079730	8.50834	-1.68951	0.486195	-3.47496	0.000510932	0.00170002	7.85853	3.48036	4.87072	2.4375	4.51101	6.21163	10.1642	19.8611	17.18	fuz	fuzzy planar cell polarity protein [Source:ZFIN;Acc:ZDB-GENE-090609-2]
ENSDARG00000069728	8.51015	-1.40199	0.477772	-2.93443	0.00334159	0.00945843	7.85853	4.64048	7.30609	4.875	1.12775	7.24691	16.6983	15.6052	11.2331	rpz3	rapunzel 3 [Source:ZFIN;Acc:ZDB-GENE-030131-4784]
ENSDARG00000097904	8.5534	-1.6848	0.580567	-2.90199	0.00370798	0.0103657	7.85853	0	2.43536	6.09375	10.1498	3.10582	13.7942	17.0238	16.5193	BX927184.1	uncharacterized LOC108190093 [Source:NCBI gene;Acc:108190093]
ENSDARG00000011076	8.59424	-1.5888	0.640663	-2.47993	0.0131409	0.0320483	9.16829	2.32024	0	7.3125	10.1498	2.07054	18.8763	14.8958	12.5546	zgc:91968	zgc:91968 [Source:NCBI gene;Acc:431714]
ENSDARG00000035895	8.59436	-2.76879	0.575563	-4.81057	1.51e-06	7.34e-06	2.61951	4.64048	1.21768	3.65625	3.38326	2.07054	12.3422	17.0238	30.3955	fndc5b	fibronectin type III domain containing 5b [Source:NCBI gene;Acc:555635]
ENSDARG00000058329	8.59493	-2.91405	0.567028	-5.13917	2.76e-07	1.47e-06	0	2.32024	0	4.875	5.63877	3.10582	19.6023	21.9891	19.8231	btr21	bloodthirsty-related gene family, member 21 [Source:ZFIN;Acc:ZDB-GENE-081031-80]
ENSDARG00000117678	8.59582	-3.19883	0.771395	-4.14681	3.37e-05	0.000137485	0	0	0	3.65625	7.89427	2.07054	26.1365	18.4425	19.1624	BX322555.5	None
ENSDARG00000098034	8.61082	-3.47924	0.596459	-5.83316	5.44e-09	3.48e-08	2.61951	1.16012	3.65304	1.21875	2.25551	1.03527	16.6983	28.373	20.4839	CR848840.1	None
ENSDARG00000097928	8.63619	-1.18127	0.459106	-2.57297	0.0100829	0.0253198	9.16829	2.32024	7.30609	4.875	4.51101	8.28218	16.6983	11.3492	13.2154	si:ch73-40a17.4	si:ch73-40a17.4 [Source:ZFIN;Acc:ZDB-GENE-131127-71]
ENSDARG00000099720	8.63642	-1.71225	0.471112	-3.63449	0.000278526	0.000973045	5.23902	1.16012	4.87072	8.53126	5.63877	4.14109	18.1503	13.4772	16.5193	evlb	Enah/Vasp-like b [Source:ZFIN;Acc:ZDB-GENE-040426-1804]
ENSDARG00000095801	8.63684	-1.30142	0.441785	-2.94583	0.00322093	0.00914631	3.92927	6.96072	3.65304	4.875	9.02203	6.21163	11.6162	15.6052	15.8585	BX649485.2	None
ENSDARG00000096701	8.65317	-1.17738	0.495437	-2.37645	0.0174802	0.041194	10.478	8.12084	3.65304	1.21875	9.02203	4.14109	13.7942	14.8958	12.5546	si:dkey-21e13.3	si:dkey-21e13.3 [Source:ZFIN;Acc:ZDB-GENE-130531-75]
ENSDARG00000060025	8.66962	-1.34434	0.493337	-2.72499	0.00643031	0.0169733	1.30976	5.8006	3.65304	7.3125	4.51101	11.388	16.6983	13.4772	13.8762	nsmfa	NMDA receptor synaptonuclear signaling and neuronal migration factor a [Source:ZFIN;Acc:ZDB-GENE-091204-32]
ENSDARG00000057032	8.68657	-1.876	0.556733	-3.36965	0.000752635	0.00242554	0	3.48036	3.65304	6.09375	6.76652	7.24691	22.5064	9.93055	18.5016	ppm1nb	protein phosphatase, Mg2+/Mn2+ dependent, 1Nb (putative) [Source:ZFIN;Acc:ZDB-GENE-071004-34]
ENSDARG00000076685	8.69954	-3.50098	0.621153	-5.63626	1.74e-08	1.05e-07	1.30976	2.32024	1.21768	2.4375	4.51101	0	29.0405	16.3145	21.1447	ccn4b	cellular communication network factor 4b [Source:ZFIN;Acc:ZDB-GENE-080220-16]
ENSDARG00000105178	8.71822	-1.84269	0.555635	-3.31636	0.000911973	0.00290725	5.23902	3.48036	1.21768	9.75001	1.12775	7.24691	15.2463	21.2798	13.8762	erc2	ELKS/RAB6-interacting/CAST family member 2 [Source:ZFIN;Acc:ZDB-GENE-130530-700]
ENSDARG00000006607	8.7409	-1.30887	0.486933	-2.68799	0.00718837	0.0187678	5.23902	4.64048	6.0884	8.53126	4.51101	6.21163	7.26013	17.0238	19.1624	gpr27	G protein-coupled receptor 27 [Source:ZFIN;Acc:ZDB-GENE-071022-3]
ENSDARG00000117489	8.74379	-1.6586	0.49377	-3.35905	0.000782097	0.00251561	3.92927	4.64048	7.30609	2.4375	10.1498	2.07054	14.5203	18.4425	15.1977	CU896647.1	uncharacterized LOC606627 [Source:NCBI gene;Acc:606627]
ENSDARG00000020581	8.75199	-1.27635	0.475424	-2.68465	0.00726051	0.0189375	9.16829	8.12084	6.0884	3.65625	5.63877	3.10582	17.4243	16.3145	9.25079	otofb	otoferlin b [Source:ZFIN;Acc:ZDB-GENE-110406-5]
ENSDARG00000053315	8.75325	-1.47998	0.45347	-3.26369	0.00109971	0.00344627	5.23902	9.28096	6.0884	4.875	3.38326	4.14109	11.6162	16.3145	17.8408	tmprss3a	transmembrane serine protease 3a [Source:ZFIN;Acc:ZDB-GENE-070912-70]
ENSDARG00000053124	8.76342	-1.43208	0.465051	-3.0794	0.00207419	0.00612418	1.30976	4.64048	8.52377	4.875	5.63877	8.28218	18.1503	14.8958	12.5546	si:dkey-148a17.6	si:dkey-148a17.6 [Source:ZFIN;Acc:ZDB-GENE-160728-65]
ENSDARG00000016391	8.76787	-1.87031	0.476624	-3.92409	8.71e-05	0.000332215	3.92927	2.32024	2.43536	4.875	7.89427	6.21163	21.0544	16.3145	13.8762	calcoco1b	calcium binding and coiled-coil domain 1b [Source:ZFIN;Acc:ZDB-GENE-031118-126]
ENSDARG00000028066	8.78449	-1.63435	0.541283	-3.0194	0.00253274	0.00734579	5.23902	3.48036	1.21768	4.875	4.51101	11.388	10.8902	16.3145	21.1447	diras1a	DIRAS family, GTP-binding RAS-like 1a [Source:ZFIN;Acc:ZDB-GENE-030131-5788]
ENSDARG00000060645	8.79261	-1.27565	0.539598	-2.36408	0.0180751	0.0424271	13.0976	9.28096	2.43536	3.65625	4.51101	3.10582	10.1642	17.0238	15.8585	sirt7	sirtuin 7 [Source:ZFIN;Acc:ZDB-GENE-050208-612]
ENSDARG00000098700	8.85322	-1.41762	0.505968	-2.8018	0.00508182	0.0137506	1.30976	5.8006	7.30609	10.9688	5.63877	3.10582	13.7942	19.8611	11.8939	il1b	interleukin 1, beta [Source:ZFIN;Acc:ZDB-GENE-040702-2]
ENSDARG00000052769	8.87212	-1.09799	0.437937	-2.50718	0.0121698	0.0298865	7.85853	5.8006	2.43536	6.09375	9.02203	7.24691	15.9723	14.1865	11.2331	glrbb	glycine receptor, beta b [Source:ZFIN;Acc:ZDB-GENE-040801-106]
ENSDARG00000100943	8.9316	-1.68446	0.612724	-2.74913	0.00597529	0.015902	1.30976	8.12084	0	6.09375	5.63877	9.31745	15.9723	22.6984	11.2331	BX649433.1	None
ENSDARG00000100917	8.95202	-1.52483	0.521888	-2.92175	0.00348069	0.00980447	5.23902	4.64048	3.65304	12.1875	2.25551	5.17636	10.8902	21.9891	14.537	slc30a8	solute carrier family 30 member 8 [Source:ZFIN;Acc:ZDB-GENE-060315-10]
ENSDARG00000035538	8.96863	-1.29701	0.519182	-2.49819	0.0124831	0.030601	6.54878	8.12084	3.65304	6.09375	3.38326	8.28218	18.8763	19.1518	6.60771	atp6v0a2a	ATPase H+ transporting V0 subunit a2a [Source:ZFIN;Acc:ZDB-GENE-091113-4]
ENSDARG00000093371	9.03071	-2.2279	0.521545	-4.27173	1.94e-05	8.17e-05	2.61951	1.16012	1.21768	7.3125	4.51101	7.24691	21.7804	15.6052	19.8231	BX649476.1	None
ENSDARG00000094522	9.03654	-1.59828	0.577271	-2.76869	0.00562827	0.0150629	1.30976	3.48036	1.21768	10.9688	7.89427	7.24691	16.6983	21.2798	11.2331	si:ch211-14c7.2	si:ch211-14c7.2 [Source:ZFIN;Acc:ZDB-GENE-060503-856]
ENSDARG00000117719	9.07647	-1.36669	0.522293	-2.61672	0.00887803	0.0226113	6.54878	1.16012	7.30609	12.1875	5.63877	3.10582	14.5203	12.0585	19.1624	CABZ01075114.1	None
ENSDARG00000039497	9.09403	-1.87707	0.624292	-3.00672	0.00264085	0.00762611	1.30976	0	4.87072	4.875	12.4053	5.17636	18.1503	19.8611	15.1977	ccdc85a	coiled-coil domain containing 85A [Source:ZFIN;Acc:ZDB-GENE-080220-55]
ENSDARG00000038729	9.15133	-1.51649	0.487332	-3.11182	0.00185939	0.00555694	5.23902	2.32024	3.65304	7.3125	9.02203	6.21163	23.2324	13.4772	11.8939	s100z	S100 calcium binding protein Z [Source:ZFIN;Acc:ZDB-GENE-050522-69]
ENSDARG00000095533	9.152	-1.15807	0.429092	-2.69889	0.00695709	0.0182212	6.54878	4.64048	7.30609	10.9688	3.38326	6.21163	15.2463	14.1865	13.8762	si:ch211-198c19.3	si:ch211-198c19.3 [Source:ZFIN;Acc:ZDB-GENE-100922-226]
ENSDARG00000102554	9.15665	-3.59574	0.579988	-6.19968	5.66e-10	3.94e-09	2.61951	2.32024	2.43536	0	1.12775	3.10582	24.6844	26.9544	19.1624	zgc:112433	zgc:112433 [Source:ZFIN;Acc:ZDB-GENE-050417-294]
ENSDARG00000007751	9.17623	-2.74449	0.607485	-4.51779	6.25e-06	2.81e-05	2.61951	1.16012	4.87072	7.3125	1.12775	2.07054	32.6706	14.8958	15.8585	lmnl3	lamin L3 [Source:ZFIN;Acc:ZDB-GENE-020424-4]
ENSDARG00000097040	9.18406	-2.26357	0.62519	-3.62062	0.000293903	0.00102171	1.30976	0	1.21768	9.75001	5.63877	6.21163	19.6023	18.4425	20.4839	CT025745.1	None
ENSDARG00000093185	9.20355	-1.48049	0.5221	-2.83564	0.00457336	0.0125158	3.92927	3.48036	1.21768	9.75001	5.63877	10.3527	11.6162	17.0238	19.8231	GUCY1A2	guanylate cyclase 1, soluble, alpha 2 [Source:NCBI gene;Acc:100330875]
ENSDARG00000087601	9.23643	-1.12795	0.458024	-2.46265	0.0137915	0.0334355	3.92927	3.48036	6.0884	12.1875	5.63877	8.28218	18.1503	13.4772	11.8939	gpr153	G protein-coupled receptor 153 [Source:ZFIN;Acc:ZDB-GENE-050823-7]
ENSDARG00000045517	9.25575	-2.29923	0.55594	-4.13575	3.54e-05	0.000143775	1.30976	6.96072	1.21768	3.65625	2.25551	8.28218	13.7942	22.6984	23.127	itih5	inter-alpha-trypsin inhibitor heavy chain 5 [Source:ZFIN;Acc:ZDB-GENE-041210-193]
ENSDARG00000078599	9.25732	-1.71537	0.453324	-3.78398	0.00015434	0.000564789	6.54878	2.32024	2.43536	6.09375	6.76652	7.24691	18.8763	19.1518	13.8762	micu3a	mitochondrial calcium uptake family, member 3a [Source:ZFIN;Acc:ZDB-GENE-070713-1]
ENSDARG00000053544	9.26903	-1.9855	0.509093	-3.90007	9.62e-05	0.000363971	0	4.64048	7.30609	6.09375	5.63877	4.14109	25.4104	16.3145	13.8762	hspa4l	heat shock protein 4 like [Source:ZFIN;Acc:ZDB-GENE-030131-2412]
ENSDARG00000057394	9.27531	-1.02898	0.426125	-2.41474	0.0157463	0.0375566	6.54878	4.64048	7.30609	9.75001	9.02203	4.14109	16.6983	13.4772	11.8939	rab33a	RAB33A, member RAS oncogene family [Source:ZFIN;Acc:ZDB-GENE-060825-283]
ENSDARG00000088923	9.29076	-1.71819	0.502553	-3.41893	0.00062867	0.00205939	6.54878	1.16012	3.65304	8.53126	4.51101	7.24691	18.1503	11.3492	22.4662	si:ch211-12h2.8	si:ch211-12h2.8 [Source:ZFIN;Acc:ZDB-GENE-091118-43]
ENSDARG00000053104	9.30586	-1.28428	0.4918	-2.61139	0.0090174	0.0229311	2.61951	6.96072	4.87072	3.65625	6.76652	12.4233	18.1503	17.7331	10.5723	fam102ba	family with sequence similarity 102 member Ba [Source:ZFIN;Acc:ZDB-GENE-060616-312]
ENSDARG00000030376	9.34227	-1.43583	0.56583	-2.53756	0.0111629	0.0277002	0	2.32024	7.30609	8.53126	9.02203	8.28218	21.7804	15.6052	11.2331	grin2bb	glutamate receptor, ionotropic, N-methyl D-aspartate 2B, genome duplicate b [Source:ZFIN;Acc:ZDB-GENE-061207-27]
ENSDARG00000093797	9.35167	-1.31528	0.422992	-3.10946	0.0018743	0.00559503	6.54878	3.48036	4.87072	9.75001	5.63877	7.24691	15.9723	13.4772	17.18	BX005254.1	None
ENSDARG00000045586	9.36901	-1.15281	0.483044	-2.38656	0.0170068	0.0402142	5.23902	3.48036	6.0884	12.1875	5.63877	7.24691	16.6983	19.1518	8.59002	zgc:172145	zgc:172145 [Source:ZFIN;Acc:ZDB-GENE-080516-9]
ENSDARG00000074310	9.38891	-2.12486	0.479786	-4.42876	9.48e-06	4.17e-05	2.61951	4.64048	3.65304	2.4375	4.51101	8.28218	23.9584	19.8611	14.537	rbfox3b	RNA binding fox-1 homolog 3b [Source:ZFIN;Acc:ZDB-GENE-091204-46]
ENSDARG00000042027	9.4071	-1.76518	0.461367	-3.82597	0.000130257	0.000482423	2.61951	10.4411	4.87072	2.4375	5.63877	5.17636	15.9723	17.0238	20.4839	prrx1b	paired related homeobox 1b [Source:ZFIN;Acc:ZDB-GENE-030131-9033]
ENSDARG00000104834	9.42917	-1.63168	0.583249	-2.79757	0.00514885	0.0139158	6.54878	10.4411	10.9591	1.21875	2.25551	2.07054	16.6983	14.1865	20.4839	ANO7	si:dkey-83h2.5 [Source:ZFIN;Acc:ZDB-GENE-131125-81]
ENSDARG00000041006	9.43066	-1.23038	0.524489	-2.34586	0.0189832	0.0442833	6.54878	3.48036	4.87072	6.09375	2.25551	15.5291	15.2463	16.3145	14.537	st3gal4	ST3 beta-galactoside alpha-2,3-sialyltransferase 4 [Source:ZFIN;Acc:ZDB-GENE-050309-174]
ENSDARG00000098233	9.4718	-1.36667	0.42071	-3.24848	0.00116024	0.00361358	5.23902	5.8006	3.65304	8.53126	4.51101	9.31745	15.9723	17.0238	15.1977	tiam2b	TIAM Rac1 associated GEF 2b [Source:ZFIN;Acc:ZDB-GENE-111019-2]
ENSDARG00000079515	9.49799	-3.19237	0.537929	-5.93455	2.95e-09	1.93e-08	2.61951	2.32024	4.87072	2.4375	2.25551	1.03527	20.3284	29.7917	19.8231	ptx3b	pentraxin 3, long b [Source:ZFIN;Acc:ZDB-GENE-081104-385]
ENSDARG00000071059	9.49849	-1.50547	0.43048	-3.49719	0.000470179	0.00157749	6.54878	8.12084	3.65304	8.53126	4.51101	4.14109	13.7942	17.0238	19.1624	gtpbp2b	GTP binding protein 2b [Source:ZFIN;Acc:ZDB-GENE-050208-373]
ENSDARG00000079252	9.53117	-1.15492	0.492858	-2.3433	0.0191138	0.0445078	2.61951	4.64048	2.43536	12.1875	11.2775	7.24691	16.6983	13.4772	15.1977	fam117ab	family with sequence similarity 117 member Ab [Source:ZFIN;Acc:ZDB-GENE-080515-7]
ENSDARG00000068288	9.54149	-1.93696	0.64366	-3.00929	0.0026186	0.00756937	7.85853	6.96072	8.52377	0	0	6.21163	18.1503	17.0238	21.1447	lamc2	laminin, gamma 2 [Source:ZFIN;Acc:ZDB-GENE-110222-3]
ENSDARG00000010420	9.57763	-2.12518	0.501388	-4.23859	2.25e-05	9.42e-05	5.23902	4.64048	4.87072	2.4375	7.89427	2.07054	18.8763	26.9544	13.2154	ndrg1b	N-myc downstream regulated 1b [Source:ZFIN;Acc:ZDB-GENE-040426-1648]
ENSDARG00000087205	9.61084	-1.56388	0.437624	-3.57357	0.000352145	0.00120729	1.30976	4.64048	8.52377	6.09375	7.89427	6.21163	19.6023	17.0238	15.1977	akt3b	v-akt murine thymoma viral oncogene homolog 3b [Source:ZFIN;Acc:ZDB-GENE-110309-3]
ENSDARG00000103311	9.63731	-2.13042	0.483721	-4.40424	1.06e-05	4.63e-05	5.23902	1.16012	7.30609	7.3125	2.25551	4.14109	23.2324	15.6052	20.4839	fbln1	fibulin 1 [Source:NCBI gene;Acc:30240]
ENSDARG00000087736	9.64645	-1.88084	0.470305	-3.9992	6.36e-05	0.000247935	7.85853	2.32024	4.87072	2.4375	7.89427	5.17636	23.2324	19.1518	13.8762	si:dkey-118k5.3	si:dkey-118k5.3 [Source:ZFIN;Acc:ZDB-GENE-121214-294]
ENSDARG00000056450	9.65762	-1.49285	0.429331	-3.47716	0.000506763	0.0016873	2.61951	9.28096	6.0884	6.09375	5.63877	6.21163	20.3284	13.4772	17.18	MANEAL	si:ch211-30b16.2 [Source:NCBI gene;Acc:566679]
ENSDARG00000092143	9.6695	-1.02868	0.431534	-2.38377	0.0171362	0.0404858	6.54878	10.4411	3.65304	7.3125	5.63877	9.31745	13.0682	19.1518	11.8939	ank1a	ankyrin 1, erythrocytic a [Source:ZFIN;Acc:ZDB-GENE-041010-44]
ENSDARG00000101964	9.69825	-2.99434	0.501237	-5.97391	2.32e-09	1.53e-08	3.92927	3.48036	0	2.4375	3.38326	4.14109	23.2324	25.5357	21.1447	ENSDARG00000101964	zgc:171592 [Source:ZFIN;Acc:ZDB-GENE-080220-23]
ENSDARG00000091607	9.73011	-2.79393	0.563855	-4.95505	7.23e-07	3.67e-06	1.30976	0	1.21768	4.875	5.63877	6.21163	26.1365	17.7331	24.4485	arhgef28b	Rho guanine nucleotide exchange factor (GEF) 28b [Source:ZFIN;Acc:ZDB-GENE-131121-157]
ENSDARG00000061096	9.74127	-2.54933	0.502983	-5.06842	4.01e-07	2.1e-06	6.54878	1.16012	3.65304	2.4375	4.51101	4.14109	23.2324	14.8958	27.0916	dapk2a	death-associated protein kinase 2a [Source:ZFIN;Acc:ZDB-GENE-080402-8]
ENSDARG00000014652	9.74772	-1.9454	0.510042	-3.8142	0.000136626	0.000503929	3.92927	5.8006	2.43536	4.875	3.38326	9.31745	10.8902	21.9891	25.1093	ankrd13b	ankyrin repeat domain 13B [Source:ZFIN;Acc:ZDB-GENE-050913-151]
ENSDARG00000076090	9.75836	-1.25357	0.433314	-2.89299	0.00381592	0.0106381	9.16829	5.8006	3.65304	8.53126	6.76652	6.21163	14.5203	21.2798	11.8939	jakmip1	janus kinase and microtubule interacting protein 1 [Source:ZFIN;Acc:ZDB-GENE-110208-7]
ENSDARG00000093608	9.81449	-1.28823	0.47646	-2.70375	0.00685624	0.0179874	9.16829	2.32024	4.87072	7.3125	5.63877	10.3527	21.7804	16.3145	10.5723	ccl34b.1	chemokine (C-C motif) ligand 34b, duplicate 1 [Source:ZFIN;Acc:ZDB-GENE-091204-276]
ENSDARG00000074662	9.82297	-1.81893	0.458158	-3.97009	7.18e-05	0.000277897	7.85853	6.96072	7.30609	3.65625	2.25551	4.14109	23.9584	17.7331	14.537	cntf	ciliary neurotrophic factor [Source:ZFIN;Acc:ZDB-GENE-090313-176]
ENSDARG00000014680	9.83221	-1.24685	0.460164	-2.70958	0.00673692	0.0177063	2.61951	5.8006	3.65304	7.3125	13.533	7.24691	17.4243	17.0238	13.8762	znf710a	zinc finger protein 710a [Source:ZFIN;Acc:ZDB-GENE-030131-5559]
ENSDARG00000059855	9.84497	-2.37791	0.465106	-5.11262	3.18e-07	1.68e-06	3.92927	3.48036	7.30609	3.65625	1.12775	5.17636	20.3284	19.1518	24.4485	wdr66	WD repeat domain 66 [Source:ZFIN;Acc:ZDB-GENE-060526-328]
ENSDARG00000030650	9.85725	-1.67611	0.417958	-4.01024	6.07e-05	0.000237215	7.85853	4.64048	4.87072	4.875	7.89427	4.14109	20.3284	15.6052	18.5016	r3hdml	R3H domain containing-like [Source:ZFIN;Acc:ZDB-GENE-090313-275]
ENSDARG00000111362	9.87182	-1.20029	0.424822	-2.8254	0.00472217	0.0128747	6.54878	9.28096	7.30609	7.3125	9.02203	2.07054	14.5203	15.6052	17.18	CABZ01050062.1	None
ENSDARG00000094460	9.91068	-1.21538	0.474455	-2.56164	0.0104179	0.0260459	3.92927	3.48036	6.0884	3.65625	11.2775	12.4233	18.1503	16.3145	13.8762	CR354556.3	None
ENSDARG00000091317	9.92048	-2.69519	0.511837	-5.26572	1.4e-07	7.67e-07	2.61951	1.16012	2.43536	6.09375	4.51101	4.14109	29.7665	22.6984	15.8585	hunk	hormonally up-regulated Neu-associated kinase [Source:ZFIN;Acc:ZDB-GENE-050309-240]
ENSDARG00000076748	9.98751	-1.04941	0.404302	-2.59559	0.00944274	0.0239005	3.92927	6.96072	6.0884	9.75001	9.02203	8.28218	15.2463	12.7679	17.8408	ntn2	netrin 2 [Source:ZFIN;Acc:ZDB-GENE-050310-2]
ENSDARG00000060127	10.0033	-1.09459	0.455825	-2.40133	0.0163355	0.0387871	9.16829	6.96072	7.30609	8.53126	2.25551	9.31745	21.7804	13.4772	11.2331	adamts3	ADAM metallopeptidase with thrombospondin type 1 motif, 3 [Source:ZFIN;Acc:ZDB-GENE-110223-1]
ENSDARG00000092792	10.0049	-6.61879	0.910678	-7.26798	3.65e-13	3.21e-12	0	0	0	0	0	1.03527	35.5746	27.6637	25.7701	rprm3	reprimo, TP53 dependent G2 arrest mediator homolog 3 [Source:ZFIN;Acc:ZDB-GENE-040718-123]
ENSDARG00000074653	10.0054	-1.72022	0.444881	-3.86669	0.000110323	0.000413396	6.54878	6.96072	1.21768	6.09375	9.02203	4.14109	21.0544	19.1518	15.8585	si:ch211-233m11.1	si:ch211-233m11.1 [Source:ZFIN;Acc:ZDB-GENE-081028-16]
ENSDARG00000099387	10.0124	-1.51249	0.602423	-2.51069	0.0120497	0.0296386	3.92927	1.16012	1.21768	14.625	6.76652	9.31745	17.4243	19.1518	16.5193	jpt1a	Jupiter microtubule associated homolog 1a [Source:ZFIN;Acc:ZDB-GENE-070410-142]
ENSDARG00000063018	10.0248	-2.24188	0.460511	-4.86824	1.13e-06	5.56e-06	5.23902	3.48036	1.21768	6.09375	3.38326	7.24691	24.6844	17.7331	21.1447	fam78ba	family with sequence similarity 78 member Ba [Source:ZFIN;Acc:ZDB-GENE-140227-3]
ENSDARG00000006456	10.0314	-1.03728	0.448549	-2.31252	0.0207488	0.0478602	3.92927	9.28096	13.3945	7.3125	4.51101	6.21163	12.3422	13.4772	19.8231	pdgfrl	platelet-derived growth factor receptor-like [Source:ZFIN;Acc:ZDB-GENE-040426-901]
ENSDARG00000117282	10.0644	-1.1435	0.416505	-2.74547	0.00604236	0.0160603	6.54878	9.28096	4.87072	6.09375	5.63877	10.3527	18.8763	17.0238	11.8939	CABZ01084961.1	RIMS-binding protein 3B-like [Source:NCBI gene;Acc:103911035]
ENSDARG00000088789	10.1688	-2.0845	0.494126	-4.21855	2.46e-05	0.000102493	5.23902	5.8006	1.21768	9.75001	1.12775	6.21163	19.6023	23.4077	19.1624	mast1b	microtubule associated serine/threonine kinase 1b [Source:ZFIN;Acc:ZDB-GENE-131025-2]
ENSDARG00000076401	10.1786	-1.65542	0.572705	-2.89054	0.00384584	0.0107125	5.23902	1.16012	2.43536	4.875	10.1498	11.388	27.5885	14.8958	13.8762	cacng3b	calcium channel, voltage-dependent, gamma subunit 3b [Source:ZFIN;Acc:ZDB-GENE-090828-1]
ENSDARG00000014480	10.1891	-4.16277	0.665261	-6.25736	3.92e-10	2.76e-09	0	0	0	1.21875	3.38326	4.14109	31.9446	21.2798	29.7347	nr6a1b	nuclear receptor subfamily 6, group A, member 1b [Source:NCBI gene;Acc:497167]
ENSDARG00000052775	10.225	-3.60587	0.613468	-5.87784	4.16e-09	2.69e-08	5.23902	0	0	3.65625	2.25551	2.07054	18.1503	26.9544	33.6993	opn3	opsin 3 [Source:ZFIN;Acc:ZDB-GENE-080227-16]
ENSDARG00000004177	10.2517	-2.66079	0.479219	-5.55235	2.82e-08	1.67e-07	3.92927	3.48036	1.21768	2.4375	7.89427	3.10582	21.7804	21.9891	26.4308	fam169ab	family with sequence similarity 169 member Ab [Source:ZFIN;Acc:ZDB-GENE-091118-95]
ENSDARG00000067676	10.2701	-2.2116	0.452472	-4.88781	1.02e-06	5.07e-06	2.61951	1.16012	6.0884	4.875	5.63877	7.24691	23.2324	18.4425	23.127	plcl1	phospholipase C like 1 [Source:ZFIN;Acc:ZDB-GENE-090313-194]
ENSDARG00000055132	10.2792	-1.33598	0.430596	-3.10262	0.00191813	0.00571158	3.92927	5.8006	3.65304	13.4063	6.76652	7.24691	18.8763	16.3145	16.5193	lrfn4a	leucine rich repeat and fibronectin type III domain containing 4a [Source:ZFIN;Acc:ZDB-GENE-091113-56]
ENSDARG00000095627	10.3162	-1.66067	0.423162	-3.92443	8.69e-05	0.000331803	2.61951	8.12084	2.43536	8.53126	6.76652	7.24691	18.1503	19.1518	19.8231	c1qc	complement component 1, q subcomponent, C chain [Source:ZFIN;Acc:ZDB-GENE-041010-51]
ENSDARG00000041300	10.3487	-1.44674	0.437338	-3.30805	0.000939466	0.0029859	3.92927	11.6012	4.87072	4.875	4.51101	9.31745	21.0544	18.4425	14.537	drc3	dynein regulatory complex subunit 3 [Source:ZFIN;Acc:ZDB-GENE-061103-349]
ENSDARG00000102411	10.3596	-1.02285	0.444138	-2.303	0.0212788	0.0488986	7.85853	8.12084	3.65304	3.65625	12.4053	10.3527	11.6162	17.7331	17.8408	CR847850.1	zinc finger protein 271-like [Source:NCBI gene;Acc:100534733]
ENSDARG00000013453	10.3601	-1.8845	0.615168	-3.0634	0.0021884	0.00642392	2.61951	0	3.65304	14.625	5.63877	6.21163	16.6983	21.9891	21.8054	tdrd9	tudor domain containing 9 [Source:NCBI gene;Acc:553222]
ENSDARG00000089271	10.3616	-1.22305	0.439154	-2.78503	0.00535233	0.0144055	2.61951	6.96072	3.65304	12.1875	10.1498	7.24691	18.8763	17.0238	14.537	nexmifa	neurite extension and migration factor a [Source:ZFIN;Acc:ZDB-GENE-110411-102]
ENSDARG00000031136	10.3752	-1.34826	0.404298	-3.33482	0.000853554	0.00273074	6.54878	4.64048	4.87072	9.75001	10.1498	5.17636	17.4243	16.3145	18.5016	moxd1	monooxygenase, DBH-like 1 [Source:NCBI gene;Acc:570584]
ENSDARG00000074546	10.3851	-1.70922	0.476468	-3.58726	0.00033417	0.00115137	5.23902	10.4411	3.65304	10.9688	2.25551	3.10582	18.8763	18.4425	20.4839	si:ch211-213a13.2	si:ch211-213a13.2 [Source:ZFIN;Acc:ZDB-GENE-050208-551]
ENSDARG00000103102	10.4492	-1.90992	0.425942	-4.484	7.33e-06	3.27e-05	6.54878	4.64048	1.21768	6.09375	6.76652	7.24691	20.3284	22.6984	18.5016	FAM180A	family with sequence similarity 180 member A [Source:HGNC Symbol;Acc:HGNC:33773]
ENSDARG00000069844	10.4828	-1.44405	0.407142	-3.5468	0.000389934	0.00132642	5.23902	6.96072	7.30609	7.3125	10.1498	3.10582	17.4243	17.0238	19.8231	acod1	aconitate decarboxylase 1 [Source:ZFIN;Acc:ZDB-GENE-081104-428]
ENSDARG00000094488	10.5541	-2.12767	0.613341	-3.46898	0.000522446	0.00173461	3.92927	1.16012	1.21768	2.4375	13.533	7.24691	23.2324	18.4425	23.7878	BX510923.1	None
ENSDARG00000023526	10.5729	-4.40886	0.634496	-6.9486	3.69e-12	3.03e-11	1.30976	2.32024	1.21768	1.21875	0	2.07054	29.7665	25.5357	31.717	ggt1a	gamma-glutamyltransferase 1a [Source:ZFIN;Acc:ZDB-GENE-040426-1388]
ENSDARG00000014673	10.5763	-1.25408	0.512706	-2.446	0.0144452	0.0348208	6.54878	2.32024	3.65304	14.625	9.02203	7.24691	13.0682	24.8264	13.8762	fzd9b	frizzled class receptor 9b [Source:ZFIN;Acc:ZDB-GENE-000906-4]
ENSDARG00000020981	10.5833	-4.93248	0.72671	-6.78741	1.14e-11	9.02e-11	0	2.32024	0	1.21875	2.25551	0	30.4925	31.2103	27.7524	slc35a3b	solute carrier family 35 member A3b [Source:ZFIN;Acc:ZDB-GENE-050417-460]
ENSDARG00000090783	10.6112	-1.06871	0.463812	-2.30418	0.0212125	0.048763	5.23902	4.64048	13.3945	6.09375	6.76652	10.3527	12.3422	24.1171	12.5546	mfap4	microfibril associated protein 4 [Source:ZFIN;Acc:ZDB-GENE-040426-2246]
ENSDARG00000061194	10.6131	-1.45804	0.452654	-3.22109	0.00127704	0.00394151	5.23902	6.96072	9.74145	7.3125	10.1498	1.03527	19.6023	16.3145	19.1624	hectd2	HECT domain containing 2 [Source:ZFIN;Acc:ZDB-GENE-100405-3]
ENSDARG00000053845	10.6323	-3.57208	0.647642	-5.51552	3.48e-08	2.04e-07	0	0	0	2.4375	6.76652	4.14109	29.7665	24.8264	27.7524	cbln14	cerebellin 14 [Source:ZFIN;Acc:ZDB-GENE-040724-5]
ENSDARG00000028878	10.6734	-1.69174	0.457336	-3.69911	0.000216355	0.000770061	5.23902	8.12084	6.0884	9.75001	6.76652	1.03527	20.3284	15.6052	23.127	vipr1a	vasoactive intestinal peptide receptor 1a [Source:ZFIN;Acc:ZDB-GENE-070912-506]
ENSDARG00000089667	10.6848	-1.67088	0.434231	-3.84791	0.00011913	0.000444109	5.23902	1.16012	6.0884	6.09375	7.89427	10.3527	19.6023	20.5704	19.1624	MFAP4	zgc:173915 [Source:ZFIN;Acc:ZDB-GENE-071004-112]
ENSDARG00000027087	10.7183	-1.62849	0.435152	-3.74235	0.000182305	0.00065741	9.16829	5.8006	3.65304	8.53126	6.76652	4.14109	21.7804	23.4077	13.2154	tgfb2	transforming growth factor, beta 2 [Source:ZFIN;Acc:ZDB-GENE-030723-3]
ENSDARG00000013292	10.7307	-1.74454	0.417152	-4.18203	2.89e-05	0.000119005	2.61951	8.12084	3.65304	7.3125	9.02203	5.17636	18.1503	22.6984	19.8231	tmem179aa	transmembrane protein 179a, genome duplicate A [Source:NCBI gene;Acc:445310]
ENSDARG00000051823	10.7434	-1.68764	0.597434	-2.82481	0.00473081	0.0128952	7.85853	11.6012	12.1768	2.4375	1.12775	2.07054	23.2324	17.0238	19.1624	hyal4	hyaluronidase 4 [Source:ZFIN;Acc:ZDB-GENE-061220-9]
ENSDARG00000095184	10.7861	-1.66128	0.393885	-4.21767	2.47e-05	0.000102802	6.54878	4.64048	7.30609	6.09375	7.89427	5.17636	18.8763	22.6984	17.8408	si:ch73-52p7.1	si:ch73-52p7.1 [Source:ZFIN;Acc:ZDB-GENE-081107-46]
ENSDARG00000062165	10.7872	-1.59577	0.5597	-2.85112	0.00435661	0.0119917	11.7878	3.48036	10.9591	6.09375	6.76652	0	18.8763	21.2798	17.8408	tub	TUB bipartite transcription factor [Source:ZFIN;Acc:ZDB-GENE-121009-1]
ENSDARG00000115013	10.7932	-2.64781	0.521129	-5.0809	3.76e-07	1.97e-06	7.85853	5.8006	0	3.65625	1.12775	5.17636	20.3284	24.1171	29.0739	LO017845.1	None
ENSDARG00000103591	10.8122	-1.33305	0.411877	-3.23653	0.00120991	0.00375222	3.92927	3.48036	9.74145	9.75001	5.63877	10.3527	17.4243	19.1518	17.8408	dkk3a	dickkopf WNT signaling pathway inhibitor 3a [Source:ZFIN;Acc:ZDB-GENE-110519-1]
ENSDARG00000053708	10.8218	-2.6663	0.470135	-5.67136	1.42e-08	8.65e-08	1.30976	2.32024	3.65304	7.3125	4.51101	4.14109	21.0544	22.6984	30.3955	ghrhrb	growth hormone releasing hormone receptor b [Source:ZFIN;Acc:ZDB-GENE-110127-2]
ENSDARG00000025478	10.8617	-1.45801	0.567823	-2.56772	0.010237	0.0256543	15.7171	3.48036	12.1768	4.875	2.25551	3.10582	20.3284	21.2798	14.537	gipr	gastric inhibitory polypeptide receptor [Source:ZFIN;Acc:ZDB-GENE-050516-4]
ENSDARG00000101585	10.862	-3.70622	0.572741	-6.47103	9.73e-11	7.21e-10	6.54878	1.16012	1.21768	1.21875	0	3.10582	31.2185	25.5357	27.7524	tecra	trans-2,3-enoyl-CoA reductase a [Source:ZFIN;Acc:ZDB-GENE-090930-1]
ENSDARG00000097826	10.8765	-1.76275	0.436381	-4.03947	5.36e-05	0.000211253	3.92927	9.28096	3.65304	6.09375	10.1498	3.10582	22.5064	21.9891	17.18	si:dkey-239b22.2	si:dkey-239b22.2 [Source:ZFIN;Acc:ZDB-GENE-131120-8]
ENSDARG00000002564	10.9158	-1.59406	0.486188	-3.2787	0.00104285	0.00328579	6.54878	1.16012	3.65304	6.09375	7.89427	13.4585	21.7804	19.1518	18.5016	syngr1a	synaptogyrin 1a [Source:ZFIN;Acc:ZDB-GENE-041010-169]
ENSDARG00000096574	10.9211	-7.24412	0.896865	-8.07715	6.63e-16	6.96e-15	0	0	0	0	0	0	32.6706	31.9196	33.6993	si:ch211-152f2.4	si:ch211-152f2.4 [Source:ZFIN;Acc:ZDB-GENE-121214-86]
ENSDARG00000053431	10.9456	-1.17591	0.423632	-2.77579	0.0055068	0.0147802	6.54878	3.48036	6.0884	6.09375	11.2775	12.4233	20.3284	17.7331	14.537	si:ch211-257p13.3	si:ch211-257p13.3 [Source:ZFIN;Acc:ZDB-GENE-110914-108]
ENSDARG00000069332	11.0011	-2.87481	0.524667	-5.4793	4.27e-08	2.48e-07	6.54878	3.48036	2.43536	2.4375	2.25551	4.14109	37.0267	24.8264	15.8585	tmem72	transmembrane protein 72 [Source:ZFIN;Acc:ZDB-GENE-090313-175]
ENSDARG00000002230	11.0528	-1.36803	0.382866	-3.57312	0.000352751	0.00120913	6.54878	8.12084	6.0884	8.53126	7.89427	6.21163	19.6023	21.2798	15.1977	sypb	synaptophysin b [Source:ZFIN;Acc:ZDB-GENE-040718-205]
ENSDARG00000100173	11.058	-1.31741	0.435406	-3.02571	0.00248052	0.00720962	3.92927	4.64048	6.0884	13.4063	6.76652	9.31745	23.9584	14.8958	16.5193	CT573484.1	None
ENSDARG00000004586	11.0627	-1.97095	0.57534	-3.42571	0.000613204	0.00201241	3.92927	1.16012	1.21768	12.1875	5.63877	9.31745	28.3145	21.2798	16.5193	ntrk1	neurotrophic tyrosine kinase, receptor, type 1 [Source:ZFIN;Acc:ZDB-GENE-980526-118]
ENSDARG00000115778	11.1059	-3.24188	0.518684	-6.25021	4.1e-10	2.88e-09	2.61951	4.64048	0	2.4375	3.38326	4.14109	30.4925	19.8611	32.3778	chrnb5a	cholinergic receptor, nicotinic, beta 5a [Source:ZFIN;Acc:ZDB-GENE-090312-169]
ENSDARG00000094840	11.1196	-2.56138	0.645217	-3.9698	7.19e-05	0.00027814	0	2.32024	0	9.75001	6.76652	6.21163	29.7665	24.1171	21.1447	si:dkey-21e2.13	si:dkey-21e2.13 [Source:ZFIN;Acc:ZDB-GENE-050208-379]
ENSDARG00000074914	11.1314	-1.86881	0.553047	-3.37912	0.000727195	0.00235136	2.61951	2.32024	2.43536	9.75001	4.51101	13.4585	19.6023	17.7331	27.7524	CU929346.1	None
ENSDARG00000045669	11.1333	-2.29682	0.598323	-3.83876	0.000123655	0.000459654	13.0976	4.64048	7.30609	1.21875	1.12775	2.07054	28.3145	21.2798	21.1447	si:dkey-39a18.1	si:dkey-39a18.1 [Source:ZFIN;Acc:ZDB-GENE-041210-127]
ENSDARG00000102389	11.1475	-2.53353	0.461302	-5.49214	3.97e-08	2.31e-07	1.30976	6.96072	4.87072	7.3125	1.12775	4.14109	26.1365	22.6984	25.7701	ved	ventrally expressed dharma/bozozok antagonist [Source:ZFIN;Acc:ZDB-GENE-030813-1]
ENSDARG00000102160	11.1502	-4.50776	0.650721	-6.92734	4.29e-12	3.51e-11	0	0	0	2.4375	1.12775	4.14109	29.7665	30.501	32.3778	si:dkeyp-61b2.1	si:dkeyp-61b2.1 [Source:ZFIN;Acc:ZDB-GENE-141216-430]
ENSDARG00000102017	11.1703	-2.8419	0.56289	-5.04877	4.45e-07	2.32e-06	1.30976	0	3.65304	4.875	4.51101	7.24691	18.8763	37.5942	22.4662	trpc4b	transient receptor potential cation channel, subfamily C, member 4b [Source:ZFIN;Acc:ZDB-GENE-120329-1]
ENSDARG00000094249	11.177	-1.01364	0.406384	-2.4943	0.0126206	0.0309122	9.16829	11.6012	4.87072	4.875	10.1498	9.31745	16.6983	12.7679	21.1447	wu:fc17b08	wu:fc17b08 [Source:ZFIN;Acc:ZDB-GENE-030131-2746]
ENSDARG00000101054	11.203	-2.14406	0.432103	-4.96193	6.98e-07	3.55e-06	5.23902	2.32024	7.30609	3.65625	3.38326	9.31745	22.5064	21.9891	25.1093	syn2b	synapsin IIb [Source:ZFIN;Acc:ZDB-GENE-051127-49]
ENSDARG00000045038	11.2613	-1.56946	0.421225	-3.72594	0.000194586	0.000698129	1.30976	6.96072	10.9591	7.3125	7.89427	6.21163	17.4243	24.1171	19.1624	tekt3	tektin 3 [Source:ZFIN;Acc:ZDB-GENE-080130-2]
ENSDARG00000079829	11.2962	-1.01324	0.394755	-2.56677	0.0102652	0.0257181	9.16829	10.4411	3.65304	13.4063	6.76652	7.24691	18.1503	16.3145	16.5193	ccr2	chemokine (C-C motif) receptor 2 [Source:ZFIN;Acc:ZDB-GENE-151216-1]
ENSDARG00000099133	11.3243	-1.71587	0.389544	-4.40482	1.06e-05	4.62e-05	5.23902	6.96072	3.65304	8.53126	7.89427	6.21163	18.8763	23.4077	21.1447	UNC5C	si:ch73-72b7.1 [Source:ZFIN;Acc:ZDB-GENE-100921-23]
ENSDARG00000092970	11.3372	-1.28693	0.410071	-3.13832	0.00169919	0.00512135	7.85853	12.7613	8.52377	4.875	7.89427	4.14109	17.4243	22.6984	15.8585	tmsb2	thymosin beta 2 [Source:ZFIN;Acc:ZDB-GENE-070126-5]
ENSDARG00000096684	11.3634	-1.0119	0.411743	-2.45761	0.0139866	0.0338484	5.23902	8.12084	7.30609	6.09375	13.533	10.3527	13.0682	22.6984	15.8585	CR382372.1	None
ENSDARG00000039373	11.3894	-1.29663	0.504069	-2.57233	0.0101015	0.0253501	1.30976	10.4411	8.52377	8.53126	4.51101	12.4233	10.8902	23.4077	22.4662	epha3	eph receptor A3 [Source:ZFIN;Acc:ZDB-GENE-010724-10]
ENSDARG00000059751	11.4128	-1.40726	0.605093	-2.32569	0.0200353	0.0463938	5.23902	1.16012	1.21768	15.8438	11.2775	9.31745	21.0544	18.4425	19.1624	abtb2a	ankyrin repeat and BTB (POZ) domain containing 2a [Source:ZFIN;Acc:ZDB-GENE-100422-13]
ENSDARG00000098127	11.4167	-5.80964	0.903564	-6.42969	1.28e-10	9.36e-10	1.30976	0	0	2.4375	0	0	34.1226	40.4315	24.4485	BX324212.1	None
ENSDARG00000022560	11.4246	-1.30635	0.398301	-3.2798	0.00103881	0.00327482	10.478	10.4411	6.0884	7.3125	4.51101	7.24691	23.9584	15.6052	17.18	clcnk	chloride channel K [Source:ZFIN;Acc:ZDB-GENE-040426-1379]
ENSDARG00000038859	11.4284	-1.67036	0.450135	-3.71079	0.00020661	0.000738083	5.23902	3.48036	6.0884	6.09375	12.4053	6.21163	22.5064	26.9544	13.8762	rgs20	regulator of G protein signaling 20 [Source:ZFIN;Acc:ZDB-GENE-040718-128]
ENSDARG00000007171	11.4438	-1.16104	0.48018	-2.41792	0.0156096	0.0372992	5.23902	2.32024	6.0884	12.1875	11.2775	11.388	15.2463	13.4772	25.7701	aig1	androgen-induced 1 (H. sapiens) [Source:ZFIN;Acc:ZDB-GENE-041014-358]
ENSDARG00000011042	11.4594	-1.81527	0.419437	-4.32787	1.51e-05	6.43e-05	3.92927	6.96072	9.74145	6.09375	3.38326	7.24691	16.6983	21.9891	27.0916	pgbd5	piggyBac transposable element derived 5 [Source:ZFIN;Acc:ZDB-GENE-040724-229]
ENSDARG00000033845	11.4594	-1.70526	0.541042	-3.1518	0.00162265	0.00490866	5.23902	0	6.0884	6.09375	10.1498	11.388	26.8625	14.1865	23.127	igsf9ba	immunoglobulin superfamily, member 9Ba [Source:ZFIN;Acc:ZDB-GENE-060503-729]
ENSDARG00000105782	11.4658	-1.27989	0.446915	-2.86383	0.0041855	0.0115659	2.61951	5.8006	7.30609	12.1875	11.2775	7.24691	15.9723	26.245	14.537	CABZ01081777.1	si:cabz01081777.1 [Source:NCBI gene;Acc:100331748]
ENSDARG00000006368	11.4783	-1.87431	0.482829	-3.88193	0.00010363	0.000389948	2.61951	5.8006	10.9591	7.3125	5.63877	4.14109	20.3284	32.629	13.8762	crlf1b	cytokine receptor-like factor 1b [Source:ZFIN;Acc:ZDB-GENE-080108-1]
ENSDARG00000078552	11.5637	-1.06994	0.431851	-2.47756	0.0132283	0.0322243	9.16829	15.0816	10.9591	6.09375	3.38326	6.21163	16.6983	21.2798	15.1977	grhl3	grainyhead-like transcription factor 3 [Source:ZFIN;Acc:ZDB-GENE-030131-9854]
ENSDARG00000019208	11.5794	-1.16265	0.495646	-2.34574	0.0189895	0.0442892	9.16829	12.7613	6.0884	6.09375	7.89427	7.24691	17.4243	7.80258	29.7347	camsap1a	calmodulin regulated spectrin-associated protein 1a [Source:ZFIN;Acc:ZDB-GENE-060518-4]
ENSDARG00000102689	11.5837	-1.62062	0.52781	-3.07046	0.00213727	0.00628713	2.61951	2.32024	3.65304	7.3125	11.2775	13.4585	26.8625	15.6052	21.1447	BX663516.2	None
ENSDARG00000086585	11.5851	-1.26089	0.43414	-2.90434	0.00368027	0.0102956	7.85853	6.96072	10.9591	8.53126	11.2775	2.07054	15.9723	24.1171	16.5193	nrg2b	neuregulin 2b [Source:ZFIN;Acc:ZDB-GENE-090205-2]
ENSDARG00000061195	11.6607	-1.51705	0.380475	-3.98725	6.68e-05	0.000259928	5.23902	6.96072	9.74145	6.09375	6.76652	8.28218	16.6983	22.6984	22.4662	cnnm2a	cyclin and CBS domain divalent metal cation transport mediator 2a [Source:ZFIN;Acc:ZDB-GENE-050208-36]
ENSDARG00000029204	11.7669	-1.46559	0.381238	-3.8443	0.000120897	0.00045012	7.85853	4.64048	8.52377	4.875	11.2775	7.24691	20.3284	21.9891	19.1624	tyrp1a	tyrosinase-related protein 1a [Source:ZFIN;Acc:ZDB-GENE-070718-2]
ENSDARG00000073728	11.7852	-2.5814	0.546851	-4.72048	2.35e-06	1.12e-05	2.61951	0	1.21768	7.3125	7.89427	7.24691	23.2324	24.8264	31.717	gal3st3	galactose-3-O-sulfotransferase 3 [Source:ZFIN;Acc:ZDB-GENE-121001-3]
ENSDARG00000113137	11.7992	-1.01857	0.434276	-2.34544	0.0190045	0.0443109	10.478	3.48036	12.1768	4.875	13.533	8.28218	17.4243	13.4772	22.4662	BX276107.1	kelch repeat and BTB domain-containing protein 13-like [Source:NCBI gene;Acc:101886608]
ENSDARG00000094160	11.8366	-1.0038	0.395372	-2.53887	0.0111211	0.0276141	15.7171	6.96072	6.0884	7.3125	9.02203	8.28218	21.7804	14.1865	17.18	si:ch73-160h15.3	si:ch73-160h15.3 [Source:ZFIN;Acc:ZDB-GENE-100922-213]
ENSDARG00000093957	11.943	-1.20058	0.512713	-2.34162	0.0192001	0.0446773	5.23902	6.96072	1.21768	17.0625	9.02203	10.3527	25.4104	17.0238	15.1977	si:dkey-251i10.2	si:dkey-251i10.2 [Source:ZFIN;Acc:ZDB-GENE-050506-102]
ENSDARG00000014623	11.9627	-1.55778	0.410558	-3.7943	0.00014806	0.000543002	5.23902	9.28096	6.0884	13.4063	4.51101	5.17636	21.7804	17.7331	24.4485	si:ch211-212d10.1	si:ch211-212d10.1 [Source:ZFIN;Acc:ZDB-GENE-050208-355]
ENSDARG00000005343	11.9915	-1.25493	0.425562	-2.94889	0.00318922	0.00906792	6.54878	12.7613	3.65304	12.1875	6.76652	7.24691	25.4104	14.1865	19.1624	ccdc85al	coiled-coil domain containing 85A, like [Source:ZFIN;Acc:ZDB-GENE-040912-92]
ENSDARG00000019185	12.0184	-1.58592	0.423741	-3.74266	0.000182086	0.000656824	6.54878	5.8006	4.87072	6.09375	14.6608	5.17636	26.1365	17.7331	21.1447	slain1a	SLAIN motif family, member 1a [Source:ZFIN;Acc:ZDB-GENE-030131-7751]
ENSDARG00000105079	12.0271	-1.50298	0.381196	-3.94281	8.05e-05	0.00030934	7.85853	9.28096	7.30609	9.75001	5.63877	5.17636	16.6983	23.4077	23.127	BX649411.2	None
ENSDARG00000027472	12.0355	-2.21276	0.89323	-2.47726	0.0132395	0.0322483	7.85853	8.12084	15.8299	0	0	1.03527	24.6844	27.6637	23.127	gphb5	glycoprotein hormone subunit beta 5 [Source:ZFIN;Acc:ZDB-GENE-090319-4]
ENSDARG00000044059	12.0359	-1.99924	0.434952	-4.59647	4.3e-06	1.98e-05	3.92927	1.16012	7.30609	6.09375	11.2775	6.21163	22.5064	23.4077	26.4308	lft2	lefty2 [Source:ZFIN;Acc:ZDB-GENE-990630-11]
ENSDARG00000075854	12.0382	-1.89809	0.818285	-2.3196	0.0203626	0.0470812	15.7171	9.28096	10.9591	0	1.12775	1.03527	28.3145	23.4077	18.5016	cx34.4	connexin 34.4 [Source:ZFIN;Acc:ZDB-GENE-040406-3]
ENSDARG00000096716	12.0746	-2.47776	0.691528	-3.58303	0.000339634	0.00116899	0	0	2.43536	8.53126	11.2775	6.21163	27.5885	25.5357	27.0916	hmx3b	H6 family homeobox 3b [Source:ZFIN;Acc:ZDB-GENE-130603-102]
ENSDARG00000076265	12.093	-1.02658	0.397426	-2.58307	0.00979256	0.0246732	7.85853	13.9214	13.3945	4.875	5.63877	8.28218	16.6983	17.0238	21.1447	ano8a	anoctamin 8a [Source:ZFIN;Acc:ZDB-GENE-070912-583]
ENSDARG00000056374	12.1144	-2.36254	0.446395	-5.29248	1.21e-07	6.68e-07	5.23902	2.32024	4.87072	8.53126	3.38326	6.21163	23.2324	34.7569	20.4839	noxo1b	NADPH oxidase organizer 1b [Source:ZFIN;Acc:ZDB-GENE-101203-1]
ENSDARG00000006760	12.1398	-1.27242	0.390022	-3.26244	0.00110459	0.0034584	11.7878	4.64048	8.52377	9.75001	6.76652	8.28218	15.2463	19.1518	25.1093	slc24a3	solute carrier family 24 member 3 [Source:ZFIN;Acc:ZDB-GENE-090312-67]
ENSDARG00000079500	12.153	-1.67362	0.556015	-3.01004	0.00261217	0.00755358	2.61951	6.96072	0	7.3125	12.4053	12.4233	23.9584	20.5704	23.127	kif3cb	kinesin family member 3Cb [Source:ZFIN;Acc:ZDB-GENE-080709-4]
ENSDARG00000110141	12.1633	-1.7944	0.384459	-4.66735	3.05e-06	1.44e-05	6.54878	9.28096	8.52377	6.09375	4.51101	5.17636	26.8625	21.9891	20.4839	CU633838.1	None
ENSDARG00000008886	12.1781	-2.40553	0.466028	-5.16178	2.45e-07	1.31e-06	1.30976	2.32024	2.43536	7.3125	9.02203	7.24691	26.8625	22.6984	30.3955	msx1b	muscle segment homeobox 1b [Source:NCBI gene;Acc:30511]
ENSDARG00000079872	12.2	-1.0429	0.373953	-2.78885	0.00528948	0.0142495	11.7878	6.96072	6.0884	9.75001	12.4053	7.24691	18.1503	15.6052	21.8054	rapgef4	Rap guanine nucleotide exchange factor (GEF) 4 [Source:ZFIN;Acc:ZDB-GENE-070912-385]
ENSDARG00000042656	12.2074	-1.70485	0.449335	-3.79417	0.000148138	0.000543204	1.30976	8.12084	4.87072	13.4063	4.51101	9.31745	20.3284	25.5357	22.4662	nrn1b	neuritin 1b [Source:ZFIN;Acc:ZDB-GENE-041010-98]
ENSDARG00000002635	12.2371	-1.4508	0.466462	-3.11022	0.00186947	0.00558277	9.16829	9.28096	1.21768	7.3125	10.1498	9.31745	22.5064	12.7679	28.4132	FAM184A	zgc:85722 [Source:ZFIN;Acc:ZDB-GENE-040516-7]
ENSDARG00000045190	12.2756	-2.01661	0.447874	-4.50263	6.71e-06	3.01e-05	5.23902	10.4411	7.30609	3.65625	9.02203	1.03527	23.2324	24.1171	26.4308	ch25h	cholesterol 25-hydroxylase [Source:NCBI gene;Acc:494109]
ENSDARG00000110954	12.2767	-1.07261	0.426908	-2.51251	0.0119875	0.0295104	9.16829	3.48036	13.3945	7.3125	11.2775	9.31745	13.7942	16.3145	26.4308	CABZ01043952.1	LIM domains containing 1a [Source:NCBI gene;Acc:562793]
ENSDARG00000093570	12.3757	-1.23861	0.388997	-3.18412	0.00145195	0.00443199	6.54878	4.64048	12.1768	7.3125	6.76652	13.4585	18.1503	19.8611	22.4662	si:dkey-25o1.7	si:dkey-25o1.7 [Source:ZFIN;Acc:ZDB-GENE-091204-375]
ENSDARG00000087516	12.3798	-2.20203	0.432621	-5.08997	3.58e-07	1.88e-06	2.61951	2.32024	3.65304	9.75001	9.02203	6.21163	23.2324	25.5357	29.0739	CU693494.1	alanine aminotransferase 2-like [Source:NCBI gene;Acc:101882185]
ENSDARG00000102226	12.4058	-2.11607	0.420792	-5.02877	4.94e-07	2.55e-06	9.16829	1.16012	6.0884	4.875	6.76652	7.24691	25.4104	29.7917	21.1447	gpr19	G protein-coupled receptor 19 [Source:ZFIN;Acc:ZDB-GENE-040426-1295]
ENSDARG00000074721	12.4186	-1.86244	0.483933	-3.84856	0.000118815	0.000443007	2.61951	5.8006	2.43536	15.8438	5.63877	7.24691	21.7804	21.9891	28.4132	rassf9	Ras association domain family member 9 [Source:ZFIN;Acc:ZDB-GENE-091204-470]
ENSDARG00000058771	12.4668	-1.23377	0.464278	-2.65739	0.00787494	0.0203572	10.478	2.32024	6.0884	10.9688	11.2775	10.3527	29.7665	17.7331	13.2154	nav1b	neuron navigator 1b [Source:ZFIN;Acc:ZDB-GENE-120215-84]
ENSDARG00000009215	12.4775	-2.02665	0.402445	-5.03585	4.76e-07	2.47e-06	2.61951	6.96072	4.87072	6.09375	5.63877	10.3527	21.0544	26.9544	27.7524	zgc:112437	zgc:112437 [Source:ZFIN;Acc:ZDB-GENE-050417-293]
ENSDARG00000015425	12.4792	-1.85065	0.406804	-4.54925	5.38e-06	2.44e-05	9.16829	4.64048	7.30609	3.65625	11.2775	4.14109	24.6844	26.9544	20.4839	slc24a4a	solute carrier family 24 member 4a [Source:ZFIN;Acc:ZDB-GENE-050417-291]
ENSDARG00000015025	12.4836	-1.25211	0.480148	-2.60775	0.00911385	0.0231334	7.85853	2.32024	8.52377	10.9688	11.2775	10.3527	13.0682	15.6052	32.3778	l1camb	L1 cell adhesion molecule, paralog b [Source:NCBI gene;Acc:30656]
ENSDARG00000041220	12.5416	-1.99163	0.492936	-4.04034	5.34e-05	0.000210541	2.61951	9.28096	10.9591	9.75001	1.12775	4.14109	30.4925	22.6984	21.8054	ftr53	finTRIM family, member 53 [Source:ZFIN;Acc:ZDB-GENE-030616-515]
ENSDARG00000076679	12.6214	-1.51805	0.363713	-4.17376	3e-05	0.000123108	7.85853	10.4411	6.0884	4.875	9.02203	8.28218	21.0544	24.8264	21.1447	rai1	retinoic acid induced 1 [Source:ZFIN;Acc:ZDB-GENE-101203-2]
ENSDARG00000102584	12.6468	-1.78995	0.768387	-2.3295	0.0198328	0.0459567	2.61951	1.16012	0	18.2813	11.2775	8.28218	24.6844	18.4425	29.0739	cpne7	copine VII [Source:ZFIN;Acc:ZDB-GENE-131125-70]
ENSDARG00000052122	12.6576	-2.01743	0.460503	-4.38093	1.18e-05	5.12e-05	1.30976	10.4411	8.52377	9.75001	5.63877	2.07054	24.6844	28.373	23.127	rag1	recombination activating 1 [Source:NCBI gene;Acc:30663]
ENSDARG00000105670	12.6904	-1.79857	0.436652	-4.11899	3.81e-05	0.000153912	3.92927	10.4411	2.43536	4.875	12.4053	7.24691	24.6844	28.373	19.8231	CT030129.1	None
ENSDARG00000067537	12.6935	-3.24068	0.45642	-7.10022	1.25e-12	1.06e-11	3.92927	1.16012	2.43536	6.09375	2.25551	4.14109	30.4925	33.3383	30.3955	pcsk5a	proprotein convertase subtilisin/kexin type 5a [Source:ZFIN;Acc:ZDB-GENE-060531-130]
ENSDARG00000018066	12.6978	-1.96235	0.762041	-2.57512	0.0100205	0.0251822	0	1.16012	3.65304	15.8438	3.38326	14.4938	22.5064	24.8264	28.4132	ptchd1	patched domain containing 1 [Source:ZFIN;Acc:ZDB-GENE-061220-1]
ENSDARG00000089814	12.7002	-1.14725	0.353283	-3.24741	0.00116461	0.00362573	11.7878	9.28096	8.52377	9.75001	7.89427	7.24691	20.3284	17.0238	22.4662	znf1042	zinc finger protein 1042 [Source:ZFIN;Acc:ZDB-GENE-120703-14]
ENSDARG00000096979	12.7961	-2.64159	0.497453	-5.31024	1.09e-07	6.08e-07	0	1.16012	8.52377	7.3125	5.63877	5.17636	26.1365	25.5357	35.6816	NPC2	zgc:193725 [Source:ZFIN;Acc:ZDB-GENE-080723-11]
ENSDARG00000043685	12.8014	-3.17392	0.458248	-6.92619	4.32e-12	3.53e-11	1.30976	2.32024	4.87072	1.21875	5.63877	5.17636	31.9446	28.373	34.3601	nabp1b	nucleic acid binding protein 1b [Source:ZFIN;Acc:ZDB-GENE-050913-74]
ENSDARG00000053724	12.8068	-2.01372	0.438383	-4.59351	4.36e-06	2e-05	5.23902	5.8006	0	7.3125	10.1498	9.31745	26.1365	25.5357	25.7701	adcyap1r1a	adenylate cyclase activating polypeptide 1a (pituitary) receptor type I [Source:ZFIN;Acc:ZDB-GENE-050315-1]
ENSDARG00000053547	12.8337	-1.55369	0.467121	-3.3261	0.000880691	0.00281253	2.61951	4.64048	4.87072	8.53126	9.02203	16.5644	27.5885	19.8611	21.8054	jakmip2	janus kinase and microtubule interacting protein 2 [Source:ZFIN;Acc:ZDB-GENE-091204-293]
ENSDARG00000099685	12.8424	-2.06772	0.410681	-5.03486	4.78e-07	2.48e-06	3.92927	2.32024	8.52377	7.3125	6.76652	8.28218	32.6706	21.9891	23.7878	gnb5a	guanine nucleotide binding protein (G protein), beta 5a [Source:NCBI gene;Acc:562813]
ENSDARG00000098057	12.8511	-1.38609	0.397514	-3.48689	0.000488671	0.00163248	10.478	9.28096	6.0884	7.3125	3.38326	13.4585	25.4104	18.4425	21.8054	dscaml1	Down syndrome cell adhesion molecule like 1 [Source:ZFIN;Acc:ZDB-GENE-110601-1]
ENSDARG00000105083	12.8588	-2.52772	0.628316	-4.02301	5.75e-05	0.000225472	1.30976	2.32024	0	10.9688	4.51101	10.3527	33.3966	29.0823	23.7878	chd5	chromodomain helicase DNA binding protein 5 [Source:ZFIN;Acc:ZDB-GENE-120314-2]
ENSDARG00000002546	12.8888	-2.4173	0.483928	-4.99516	5.88e-07	3.01e-06	9.16829	2.32024	0	7.3125	4.51101	8.28218	24.6844	32.629	27.0916	rundc3ab	RUN domain containing 3Ab [Source:NCBI gene;Acc:393118]
ENSDARG00000116937	12.9133	-1.01666	0.438936	-2.31618	0.0205483	0.0474399	9.16829	9.28096	6.0884	9.75001	6.76652	16.5644	10.8902	21.2798	26.4308	BX927333.1	CXADR like membrane protein [Source:NCBI gene;Acc:567179]
ENSDARG00000087756	12.9184	-1.58481	0.593404	-2.67072	0.00756893	0.0196293	3.92927	1.16012	2.43536	18.2813	11.2775	9.31745	23.2324	24.8264	21.8054	si:ch211-173d10.4	si:ch211-173d10.4 [Source:ZFIN;Acc:ZDB-GENE-121214-331]
ENSDARG00000068749	12.9361	-2.72666	0.476557	-5.72157	1.06e-08	6.54e-08	2.61951	3.48036	2.43536	9.75001	6.76652	2.07054	24.6844	26.9544	37.6639	si:ch211-250k18.5	si:ch211-250k18.5 [Source:ZFIN;Acc:ZDB-GENE-070912-244]
ENSDARG00000087094	12.9481	-1.26618	0.387704	-3.26584	0.00109139	0.00342341	3.92927	8.12084	14.6122	10.9688	10.1498	5.17636	21.0544	22.6984	19.8231	foxa	forkhead box A sequence [Source:ZFIN;Acc:ZDB-GENE-990415-76]
ENSDARG00000094857	12.9706	-2.91827	0.45608	-6.39858	1.57e-10	1.14e-09	1.30976	1.16012	4.87072	4.875	6.76652	5.17636	24.6844	36.1756	31.717	dio2	iodothyronine deiodinase 2 [Source:ZFIN;Acc:ZDB-GENE-030327-4]
ENSDARG00000102064	12.9875	-1.25074	0.435387	-2.8727	0.00406983	0.0112676	3.92927	6.96072	12.1768	12.1875	3.38326	14.4938	24.6844	20.5704	18.5016	kcna2b	potassium voltage-gated channel, shaker-related subfamily, member 2b [Source:ZFIN;Acc:ZDB-GENE-080204-89]
ENSDARG00000038655	12.9971	-2.60052	0.455992	-5.703	1.18e-08	7.26e-08	2.61951	1.16012	7.30609	4.875	3.38326	9.31745	31.9446	31.9196	24.4485	ajap1	adherens junctions associated protein 1 [Source:ZFIN;Acc:ZDB-GENE-041210-353]
ENSDARG00000101613	13.0246	-1.70495	0.365642	-4.6629	3.12e-06	1.46e-05	9.16829	6.96072	3.65304	8.53126	9.02203	7.24691	26.8625	21.9891	23.7878	si:dkey-238i5.2	si:dkey-238i5.2 [Source:ZFIN;Acc:ZDB-GENE-030131-9718]
ENSDARG00000109502	13.0403	-1.32829	0.368644	-3.60318	0.000314346	0.00108774	7.85853	6.96072	13.3945	10.9688	7.89427	5.17636	23.9584	21.9891	19.1624	PHF21B	PHD finger protein 21B [Source:NCBI gene;Acc:101883360]
ENSDARG00000097322	13.0748	-1.43596	0.375439	-3.82475	0.000130904	0.000484667	6.54878	5.8006	7.30609	9.75001	7.89427	12.4233	28.3145	19.1518	20.4839	si:dkey-81l17.6	si:dkey-81l17.6 [Source:ZFIN;Acc:ZDB-GENE-131127-284]
ENSDARG00000101380	13.1024	-1.59034	0.377016	-4.21822	2.46e-05	0.000102588	7.85853	10.4411	4.87072	10.9688	6.76652	6.21163	29.0405	21.2798	20.4839	cryabb	crystallin, alpha B, b [Source:ZFIN;Acc:ZDB-GENE-040718-419]
ENSDARG00000007912	13.1342	-2.52336	0.402551	-6.26841	3.65e-10	2.58e-09	5.23902	5.8006	4.87072	4.875	4.51101	5.17636	35.5746	28.373	23.7878	si:ch211-196i2.1	si:ch211-196i2.1 [Source:ZFIN;Acc:ZDB-GENE-091204-150]
ENSDARG00000079781	13.1363	-1.90015	0.804477	-2.36197	0.0181779	0.0426356	0	2.32024	1.21768	4.875	16.9163	15.5291	32.6706	25.5357	19.1624	slitrk4	SLIT and NTRK-like family, member 4 [Source:ZFIN;Acc:ZDB-GENE-140303-1]
ENSDARG00000031044	13.1565	-1.53541	0.64455	-2.38215	0.017212	0.0406442	1.30976	9.28096	24.3536	4.875	3.38326	5.17636	28.3145	20.5704	21.1447	lipg	lipase, endothelial [Source:ZFIN;Acc:ZDB-GENE-040426-699]
ENSDARG00000045634	13.2499	-2.52934	0.408784	-6.18747	6.11e-10	4.24e-09	7.85853	5.8006	2.43536	7.3125	4.51101	3.10582	26.8625	27.6637	33.6993	lmod2a	leiomodin 2 (cardiac) a [Source:ZFIN;Acc:ZDB-GENE-040912-41]
ENSDARG00000091974	13.2804	-1.92617	0.371808	-5.18055	2.21e-07	1.19e-06	9.16829	4.64048	6.0884	8.53126	6.76652	6.21163	22.5064	30.501	25.1093	CR356233.1	None
ENSDARG00000102566	13.3023	-4.54941	0.627017	-7.25565	4e-13	3.51e-12	1.30976	0	3.65304	2.4375	1.12775	1.03527	34.1226	48.9434	27.0916	fam102aa	family with sequence similarity 102 member Aa [Source:ZFIN;Acc:ZDB-GENE-081104-233]
ENSDARG00000041323	13.3192	-1.85709	0.420003	-4.42162	9.8e-06	4.3e-05	1.30976	4.64048	8.52377	6.09375	10.1498	11.388	27.5885	28.373	21.8054	csdc2a	cold shock domain containing C2, RNA binding a [Source:ZFIN;Acc:ZDB-GENE-040718-442]
ENSDARG00000014058	13.4872	-1.55894	0.449544	-3.46783	0.000524686	0.0017413	2.61951	4.64048	10.9591	10.9688	13.533	6.21163	32.6706	21.2798	18.5016	rab36	RAB36, member RAS oncogene family [Source:ZFIN;Acc:ZDB-GENE-040910-5]
ENSDARG00000108401	13.501	-2.31671	0.522546	-4.4335	9.27e-06	4.08e-05	0	4.64048	2.43536	12.1875	10.1498	5.17636	25.4104	29.7917	31.717	LO018336.1	matrix metalloproteinase-18-like [Source:NCBI gene;Acc:101883213]
ENSDARG00000005372	13.5506	-1.0849	0.374673	-2.89559	0.00378452	0.0105632	6.54878	9.28096	4.87072	13.4063	11.2775	13.4585	25.4104	19.8611	17.8408	camk4	calcium/calmodulin-dependent protein kinase IV [Source:ZFIN;Acc:ZDB-GENE-050417-76]
ENSDARG00000070479	13.556	-1.37358	0.443696	-3.09576	0.00196308	0.00582938	6.54878	11.6012	4.87072	15.8438	11.2775	3.10582	28.3145	21.2798	19.1624	tspan13b	tetraspanin 13b [Source:ZFIN;Acc:ZDB-GENE-041010-45]
ENSDARG00000029930	13.5775	-4.7927	0.701411	-6.83294	8.32e-12	6.64e-11	2.61951	2.32024	0	0	3.38326	0	35.5746	24.1171	54.1832	SPDEF	SAM pointed domain containing ETS transcription factor [Source:NCBI gene;Acc:100003543]
ENSDARG00000113411	13.5968	-2.64903	0.533133	-4.9688	6.74e-07	3.43e-06	7.85853	0	1.21768	10.9688	5.63877	4.14109	27.5885	31.9196	33.0386	lrrc4ca	leucine rich repeat containing 4C, genome duplicate a [Source:ZFIN;Acc:ZDB-GENE-050522-533]
ENSDARG00000061773	13.6	-1.03993	0.387131	-2.68625	0.00722594	0.0188595	17.0268	6.96072	7.30609	9.75001	10.1498	9.31745	27.5885	18.4425	15.8585	neurl1ab	neuralized E3 ubiquitin protein ligase 1Ab [Source:ZFIN;Acc:ZDB-GENE-060929-1210]
ENSDARG00000077428	13.6171	-1.63292	0.362809	-4.50076	6.77e-06	3.03e-05	7.85853	8.12084	12.1768	3.65625	9.02203	7.24691	22.5064	25.5357	26.4308	camta1a	calmodulin binding transcription activator 1a [Source:ZFIN;Acc:ZDB-GENE-090312-183]
ENSDARG00000104697	13.6802	-1.03056	0.351487	-2.932	0.00336782	0.00952687	9.16829	13.9214	6.0884	12.1875	10.1498	9.31745	24.6844	18.4425	19.1624	si:dkey-57k17.1	si:dkey-57k17.1 [Source:ZFIN;Acc:ZDB-GENE-110913-105]
ENSDARG00000100185	13.7094	-1.4145	0.397278	-3.56048	0.000370181	0.00126496	10.478	15.0816	9.74145	2.4375	9.02203	6.21163	24.6844	21.2798	24.4485	elovl7b	ELOVL fatty acid elongase 7b [Source:ZFIN;Acc:ZDB-GENE-030131-5485]
ENSDARG00000054456	13.7401	-1.25275	0.361235	-3.46795	0.000524446	0.00174075	11.7878	6.96072	6.0884	13.4063	7.89427	10.3527	21.0544	26.9544	19.1624	clip3	CAP-GLY domain containing linker protein 3 [Source:ZFIN;Acc:ZDB-GENE-131127-193]
ENSDARG00000114451	13.7569	-1.67947	0.394117	-4.26136	2.03e-05	8.54e-05	14.4073	9.28096	7.30609	7.3125	4.51101	5.17636	29.0405	26.9544	19.8231	mmp13a	matrix metallopeptidase 13a [Source:ZFIN;Acc:ZDB-GENE-031202-2]
ENSDARG00000005092	13.7738	-1.78933	0.36103	-4.95618	7.19e-07	3.65e-06	3.92927	5.8006	9.74145	7.3125	10.1498	8.28218	27.5885	23.4077	27.7524	cep89	centrosomal protein 89 [Source:NCBI gene;Acc:393852]
ENSDARG00000063255	13.8063	-1.59556	0.446397	-3.57431	0.000351156	0.0012049	11.7878	5.8006	4.87072	10.9688	9.02203	7.24691	12.3422	30.501	31.717	btbd11a	BTB (POZ) domain containing 11a [Source:NCBI gene;Acc:562893]
ENSDARG00000076891	13.8121	-1.1268	0.396014	-2.84534	0.00443635	0.0121839	10.478	16.2417	7.30609	6.09375	7.89427	11.388	15.9723	19.8611	29.0739	rfxap	regulatory factor X-associated protein [Source:ZFIN;Acc:ZDB-GENE-091204-321]
ENSDARG00000078853	13.82	-2.50674	0.489563	-5.12037	3.05e-07	1.61e-06	5.23902	3.48036	1.21768	4.875	9.02203	8.28218	20.3284	27.6637	44.2717	arhgef19	Rho guanine nucleotide exchange factor (GEF) 19 [Source:ZFIN;Acc:ZDB-GENE-090313-243]
ENSDARG00000036773	13.8419	-1.33888	0.383124	-3.49465	0.000474687	0.00159125	10.478	8.12084	4.87072	9.75001	11.2775	10.3527	31.2185	21.9891	16.5193	s100s	S100 calcium binding protein S [Source:ZFIN;Acc:ZDB-GENE-040822-31]
ENSDARG00000028857	13.8633	-1.84392	0.449717	-4.10018	4.13e-05	0.000165735	9.16829	11.6012	7.30609	2.4375	9.02203	5.17636	33.3966	15.6052	31.0562	sgsm1a	small G protein signaling modulator 1a [Source:ZFIN;Acc:ZDB-GENE-060526-379]
ENSDARG00000062235	13.9432	-1.86101	0.346789	-5.36639	8.03e-08	4.53e-07	6.54878	6.96072	7.30609	8.53126	9.02203	6.21163	26.8625	26.9544	27.0916	lrrc34	leucine rich repeat containing 34 [Source:ZFIN;Acc:ZDB-GENE-091118-73]
ENSDARG00000011975	13.9649	-5.34559	0.718651	-7.43837	1.02e-13	9.33e-13	1.30976	0	2.43536	2.4375	0	0	32.6706	42.5595	44.2717	fmn1	formin 1 [Source:ZFIN;Acc:ZDB-GENE-041001-198]
ENSDARG00000101171	13.9776	-1.18123	0.35775	-3.30183	0.000960563	0.0030463	13.0976	11.6012	6.0884	12.1875	9.02203	7.24691	19.6023	19.8611	27.0916	FO704786.1	sterile alpha motif domain containing 14 [Source:NCBI gene;Acc:100537418]
ENSDARG00000035695	13.9997	-2.39177	0.435879	-5.48724	4.08e-08	2.37e-07	6.54878	4.64048	4.87072	3.65625	3.38326	11.388	21.7804	34.0476	35.6816	scxa	scleraxis bHLH transcription factor a [Source:ZFIN;Acc:ZDB-GENE-060503-414]
ENSDARG00000061520	14.0022	-1.98869	0.357936	-5.55601	2.76e-08	1.63e-07	7.85853	4.64048	7.30609	7.3125	7.89427	7.24691	25.4104	31.9196	26.4308	b4galnt1a	beta-1,4-N-acetyl-galactosaminyl transferase 1a [Source:ZFIN;Acc:ZDB-GENE-070112-1462]
ENSDARG00000094217	14.0348	-1.41469	0.605553	-2.3362	0.0194806	0.0452261	3.92927	2.32024	2.43536	9.75001	13.533	21.7407	23.2324	26.245	23.127	si:dkey-17e16.15	si:dkey-17e16.15 [Source:ZFIN;Acc:ZDB-GENE-091204-295]
ENSDARG00000015184	14.0381	-2.07687	0.446289	-4.65365	3.26e-06	1.53e-05	3.92927	8.12084	3.65304	6.09375	12.4053	6.21163	17.4243	35.4663	33.0386	mpp3a	membrane protein, palmitoylated 3a (MAGUK p55 subfamily member 3) [Source:ZFIN;Acc:ZDB-GENE-130530-555]
ENSDARG00000007220	14.0536	-1.62285	0.424044	-3.82709	0.000129668	0.000480473	6.54878	5.8006	6.0884	4.875	16.9163	9.31745	18.8763	27.6637	30.3955	ncam1b	neural cell adhesion molecule 1b [Source:ZFIN;Acc:ZDB-GENE-010822-2]
ENSDARG00000001676	14.087	-1.58413	0.402793	-3.93286	8.39e-05	0.000321476	7.85853	3.48036	8.52377	14.625	11.2775	5.17636	20.3284	29.0823	26.4308	gpm6bb	glycoprotein M6Bb [Source:ZFIN;Acc:ZDB-GENE-030710-10]
ENSDARG00000055698	14.1009	-1.14964	0.475849	-2.41597	0.0156933	0.0374647	9.16829	3.48036	6.0884	20.7188	13.533	7.24691	21.7804	28.373	16.5193	pcnx2	pecanex 2 [Source:ZFIN;Acc:ZDB-GENE-090312-150]
ENSDARG00000059294	14.1077	-1.94216	0.460172	-4.22051	2.44e-05	0.000101662	6.54878	1.16012	4.87072	13.4063	11.2775	6.21163	34.1226	26.245	23.127	marco	macrophage receptor with collagenous structure [Source:ZFIN;Acc:ZDB-GENE-120514-2]
ENSDARG00000043864	14.1143	-1.62938	0.388395	-4.19517	2.73e-05	0.000112833	6.54878	9.28096	2.43536	10.9688	7.89427	12.4233	29.7665	21.2798	26.4308	nptnb	neuroplastin b [Source:ZFIN;Acc:ZDB-GENE-040426-1821]
ENSDARG00000075830	14.1158	-1.40593	0.377459	-3.72473	0.000195528	0.00070129	7.85853	4.64048	4.87072	12.1875	12.4053	12.4233	27.5885	21.2798	23.7878	syt3	synaptotagmin III [Source:ZFIN;Acc:ZDB-GENE-090601-1]
ENSDARG00000014273	14.2024	-1.59642	0.410756	-3.88655	0.000101678	0.000383284	15.7171	9.28096	9.74145	4.875	2.25551	9.31745	23.9584	26.245	26.4308	camk2d2	calcium/calmodulin-dependent protein kinase (CaM kinase) II delta 2 [Source:NCBI gene;Acc:436815]
ENSDARG00000003779	14.2272	-1.3527	0.48487	-2.78982	0.00527378	0.0142138	3.92927	10.4411	6.0884	14.625	16.9163	4.14109	31.2185	24.8264	15.8585	ctnnd2b	catenin (cadherin-associated protein), delta 2b [Source:ZFIN;Acc:ZDB-GENE-070912-532]
ENSDARG00000052089	14.2381	-1.90237	0.434962	-4.37363	1.22e-05	5.29e-05	11.7878	4.64048	2.43536	8.53126	10.1498	7.24691	18.1503	35.4663	29.7347	CCKAR	cholecystokinin A receptor [Source:NCBI gene;Acc:569038]
ENSDARG00000091683	14.2613	-1.4221	0.476654	-2.98351	0.00284961	0.00817923	6.54878	1.16012	13.3945	8.53126	15.7885	9.31745	31.9446	19.8611	21.8054	cnrip1a	cannabinoid receptor interacting protein 1a [Source:ZFIN;Acc:ZDB-GENE-040801-126]
ENSDARG00000017790	14.2943	-1.30419	0.414262	-3.14822	0.0016427	0.00496348	10.478	8.12084	13.3945	9.75001	3.38326	12.4233	33.3966	19.8611	17.8408	chrnb2	cholinergic receptor, nicotinic, beta 2 [Source:ZFIN;Acc:ZDB-GENE-070821-3]
ENSDARG00000076547	14.3658	-1.9372	0.376628	-5.14354	2.7e-07	1.43e-06	2.61951	9.28096	9.74145	7.3125	9.02203	6.21163	32.6706	22.6984	29.7347	ENSDARG00000076547	si:ch211-221f10.2 [Source:ZFIN;Acc:ZDB-GENE-140106-124]
ENSDARG00000040178	14.373	-1.39354	0.469754	-2.96654	0.00301176	0.00861067	10.478	1.16012	6.0884	12.1875	12.4053	13.4585	32.6706	18.4425	22.4662	havcr1	hepatitis A virus cellular receptor 1 [Source:ZFIN;Acc:ZDB-GENE-040718-131]
ENSDARG00000020284	14.3742	-1.56482	0.45772	-3.41873	0.000629131	0.00206032	1.30976	4.64048	9.74145	15.8438	9.02203	11.388	21.0544	31.9196	24.4485	si:ch211-278j3.3	si:ch211-278j3.3 [Source:ZFIN;Acc:ZDB-GENE-041014-147]
ENSDARG00000032959	14.383	-1.35951	0.520651	-2.61116	0.00902352	0.0229442	9.16829	2.32024	2.43536	12.1875	16.9163	13.4585	23.9584	30.501	18.5016	kcnc1b	potassium voltage-gated channel, Shaw-related subfamily, member 1b [Source:ZFIN;Acc:ZDB-GENE-080414-3]
ENSDARG00000104005	14.4618	-1.37556	0.432524	-3.18032	0.00147115	0.00448471	2.61951	4.64048	10.9591	12.1875	12.4053	13.4585	31.2185	24.8264	17.8408	slc4a3	solute carrier family 4 member 3 [Source:ZFIN;Acc:ZDB-GENE-141006-1]
ENSDARG00000105188	14.4784	-2.50056	0.437092	-5.72089	1.06e-08	6.56e-08	5.23902	10.4411	4.87072	3.65625	5.63877	4.14109	45.0128	25.5357	25.7701	vimr2	vimentin-related 2 [Source:ZFIN;Acc:ZDB-GENE-160113-76]
ENSDARG00000092347	14.5147	-1.31964	0.386643	-3.41307	0.000642346	0.00210034	5.23902	12.7613	9.74145	4.875	16.9163	8.28218	26.1365	25.5357	21.1447	si:dkey-161j23.6	si:dkey-161j23.6 [Source:ZFIN;Acc:ZDB-GENE-091204-173]
ENSDARG00000025465	14.5463	-3.38745	0.433617	-7.81207	5.63e-15	5.58e-14	3.92927	2.32024	3.65304	1.21875	4.51101	5.17636	37.0267	34.7569	38.3247	spon2a	spondin 2a, extracellular matrix protein [Source:ZFIN;Acc:ZDB-GENE-990415-160]
ENSDARG00000113064	14.5483	-1.28094	0.365776	-3.50198	0.000461811	0.00155188	5.23902	6.96072	8.52377	13.4063	11.2775	13.4585	21.0544	21.2798	29.7347	CR392045.1	potassium channel subfamily T member 2-like [Source:NCBI gene;Acc:565691]
ENSDARG00000018418	14.5717	-1.24067	0.366103	-3.38885	0.000701868	0.00227421	10.478	11.6012	8.52377	15.8438	5.63877	8.28218	18.1503	25.5357	27.0916	pth3r	parathyroid hormone 3 receptor [Source:ZFIN;Acc:ZDB-GENE-991123-12]
ENSDARG00000011600	14.622	-1.18353	0.451615	-2.62066	0.00877605	0.0223858	9.16829	19.722	15.8299	7.3125	5.63877	4.14109	26.1365	19.8611	23.7878	epha4b	eph receptor A4b [Source:ZFIN;Acc:ZDB-GENE-030826-6]
ENSDARG00000078864	14.6316	-1.26252	0.405708	-3.11189	0.00185895	0.00555632	5.23902	11.6012	20.7006	6.09375	9.02203	7.24691	22.5064	24.8264	24.4485	lats2	large tumor suppressor kinase 2 [Source:ZFIN;Acc:ZDB-GENE-050119-6]
ENSDARG00000010042	14.6441	-1.27654	0.497811	-2.56431	0.0103381	0.025877	6.54878	3.48036	8.52377	12.1875	22.5551	6.21163	31.9446	19.8611	20.4839	dnm1a	dynamin 1a [Source:NCBI gene;Acc:100307098]
ENSDARG00000036584	14.6528	-1.66343	0.430979	-3.85966	0.000113544	0.000424507	11.7878	3.48036	2.43536	7.3125	11.2775	14.4938	28.3145	27.6637	25.1093	st8sia5	ST8 alpha-N-acetyl-neuraminide alpha-2,8-sialyltransferase 5 [Source:ZFIN;Acc:ZDB-GENE-060322-8]
ENSDARG00000105463	14.6949	-1.0925	0.452805	-2.41274	0.0158331	0.0377366	3.92927	6.96072	8.52377	7.3125	19.1718	17.5996	28.3145	21.2798	19.1624	CR352285.1	None
ENSDARG00000025106	14.7286	-2.41749	0.446636	-5.41266	6.21e-08	3.54e-07	5.23902	1.16012	2.43536	8.53126	11.2775	7.24691	37.7527	30.501	28.4132	ppp3cb	protein phosphatase 3, catalytic subunit, beta isozyme [Source:ZFIN;Acc:ZDB-GENE-050417-406]
ENSDARG00000058004	14.7307	-1.86875	0.426302	-4.38363	1.17e-05	5.06e-05	2.61951	10.4411	13.3945	6.09375	10.1498	4.14109	34.8486	29.0823	21.8054	six2a	SIX homeobox 2a [Source:ZFIN;Acc:ZDB-GENE-010412-1]
ENSDARG00000079076	14.8739	-1.21666	0.398519	-3.05295	0.00226604	0.00663595	6.54878	4.64048	9.74145	13.4063	19.1718	8.28218	24.6844	26.245	21.1447	hgfb	hepatocyte growth factor b [Source:ZFIN;Acc:ZDB-GENE-041014-3]
ENSDARG00000058476	14.8884	-2.30072	0.393016	-5.854	4.8e-09	3.09e-08	5.23902	11.6012	6.0884	3.65625	7.89427	4.14109	34.8486	34.7569	25.7701	stc1l	stanniocalcin 1, like [Source:ZFIN;Acc:ZDB-GENE-040426-1521]
ENSDARG00000095272	14.9656	-2.27534	0.454866	-5.00221	5.67e-07	2.92e-06	11.7878	8.12084	6.0884	8.53126	2.25551	3.10582	22.5064	42.5595	29.7347	htr7c	5-hydroxytryptamine (serotonin) receptor 7c [Source:ZFIN;Acc:ZDB-GENE-060526-5]
ENSDARG00000098070	15.0408	-1.59016	0.63258	-2.51378	0.0119445	0.0294172	5.23902	1.16012	2.43536	19.5	7.89427	17.5996	29.7665	22.6984	29.0739	CABZ01085140.1	transmembrane protein 88B [Source:NCBI gene;Acc:101887175]
ENSDARG00000077256	15.1008	-1.47286	0.391146	-3.76548	0.000166227	0.000604581	7.85853	16.2417	6.0884	3.65625	13.533	9.31745	23.2324	26.245	29.7347	nat8l	N-acetyltransferase 8-like [Source:NCBI gene;Acc:564754]
ENSDARG00000031283	15.1066	-1.83488	0.441776	-4.15341	3.28e-05	0.000133881	3.92927	12.7613	1.21768	13.4063	9.02203	8.28218	26.8625	34.0476	26.4308	vamp1	vesicle-associated membrane protein 1 [Source:ZFIN;Acc:ZDB-GENE-040426-2725]
ENSDARG00000095580	15.1332	-1.55231	0.373107	-4.16048	3.18e-05	0.000129961	11.7878	2.32024	10.9591	8.53126	12.4053	9.31745	29.7665	22.6984	28.4132	si:ch211-67e16.11	si:ch211-67e16.11 [Source:ZFIN;Acc:ZDB-GENE-030131-7044]
ENSDARG00000030472	15.1776	-1.02408	0.327999	-3.12219	0.00179509	0.0053855	11.7878	9.28096	12.1768	8.53126	12.4053	13.4585	18.8763	26.9544	23.127	slc16a5a	solute carrier family 16 member 5a [Source:ZFIN;Acc:ZDB-GENE-121108-4]
ENSDARG00000060410	15.2059	-1.6494	0.361447	-4.56333	5.03e-06	2.29e-05	2.61951	10.4411	8.52377	9.75001	9.02203	12.4233	32.6706	26.9544	24.4485	thbs2a	thrombospondin 2a [Source:ZFIN;Acc:ZDB-GENE-020708-2]
ENSDARG00000029432	15.2327	-4.13389	0.521406	-7.92834	2.22e-15	2.26e-14	2.61951	4.64048	0	0	4.51101	2.07054	42.8348	45.3968	35.0209	tph1a	tryptophan hydroxylase 1 (tryptophan 5-monooxygenase) a [Source:ZFIN;Acc:ZDB-GENE-030317-1]
ENSDARG00000111805	15.2917	-2.4682	0.392557	-6.2875	3.23e-10	2.29e-09	11.7878	5.8006	2.43536	4.875	6.76652	5.17636	28.3145	35.4663	37.0032	timp4.1	TIMP metallopeptidase inhibitor 4, tandem duplicate 1 [Source:ZFIN;Acc:ZDB-GENE-100603-1]
ENSDARG00000079295	15.3088	-1.15168	0.412559	-2.79155	0.00524558	0.014146	9.16829	6.96072	15.8299	7.3125	12.4053	13.4585	33.3966	13.4772	25.7701	cacna1bb	calcium channel, voltage-dependent, N type, alpha 1B subunit, b [Source:ZFIN;Acc:ZDB-GENE-090514-4]
ENSDARG00000039174	15.3728	-3.5146	0.565079	-6.21966	4.98e-10	3.48e-09	1.30976	1.16012	1.21768	4.875	1.12775	10.3527	36.3006	39.7222	42.2893	olfm3b	olfactomedin 3b [Source:ZFIN;Acc:ZDB-GENE-070912-606]
ENSDARG00000090690	15.3937	-1.74951	0.448443	-3.9013	9.57e-05	0.000362345	2.61951	5.8006	13.3945	6.09375	6.76652	16.5644	23.9584	27.6637	35.6816	nell2a	neural EGFL like 2 [Source:HGNC Symbol;Acc:HGNC:7751]
ENSDARG00000045420	15.4122	-1.17821	0.368424	-3.19796	0.00138401	0.00424298	3.92927	5.8006	14.6122	13.4063	14.6608	12.4233	23.2324	25.5357	25.1093	epdr1	ependymin related 1 [Source:ZFIN;Acc:ZDB-GENE-040718-113]
ENSDARG00000053454	15.4477	-2.14215	0.618002	-3.46625	0.000527768	0.00175103	5.23902	0	3.65304	19.5	5.63877	9.31745	36.3006	27.6637	31.717	cntn3b	contactin 3b [Source:ZFIN;Acc:ZDB-GENE-130530-645]
ENSDARG00000003046	15.4506	-1.38497	0.377241	-3.67132	0.000241299	0.000852066	5.23902	12.7613	6.0884	13.4063	10.1498	12.4233	26.1365	19.1518	33.6993	sorbs2a	sorbin and SH3 domain containing 2a [Source:ZFIN;Acc:ZDB-GENE-070308-2]
ENSDARG00000078169	15.4807	-1.97445	0.720245	-2.74137	0.00611843	0.0162328	2.61951	1.16012	1.21768	8.53126	11.2775	21.7407	32.6706	38.3036	21.8054	cacna2d2b	calcium channel, voltage-dependent, alpha 2/delta subunit 2b [Source:ZFIN;Acc:ZDB-GENE-060503-99]
ENSDARG00000062797	15.4847	-1.28097	0.321263	-3.9873	6.68e-05	0.000259912	10.478	10.4411	8.52377	8.53126	11.2775	13.4585	26.8625	22.6984	27.0916	nell2b	neural EGFL like 2b [Source:ZFIN;Acc:ZDB-GENE-030131-8026]
ENSDARG00000075622	15.5001	-2.1892	0.436363	-5.01692	5.25e-07	2.71e-06	7.85853	12.7613	9.74145	2.4375	7.89427	2.07054	26.8625	36.1756	33.6993	zgc:174938	zgc:174938 [Source:ZFIN;Acc:ZDB-GENE-070928-44]
ENSDARG00000068286	15.5175	-1.55353	0.408413	-3.80382	0.00014248	0.000523805	2.61951	12.7613	13.3945	4.875	9.02203	13.4585	33.3966	27.6637	22.4662	slc7a4	solute carrier family 7 member 4 [Source:ZFIN;Acc:ZDB-GENE-030919-2]
ENSDARG00000094984	15.5655	-1.22675	0.326991	-3.75163	0.000175692	0.000636124	10.478	12.7613	9.74145	9.75001	13.533	8.28218	29.7665	21.9891	23.7878	si:ch211-197g15.8	si:ch211-197g15.8 [Source:ZFIN;Acc:ZDB-GENE-050208-377]
ENSDARG00000099841	15.5671	-1.04693	0.361215	-2.89837	0.00375108	0.0104786	7.85853	6.96072	17.0475	14.625	6.76652	15.5291	24.6844	24.8264	21.8054	prkcab	protein kinase C, alpha, b [Source:ZFIN;Acc:ZDB-GENE-131121-412]
ENSDARG00000105492	15.5699	-1.14455	0.360353	-3.17619	0.00149224	0.00454665	9.16829	11.6012	8.52377	9.75001	19.1718	8.28218	18.8763	27.6637	27.0916	si:dkey-97l20.6	si:dkey-97l20.6 [Source:ZFIN;Acc:ZDB-GENE-160113-54]
ENSDARG00000006396	15.5717	-1.95277	0.343215	-5.68965	1.27e-08	7.82e-08	5.23902	5.8006	9.74145	8.53126	6.76652	11.388	31.2185	29.0823	32.3778	nrcama	neuronal cell adhesion molecule a [Source:ZFIN;Acc:ZDB-GENE-041210-235]
ENSDARG00000023228	15.605	-1.35402	0.363749	-3.7224	0.000197336	0.000707014	7.85853	9.28096	4.87072	15.8438	9.02203	14.4938	31.2185	23.4077	24.4485	vsnl1a	visinin-like 1a [Source:ZFIN;Acc:ZDB-GENE-041001-211]
ENSDARG00000062000	15.6209	-1.81061	0.401471	-4.50995	6.48e-06	2.91e-05	13.0976	12.7613	10.9591	6.09375	3.38326	5.17636	32.6706	23.4077	33.0386	abtb2b	ankyrin repeat and BTB (POZ) domain containing 2b [Source:ZFIN;Acc:ZDB-GENE-100422-14]
ENSDARG00000095067	15.623	-3.30513	0.48966	-6.74983	1.48e-11	1.16e-10	5.23902	8.12084	3.65304	2.4375	4.51101	0	47.9168	29.0823	39.6463	TC2N	tandem C2 domains, nuclear [Source:NCBI gene;Acc:101885722]
ENSDARG00000102769	15.7086	-1.84652	0.373696	-4.94126	7.76e-07	3.92e-06	3.92927	6.96072	8.52377	15.8438	10.1498	5.17636	31.2185	30.501	29.0739	CDH18	cadherin-18 [Source:NCBI gene;Acc:101886358]
ENSDARG00000059202	15.7606	-1.16643	0.384685	-3.03218	0.00242791	0.00706982	6.54878	9.28096	9.74145	17.0625	18.0441	6.21163	23.2324	21.9891	29.7347	tspan2b	tetraspanin 2b [Source:ZFIN;Acc:ZDB-GENE-100922-60]
ENSDARG00000061974	15.8071	-1.64972	0.56325	-2.92893	0.00340128	0.00960448	14.4073	12.7613	18.2652	6.09375	1.12775	3.10582	27.5885	30.501	28.4132	grhl2b	grainyhead-like transcription factor 2b [Source:ZFIN;Acc:ZDB-GENE-060503-719]
ENSDARG00000062672	15.8861	-1.05083	0.351028	-2.99358	0.00275728	0.00794234	6.54878	10.4411	14.6122	14.625	13.533	10.3527	21.7804	31.9196	19.1624	kcnj19b	potassium inwardly rectifying channel subfamily J member 19b [Source:ZFIN;Acc:ZDB-GENE-121214-60]
ENSDARG00000099871	15.9211	-1.81047	0.362848	-4.9896	6.05e-07	3.1e-06	11.7878	6.96072	6.0884	14.625	5.63877	7.24691	35.5746	26.9544	28.4132	myo7aa	myosin VIIAa [Source:ZFIN;Acc:ZDB-GENE-020709-1]
ENSDARG00000079221	15.9604	-3.0841	0.552097	-5.58616	2.32e-08	1.38e-07	3.92927	0	2.43536	2.4375	5.63877	12.4233	35.5746	37.5942	43.6109	si:ch211-162k9.6	si:ch211-162k9.6 [Source:ZFIN;Acc:ZDB-GENE-131121-273]
ENSDARG00000007247	16.0141	-1.4189	0.398881	-3.55719	0.000374846	0.00127903	5.23902	4.64048	12.1768	10.9688	18.0441	10.3527	34.8486	23.4077	24.4485	ric8a	RIC8 guanine nucleotide exchange factor A [Source:NCBI gene;Acc:449546]
ENSDARG00000052330	16.0342	-2.69718	0.434936	-6.20133	5.6e-10	3.9e-09	9.16829	2.32024	4.87072	4.875	5.63877	7.24691	39.2047	23.4077	47.5755	slc4a2b	solute carrier family 4 member 2b [Source:ZFIN;Acc:ZDB-GENE-030429-14]
ENSDARG00000036383	16.1137	-1.40004	0.414447	-3.37809	0.000729908	0.00235915	2.61951	9.28096	6.0884	17.0625	15.7885	11.388	29.0405	22.6984	31.0562	slc24a6a	solute carrier family 24 member 6a [Source:ZFIN;Acc:ZDB-GENE-100922-39]
ENSDARG00000044341	16.1155	-1.60763	0.358688	-4.48197	7.4e-06	3.3e-05	9.16829	16.2417	8.52377	7.3125	7.89427	8.28218	28.3145	36.1756	23.127	chst7	carbohydrate (N-acetylglucosamine 6-O) sulfotransferase 7 [Source:ZFIN;Acc:ZDB-GENE-131121-150]
ENSDARG00000053530	16.136	-1.63511	0.369858	-4.42091	9.83e-06	4.31e-05	10.478	11.6012	2.43536	8.53126	9.02203	14.4938	26.8625	34.0476	27.7524	cyp4f3	cytochrome P450, family 4, subfamily F, polypeptide 3 [Source:ZFIN;Acc:ZDB-GENE-070410-108]
ENSDARG00000079412	16.1951	-1.7104	0.418371	-4.08823	4.35e-05	0.000173845	11.7878	5.8006	14.6122	4.875	10.1498	8.28218	18.8763	29.0823	42.2893	ftr02	finTRIM family, member 2 [Source:ZFIN;Acc:ZDB-GENE-070424-5]
ENSDARG00000032746	16.2223	-1.36782	0.48222	-2.8365	0.00456111	0.0124867	5.23902	5.8006	3.65304	20.7188	14.6608	13.4585	22.5064	36.1756	23.7878	tnfsf10l3	tumor necrosis factor (ligand) superfamily, member 10 like 3 [Source:ZFIN;Acc:ZDB-GENE-070606-1]
ENSDARG00000062056	16.3162	-1.71744	0.37878	-4.53415	5.78e-06	2.62e-05	7.85853	5.8006	7.30609	9.75001	7.89427	16.5644	22.5064	35.4663	33.6993	elmod1	ELMO/CED-12 domain containing 1 [Source:ZFIN;Acc:ZDB-GENE-070112-262]
ENSDARG00000005775	16.3323	-1.34273	0.514643	-2.60904	0.00907957	0.0230615	5.23902	3.48036	4.87072	17.0625	22.5551	11.388	31.9446	22.6984	27.7524	scn8aa	sodium channel, voltage gated, type VIII, alpha subunit a [Source:ZFIN;Acc:ZDB-GENE-000828-1]
ENSDARG00000074254	16.3572	-1.26476	0.343687	-3.67998	0.000233251	0.000826405	7.85853	18.5619	14.6122	8.53126	9.02203	8.28218	29.0405	25.5357	25.7701	abcb6b	ATP-binding cassette, sub-family B (MDR/TAP), member 6b [Source:ZFIN;Acc:ZDB-GENE-070912-584]
ENSDARG00000101713	16.4006	-1.4205	0.530628	-2.67702	0.00742809	0.0193265	7.85853	2.32024	3.65304	10.9688	21.4273	16.5644	29.7665	31.9196	23.127	scn2b	sodium channel, voltage-gated, type II, beta [Source:ZFIN;Acc:ZDB-GENE-070920-1]
ENSDARG00000069726	16.4147	-2.61712	0.388077	-6.74382	1.54e-11	1.21e-10	3.92927	3.48036	3.65304	12.1875	7.89427	5.17636	34.1226	38.3036	38.9855	glis3	GLIS family zinc finger 3 [Source:ZFIN;Acc:ZDB-GENE-070112-2232]
ENSDARG00000099221	16.4227	-1.42351	0.519267	-2.74138	0.00611813	0.0162328	2.61951	3.48036	8.52377	19.5	9.02203	19.6702	29.7665	24.8264	30.3955	ppp2r2bb	protein phosphatase 2, regulatory subunit B, beta b [Source:ZFIN;Acc:ZDB-GENE-041010-39]
ENSDARG00000086207	16.4567	-2.68761	0.393567	-6.82885	8.56e-12	6.82e-11	7.85853	5.8006	2.43536	2.4375	11.2775	5.17636	38.4787	38.3036	36.3424	grin2da	glutamate receptor, ionotropic, N-methyl D-aspartate 2D, a [Source:ZFIN;Acc:ZDB-GENE-041008-124]
ENSDARG00000023302	16.4898	-1.13108	0.317761	-3.55952	0.000371527	0.001269	9.16829	15.0816	9.74145	8.53126	13.533	14.4938	23.9584	24.8264	29.0739	gpbar1	G protein-coupled bile acid receptor 1 [Source:ZFIN;Acc:ZDB-GENE-120315-1]
ENSDARG00000097372	16.529	-1.77757	0.321906	-5.52203	3.35e-08	1.97e-07	6.54878	10.4411	6.0884	10.9688	10.1498	10.3527	31.9446	31.2103	31.0562	si:ch211-139d20.3	si:ch211-139d20.3 [Source:ZFIN;Acc:ZDB-GENE-131127-287]
ENSDARG00000063150	16.5835	-1.72106	0.413098	-4.16621	3.1e-05	0.000126916	9.16829	10.4411	2.43536	15.8438	10.1498	8.28218	41.3827	29.0823	22.4662	nrxn2b	neurexin 2b [Source:ZFIN;Acc:ZDB-GENE-070206-7]
ENSDARG00000075806	16.5875	-1.32346	0.34684	-3.81575	0.000135768	0.000501238	10.478	10.4411	3.65304	12.1875	15.7885	13.4585	29.0405	29.7917	24.4485	kirrel3a	kirre like nephrin family adhesion molecule 3a [Source:ZFIN;Acc:ZDB-GENE-091117-44]
ENSDARG00000025299	16.6067	-1.2151	0.383465	-3.16873	0.00153108	0.00465523	5.23902	13.9214	6.0884	14.625	11.2775	17.5996	20.3284	32.629	27.7524	tspan9a	tetraspanin 9a [Source:ZFIN;Acc:ZDB-GENE-060503-632]
ENSDARG00000099257	16.6305	-1.57914	0.422942	-3.7337	0.00018869	0.000678752	1.30976	9.28096	6.0884	17.0625	12.4053	13.4585	32.6706	27.6637	29.7347	si:ch73-119p20.1	si:ch73-119p20.1 [Source:ZFIN;Acc:ZDB-GENE-141216-395]
ENSDARG00000000370	16.6733	-1.02251	0.312955	-3.26728	0.00108586	0.00340698	7.85853	11.6012	12.1768	12.1875	16.9163	13.4585	25.4104	22.6984	27.7524	triob	trio Rho guanine nucleotide exchange factor b [Source:ZFIN;Acc:ZDB-GENE-030616-399]
ENSDARG00000056134	16.679	-2.03079	0.501878	-4.04638	5.2e-05	0.000205564	5.23902	2.32024	2.43536	10.9688	12.4053	15.5291	40.6567	25.5357	35.0209	c1qtnf5	C1q and TNF related 5 [Source:ZFIN;Acc:ZDB-GENE-050706-101]
ENSDARG00000012981	16.6824	-1.36231	0.328325	-4.14925	3.34e-05	0.000136263	11.7878	15.0816	13.3945	6.09375	9.02203	10.3527	31.2185	24.1171	29.0739	osbpl7	oxysterol binding protein-like 7 [Source:ZFIN;Acc:ZDB-GENE-041010-212]
ENSDARG00000074677	16.7097	-1.28176	0.348499	-3.67795	0.000235115	0.000832252	10.478	13.9214	12.1768	9.75001	9.02203	12.4233	22.5064	38.3036	21.8054	frem3	Fras1 related extracellular matrix 3 [Source:ZFIN;Acc:ZDB-GENE-030131-9788]
ENSDARG00000042440	16.7794	-2.03684	0.380366	-5.35496	8.56e-08	4.81e-07	2.61951	6.96072	7.30609	6.09375	12.4053	13.4585	29.0405	35.4663	37.6639	p2rx7	purinergic receptor P2X, ligand-gated ion channel, 7 [Source:ZFIN;Acc:ZDB-GENE-030319-6]
ENSDARG00000089701	16.8172	-1.33769	0.331718	-4.03261	5.52e-05	0.000216929	9.16829	12.7613	13.3945	14.625	4.51101	12.4233	27.5885	29.7917	27.0916	trabd2a	TraB domain containing 2A [Source:NCBI gene;Acc:564021]
ENSDARG00000053122	16.8734	-2.00703	0.470502	-4.26571	1.99e-05	8.38e-05	6.54878	2.32024	4.87072	14.625	16.9163	5.17636	34.1226	36.8849	30.3955	clvs2	clavesin 2 [Source:NCBI gene;Acc:566769]
ENSDARG00000086327	16.9462	-1.50104	0.35784	-4.19474	2.73e-05	0.000113028	15.7171	10.4411	4.87072	9.75001	6.76652	15.5291	34.1226	26.245	29.0739	srrm4	serine/arginine repetitive matrix 4 [Source:NCBI gene;Acc:796574]
ENSDARG00000067997	16.9473	-2.07824	0.34644	-5.99885	1.99e-09	1.32e-08	9.16829	6.96072	8.52377	7.3125	4.51101	12.4233	34.8486	29.7917	38.9855	myhz1.3	myosin, heavy polypeptide 1.3, skeletal muscle [Source:ZFIN;Acc:ZDB-GENE-070705-74]
ENSDARG00000014871	16.9608	-1.21373	0.34912	-3.47653	0.000507947	0.00169081	14.4073	18.5619	9.74145	7.3125	13.533	7.24691	26.1365	31.9196	23.7878	syngr3a	synaptogyrin 3a [Source:ZFIN;Acc:ZDB-GENE-050522-541]
ENSDARG00000058342	16.9955	-2.50202	0.38881	-6.43508	1.23e-10	9.05e-10	7.85853	10.4411	8.52377	1.21875	6.76652	5.17636	31.9446	44.6875	36.3424	grhl2a	grainyhead-like transcription factor 2a [Source:ZFIN;Acc:ZDB-GENE-050913-123]
ENSDARG00000028118	17.0107	-1.47444	0.320877	-4.59501	4.33e-06	1.99e-05	11.7878	10.4411	6.0884	10.9688	9.02203	15.5291	28.3145	31.2103	29.7347	dscamb	Down syndrome cell adhesion molecule b [Source:ZFIN;Acc:ZDB-GENE-031118-67]
ENSDARG00000053487	17.0193	-2.5785	0.381913	-6.75152	1.46e-11	1.15e-10	6.54878	4.64048	1.21768	9.75001	5.63877	10.3527	37.0267	39.0129	38.9855	osbp2	oxysterol binding protein 2 [Source:ZFIN;Acc:ZDB-GENE-091113-18]
ENSDARG00000003054	17.0927	-2.82141	0.421484	-6.69398	2.17e-11	1.69e-10	6.54878	3.48036	2.43536	9.75001	3.38326	8.28218	31.2185	51.0714	37.6639	tacr3l	tachykinin receptor 3-like [Source:ZFIN;Acc:ZDB-GENE-061207-19]
ENSDARG00000062199	17.1683	-1.63319	0.357636	-4.56662	4.96e-06	2.26e-05	13.0976	10.4411	17.0475	8.53126	6.76652	5.17636	34.1226	26.9544	32.3778	si:dkey-217l24.1	si:dkey-217l24.1 [Source:ZFIN;Acc:ZDB-GENE-131121-4]
ENSDARG00000053131	17.2683	-1.37489	0.35154	-3.91105	9.19e-05	0.000349013	17.0268	10.4411	7.30609	18.2813	6.76652	8.28218	29.7665	29.7917	27.7524	irak3	interleukin-1 receptor-associated kinase 3 [Source:ZFIN;Acc:ZDB-GENE-060503-710]
ENSDARG00000090253	17.2883	-1.28005	0.385782	-3.31807	0.000906419	0.00289073	19.6463	15.0816	13.3945	9.75001	5.63877	7.24691	21.0544	34.0476	29.7347	zgc:113223	zgc:113223 [Source:ZFIN;Acc:ZDB-GENE-050320-127]
ENSDARG00000096879	17.3134	-1.59757	0.368237	-4.33844	1.43e-05	6.15e-05	9.16829	4.64048	6.0884	17.0625	13.533	11.388	34.1226	34.0476	25.7701	CU462980.1	serine/threonine kinase 32A [Source:NCBI gene;Acc:100330817]
ENSDARG00000029239	17.3812	-1.29327	0.363046	-3.56227	0.000367656	0.0012567	9.16829	9.28096	4.87072	10.9688	15.7885	19.6702	31.2185	28.373	27.0916	syt9b	synaptotagmin IXb [Source:ZFIN;Acc:ZDB-GENE-040822-6]
ENSDARG00000073757	17.3971	-2.0757	0.339333	-6.11699	9.54e-10	6.51e-09	9.16829	6.96072	8.52377	8.53126	9.02203	8.28218	26.8625	37.5942	41.6286	pdzrn3a	PDZ domain containing RING finger 3a [Source:ZFIN;Acc:ZDB-GENE-090313-307]
ENSDARG00000092378	17.4058	-3.42074	0.408371	-8.37655	5.45e-17	6.03e-16	3.92927	2.32024	4.87072	4.875	5.63877	3.10582	50.0949	36.8849	44.9324	BX571809.1	None
ENSDARG00000076364	17.4192	-1.77525	0.463324	-3.83154	0.000127342	0.000472077	2.61951	4.64048	4.87072	18.2813	14.6608	12.4233	36.3006	31.9196	31.0562	si:dkey-178k16.1	si:dkey-178k16.1 [Source:ZFIN;Acc:ZDB-GENE-090312-61]
ENSDARG00000101635	17.5188	-1.07959	0.34855	-3.09738	0.00195239	0.00580282	6.54878	8.12084	14.6122	14.625	18.0441	14.4938	20.3284	30.501	30.3955	dact1	dishevelled-binding antagonist of beta-catenin 1 [Source:NCBI gene;Acc:405799]
ENSDARG00000092890	17.5203	-1.38093	0.35986	-3.83741	0.000124336	0.000461745	15.7171	17.4018	12.1768	8.53126	4.51101	10.3527	34.8486	28.373	25.7701	si:ch73-44m9.5	si:ch73-44m9.5 [Source:ZFIN;Acc:ZDB-GENE-081031-86]
ENSDARG00000013598	17.5481	-1.08777	0.333862	-3.25815	0.00112141	0.00350579	10.478	15.0816	8.52377	8.53126	18.0441	15.5291	23.9584	33.3383	24.4485	tnfb	tumor necrosis factor b (TNF superfamily, member 2) [Source:ZFIN;Acc:ZDB-GENE-050601-2]
ENSDARG00000010385	17.5704	-4.09689	0.464786	-8.81457	1.2e-18	1.45e-17	5.23902	3.48036	3.65304	2.4375	2.25551	0	49.3689	46.1061	45.5932	sept4a	septin 4a [Source:ZFIN;Acc:ZDB-GENE-051120-87]
ENSDARG00000045626	17.5746	-1.01019	0.335857	-3.00782	0.00263133	0.00760175	5.23902	12.7613	10.9591	18.2813	13.533	17.5996	27.5885	29.0823	23.127	nek8	NIMA-related kinase 8 [Source:NCBI gene;Acc:171094]
ENSDARG00000096317	17.665	-4.65974	0.530993	-8.77553	1.7e-18	2.04e-17	0	0	3.65304	2.4375	1.12775	4.14109	47.1908	48.2341	52.2009	CU571254.1	None
ENSDARG00000020417	17.699	-2.71743	0.38933	-6.97976	2.96e-12	2.45e-11	5.23902	6.96072	1.21768	4.875	10.1498	8.28218	34.1226	46.8155	41.6286	emx3	empty spiracles homeobox 3 [Source:ZFIN;Acc:ZDB-GENE-990415-53]
ENSDARG00000052881	17.7417	-3.71861	0.493326	-7.53783	4.78e-14	4.47e-13	2.61951	4.64048	1.21768	6.09375	2.25551	4.14109	36.3006	67.3859	35.0209	dnajb5	DnaJ heat shock protein family (Hsp40) member B5 [Source:ZFIN;Acc:ZDB-GENE-070705-308]
ENSDARG00000095167	17.7959	-1.51601	0.395297	-3.83512	0.000125502	0.0004657	5.23902	8.12084	6.0884	18.2813	10.1498	17.5996	37.7527	30.501	26.4308	CR450836.1	None
ENSDARG00000039123	17.8443	-2.08159	0.464888	-4.47761	7.55e-06	3.36e-05	5.23902	5.8006	1.21768	9.75001	12.4053	16.5644	31.9446	43.9782	33.6993	trim9	tripartite motif containing 9 [Source:ZFIN;Acc:ZDB-GENE-030131-8043]
ENSDARG00000104101	17.9337	-1.36971	0.306595	-4.46749	7.91e-06	3.51e-05	13.0976	8.12084	10.9591	13.4063	12.4053	12.4233	35.5746	27.6637	27.7524	RIMBP2	si:ch73-287m6.1 [Source:ZFIN;Acc:ZDB-GENE-100920-2]
ENSDARG00000044695	17.9753	-2.71539	0.454421	-5.97548	2.29e-09	1.52e-08	1.30976	6.96072	3.65304	4.875	6.76652	13.4585	49.3689	29.7917	45.5932	ccdc80l2	coiled-coil domain containing 80 like 2 [Source:ZFIN;Acc:ZDB-GENE-091118-63]
ENSDARG00000061899	17.9974	-2.53699	0.53805	-4.71516	2.42e-06	1.15e-05	7.85853	8.12084	17.0475	2.4375	1.12775	5.17636	28.3145	48.9434	42.9501	iqub	IQ motif and ubiquitin domain containing [Source:ZFIN;Acc:ZDB-GENE-110421-1]
ENSDARG00000006773	17.9996	-1.0143	0.368516	-2.7524	0.00591603	0.0157569	5.23902	9.28096	13.3945	15.8438	13.533	22.776	31.9446	25.5357	24.4485	elovl4a	ELOVL fatty acid elongase 4a [Source:ZFIN;Acc:ZDB-GENE-040426-1767]
ENSDARG00000075648	18.0426	-1.95046	0.511029	-3.81673	0.000135234	0.000499742	2.61951	10.4411	17.0475	9.75001	13.533	2.07054	23.9584	43.9782	38.9855	sema5bb	sema domain, seven thrombospondin repeats (type 1 and type 1-like), transmembrane domain (TM) and short cytoplasmic domain, (semaphorin) 5Bb [Source:ZFIN;Acc:ZDB-GENE-130530-778]
ENSDARG00000060112	18.0896	-1.81832	0.630586	-2.88354	0.00393237	0.0109326	2.61951	2.32024	3.65304	8.53126	24.8106	16.5644	37.0267	36.8849	30.3955	sybu	syntabulin (syntaxin-interacting) [Source:ZFIN;Acc:ZDB-GENE-060929-1202]
ENSDARG00000076638	18.1141	-1.02029	0.336257	-3.03425	0.00241136	0.00702879	15.7171	22.0423	10.9591	10.9688	7.89427	13.4585	26.8625	23.4077	31.717	FO082781.1	mex-3 RNA binding family member A [Source:NCBI gene;Acc:100332760]
ENSDARG00000101702	18.1151	-1.48722	0.612918	-2.42646	0.015247	0.0365303	14.4073	1.16012	2.43536	10.9688	18.0441	20.7054	25.4104	26.9544	42.9501	chrna7	cholinergic receptor, nicotinic, alpha 7 (neuronal) [Source:ZFIN;Acc:ZDB-GENE-040108-3]
ENSDARG00000074079	18.1257	-1.48703	0.339121	-4.38496	1.16e-05	5.04e-05	14.4073	6.96072	10.9591	9.75001	11.2775	14.4938	41.3827	24.8264	29.0739	si:dkey-3d4.3	si:dkey-3d4.3 [Source:ZFIN;Acc:ZDB-GENE-070912-527]
ENSDARG00000031345	18.1642	-1.51858	0.367033	-4.13745	3.51e-05	0.000142814	9.16829	8.12084	3.65304	15.8438	13.533	16.5644	31.2185	28.373	37.0032	RTKN	si:dkey-40c11.1 [Source:ZFIN;Acc:ZDB-GENE-060531-142]
ENSDARG00000101984	18.1752	-3.4074	0.444536	-7.66508	1.79e-14	1.71e-13	5.23902	2.32024	4.87072	8.53126	1.12775	4.14109	54.451	33.3383	49.5578	pde6gb	phosphodiesterase 6G, cGMP-specific, rod, gamma, paralog b [Source:ZFIN;Acc:ZDB-GENE-030904-1]
ENSDARG00000044632	18.1868	-1.7387	0.335857	-5.17691	2.26e-07	1.21e-06	10.478	9.28096	14.6122	10.9688	10.1498	6.21163	33.3966	26.9544	41.6286	myo7ab	myosin VIIAb [Source:ZFIN;Acc:ZDB-GENE-091110-4]
ENSDARG00000016623	18.19	-1.00018	0.325449	-3.07324	0.00211749	0.00623501	20.9561	16.2417	13.3945	13.4063	9.02203	9.31745	22.5064	29.7917	29.0739	si:ch211-195b13.1	si:ch211-195b13.1 [Source:ZFIN;Acc:ZDB-GENE-030131-7626]
ENSDARG00000009727	18.2178	-1.23728	0.442206	-2.79797	0.00514255	0.013902	13.0976	12.7613	14.6122	4.875	23.6828	6.21163	34.8486	34.0476	19.8231	twf2b	twinfilin actin-binding protein 2b [Source:ZFIN;Acc:ZDB-GENE-050522-238]
ENSDARG00000058464	18.2385	-1.20624	0.385867	-3.12606	0.00177163	0.00532197	14.4073	15.0816	19.4829	3.65625	11.2775	12.4233	21.7804	28.373	37.6639	rasd3	RASD family member 3 [Source:ZFIN;Acc:ZDB-GENE-060818-9]
ENSDARG00000087688	18.3685	-1.15205	0.3048	-3.77968	0.000157033	0.000574102	10.478	15.0816	17.0475	12.1875	7.89427	15.5291	26.8625	30.501	29.7347	klhl29	kelch-like family member 29 [Source:ZFIN;Acc:ZDB-GENE-121114-1]
ENSDARG00000097613	18.3862	-2.05037	0.330061	-6.21209	5.23e-10	3.65e-09	7.85853	9.28096	4.87072	13.4063	10.1498	8.28218	41.3827	31.9196	38.3247	igfn1.3	immunoglobulin like and fibronectin type III domain containing 1, tandem duplicate 3 [Source:ZFIN;Acc:ZDB-GENE-131122-44]
ENSDARG00000041433	18.4682	-1.86107	0.361018	-5.15505	2.54e-07	1.35e-06	10.478	11.6012	10.9591	7.3125	15.7885	3.10582	39.9307	33.3383	33.6993	si:dkey-7c18.24	si:dkey-7c18.24 [Source:ZFIN;Acc:ZDB-GENE-041014-63]
ENSDARG00000098140	18.4777	-1.89225	0.386647	-4.894	9.88e-07	4.92e-06	2.61951	8.12084	8.52377	13.4063	18.0441	7.24691	39.9307	34.0476	34.3601	ankrd13d	ankyrin repeat domain 13 family, member D [Source:ZFIN;Acc:ZDB-GENE-101007-3]
ENSDARG00000019418	18.4992	-1.48452	0.462149	-3.21222	0.00131715	0.00405669	1.30976	13.9214	6.0884	10.9688	15.7885	20.7054	34.1226	31.2103	32.3778	kcnj2a	potassium inwardly rectifying channel subfamily J member 2a [Source:ZFIN;Acc:ZDB-GENE-120319-1]
ENSDARG00000096888	18.7003	-4.89141	0.558137	-8.76382	1.89e-18	2.26e-17	3.92927	1.16012	3.65304	1.21875	1.12775	0	42.8348	58.874	55.5048	serpinb1l4	serpin peptidase inhibitor, clade B (ovalbumin), member 1, like 4 [Source:ZFIN;Acc:ZDB-GENE-030131-7169]
ENSDARG00000105473	18.7164	-1.84536	0.320541	-5.75701	8.56e-09	5.36e-08	14.4073	10.4411	13.3945	7.3125	7.89427	7.24691	33.3966	34.0476	40.307	si:cabz01036006.1	si:cabz01036006.1 [Source:ZFIN;Acc:ZDB-GENE-160113-146]
ENSDARG00000034714	18.8059	-1.05032	0.338593	-3.10202	0.00192204	0.00572212	9.16829	15.0816	14.6122	17.0625	16.9163	10.3527	18.8763	35.4663	31.717	esyt1a	extended synaptotagmin-like protein 1a [Source:ZFIN;Acc:ZDB-GENE-090311-55]
ENSDARG00000079876	19.0112	-2.54486	0.359023	-7.08828	1.36e-12	1.15e-11	7.85853	4.64048	8.52377	12.1875	6.76652	4.14109	35.5746	41.8502	49.5578	C2CD4C	C2 calcium-dependent domain-containing protein 4C-like [Source:NCBI gene;Acc:100332608]
ENSDARG00000077696	19.0619	-1.2362	0.29437	-4.19947	2.68e-05	0.000110752	14.4073	9.28096	13.3945	14.625	16.9163	10.3527	29.0405	30.501	33.0386	si:dkey-30h22.11	si:dkey-30h22.11 [Source:ZFIN;Acc:ZDB-GENE-110411-104]
ENSDARG00000078828	19.087	-1.75464	0.318101	-5.51598	3.47e-08	2.03e-07	6.54878	10.4411	6.0884	12.1875	15.7885	12.4233	38.4787	35.4663	34.3601	npb	neuropeptide B [Source:ZFIN;Acc:ZDB-GENE-040107-40]
ENSDARG00000056729	19.1136	-2.25637	0.66336	-3.40143	0.00067034	0.0021833	5.23902	1.16012	1.21768	7.3125	14.6608	20.7054	47.9168	45.3968	28.4132	her4.2	hairy-related 4, tandem duplicate 2 [Source:ZFIN;Acc:ZDB-GENE-060815-1]
ENSDARG00000023318	19.1146	-1.21718	0.432891	-2.81175	0.00492735	0.0133699	2.61951	8.12084	9.74145	21.9375	19.1718	17.5996	31.9446	30.501	30.3955	fmn2a	formin 2a [Source:ZFIN;Acc:ZDB-GENE-101107-1]
ENSDARG00000059567	19.1298	-1.53026	0.328369	-4.66019	3.16e-06	1.48e-05	7.85853	13.9214	18.2652	9.75001	11.2775	9.31745	37.7527	37.5942	26.4308	si:ch73-281f12.4	si:ch73-281f12.4 [Source:ZFIN;Acc:ZDB-GENE-130530-682]
ENSDARG00000025667	19.1447	-1.43517	0.327049	-4.38823	1.14e-05	4.97e-05	14.4073	17.4018	12.1768	14.625	6.76652	8.28218	31.9446	28.373	38.3247	adgrb2	adhesion G protein-coupled receptor B2 [Source:ZFIN;Acc:ZDB-GENE-060503-573]
ENSDARG00000070597	19.165	-2.16464	0.337874	-6.40665	1.49e-10	1.08e-09	5.23902	5.8006	7.30609	7.3125	12.4053	14.4938	40.6567	38.3036	40.9678	prelp	proline/arginine-rich end leucine-rich repeat protein [Source:ZFIN;Acc:ZDB-GENE-080327-24]
ENSDARG00000101677	19.177	-1.44688	0.390639	-3.70387	0.000212332	0.000757363	5.23902	8.12084	9.74145	20.7188	12.4053	16.5644	33.3966	24.1171	42.2893	chrnb4	cholinergic receptor, nicotinic, beta 4 (neuronal) [Source:ZFIN;Acc:ZDB-GENE-120809-1]
ENSDARG00000099757	19.1889	-1.57942	0.409211	-3.85967	0.00011354	0.000424507	6.54878	6.96072	3.65304	18.2813	15.7885	17.5996	34.8486	33.3383	35.6816	wdr47b	WD repeat domain 47b [Source:ZFIN;Acc:ZDB-GENE-121114-10]
ENSDARG00000079802	19.239	-1.98151	0.324973	-6.09745	1.08e-09	7.33e-09	5.23902	6.96072	7.30609	14.625	11.2775	12.4233	41.3827	37.5942	36.3424	aanat2	arylalkylamine N-acetyltransferase 2 [Source:ZFIN;Acc:ZDB-GENE-991019-6]
ENSDARG00000102453	19.2531	-2.32583	0.333101	-6.98235	2.9e-12	2.41e-11	5.23902	8.12084	10.9591	12.1875	7.89427	5.17636	39.9307	46.1061	37.6639	slc1a2b	solute carrier family 1 member 2b [Source:ZFIN;Acc:ZDB-GENE-030131-7779]
ENSDARG00000020656	19.2816	-1.44465	0.404857	-3.56829	0.000359322	0.0012302	5.23902	6.96072	10.9591	14.625	12.4053	22.776	41.3827	24.8264	34.3601	prkg1a	protein kinase cGMP-dependent 1a [Source:ZFIN;Acc:ZDB-GENE-040426-1308]
ENSDARG00000070954	19.3131	-2.18768	0.390333	-5.60465	2.09e-08	1.25e-07	5.23902	6.96072	4.87072	10.9688	7.89427	16.5644	29.7665	43.9782	47.5755	hmx2	H6 family homeobox 2 [Source:ZFIN;Acc:ZDB-GENE-080506-2]
ENSDARG00000113250	19.338	-1.19082	0.442493	-2.69116	0.00712031	0.0186005	3.92927	6.96072	12.1768	21.9375	23.6828	12.4233	26.1365	29.7917	37.0032	C21H5orf24	zgc:77058 [Source:NCBI gene;Acc:405836]
ENSDARG00000059747	19.3384	-1.39906	0.357598	-3.91238	9.14e-05	0.00034737	10.478	8.12084	13.3945	20.7188	6.76652	15.5291	37.7527	36.1756	25.1093	kcnj19a	potassium inwardly rectifying channel subfamily J member 19a [Source:ZFIN;Acc:ZDB-GENE-060503-706]
ENSDARG00000089706	19.3983	-1.11996	0.334378	-3.3494	0.000809882	0.00259888	17.0268	10.4411	10.9591	17.0625	15.7885	12.4233	40.6567	29.0823	21.1447	si:ch211-276a23.5	si:ch211-276a23.5 [Source:ZFIN;Acc:ZDB-GENE-141215-4]
ENSDARG00000021595	19.4263	-1.64685	0.454886	-3.62035	0.000294206	0.00102245	3.92927	3.48036	9.74145	14.625	22.5551	13.4585	37.0267	38.3036	31.717	lhfpl3	LHFPL tetraspan subfamily member 3 [Source:NCBI gene;Acc:445050]
ENSDARG00000014215	19.4614	-1.34569	0.339908	-3.959	7.53e-05	0.000290348	14.4073	17.4018	13.3945	17.0625	10.1498	5.17636	27.5885	37.5942	32.3778	cdh13	cadherin 13, H-cadherin (heart) [Source:ZFIN;Acc:ZDB-GENE-060503-286]
ENSDARG00000009822	19.4961	-2.67194	0.365508	-7.31019	2.67e-13	2.37e-12	5.23902	6.96072	3.65304	10.9688	3.38326	11.388	40.6567	48.9434	44.2717	her4.4	hairy-related 4, tandem duplicate 4 [Source:ZFIN;Acc:ZDB-GENE-081031-104]
ENSDARG00000097279	19.5052	-1.40521	0.499692	-2.81216	0.00492098	0.0133573	9.16829	5.8006	3.65304	19.5	24.8106	12.4233	28.3145	46.1061	25.7701	CU856222.1	None
ENSDARG00000090396	19.534	-1.06266	0.381626	-2.78456	0.00536011	0.0144248	13.0976	3.48036	13.3945	17.0625	18.0441	20.7054	34.8486	24.1171	31.0562	si:cabz01074946.1	si:cabz01074946.1 [Source:ZFIN;Acc:ZDB-GENE-160113-134]
ENSDARG00000008788	19.5618	-1.19313	0.488382	-2.44303	0.0145647	0.0350833	5.23902	4.64048	8.52377	17.0625	21.4273	24.8465	24.6844	32.629	37.0032	camk1gb	calcium/calmodulin-dependent protein kinase IGb [Source:ZFIN;Acc:ZDB-GENE-040426-1694]
ENSDARG00000059175	19.5713	-1.25394	0.319308	-3.92706	8.6e-05	0.000328781	7.85853	15.0816	19.4829	7.3125	16.9163	13.4585	31.2185	29.7917	35.0209	cep19	centrosomal protein 19 [Source:NCBI gene;Acc:619252]
ENSDARG00000090062	19.6425	-1.39306	0.343689	-4.05327	5.05e-05	0.000200008	6.54878	6.96072	10.9591	17.0625	16.9163	17.5996	28.3145	34.7569	37.6639	rac3a	Rac family small GTPase 3a [Source:ZFIN;Acc:ZDB-GENE-040718-256]
ENSDARG00000024831	19.6454	-1.17526	0.387745	-3.031	0.00243745	0.00709507	6.54878	12.7613	4.87072	19.5	20.2996	18.6349	29.0405	34.7569	30.3955	crhbp	corticotropin releasing hormone binding protein [Source:ZFIN;Acc:ZDB-GENE-040801-196]
ENSDARG00000104786	19.6752	-1.59536	0.362983	-4.39515	1.11e-05	4.82e-05	5.23902	9.28096	9.74145	15.8438	11.2775	18.6349	31.2185	46.1061	29.7347	nlgn3a	neuroligin 3a [Source:ZFIN;Acc:ZDB-GENE-071219-1]
ENSDARG00000078582	19.698	-1.3043	0.38186	-3.41564	0.000636322	0.00208182	5.23902	19.722	10.9591	18.2813	13.533	11.388	28.3145	45.3968	24.4485	myo16	myosin XVI [Source:ZFIN;Acc:ZDB-GENE-070912-470]
ENSDARG00000098909	19.7839	-1.08411	0.323119	-3.35514	0.000793259	0.0025494	13.0976	9.28096	17.0475	10.9688	20.2996	15.5291	39.2047	25.5357	27.0916	SHC3	SHC (Src homology 2 domain containing) transforming protein 3 [Source:NCBI gene;Acc:100332111]
ENSDARG00000078550	19.7857	-1.61453	0.60387	-2.67364	0.0075034	0.0194897	20.9561	18.5619	15.8299	4.875	0	10.3527	34.1226	39.0129	34.3601	zgc:194839	zgc:194839 [Source:ZFIN;Acc:ZDB-GENE-081022-153]
ENSDARG00000096489	19.8031	-1.01639	0.326808	-3.11004	0.00187062	0.00558547	14.4073	15.0816	10.9591	10.9688	22.5551	14.4938	34.1226	21.2798	34.3601	BX248324.1	None
ENSDARG00000060413	19.8281	-3.37307	0.565996	-5.95952	2.53e-09	1.67e-08	11.7878	8.12084	6.0884	2.4375	0	1.03527	47.9168	57.4553	43.6109	si:ch211-157b11.8	si:ch211-157b11.8 [Source:ZFIN;Acc:ZDB-GENE-131127-436]
ENSDARG00000109715	19.8315	-1.61427	0.397721	-4.05879	4.93e-05	0.000195701	5.23902	8.12084	6.0884	19.5	14.6608	16.5644	26.8625	41.1409	40.307	sncgb	synuclein, gamma b (breast cancer-specific protein 1) [Source:ZFIN;Acc:ZDB-GENE-050522-235]
ENSDARG00000024032	19.9114	-1.08524	0.429682	-2.52568	0.0115475	0.0285723	9.16829	23.2024	2.43536	19.5	16.9163	15.5291	29.7665	27.6637	35.0209	coch	coagulation factor C homolog, cochlin (Limulus polyphemus) [Source:ZFIN;Acc:ZDB-GENE-030616-403]
ENSDARG00000096671	19.9188	-1.70291	0.366942	-4.64081	3.47e-06	1.62e-05	7.85853	5.8006	6.0884	13.4063	18.0441	16.5644	31.9446	42.5595	37.0032	si:dkey-27j5.10	si:dkey-27j5.10 [Source:ZFIN;Acc:ZDB-GENE-121214-151]
ENSDARG00000103736	19.9298	-1.28088	0.388397	-3.29787	0.000974219	0.0030875	10.478	10.4411	4.87072	13.4063	25.9383	15.5291	28.3145	34.0476	36.3424	gramd2aa	GRAM domain containing 2Aa [Source:ZFIN;Acc:ZDB-GENE-040724-9]
ENSDARG00000103848	19.9517	-1.52818	0.399128	-3.82881	0.000128767	0.000477208	10.478	11.6012	6.0884	20.7188	7.89427	16.5644	50.0949	28.373	27.7524	apba1a	amyloid beta (A4) precursor protein-binding, family A, member 1a [Source:ZFIN;Acc:ZDB-GENE-060526-175]
ENSDARG00000045955	19.9939	-2.4286	0.403577	-6.01769	1.77e-09	1.18e-08	6.54878	15.0816	6.0884	3.65625	5.63877	11.388	31.9446	55.3274	44.2717	prlrb	prolactin receptor b [Source:ZFIN;Acc:ZDB-GENE-070705-155]
ENSDARG00000003576	19.9948	-1.08228	0.298995	-3.61973	0.000294908	0.00102428	14.4073	12.7613	9.74145	13.4063	20.2996	16.5644	26.8625	36.1756	29.7347	klhl32	kelch-like family member 32 [Source:ZFIN;Acc:ZDB-GENE-070209-47]
ENSDARG00000060051	19.9987	-5.89161	0.703177	-8.37855	5.36e-17	5.93e-16	0	0	2.43536	2.4375	0	1.03527	68.9712	48.9434	56.1655	slc47a2.1	solute carrier family 47 member 2.1 [Source:NCBI gene;Acc:560024]
ENSDARG00000060927	20.0634	-1.68799	0.306113	-5.51426	3.5e-08	2.05e-07	13.0976	9.28096	10.9591	10.9688	13.533	11.388	29.0405	43.9782	38.3247	si:ch211-136a13.1	si:ch211-136a13.1 [Source:ZFIN;Acc:ZDB-GENE-050419-214]
ENSDARG00000067545	20.0813	-1.35797	0.395099	-3.43705	0.000588093	0.00193545	10.478	5.8006	14.6122	28.0313	10.1498	10.3527	36.3006	32.629	32.3778	adam19b	ADAM metallopeptidase domain 19b [Source:ZFIN;Acc:ZDB-GENE-070705-541]
ENSDARG00000099796	20.1127	-2.72739	0.699558	-3.89873	9.67e-05	0.000365633	1.30976	0	2.43536	12.1875	10.1498	15.5291	47.9168	33.3383	58.1479	si:dkey-285b23.3	si:dkey-285b23.3 [Source:ZFIN;Acc:ZDB-GENE-131127-31]
ENSDARG00000038978	20.1852	-1.27645	0.291863	-4.37345	1.22e-05	5.29e-05	13.0976	11.6012	12.1768	19.5	13.533	12.4233	31.2185	29.7917	38.3247	dnajb4	DnaJ heat shock protein family (Hsp40) member B4 [Source:ZFIN;Acc:ZDB-GENE-040801-192]
ENSDARG00000102631	20.1925	-6.23315	0.761592	-8.18437	2.74e-16	2.92e-15	2.61951	1.16012	1.21768	0	0	0	63.1631	56.746	56.8263	hoxc11b	homeobox C11b [Source:ZFIN;Acc:ZDB-GENE-000822-3]
ENSDARG00000070045	20.2799	-2.19502	0.449506	-4.88318	1.04e-06	5.18e-06	3.92927	4.64048	3.65304	14.625	16.9163	11.388	34.1226	39.7222	53.5225	celf4	CUGBP, Elav-like family member 4 [Source:NCBI gene;Acc:436835]
ENSDARG00000087394	20.3237	-1.16546	0.308104	-3.7827	0.000155139	0.000567536	14.4073	17.4018	19.4829	17.0625	6.76652	11.388	32.6706	33.3383	30.3955	tshz3a	teashirt zinc finger homeobox 3a [Source:ZFIN;Acc:ZDB-GENE-100322-1]
ENSDARG00000088332	20.3904	-1.75571	0.349904	-5.01768	5.23e-07	2.7e-06	7.85853	5.8006	6.0884	14.625	15.7885	17.5996	39.9307	36.1756	39.6463	alx4a	ALX homeobox 4a [Source:ZFIN;Acc:ZDB-GENE-070712-3]
ENSDARG00000055476	20.4029	-4.58435	0.497999	-9.20556	3.4e-20	4.46e-19	5.23902	1.16012	0	4.875	1.12775	2.07054	58.807	48.2341	62.1125	CR352329.1	tripartite motif-containing protein 16-like [Source:NCBI gene;Acc:100006839]
ENSDARG00000056745	20.4983	-1.36956	0.312826	-4.37802	1.2e-05	5.19e-05	7.85853	12.7613	20.7006	10.9688	12.4053	15.5291	41.3827	30.501	32.3778	necab2	N-terminal EF-hand calcium binding protein 2 [Source:ZFIN;Acc:ZDB-GENE-050706-167]
ENSDARG00000102776	20.5157	-3.21685	0.356616	-9.02049	1.87e-19	2.35e-18	3.92927	3.48036	6.0884	4.875	6.76652	7.24691	48.6429	56.0367	47.5755	cxcl19	chemokine (C-X-C motif) ligand 19 [Source:ZFIN;Acc:ZDB-GENE-140708-2]
ENSDARG00000070352	20.5613	-7.17722	0.869687	-8.25264	1.55e-16	1.68e-15	0	0	0	1.21875	0	1.03527	66.0672	54.618	62.1125	hoxc12a	homeobox C12a [Source:ZFIN;Acc:ZDB-GENE-000822-6]
ENSDARG00000020857	20.566	-1.54639	0.318692	-4.85232	1.22e-06	6.01e-06	7.85853	16.2417	9.74145	10.9688	10.1498	19.6702	35.5746	41.8502	33.0386	ccdc149b	coiled-coil domain containing 149b [Source:NCBI gene;Acc:436983]
ENSDARG00000099374	20.5849	-3.27579	0.364503	-8.98702	2.54e-19	3.17e-18	3.92927	8.12084	8.52377	3.65625	4.51101	3.10582	52.2729	48.9434	52.2009	sp9	sp9 transcription factor [Source:NCBI gene;Acc:405896]
ENSDARG00000103800	20.6061	-1.2043	0.385825	-3.12137	0.00180012	0.00539989	10.478	5.8006	8.52377	25.5938	18.0441	17.5996	30.4925	31.9196	37.0032	prkar1b	protein kinase, cAMP-dependent, regulatory, type I, beta [Source:ZFIN;Acc:ZDB-GENE-060929-580]
ENSDARG00000013110	20.6473	-1.22934	0.300794	-4.08699	4.37e-05	0.000174719	14.4073	10.4411	13.3945	17.0625	13.533	16.5644	36.3006	39.0129	25.1093	dmtn	dematin actin binding protein [Source:ZFIN;Acc:ZDB-GENE-030131-9438]
ENSDARG00000068128	20.6554	-3.14974	0.364305	-8.64588	5.34e-18	6.24e-17	5.23902	8.12084	8.52377	6.09375	4.51101	2.07054	54.451	44.6875	52.2009	ppp1r15b	protein phosphatase 1, regulatory subunit 15B [Source:ZFIN;Acc:ZDB-GENE-030829-40]
ENSDARG00000013843	20.6843	-1.30191	0.329456	-3.95171	7.76e-05	0.000299039	9.16829	15.0816	13.3945	8.53126	20.2996	16.5644	27.5885	31.9196	43.6109	sept5a	septin 5a [Source:ZFIN;Acc:ZDB-GENE-030131-7868]
ENSDARG00000076192	20.7307	-3.13259	0.416302	-7.52479	5.28e-14	4.92e-13	1.30976	3.48036	2.43536	7.3125	10.1498	9.31745	42.1087	59.5833	50.8794	ankrd1b	ankyrin repeat domain 1b (cardiac muscle) [Source:ZFIN;Acc:ZDB-GENE-070820-13]
ENSDARG00000076862	20.761	-2.44004	0.330684	-7.37875	1.6e-13	1.44e-12	7.85853	4.64048	7.30609	10.9688	9.02203	10.3527	47.9168	51.7807	37.0032	gask1a	golgi associated kinase 1A [Source:ZFIN;Acc:ZDB-GENE-121130-2]
ENSDARG00000103398	20.8424	-1.35331	0.310163	-4.36323	1.28e-05	5.53e-05	11.7878	13.9214	10.9591	20.7188	16.9163	8.28218	34.8486	30.501	39.6463	fabp1b.2	fatty acid binding protein 1b, liver, tandem duplicate 2 [Source:ZFIN;Acc:ZDB-GENE-100318-6]
ENSDARG00000012395	20.8437	-1.29636	0.330008	-3.92828	8.56e-05	0.000327229	14.4073	12.7613	13.3945	10.9688	18.0441	14.4938	46.4648	22.6984	34.3601	mmp13a	matrix metallopeptidase 13a [Source:ZFIN;Acc:ZDB-GENE-031202-2]
ENSDARG00000044935	20.8871	-2.05266	0.302294	-6.79029	1.12e-11	8.84e-11	13.0976	10.4411	7.30609	12.1875	7.89427	10.3527	47.1908	41.8502	37.6639	hpdb	4-hydroxyphenylpyruvate dioxygenase b [Source:ZFIN;Acc:ZDB-GENE-040808-62]
ENSDARG00000015947	20.9046	-2.30922	0.345122	-6.69102	2.22e-11	1.72e-10	9.16829	11.6012	14.6122	3.65625	7.89427	7.24691	50.0949	47.5248	36.3424	matn4	matrilin 4 [Source:ZFIN;Acc:ZDB-GENE-050208-64]
ENSDARG00000087446	20.9265	-1.14408	0.296374	-3.86026	0.000113267	0.000423677	6.54878	17.4018	13.3945	18.2813	15.7885	17.5996	34.1226	35.4663	29.7347	mmd2a	monocyte to macrophage differentiation-associated 2a [Source:ZFIN;Acc:ZDB-GENE-081104-52]
ENSDARG00000026296	20.9541	-4.50774	0.469157	-9.60817	7.38e-22	1.04e-20	0	3.48036	4.87072	2.4375	3.38326	1.03527	58.807	61.7113	52.8617	zgc:112994	zgc:112994 [Source:ZFIN;Acc:ZDB-GENE-050522-519]
ENSDARG00000014287	20.9835	-1.26996	0.345284	-3.67801	0.000235063	0.000832192	9.16829	9.28096	10.9591	19.5	12.4053	23.8113	36.3006	39.0129	28.4132	eno2	enolase 2 [Source:ZFIN;Acc:ZDB-GENE-040704-27]
ENSDARG00000043932	21.0233	-2.04053	0.304772	-6.69526	2.15e-11	1.67e-10	7.85853	8.12084	10.9591	9.75001	14.6608	10.3527	45.7388	36.1756	45.5932	stmn4l	stathmin-like 4, like [Source:ZFIN;Acc:ZDB-GENE-040718-301]
ENSDARG00000104891	21.0454	-1.07118	0.303643	-3.52776	0.000419096	0.00141837	17.0268	6.96072	15.8299	15.8438	16.9163	19.6702	30.4925	37.5942	29.0739	si:dkey-109j17.5	si:dkey-109j17.5 [Source:ZFIN;Acc:ZDB-GENE-090313-173]
ENSDARG00000077523	21.0631	-1.14309	0.277758	-4.11542	3.86e-05	0.000156044	13.0976	16.2417	17.0475	14.625	13.533	15.5291	27.5885	36.8849	35.0209	tdrd7b	Danio rerio tudor domain containing 7 b (tdrd7b), mRNA. [Source:RefSeq mRNA;Acc:NM_001353929]
ENSDARG00000105201	21.0683	-2.0521	0.368926	-5.56237	2.66e-08	1.58e-07	3.92927	5.8006	8.52377	18.2813	12.4053	12.4233	44.2868	48.9434	35.0209	adcyap1r1a	adenylate cyclase activating polypeptide 1a (pituitary) receptor type I [Source:ZFIN;Acc:ZDB-GENE-050315-1]
ENSDARG00000078964	21.0851	-1.37773	0.293084	-4.70079	2.59e-06	1.23e-05	13.0976	13.9214	13.3945	19.5	13.533	9.31745	41.3827	31.9196	33.6993	esyt2b	extended synaptotagmin-like protein 2b [Source:ZFIN;Acc:ZDB-GENE-090615-2]
ENSDARG00000009459	21.1206	-1.09643	0.303052	-3.61796	0.000296934	0.00103116	15.7171	13.9214	13.3945	17.0625	22.5551	9.31745	37.0267	33.3383	27.7524	slc35e4	solute carrier family 35 member E4 [Source:ZFIN;Acc:ZDB-GENE-050417-407]
ENSDARG00000098012	21.2355	-1.39647	0.304285	-4.58937	4.45e-06	2.04e-05	19.6463	6.96072	13.3945	13.4063	16.9163	12.4233	41.3827	32.629	34.3601	itgae.1	integrin, alpha E, tandem duplicate 1 [Source:ZFIN;Acc:ZDB-GENE-131121-125]
ENSDARG00000100236	21.2977	-2.11092	0.343115	-6.15223	7.64e-10	5.27e-09	6.54878	9.28096	12.1768	8.53126	13.533	10.3527	33.3966	58.874	38.9855	cspp1a	centrosome and spindle pole associated protein 1a [Source:ZFIN;Acc:ZDB-GENE-120709-73]
ENSDARG00000096670	21.3011	-1.14744	0.343917	-3.33638	0.000848775	0.00271694	22.2658	8.12084	13.3945	17.0625	15.7885	14.4938	34.8486	43.2688	22.4662	si:ch211-1f22.16	si:ch211-1f22.16 [Source:ZFIN;Acc:ZDB-GENE-121214-59]
ENSDARG00000098612	21.3788	-1.15017	0.473445	-2.42937	0.0151251	0.0362942	5.23902	5.8006	10.9591	17.0625	23.6828	27.9524	37.0267	37.5942	27.0916	chrm2a	cholinergic receptor, muscarinic 2a [Source:ZFIN;Acc:ZDB-GENE-030314-1]
ENSDARG00000097425	21.4008	-1.30597	0.371242	-3.51783	0.000435088	0.00146759	7.85853	5.8006	24.3536	15.8438	12.4053	19.6702	37.7527	31.9196	37.0032	CU638870.1	uncharacterized LOC110437975 [Source:NCBI gene;Acc:110437975]
ENSDARG00000093494	21.5292	-1.57161	0.374158	-4.20038	2.66e-05	0.000110346	13.0976	16.2417	18.2652	8.53126	14.6608	7.24691	53.7249	36.8849	25.1093	si:ch211-217k17.9	si:ch211-217k17.9 [Source:ZFIN;Acc:ZDB-GENE-061207-21]
ENSDARG00000010712	21.5624	-1.06356	0.432491	-2.45915	0.0139266	0.0337277	22.2658	24.3625	23.1359	3.65625	12.4053	9.31745	33.3966	30.501	35.0209	npffr1l3	neuropeptide FF receptor 1 like 3 [Source:ZFIN;Acc:ZDB-GENE-070424-44]
ENSDARG00000012019	21.6798	-1.35969	0.418517	-3.24884	0.00115878	0.00360999	5.23902	5.8006	10.9591	24.375	18.0441	20.7054	36.3006	34.0476	39.6463	glra1	glycine receptor, alpha 1 [Source:NCBI gene;Acc:30676]
ENSDARG00000036446	21.6983	-1.65955	0.440415	-3.76816	0.000164453	0.000598626	3.92927	10.4411	12.1768	15.8438	25.9383	7.24691	31.9446	36.8849	50.8794	PRKAR2B	si:ch211-272n13.7 [Source:ZFIN;Acc:ZDB-GENE-160113-22]
ENSDARG00000014545	21.7623	-1.61544	0.392333	-4.11751	3.83e-05	0.00015477	17.0268	6.96072	3.65304	20.7188	12.4053	16.5644	45.0128	41.1409	32.3778	golim4b	golgi integral membrane protein 4b [Source:ZFIN;Acc:ZDB-GENE-050327-74]
ENSDARG00000074547	21.763	-1.14775	0.28841	-3.97956	6.9e-05	0.000267902	13.0976	20.8822	19.4829	14.625	13.533	11.388	39.9307	31.2103	31.717	si:ch211-240l19.8	si:ch211-240l19.8 [Source:ZFIN;Acc:ZDB-GENE-041210-330]
ENSDARG00000027582	21.7926	-1.37576	0.27976	-4.91764	8.76e-07	4.39e-06	14.4073	18.5619	13.3945	12.1875	10.1498	16.5644	39.2047	33.3383	38.3247	angptl7	angiopoietin-like 7 [Source:ZFIN;Acc:ZDB-GENE-041010-175]
ENSDARG00000062220	21.8281	-1.42003	0.342338	-4.14802	3.35e-05	0.000136901	17.0268	12.7613	18.2652	7.3125	7.89427	20.7054	29.7665	40.4315	42.2893	plekha7b	pleckstrin homology domain containing, family A member 7b [Source:ZFIN;Acc:ZDB-GENE-091014-2]
ENSDARG00000045851	21.8706	-4.35089	0.441499	-9.85482	6.53e-23	9.59e-22	3.92927	2.32024	1.21768	3.65625	3.38326	3.10582	52.9989	58.1647	68.0594	galnt8b.1	polypeptide N-acetylgalactosaminyltransferase 8b, tandem duplicate 1 [Source:ZFIN;Acc:ZDB-GENE-041210-83]
ENSDARG00000030938	21.8923	-2.01261	0.375448	-5.36054	8.3e-08	4.67e-07	3.92927	4.64048	13.3945	15.8438	16.9163	10.3527	39.2047	51.7807	40.9678	fermt3b	fermitin family member 3b [Source:ZFIN;Acc:ZDB-GENE-040426-1366]
ENSDARG00000070991	21.9309	-1.30584	0.449487	-2.90518	0.00367041	0.0102767	9.16829	4.64048	7.30609	19.5	20.2996	26.9171	39.2047	33.3383	37.0032	mlpha	melanophilin a [Source:ZFIN;Acc:ZDB-GENE-050208-724]
ENSDARG00000079245	21.9504	-1.62639	0.646463	-2.51583	0.0118752	0.0292649	23.5756	15.0816	29.2243	3.65625	3.38326	3.10582	41.3827	41.1409	37.0032	si:dkey-73p2.2	si:dkey-73p2.2 [Source:ZFIN;Acc:ZDB-GENE-131119-50]
ENSDARG00000056797	21.9521	-1.7732	0.465443	-3.80971	0.000139128	0.000512508	1.30976	6.96072	13.3945	10.9688	16.9163	22.776	35.5746	45.3968	44.2717	ppp2r2ca	protein phosphatase 2, regulatory subunit B, gamma a [Source:ZFIN;Acc:ZDB-GENE-051120-168]
ENSDARG00000034504	21.9689	-1.6024	0.373434	-4.29098	1.78e-05	7.53e-05	5.23902	16.2417	21.9183	15.8438	6.76652	12.4233	42.8348	45.3968	31.0562	lmo1	LIM domain only 1 [Source:NCBI gene;Acc:280646]
ENSDARG00000076574	22.1307	-1.93176	0.332817	-5.80427	6.46e-09	4.1e-08	3.92927	9.28096	8.52377	15.8438	18.0441	12.4233	40.6567	47.5248	42.9501	si:ch73-160i9.3	si:ch73-160i9.3 [Source:ZFIN;Acc:ZDB-GENE-141212-252]
ENSDARG00000032799	22.132	-1.35491	0.379968	-3.56586	0.000362671	0.00124076	18.3366	19.722	3.65304	20.7188	16.9163	8.28218	36.3006	37.5942	37.6639	kcnd2	potassium voltage-gated channel, Shal-related subfamily, member 2 [Source:ZFIN;Acc:ZDB-GENE-041210-70]
ENSDARG00000043442	22.1831	-1.06242	0.272116	-3.90429	9.45e-05	0.000358263	20.9561	18.5619	17.0475	10.9688	16.9163	13.4585	32.6706	34.0476	35.0209	zgc:153665	zgc:153665 [Source:ZFIN;Acc:ZDB-GENE-061027-365]
ENSDARG00000099650	22.1971	-1.20133	0.2979	-4.03266	5.51e-05	0.000216919	17.0268	15.0816	8.52377	14.625	13.533	23.8113	34.8486	33.3383	38.9855	CABZ01079663.1	None
ENSDARG00000028148	22.1976	-1.53341	0.392209	-3.90968	9.24e-05	0.000350763	6.54878	4.64048	13.3945	23.1563	20.2996	13.4585	37.0267	38.3036	42.9501	pax2a	paired box 2a [Source:NCBI gene;Acc:30425]
ENSDARG00000089564	22.2588	-1.40714	0.282465	-4.98163	6.3e-07	3.22e-06	18.3366	9.28096	19.4829	13.4063	13.533	12.4233	37.7527	40.4315	35.6816	MDFI	si:dkey-91m3.1 [Source:ZFIN;Acc:ZDB-GENE-060810-84]
ENSDARG00000012823	22.2991	-1.39384	0.300579	-4.63719	3.53e-06	1.64e-05	9.16829	13.9214	19.4829	15.8438	18.0441	10.3527	37.0267	31.9196	44.9324	dlgap4b	discs, large (Drosophila) homolog-associated protein 4b [Source:ZFIN;Acc:ZDB-GENE-101215-2]
ENSDARG00000093024	22.2992	-2.1946	0.328315	-6.68445	2.32e-11	1.79e-10	7.85853	3.48036	17.0475	10.9688	12.4053	9.31745	45.7388	48.9434	44.9324	si:ch211-213a13.2	si:ch211-213a13.2 [Source:ZFIN;Acc:ZDB-GENE-050208-551]
ENSDARG00000056519	22.3105	-1.83284	0.471713	-3.88549	0.000102122	0.000384709	2.61951	6.96072	7.30609	13.4063	24.8106	16.5644	51.5469	42.5595	35.0209	si:dkey-280e21.3	si:dkey-280e21.3 [Source:ZFIN;Acc:ZDB-GENE-140106-61]
ENSDARG00000052535	22.402	-1.08873	0.282984	-3.8473	0.000119425	0.000445065	14.4073	13.9214	13.3945	15.8438	16.9163	22.776	41.3827	31.9196	31.0562	ubxn10	UBX domain protein 10 [Source:NCBI gene;Acc:751736]
ENSDARG00000068141	22.4563	-1.33282	0.320245	-4.16186	3.16e-05	0.000129246	13.0976	16.2417	8.52377	9.75001	25.9383	15.5291	36.3006	39.7222	37.0032	tnfsf11	TNF superfamily member 11 [Source:ZFIN;Acc:ZDB-GENE-090805-2]
ENSDARG00000025206	22.4575	-1.53652	0.326548	-4.70534	2.53e-06	1.2e-05	9.16829	5.8006	13.3945	15.8438	20.2996	17.5996	44.2868	34.7569	40.9678	syt2a	synaptotagmin IIa [Source:ZFIN;Acc:ZDB-GENE-060503-315]
ENSDARG00000011141	22.4871	-1.55641	0.58901	-2.64241	0.00823173	0.0211713	2.61951	4.64048	9.74145	36.5625	16.9163	11.388	47.1908	38.3036	35.0209	dpysl5a	dihydropyrimidinase like 5a [Source:ZFIN;Acc:ZDB-GENE-030131-3136]
ENSDARG00000036505	22.5439	-2.22927	0.299006	-7.45561	8.94e-14	8.22e-13	9.16829	11.6012	4.87072	9.75001	13.533	11.388	49.3689	48.9434	44.2717	syt4	synaptotagmin IV [Source:ZFIN;Acc:ZDB-GENE-030131-7297]
ENSDARG00000092225	22.785	-1.58415	0.345039	-4.59121	4.41e-06	2.03e-05	17.0268	8.12084	15.8299	23.1563	10.1498	8.28218	49.3689	35.4663	37.6639	si:dkeyp-13a3.10	si:dkeyp-13a3.10 [Source:ZFIN;Acc:ZDB-GENE-070912-636]
ENSDARG00000040621	22.8085	-1.15612	0.320562	-3.60656	0.000310284	0.0010748	7.85853	15.0816	10.9591	18.2813	23.6828	20.7054	39.9307	29.7917	38.9855	lrrc32	leucine rich repeat containing 32 [Source:ZFIN;Acc:ZDB-GENE-090630-1]
ENSDARG00000056753	22.8295	-1.70206	0.522471	-3.25771	0.00112315	0.00350934	6.54878	5.8006	2.43536	24.375	18.0441	20.7054	45.7388	36.8849	44.9324	dctn1b	dynactin 1b [Source:ZFIN;Acc:ZDB-GENE-050419-28]
ENSDARG00000102221	22.8489	-1.03037	0.26415	-3.90069	9.59e-05	0.0003631	15.7171	18.5619	18.2652	15.8438	13.533	19.6702	38.4787	31.2103	34.3601	HACD4	si:ch73-41h24.1 [Source:ZFIN;Acc:ZDB-GENE-030131-3627]
ENSDARG00000070491	22.9296	-1.09275	0.266491	-4.10051	4.12e-05	0.000165526	17.0268	15.0816	18.2652	18.2813	14.6608	16.5644	41.3827	34.0476	31.0562	hpcal4	hippocalcin like 4 [Source:ZFIN;Acc:ZDB-GENE-060503-307]
ENSDARG00000023600	22.9429	-2.39633	0.324546	-7.38365	1.54e-13	1.39e-12	7.85853	6.96072	10.9591	6.09375	7.89427	16.5644	46.4648	47.5248	56.1655	sh3gl2a	SH3 domain containing GRB2 like 2a, endophilin A1 [Source:ZFIN;Acc:ZDB-GENE-040121-3]
ENSDARG00000040606	23.1315	-1.04207	0.396542	-2.62788	0.00859193	0.0219691	34.0536	22.0423	15.8299	9.75001	7.89427	13.4585	31.2185	37.5942	36.3424	tfap2c	transcription factor AP-2 gamma (activating enhancer binding protein 2 gamma) [Source:ZFIN;Acc:ZDB-GENE-041212-61]
ENSDARG00000057099	23.1362	-1.03095	0.363311	-2.83765	0.00454468	0.0124455	27.5049	16.2417	24.3536	6.09375	14.6608	14.4938	27.5885	38.3036	38.9855	papss1	3'-phosphoadenosine 5'-phosphosulfate synthase 1 [Source:ZFIN;Acc:ZDB-GENE-080721-5]
ENSDARG00000028899	23.2988	-2.43404	0.385345	-6.31651	2.68e-10	1.91e-09	6.54878	13.9214	2.43536	9.75001	9.02203	14.4938	41.3827	45.3968	66.7379	tekt4	tektin 4 [Source:ZFIN;Acc:ZDB-GENE-070410-98]
ENSDARG00000040907	23.4141	-2.00812	0.331444	-6.05871	1.37e-09	9.24e-09	15.7171	11.6012	20.7006	7.3125	9.02203	6.21163	45.0128	48.2341	46.9147	gcgb	glucagon b [Source:ZFIN;Acc:ZDB-GENE-040712-2]
ENSDARG00000098803	23.4335	-1.85196	0.310687	-5.96087	2.51e-09	1.66e-08	20.9561	9.28096	9.74145	7.3125	13.533	14.4938	42.8348	51.7807	40.9678	cyp2aa4	cytochrome P450, family 2, subfamily AA, polypeptide 4 [Source:ZFIN;Acc:ZDB-GENE-040625-72]
ENSDARG00000015732	23.4665	-1.49516	0.319399	-4.68118	2.85e-06	1.35e-05	14.4073	24.3625	12.1768	7.3125	16.9163	12.4233	38.4787	36.8849	48.2363	cax2	cation/H+ exchanger protein 2 [Source:ZFIN;Acc:ZDB-GENE-100825-2]
ENSDARG00000076250	23.4675	-2.62515	0.304701	-8.61549	6.96e-18	8.08e-17	10.478	12.7613	7.30609	7.3125	6.76652	7.24691	54.451	55.3274	49.5578	rasef	RAS and EF-hand domain containing [Source:ZFIN;Acc:ZDB-GENE-081105-157]
ENSDARG00000052604	23.4897	-1.04149	0.296458	-3.51312	0.000442876	0.00149169	18.3366	23.2024	7.30609	20.7188	18.0441	16.5644	31.2185	39.0129	37.0032	cpeb2	cytoplasmic polyadenylation element binding protein 2 [Source:ZFIN;Acc:ZDB-GENE-130530-639]
ENSDARG00000043436	23.5909	-1.23775	0.404273	-3.06166	0.00220112	0.00645962	18.3366	11.6012	3.65304	20.7188	18.0441	24.8465	30.4925	48.9434	35.6816	si:dkey-5n18.1	si:dkey-5n18.1 [Source:ZFIN;Acc:ZDB-GENE-041014-144]
ENSDARG00000079185	23.6088	-3.45759	0.34993	-9.88078	5.04e-23	7.44e-22	5.23902	4.64048	4.87072	4.875	5.63877	7.24691	53.7249	68.0952	58.1479	si:ch211-163m16.7	si:ch211-163m16.7 [Source:ZFIN;Acc:ZDB-GENE-110411-152]
ENSDARG00000010347	23.7236	-3.21667	0.344134	-9.34715	9e-21	1.21e-19	9.16829	8.12084	9.74145	4.875	3.38326	3.10582	56.629	61.002	57.4871	acer1	alkaline ceramidase 1 [Source:NCBI gene;Acc:550266]
ENSDARG00000043664	23.7354	-2.06152	0.27571	-7.47713	7.6e-14	7.01e-13	11.7878	10.4411	10.9591	12.1875	13.533	10.3527	50.8209	43.9782	49.5578	BDKRB2	si:dkey-63b1.1 [Source:ZFIN;Acc:ZDB-GENE-041210-292]
ENSDARG00000060915	23.7934	-1.73479	0.332225	-5.22174	1.77e-07	9.61e-07	7.85853	10.4411	9.74145	17.0625	22.5551	12.4233	52.9989	35.4663	45.5932	fbxl16	F-box and leucine-rich repeat protein 16 [Source:ZFIN;Acc:ZDB-GENE-120215-180]
ENSDARG00000055723	23.7988	-2.94497	0.359636	-8.18875	2.64e-16	2.82e-15	9.16829	3.48036	2.43536	7.3125	7.89427	13.4585	55.177	52.4901	62.7732	hsp70l	heat shock cognate 70-kd protein, like [Source:ZFIN;Acc:ZDB-GENE-050321-1]
ENSDARG00000089156	23.8192	-1.19507	0.389217	-3.07043	0.00213748	0.00628713	10.478	12.7613	6.0884	29.25	22.5551	18.6349	37.7527	31.9196	44.9324	egr3	early growth response 3 [Source:ZFIN;Acc:ZDB-GENE-040718-394]
ENSDARG00000039482	23.8273	-2.00384	0.389218	-5.14838	2.63e-07	1.4e-06	10.478	10.4411	3.65304	23.1563	9.02203	14.4938	52.9989	53.1994	37.0032	calhm2.1	calcium homeostasis modulator family member 2, tandem duplicate 1 [Source:ZFIN;Acc:ZDB-GENE-030616-561]
ENSDARG00000011615	23.8508	-1.15501	0.319505	-3.61499	0.000300359	0.00104228	26.1951	20.8822	12.1768	10.9688	20.2996	11.388	30.4925	43.2688	38.9855	mybpc3	myosin binding protein C, cardiac [Source:ZFIN;Acc:ZDB-GENE-070112-2362]
ENSDARG00000104441	23.8967	-1.94815	0.414748	-4.69718	2.64e-06	1.25e-05	3.92927	5.8006	8.52377	14.625	19.1718	20.7054	53.7249	48.9434	39.6463	hspb7	heat shock protein family, member 7 (cardiovascular) [Source:ZFIN;Acc:ZDB-GENE-041010-136]
ENSDARG00000100791	23.9891	-1.09779	0.414072	-2.6512	0.00802064	0.0206924	3.92927	11.6012	15.8299	28.0313	27.0661	17.5996	32.6706	36.8849	42.2893	tril	TLR4 interactor with leucine-rich repeats [Source:ZFIN;Acc:ZDB-GENE-131218-1]
ENSDARG00000076126	24.0235	-1.40399	0.303887	-4.62011	3.84e-06	1.78e-05	11.7878	11.6012	10.9591	19.5	18.0441	20.7054	50.0949	41.1409	32.3778	actc1a	actin alpha cardiac muscle 1a [Source:ZFIN;Acc:ZDB-GENE-040520-4]
ENSDARG00000080708	24.0254	-1.98335	0.282779	-7.01375	2.32e-12	1.94e-11	10.478	12.7613	8.52377	17.0625	12.4053	11.388	42.8348	53.1994	47.5755	dre-mir-375-2	dre-mir-375-2 [Source:miRBase;Acc:MI0002073]
ENSDARG00000012499	24.0802	-1.13268	0.287157	-3.94448	8e-05	0.000307445	7.85853	18.5619	18.2652	20.7188	15.7885	21.7407	42.8348	32.629	38.3247	per1b	period circadian clock 1b [Source:ZFIN;Acc:ZDB-GENE-040419-1]
ENSDARG00000098284	24.0872	-1.11246	0.29188	-3.81135	0.000138208	0.000509439	14.4073	15.0816	12.1768	28.0313	14.6608	19.6702	40.6567	39.7222	32.3778	ctxn1	cortexin 1 [Source:ZFIN;Acc:ZDB-GENE-131127-209]
ENSDARG00000087822	24.1369	-1.16018	0.382505	-3.03312	0.00242042	0.00704991	30.1244	13.9214	4.87072	17.0625	20.2996	16.5644	30.4925	38.3036	45.5932	agap3	ArfGAP with GTPase domain, ankyrin repeat and PH domain 3 [Source:ZFIN;Acc:ZDB-GENE-110927-1]
ENSDARG00000076856	24.1577	-1.0278	0.302633	-3.39621	0.000683264	0.00222042	9.16829	26.6828	12.1768	15.8438	22.5551	20.7054	38.4787	35.4663	36.3424	frem2a	FRAS1 related extracellular matrix 2a [Source:ZFIN;Acc:ZDB-GENE-081119-3]
ENSDARG00000004232	24.1692	-1.18541	0.27971	-4.23801	2.26e-05	9.44e-05	17.0268	15.0816	9.74145	21.9375	20.2996	17.5996	43.5608	32.629	39.6463	dlb	deltaB [Source:NCBI gene;Acc:30141]
ENSDARG00000103476	24.2568	-1.69566	0.513364	-3.30304	0.000956442	0.00303488	5.23902	2.32024	10.9591	19.5	16.9163	27.9524	46.4648	44.6875	44.2717	trpm1b	transient receptor potential cation channel, subfamily M, member 1b [Source:ZFIN;Acc:ZDB-GENE-070424-31]
ENSDARG00000068828	24.2865	-1.45279	0.281657	-5.15801	2.5e-07	1.33e-06	10.478	9.28096	21.9183	15.8438	16.9163	17.5996	44.2868	43.2688	38.9855	bloc1s3	biogenesis of lysosomal organelles complex-1, subunit 3 [Source:ZFIN;Acc:ZDB-GENE-050913-10]
ENSDARG00000020292	24.3561	-3.40415	0.495386	-6.87171	6.34e-12	5.12e-11	3.92927	16.2417	3.65304	1.21875	2.25551	7.24691	56.629	65.2579	62.7732	si:ch211-254n4.3	si:ch211-254n4.3 [Source:ZFIN;Acc:ZDB-GENE-081105-89]
ENSDARG00000078245	24.3598	-5.91282	0.644577	-9.17318	4.59e-20	5.99e-19	1.30976	0	4.87072	0	0	1.03527	69.6972	61.7113	80.6141	gal3st1b	galactose-3-O-sulfotransferase 1b [Source:ZFIN;Acc:ZDB-GENE-091117-38]
ENSDARG00000087413	24.3618	-1.38855	0.550134	-2.52403	0.0116018	0.0286792	3.92927	15.0816	2.43536	28.0313	20.2996	24.8465	37.7527	43.2688	43.6109	bean1	brain expressed, associated with NEDD4, 1 [Source:ZFIN;Acc:ZDB-GENE-141216-52]
ENSDARG00000093521	24.3951	-1.81188	0.482314	-3.75664	0.000172212	0.000624885	15.7171	24.3625	17.0475	6.09375	14.6608	2.07054	53.7249	38.3036	47.5755	b3gnt3.3	UDP-GlcNAc:betaGal beta-1,3-N-acetylglucosaminyltransferase 3, tandem duplicate 3 [Source:ZFIN;Acc:ZDB-GENE-081105-12]
ENSDARG00000074033	24.4796	-1.57822	0.337497	-4.67624	2.92e-06	1.38e-05	5.23902	11.6012	13.3945	24.375	15.7885	17.5996	52.9989	39.0129	40.307	adamtsl2	ADAMTS-like 2 [Source:ZFIN;Acc:ZDB-GENE-070705-558]
ENSDARG00000071549	24.6784	-1.88437	0.279803	-6.73465	1.64e-11	1.28e-10	11.7878	10.4411	12.1768	12.1875	12.4053	18.6349	53.7249	41.8502	48.8971	ecm2	extracellular matrix protein 2, female organ and adipocyte specific [Source:ZFIN;Acc:ZDB-GENE-050208-651]
ENSDARG00000099959	24.7146	-1.76825	0.299721	-5.89965	3.64e-09	2.37e-08	10.478	9.28096	13.3945	23.1563	14.6608	11.388	52.9989	46.1061	40.9678	smyhc1	slow myosin heavy chain 1 [Source:ZFIN;Acc:ZDB-GENE-030131-271]
ENSDARG00000091618	24.7826	-1.58421	0.316755	-5.00139	5.69e-07	2.93e-06	10.478	9.28096	9.74145	17.0625	22.5551	19.6702	37.0267	49.6528	47.5755	cltcl1	clathrin, heavy chain-like 1 [Source:ZFIN;Acc:ZDB-GENE-130530-1029]
ENSDARG00000069294	24.9007	-3.49954	0.597095	-5.86094	4.6e-09	2.97e-08	3.92927	0	1.21768	14.625	3.38326	10.3527	63.8891	65.2579	61.4517	insl5b	insulin-like 5b [Source:ZFIN;Acc:ZDB-GENE-070122-5]
ENSDARG00000090890	24.9509	-2.24749	0.325948	-6.89525	5.38e-12	4.37e-11	11.7878	4.64048	6.0884	13.4063	16.9163	13.4585	58.807	53.1994	46.254	cmklr1	chemokine-like receptor 1 [Source:ZFIN;Acc:ZDB-GENE-060526-126]
ENSDARG00000094579	24.9557	-2.16903	0.309751	-7.00251	2.51e-12	2.09e-11	15.7171	10.4411	7.30609	10.9688	10.1498	14.4938	65.3411	43.2688	46.9147	b4galnt2.1	beta-1,4-N-acetyl-galactosaminyl transferase 2, tandem duplicate 1 [Source:ZFIN;Acc:ZDB-GENE-030131-9081]
ENSDARG00000040777	25.0088	-1.16008	0.269595	-4.30306	1.68e-05	7.15e-05	14.4073	12.7613	15.8299	21.9375	23.6828	17.5996	37.7527	36.1756	44.9324	inhbb	inhibin subunit beta B [Source:ZFIN;Acc:ZDB-GENE-990415-2]
ENSDARG00000040684	25.1487	-4.13182	0.44067	-9.37621	6.84e-21	9.25e-20	0	5.8006	1.21768	3.65625	5.63877	6.21163	82.0394	51.0714	70.7025	plcd4b	phospholipase C, delta 4b [Source:ZFIN;Acc:ZDB-GENE-080512-3]
ENSDARG00000114516	25.1495	-1.8687	0.303679	-6.15354	7.58e-10	5.23e-09	10.478	10.4411	7.30609	13.4063	21.4273	16.5644	47.1908	44.6875	54.844	CABZ01021592.1	None
ENSDARG00000104656	25.1757	-1.14358	0.299367	-3.81999	0.000133455	0.000493716	14.4073	22.0423	18.2652	19.5	14.6608	18.6349	33.3966	54.618	31.0562	si:dkeyp-97a10.3	si:dkeyp-97a10.3 [Source:ZFIN;Acc:ZDB-GENE-131127-642]
ENSDARG00000056885	25.1835	-1.3151	0.293917	-4.47437	7.66e-06	3.41e-05	24.8854	12.7613	8.52377	17.0625	20.2996	17.5996	37.0267	47.5248	40.9678	per1a	period circadian clock 1a [Source:ZFIN;Acc:ZDB-GENE-011220-1]
ENSDARG00000087198	25.1981	-2.73117	0.540487	-5.05317	4.35e-07	2.27e-06	1.30976	3.48036	4.87072	21.9375	13.533	7.24691	50.0949	68.8045	55.5048	cthrc1a	collagen triple helix repeat containing 1a [Source:ZFIN;Acc:ZDB-GENE-040808-22]
ENSDARG00000063631	25.2504	-1.89701	0.330446	-5.74076	9.43e-09	5.88e-08	15.7171	9.28096	13.3945	20.7188	13.533	7.24691	60.2591	36.8849	50.2186	VIT	si:ch1073-291c23.1 [Source:ZFIN;Acc:ZDB-GENE-050208-114]
ENSDARG00000055825	25.2656	-1.44156	0.343843	-4.1925	2.76e-05	0.000114005	9.16829	9.28096	10.9591	26.8125	19.1718	20.7054	39.2047	51.7807	40.307	celsr3	cadherin, EGF LAG seven-pass G-type receptor 3 [Source:ZFIN;Acc:ZDB-GENE-070122-3]
ENSDARG00000059053	25.2963	-1.91361	0.415619	-4.60424	4.14e-06	1.91e-05	11.7878	4.64048	8.52377	20.7188	12.4053	20.7054	35.5746	43.2688	70.0417	slc13a4	solute carrier family 13 member 4 [Source:ZFIN;Acc:ZDB-GENE-070424-71]
ENSDARG00000104436	25.3033	-1.68408	0.31032	-5.42692	5.73e-08	3.28e-07	14.4073	6.96072	9.74145	15.8438	21.4273	18.6349	47.9168	52.4901	40.307	zgc:153426	zgc:153426 [Source:ZFIN;Acc:ZDB-GENE-060929-220]
ENSDARG00000010294	25.4002	-2.01945	0.349568	-5.777	7.6e-09	4.78e-08	14.4073	16.2417	19.4829	10.9688	3.38326	11.388	41.3827	53.1994	58.1479	fmodb	fibromodulin b [Source:ZFIN;Acc:ZDB-GENE-080327-28]
ENSDARG00000042232	25.4136	-1.17791	0.278987	-4.22211	2.42e-05	0.000100995	10.478	16.2417	15.8299	25.5938	21.4273	17.5996	37.7527	36.8849	46.9147	specc1lb	sperm antigen with calponin homology and coiled-coil domains 1-like b [Source:ZFIN;Acc:ZDB-GENE-090423-1]
ENSDARG00000099307	25.4251	-1.01887	0.27866	-3.6563	0.000255879	0.000898781	18.3366	13.9214	15.8299	13.4063	24.8106	26.9171	35.5746	39.7222	40.307	si:dkey-10p5.10	si:dkey-10p5.10 [Source:ZFIN;Acc:ZDB-GENE-120215-130]
ENSDARG00000076393	25.437	-1.20102	0.257706	-4.66043	3.16e-06	1.48e-05	19.6463	17.4018	15.8299	15.8438	19.1718	18.6349	33.3966	45.3968	43.6109	tmem65	transmembrane protein 65 [Source:NCBI gene;Acc:100005403]
ENSDARG00000074384	25.4494	-1.75523	0.334971	-5.23996	1.61e-07	8.77e-07	14.4073	20.8822	23.1359	9.75001	10.1498	7.24691	50.8209	50.3621	42.2893	slc12a8	solute carrier family 12 member 8 [Source:ZFIN;Acc:ZDB-GENE-030131-5654]
ENSDARG00000044541	25.5072	-1.50522	0.318684	-4.72323	2.32e-06	1.11e-05	14.4073	9.28096	10.9591	21.9375	23.6828	14.4938	53.7249	45.3968	35.6816	ppp1r14ba	protein phosphatase 1, regulatory (inhibitor) subunit 14Ba [Source:ZFIN;Acc:ZDB-GENE-060825-331]
ENSDARG00000017174	25.6053	-2.75838	0.572894	-4.81482	1.47e-06	7.19e-06	13.0976	8.12084	20.7006	0	7.89427	3.10582	66.7932	53.9087	56.8263	dlx2b	distal-less homeobox 2b [Source:NCBI gene;Acc:30557]
ENSDARG00000088745	25.728	-1.18681	0.311315	-3.81225	0.000137706	0.000507831	7.85853	22.0423	18.2652	20.7188	23.6828	15.5291	40.6567	31.9196	50.8794	MFAP4	zgc:173915 [Source:ZFIN;Acc:ZDB-GENE-071004-112]
ENSDARG00000087843	25.7959	-1.10926	0.276001	-4.01905	5.84e-05	0.00022906	15.7171	20.8822	12.1768	14.625	28.1938	19.6702	43.5608	39.0129	38.3247	cntn1a	None
ENSDARG00000102335	25.8235	-1.55692	0.286431	-5.43557	5.46e-08	3.13e-07	22.2658	10.4411	18.2652	13.4063	12.4053	17.5996	41.3827	41.1409	55.5048	ano1	anoctamin 1, calcium activated chloride channel [Source:ZFIN;Acc:ZDB-GENE-121127-3]
ENSDARG00000035056	25.858	-1.24804	0.284736	-4.38316	1.17e-05	5.07e-05	17.0268	6.96072	19.4829	20.7188	20.2996	21.7407	44.2868	42.5595	39.6463	fgf13a	fibroblast growth factor 13a [Source:ZFIN;Acc:ZDB-GENE-041114-101]
ENSDARG00000088524	25.8783	-1.25652	0.262325	-4.78996	1.67e-06	8.09e-06	17.0268	11.6012	13.3945	20.7188	20.2996	22.776	43.5608	42.5595	40.9678	acot17	acyl-CoA thioesterase 17 [Source:ZFIN;Acc:ZDB-GENE-040426-2381]
ENSDARG00000041747	25.9217	-1.26115	0.288441	-4.37231	1.23e-05	5.32e-05	17.0268	9.28096	12.1768	23.1563	22.5551	21.7407	41.3827	39.7222	46.254	sspn	sarcospan (Kras oncogene-associated gene) [Source:ZFIN;Acc:ZDB-GENE-051127-43]
ENSDARG00000110940	26.0634	-1.5855	0.317577	-4.99251	5.96e-07	3.05e-06	15.7171	8.12084	13.3945	13.4063	15.7885	26.9171	48.6429	39.7222	52.8617	ptprsa	protein tyrosine phosphatase receptor type Sa [Source:ZFIN;Acc:ZDB-GENE-020107-3]
ENSDARG00000101522	26.1076	-1.43535	0.439106	-3.2688	0.00108006	0.0033897	6.54878	15.0816	10.9591	10.9688	37.2159	18.6349	54.451	36.1756	44.9324	FO907089.1	neuronal acetylcholine receptor subunit alpha-7-like [Source:NCBI gene;Acc:101882451]
ENSDARG00000054137	26.1181	-1.73928	0.373749	-4.65361	3.26e-06	1.53e-05	10.478	4.64048	9.74145	19.5	23.6828	19.6702	45.7388	46.1061	55.5048	adgrg6	adhesion G protein-coupled receptor G6 [Source:NCBI gene;Acc:561970]
ENSDARG00000089109	26.1199	-1.35189	0.42961	-3.1468	0.0016507	0.00498442	6.54878	10.4411	12.1768	35.3438	15.7885	22.776	46.4648	33.3383	52.2009	bcl2b	BCL2 apoptosis regulator b [Source:ZFIN;Acc:ZDB-GENE-110411-185]
ENSDARG00000045589	26.1603	-1.97285	0.287201	-6.86924	6.45e-12	5.2e-11	15.7171	13.9214	6.0884	13.4063	14.6608	15.5291	44.2868	60.2926	51.5401	kcnj8	potassium inwardly rectifying channel subfamily J member 8 [Source:ZFIN;Acc:ZDB-GENE-060308-1]
ENSDARG00000095833	26.2396	-1.19298	0.464504	-2.5683	0.0102199	0.025619	2.61951	10.4411	19.4829	26.8125	21.4273	28.9876	49.3689	43.9782	33.0386	alk	ALK receptor tyrosine kinase [Source:ZFIN;Acc:ZDB-GENE-031027-1]
ENSDARG00000095041	26.2876	-2.50242	0.296707	-8.43399	3.34e-17	3.74e-16	5.23902	6.96072	9.74145	14.625	10.1498	14.4938	59.533	61.002	54.844	BX322661.2	None
ENSDARG00000056680	26.3004	-2.49047	0.288937	-8.61944	6.73e-18	7.82e-17	10.478	6.96072	7.30609	14.625	12.4053	10.3527	63.8891	53.1994	57.4871	stc2a	stanniocalcin 2a [Source:ZFIN;Acc:ZDB-GENE-041008-14]
ENSDARG00000021573	26.3023	-1.34564	0.263297	-5.11075	3.21e-07	1.7e-06	17.0268	18.5619	15.8299	14.625	23.6828	14.4938	38.4787	51.0714	42.9501	slc16a7	solute carrier family 16 member 7 [Source:ZFIN;Acc:ZDB-GENE-051113-248]
ENSDARG00000057138	26.4226	-1.06767	0.306556	-3.48277	0.000496246	0.001655	14.4073	33.6435	20.7006	17.0625	16.9163	13.4585	34.1226	42.5595	44.9324	zgc:174164	zgc:174164 [Source:ZFIN;Acc:ZDB-GENE-030131-4971]
ENSDARG00000037415	26.4236	-1.19668	0.305726	-3.91423	9.07e-05	0.000345007	13.0976	16.2417	19.4829	12.1875	20.2996	28.9876	38.4787	36.1756	52.8617	dlgap1b	discs, large (Drosophila) homolog-associated protein 1b [Source:ZFIN;Acc:ZDB-GENE-091116-98]
ENSDARG00000069093	26.545	-1.32066	0.276136	-4.78264	1.73e-06	8.38e-06	11.7878	24.3625	13.3945	18.2813	22.5551	15.5291	51.5469	41.1409	40.307	col2a1a	collagen, type II, alpha 1a [Source:ZFIN;Acc:ZDB-GENE-980526-192]
ENSDARG00000029688	26.5572	-2.87737	0.349007	-8.24445	1.66e-16	1.79e-15	3.92927	4.64048	3.65304	14.625	12.4053	11.388	63.8891	61.7113	62.7732	hsp70.1	heat shock cognate 70-kd protein, tandem duplicate 1 [Source:ZFIN;Acc:ZDB-GENE-990415-91]
ENSDARG00000024759	26.5937	-1.55917	0.380344	-4.09936	4.14e-05	0.000166264	10.478	8.12084	8.52377	18.2813	25.9383	24.8465	55.177	49.6528	38.3247	inhbab	inhibin subunit beta Ab [Source:ZFIN;Acc:ZDB-GENE-050525-2]
ENSDARG00000116863	26.7065	-1.0101	0.284398	-3.55171	0.000382729	0.00130344	18.3366	13.9214	12.1768	24.375	24.8106	25.8818	34.1226	41.1409	45.5932	CU984579.1	leucine-rich repeat neuronal protein 4-like [Source:NCBI gene;Acc:564748]
ENSDARG00000074030	26.7073	-1.3435	0.292013	-4.60084	4.21e-06	1.94e-05	11.7878	13.9214	12.1768	24.375	24.8106	18.6349	40.6567	41.1409	52.8617	myt1a	myelin transcription factor 1a [Source:ZFIN;Acc:ZDB-GENE-030131-3885]
ENSDARG00000062721	26.7352	-1.97793	0.313885	-6.30144	2.95e-10	2.1e-09	6.54878	17.4018	14.6122	10.9688	10.1498	20.7054	44.2868	62.4206	53.5225	dennd4a	DENN/MADD domain containing 4A [Source:ZFIN;Acc:ZDB-GENE-060503-285]
ENSDARG00000055659	26.7694	-1.09917	0.294423	-3.7333	0.000188991	0.000679624	10.478	18.5619	20.7006	23.1563	20.2996	22.776	32.6706	54.618	37.6639	gpr161	G protein-coupled receptor 161 [Source:NCBI gene;Acc:368421]
ENSDARG00000071341	26.8146	-1.03567	0.352738	-2.93608	0.00332386	0.0094151	34.0536	16.2417	9.74145	29.25	16.9163	13.4585	39.9307	45.3968	36.3424	abch1	ATP-binding cassette, sub-family H, member 1 [Source:ZFIN;Acc:ZDB-GENE-050517-42]
ENSDARG00000062463	26.868	-1.15857	0.293287	-3.95029	7.81e-05	0.000300592	10.478	13.9214	21.9183	28.0313	18.0441	21.7407	39.2047	37.5942	50.8794	zc3h12b	zinc finger CCCH-type containing 12B [Source:ZFIN;Acc:ZDB-GENE-060526-290]
ENSDARG00000054418	26.872	-1.58371	0.277915	-5.69855	1.21e-08	7.44e-08	19.6463	11.6012	15.8299	9.75001	18.0441	21.7407	42.1087	48.9434	54.1832	ssuh2.2	ssu-2 homolog, tandem duplicate 2 [Source:ZFIN;Acc:ZDB-GENE-060421-4694]
ENSDARG00000074581	26.8764	-1.4968	0.567351	-2.63824	0.00833387	0.0214056	5.23902	4.64048	7.30609	24.375	30.4493	27.9524	33.3966	60.2926	48.2363	add2	adducin 2 (beta) [Source:ZFIN;Acc:ZDB-GENE-080718-4]
ENSDARG00000027618	27.0125	-1.73204	0.41518	-4.17178	3.02e-05	0.000124032	7.85853	6.96072	8.52377	19.5	31.5771	16.5644	51.5469	50.3621	50.2186	grip2b	glutamate receptor interacting protein 2b [Source:ZFIN;Acc:ZDB-GENE-070705-172]
ENSDARG00000033971	27.0836	-1.08372	0.290451	-3.73118	0.000190587	0.000684836	26.1951	16.2417	18.2652	18.2813	13.533	25.8818	31.9446	51.7807	41.6286	prrx1a	paired related homeobox 1a [Source:ZFIN;Acc:ZDB-GENE-020905-5]
ENSDARG00000098158	27.0848	-1.04041	0.364287	-2.85601	0.00428999	0.0118265	19.6463	12.7613	13.3945	39	15.7885	19.6702	53.7249	34.7569	35.0209	cpxm1b	carboxypeptidase X (M14 family), member 1b [Source:ZFIN;Acc:ZDB-GENE-141212-305]
ENSDARG00000044010	27.1138	-1.62677	0.252701	-6.43752	1.21e-10	8.92e-10	14.4073	12.7613	19.4829	15.8438	15.7885	17.5996	47.1908	46.1061	54.844	loxl2a	lysyl oxidase-like 2a [Source:NCBI gene;Acc:565508]
ENSDARG00000086819	27.1203	-2.19532	0.354758	-6.18821	6.09e-10	4.23e-09	5.23902	6.96072	8.52377	21.9375	12.4053	18.6349	60.2591	54.618	55.5048	scn1laa	sodium channel, voltage-gated, type I-like, alpha [Source:ZFIN;Acc:ZDB-GENE-040426-751]
ENSDARG00000053383	27.2697	-2.52813	0.390281	-6.47771	9.31e-11	6.91e-10	17.0268	3.48036	12.1768	6.09375	6.76652	17.5996	63.1631	70.2232	48.8971	rprma	reprimo, TP53 dependent G2 arrest mediator candidate a [Source:NCBI gene;Acc:553689]
ENSDARG00000098420	27.3677	-1.11298	0.310952	-3.57927	0.000344549	0.0011845	13.0976	13.9214	13.3945	26.8125	23.6828	26.9171	52.2729	41.8502	34.3601	SNTA1	syntrophin, alpha 1 [Source:NCBI gene;Acc:100332905]
ENSDARG00000007663	27.3847	-1.19025	0.261946	-4.54389	5.52e-06	2.5e-05	17.0268	16.2417	17.0475	24.375	27.0661	13.4585	43.5608	45.3968	42.2893	amph	amphiphysin [Source:ZFIN;Acc:ZDB-GENE-040426-1711]
ENSDARG00000037473	27.3848	-1.89791	0.313297	-6.05786	1.38e-09	9.28e-09	22.2658	18.5619	15.8299	6.09375	11.2775	12.4233	55.903	43.9782	60.1302	cd79a	CD79a molecule, immunoglobulin-associated alpha [Source:ZFIN;Acc:ZDB-GENE-100922-201]
ENSDARG00000100426	27.3951	-1.23322	0.285446	-4.32032	1.56e-05	6.65e-05	19.6463	12.7613	12.1768	20.7188	28.1938	19.6702	39.9307	52.4901	40.9678	fam167b	family with sequence similarity 167 member B [Source:ZFIN;Acc:ZDB-GENE-131121-390]
ENSDARG00000061690	27.4294	-1.56187	0.269883	-5.78723	7.16e-09	4.51e-08	19.6463	19.722	13.3945	15.8438	15.7885	15.5291	38.4787	49.6528	58.8086	nxpe3	neurexophilin and PC-esterase domain family, member 3 [Source:NCBI gene;Acc:564277]
ENSDARG00000075116	27.4988	-1.04909	0.28085	-3.73543	0.000187398	0.000674625	26.1951	26.6828	12.1768	13.4063	21.4273	21.7407	42.1087	36.1756	47.5755	sall2	spalt-like transcription factor 2 [Source:ZFIN;Acc:ZDB-GENE-030829-32]
ENSDARG00000007080	27.538	-1.92631	0.773679	-2.48981	0.0127813	0.0312662	20.9561	25.5226	31.6597	1.21875	1.12775	5.17636	45.0128	61.002	56.1655	rhcgl1	Rh family, C glycoprotein, like 1 [Source:ZFIN;Acc:ZDB-GENE-060209-2]
ENSDARG00000058969	27.7143	-1.13783	0.241768	-4.70628	2.52e-06	1.2e-05	18.3366	23.2024	19.4829	23.1563	20.2996	14.4938	44.2868	42.5595	43.6109	cntnap2a	contactin associated protein like 2a [Source:ZFIN;Acc:ZDB-GENE-120328-3]
ENSDARG00000086739	27.7791	-1.60417	0.273134	-5.87321	4.27e-09	2.76e-08	18.3366	20.8822	20.7006	14.625	16.9163	8.28218	47.1908	48.2341	54.844	si:ch1073-513e17.1	si:ch1073-513e17.1 [Source:ZFIN;Acc:ZDB-GENE-030131-7188]
ENSDARG00000025920	27.8105	-1.92548	0.348466	-5.52559	3.28e-08	1.93e-07	9.16829	9.28096	12.1768	15.8438	29.3216	10.3527	50.8209	53.1994	60.1302	tiam1b	TIAM Rac1 associated GEF 1b [Source:ZFIN;Acc:ZDB-GENE-120221-1]
ENSDARG00000033999	27.8158	-2.26587	0.475227	-4.76797	1.86e-06	8.99e-06	6.54878	4.64048	3.65304	19.5	18.0441	20.7054	47.9168	55.3274	74.0064	cyp26a1	cytochrome P450, family 26, subfamily A, polypeptide 1 [Source:NCBI gene;Acc:30381]
ENSDARG00000013771	27.829	-1.17067	0.252819	-4.63047	3.65e-06	1.7e-05	26.1951	20.8822	19.4829	17.0625	15.7885	18.6349	50.8209	43.2688	38.3247	ctss2.2	cathepsin S, ortholog 2, tandem duplicate 2 [Source:ZFIN;Acc:ZDB-GENE-050626-55]
ENSDARG00000105000	27.8828	-1.11982	0.271657	-4.12219	3.75e-05	0.000151975	22.2658	15.0816	23.1359	21.9375	23.6828	14.4938	50.0949	33.3383	46.9147	c2cd2	C2 calcium dependent domain containing 2 [Source:ZFIN;Acc:ZDB-GENE-110728-1]
ENSDARG00000077638	28.0484	-1.22721	0.291915	-4.204	2.62e-05	0.00010879	11.7878	13.9214	14.6122	26.8125	25.9383	22.776	47.1908	51.0714	38.3247	ENSDARG00000077638	zgc:171965 [Source:ZFIN;Acc:ZDB-GENE-070820-20]
ENSDARG00000015854	28.2224	-1.34125	0.468909	-2.86036	0.00423155	0.0116807	6.54878	6.96072	15.8299	40.2188	24.8106	17.5996	48.6429	41.8502	51.5401	chata	choline O-acetyltransferase a [Source:NCBI gene;Acc:100170938]
ENSDARG00000007709	28.2557	-1.92952	0.273817	-7.04677	1.83e-12	1.54e-11	11.7878	11.6012	14.6122	12.1875	23.6828	13.4585	50.0949	56.746	60.1302	adamts8a	ADAM metallopeptidase with thrombospondin type 1 motif, 8a [Source:ZFIN;Acc:ZDB-GENE-060526-202]
ENSDARG00000100598	28.377	-1.37778	0.277718	-4.96107	7.01e-07	3.56e-06	28.8146	13.9214	20.7006	18.2813	10.1498	19.6702	47.1908	51.0714	45.5932	CABZ01109081.1	cadherin 19, type 2 [Source:NCBI gene;Acc:100332418]
ENSDARG00000068503	28.4222	-1.23987	0.279536	-4.43544	9.19e-06	4.04e-05	30.1244	22.0423	20.7006	15.8438	13.533	15.5291	54.451	43.2688	40.307	gbgt1l4	globoside alpha-1,3-N-acetylgalactosaminyltransferase 1, like 4 [Source:ZFIN;Acc:ZDB-GENE-031204-4]
ENSDARG00000042122	28.5149	-1.24604	0.33274	-3.74477	0.000180557	0.000651813	18.3366	26.6828	23.1359	8.53126	12.4053	27.9524	52.2729	49.6528	37.6639	acot11b	acyl-CoA thioesterase 11b [Source:ZFIN;Acc:ZDB-GENE-051127-37]
ENSDARG00000054162	28.5924	-1.01359	0.334847	-3.02704	0.00246963	0.00718066	7.85853	15.0816	21.9183	29.25	20.2996	33.1287	42.1087	45.3968	42.2893	nfatc4	nuclear factor of activated T cells 4 [Source:ZFIN;Acc:ZDB-GENE-070912-659]
ENSDARG00000116334	28.6186	-1.16053	0.248653	-4.66726	3.05e-06	1.44e-05	22.2658	17.4018	23.1359	24.375	21.4273	13.4585	43.5608	49.6528	42.2893	tmem17	transmembrane protein 17 [Source:NCBI gene;Acc:568092]
ENSDARG00000055439	28.6427	-1.21342	0.336881	-3.60192	0.00031588	0.00109256	22.2658	16.2417	12.1768	13.4063	25.9383	28.9876	33.3966	62.4206	42.9501	adamtsl7	ADAMTS-like 7 [Source:ZFIN;Acc:ZDB-GENE-070816-2]
ENSDARG00000077377	28.6671	-1.52211	0.421688	-3.60956	0.000306712	0.0010629	14.4073	10.4411	4.87072	31.6875	22.5551	21.7407	64.6151	45.3968	42.2893	si:dkey-85n7.6	si:dkey-85n7.6 [Source:ZFIN;Acc:ZDB-GENE-110411-62]
ENSDARG00000055172	28.7105	-1.4845	0.363741	-4.0812	4.48e-05	0.000178856	11.7878	11.6012	10.9591	31.6875	27.0661	14.4938	60.9851	47.5248	42.2893	si:ch211-256m1.8	si:ch211-256m1.8 [Source:ZFIN;Acc:ZDB-GENE-131127-417]
ENSDARG00000004322	28.8083	-2.07853	0.280413	-7.41238	1.24e-13	1.13e-12	10.478	12.7613	14.6122	23.1563	7.89427	14.4938	60.9851	56.746	58.1479	ush1ga	Usher syndrome 1Ga (autosomal recessive) [Source:ZFIN;Acc:ZDB-GENE-131120-173]
ENSDARG00000078318	28.8537	-1.3396	0.261687	-5.11908	3.07e-07	1.62e-06	19.6463	15.0816	23.1359	19.5	11.2775	25.8818	46.4648	51.7807	46.9147	tmod1	tropomodulin 1 [Source:ZFIN;Acc:ZDB-GENE-090312-131]
ENSDARG00000075296	28.8815	-1.15926	0.277949	-4.17075	3.04e-05	0.000124548	22.2658	18.5619	14.6122	24.375	16.9163	25.8818	58.807	36.8849	41.6286	fam83c	family with sequence similarity 83 member C [Source:ZFIN;Acc:ZDB-GENE-120201-3]
ENSDARG00000117145	28.983	-1.45969	0.287228	-5.08198	3.74e-07	1.96e-06	27.5049	8.12084	19.4829	17.0625	22.5551	15.5291	46.4648	53.9087	50.2186	notum1b	notum, palmitoleoyl-protein carboxylesterase b [Source:NCBI gene;Acc:436917]
ENSDARG00000098113	28.9937	-2.36533	0.275393	-8.58894	8.78e-18	1.01e-16	13.0976	8.12084	10.9591	18.2813	13.533	9.31745	66.7932	56.746	64.0948	WSCD1	WSC domain containing 1a [Source:NCBI gene;Acc:100329926]
ENSDARG00000039265	29.0402	-1.48102	0.295473	-5.01238	5.38e-07	2.77e-06	11.7878	22.0423	7.30609	21.9375	24.8106	20.7054	50.8209	51.0714	50.8794	arhgap4a	Rho GTPase activating protein 4a [Source:ZFIN;Acc:ZDB-GENE-040426-1229]
ENSDARG00000006899	29.2092	-1.0758	0.282007	-3.81482	0.000136283	0.000502981	13.0976	23.2024	13.3945	32.9063	19.1718	25.8818	44.2868	44.6875	46.254	far1	fatty acyl CoA reductase 1 [Source:ZFIN;Acc:ZDB-GENE-040426-2908]
ENSDARG00000102724	29.2165	-1.1675	0.285899	-4.08362	4.43e-05	0.000177058	14.4073	26.6828	26.789	25.5938	20.2996	10.3527	44.2868	48.9434	45.5932	zgc:153039	zgc:153039 [Source:ZFIN;Acc:ZDB-GENE-060929-736]
ENSDARG00000015174	29.2197	-1.22812	0.387028	-3.17322	0.00150757	0.00458974	7.85853	17.4018	9.74145	21.9375	29.3216	34.164	50.0949	47.5248	44.9324	atp6v0a1b	ATPase H+ transporting V0 subunit a1b [Source:ZFIN;Acc:ZDB-GENE-050522-215]
ENSDARG00000099283	29.3485	-1.03026	0.327081	-3.14985	0.00163355	0.0049397	15.7171	11.6012	17.0475	29.25	21.4273	35.1993	50.0949	36.8849	46.9147	epb41a	erythrocyte membrane protein band 4.1a [Source:ZFIN;Acc:ZDB-GENE-070705-81]
ENSDARG00000059311	29.3509	-1.32891	0.346277	-3.83772	0.000124183	0.000461248	22.2658	9.28096	17.0475	35.3438	15.7885	17.5996	56.629	53.1994	37.0032	dpysl5b	dihydropyrimidinase like 5b [Source:ZFIN;Acc:ZDB-GENE-050720-4]
ENSDARG00000101254	29.4683	-1.28786	0.28671	-4.49188	7.06e-06	3.15e-05	18.3366	17.4018	18.2652	14.625	21.4273	28.9876	46.4648	37.5942	62.1125	BX649411.1	None
ENSDARG00000035873	29.5099	-1.70119	0.427851	-3.97612	7e-05	0.000271302	11.7878	5.8006	8.52377	20.7188	24.8106	28.9876	70.4232	48.9434	45.5932	fjx1	four-jointed box kinase 1 [Source:ZFIN;Acc:ZDB-GENE-100422-10]
ENSDARG00000090213	29.6494	-1.4388	0.25164	-5.71767	1.08e-08	6.68e-08	15.7171	12.7613	18.2652	24.375	18.0441	23.8113	52.9989	54.618	46.254	rheb	Ras homolog, mTORC1 binding [Source:ZFIN;Acc:ZDB-GENE-040426-1690]
ENSDARG00000035904	29.6587	-2.36671	0.27711	-8.54068	1.33e-17	1.53e-16	7.85853	13.9214	8.52377	15.8438	12.4053	15.5291	73.3273	56.746	62.7732	crabp1b	cellular retinoic acid binding protein 1b [Source:ZFIN;Acc:ZDB-GENE-040624-3]
ENSDARG00000068323	29.6611	-1.78695	0.434642	-4.11131	3.93e-05	0.000158658	5.23902	8.12084	12.1768	14.625	27.0661	30.0229	55.903	50.3621	63.434	astn1	astrotactin 1 [Source:ZFIN;Acc:ZDB-GENE-050320-140]
ENSDARG00000096956	29.677	-5.44963	0.505945	-10.7712	4.71e-27	8.2e-26	0	1.16012	1.21768	3.65625	2.25551	3.10582	95.8337	76.6071	83.2572	BX005254.3	None
ENSDARG00000114589	29.7443	-1.10537	0.242463	-4.55891	5.14e-06	2.34e-05	18.3366	25.5226	19.4829	23.1563	25.9383	16.5644	49.3689	40.4315	48.8971	jam3a	junctional adhesion molecule 3a [Source:ZFIN;Acc:ZDB-GENE-070424-177]
ENSDARG00000019861	29.7644	-1.10793	0.419964	-2.63815	0.00833609	0.021409	6.54878	11.6012	19.4829	25.5938	39.4714	25.8818	39.2047	43.2688	56.8263	fgl2a	fibrinogen-like 2a [Source:ZFIN;Acc:ZDB-GENE-030131-9506]
ENSDARG00000015985	29.7774	-1.0303	0.335814	-3.06806	0.00215452	0.00633167	11.7878	11.6012	28.0067	28.0313	27.0661	25.8818	32.6706	56.0367	46.9147	abcc9	ATP-binding cassette, sub-family C (CFTR/MRP), member 9 [Source:ZFIN;Acc:ZDB-GENE-050517-23]
ENSDARG00000090585	29.804	-1.50486	0.284101	-5.29692	1.18e-07	6.53e-07	14.4073	13.9214	25.5713	13.4063	22.5551	20.7054	66.0672	44.6875	46.9147	gpc1b	glypican 1b [Source:ZFIN;Acc:ZDB-GENE-040426-1306]
ENSDARG00000090472	29.8893	-1.66216	0.243036	-6.83917	7.97e-12	6.37e-11	18.3366	13.9214	15.8299	17.0625	21.4273	17.5996	49.3689	55.3274	60.1302	ttll10	tubulin tyrosine ligase-like family, member 10 [Source:ZFIN;Acc:ZDB-GENE-081104-350]
ENSDARG00000018923	29.9768	-1.13715	0.31409	-3.62046	0.000294083	0.00102218	27.5049	32.4834	20.7006	15.8438	13.533	18.6349	58.807	34.0476	48.2363	fat2	FAT atypical cadherin 2 [Source:ZFIN;Acc:ZDB-GENE-111031-1]
ENSDARG00000001835	30.1562	-1.06118	0.297579	-3.56604	0.000362422	0.00124009	11.7878	27.8429	20.7006	15.8438	25.9383	30.0229	57.355	38.3036	43.6109	nalcn	sodium leak channel, non-selective [Source:ZFIN;Acc:ZDB-GENE-050410-12]
ENSDARG00000043816	30.2372	-1.30578	0.305634	-4.27236	1.93e-05	8.15e-05	15.7171	35.9637	15.8299	15.8438	24.8106	13.4585	47.1908	51.7807	51.5401	st6galnac1.2	ST6 (alpha-N-acetyl-neuraminyl-2,3-beta-galactosyl-1,3)-N-acetylgalactosaminide alpha-2,6-sialyltransferase 1, tandem duplicate 2 [Source:ZFIN;Acc:ZDB-GENE-041014-161]
ENSDARG00000038643	30.2386	-1.18438	0.305356	-3.87868	0.000105024	0.000394876	26.1951	10.4411	17.0475	25.5938	16.9163	31.0582	57.355	43.2688	44.2717	alas2	aminolevulinate, delta-, synthase 2 [Source:NCBI gene;Acc:64607]
ENSDARG00000035459	30.2601	-1.43591	0.236121	-6.08124	1.19e-09	8.09e-09	17.0268	17.4018	18.2652	23.1563	18.0441	21.7407	53.7249	46.8155	56.1655	spns3	spinster homolog 3 (Drosophila) [Source:NCBI gene;Acc:568387]
ENSDARG00000000767	30.283	-1.47444	0.356494	-4.13594	3.53e-05	0.000143702	11.7878	16.2417	8.52377	28.0313	15.7885	33.1287	54.451	51.0714	53.5225	spi1b	Spi-1 proto-oncogene b [Source:ZFIN;Acc:ZDB-GENE-980526-164]
ENSDARG00000102229	30.2987	-1.22087	0.245915	-4.96461	6.88e-07	3.5e-06	19.6463	18.5619	25.5713	13.4063	22.5551	25.8818	51.5469	43.9782	51.5401	mapk8ip1a	mitogen-activated protein kinase 8 interacting protein 1a [Source:ZFIN;Acc:ZDB-GENE-101025-1]
ENSDARG00000053517	30.3062	-1.3754	0.294817	-4.66529	3.08e-06	1.45e-05	23.5756	15.0816	12.1768	14.625	25.9383	26.9171	58.807	55.3274	40.307	EML5	si:dkey-1f12.3 [Source:ZFIN;Acc:ZDB-GENE-030131-1677]
ENSDARG00000060893	30.3134	-2.67048	0.368544	-7.24604	4.29e-13	3.76e-12	2.61951	5.8006	9.74145	20.7188	14.6608	11.388	62.4371	68.8045	76.6494	col8a2	collagen, type VIII, alpha 2 [Source:ZFIN;Acc:ZDB-GENE-060503-488]
ENSDARG00000105322	30.4016	-2.58314	0.411822	-6.27246	3.55e-10	2.51e-09	19.6463	12.7613	15.8299	13.4063	5.63877	2.07054	58.807	68.8045	76.6494	klhdc7a	kelch domain containing 7A [Source:ZFIN;Acc:ZDB-GENE-160114-44]
ENSDARG00000110240	30.596	-2.94275	0.427313	-6.88664	5.71e-12	4.63e-11	13.0976	17.4018	14.6122	3.65625	2.25551	6.21163	66.0672	68.8045	83.2572	kctd14	potassium channel tetramerization domain containing 14 [Source:ZFIN;Acc:ZDB-GENE-120215-239]
ENSDARG00000100674	30.6299	-1.17413	0.255896	-4.5883	4.47e-06	2.05e-05	19.6463	15.0816	19.4829	19.5	33.8326	21.7407	46.4648	50.3621	49.5578	UBE2O	ubiquitin conjugating enzyme E2 O [Source:NCBI gene;Acc:100331775]
ENSDARG00000044688	30.7109	-1.41312	0.487465	-2.89892	0.00374456	0.0104617	17.0268	4.64048	7.30609	34.125	30.4493	24.8465	62.4371	44.6875	50.8794	dusp4	dual specificity phosphatase 4 [Source:ZFIN;Acc:ZDB-GENE-040426-709]
ENSDARG00000092967	30.813	-1.44124	0.287087	-5.02022	5.16e-07	2.67e-06	13.0976	16.2417	14.6122	23.1563	30.4493	19.6702	47.9168	65.2579	46.9147	si:dkey-93m18.4	si:dkey-93m18.4 [Source:ZFIN;Acc:ZDB-GENE-091204-318]
ENSDARG00000073732	30.8303	-1.39968	0.268594	-5.21112	1.88e-07	1.01e-06	24.8854	19.722	30.442	15.8438	16.9163	12.4233	53.7249	54.618	48.8971	myh14	myosin, heavy chain 14, non-muscle [Source:ZFIN;Acc:ZDB-GENE-100921-1]
ENSDARG00000077596	31.0253	-1.24999	0.228349	-5.47404	4.4e-08	2.55e-07	18.3366	23.2024	24.3536	19.5	21.4273	20.7054	45.7388	51.7807	54.1832	phf24	PHD finger protein 24 [Source:ZFIN;Acc:ZDB-GENE-091204-154]
ENSDARG00000042054	31.0972	-1.14732	0.242332	-4.7345	2.2e-06	1.05e-05	24.8854	30.1631	20.7006	19.5	16.9163	20.7054	52.2729	51.7807	42.9501	zgc:171971	zgc:171971 [Source:ZFIN;Acc:ZDB-GENE-070928-37]
ENSDARG00000059276	31.1116	-2.23194	0.320035	-6.97404	3.08e-12	2.55e-11	6.54878	6.96072	10.9591	20.7188	20.2996	17.5996	63.1631	71.6418	62.1125	hoxd4a	homeobox D4a [Source:NCBI gene;Acc:30329]
ENSDARG00000074560	31.1708	-1.91372	0.34991	-5.4692	4.52e-08	2.62e-07	14.4073	5.8006	13.3945	23.1563	27.0661	13.4585	50.8209	71.6418	60.7909	CHST8	si:ch211-269c21.2 [Source:ZFIN;Acc:ZDB-GENE-090313-104]
ENSDARG00000063253	31.2069	-1.15428	0.330534	-3.49217	0.000479118	0.00160379	27.5049	15.0816	9.74145	37.7813	19.1718	23.8113	45.0128	53.1994	49.5578	hecw2b	HECT, C2 and WW domain containing E3 ubiquitin protein ligase 2b [Source:ZFIN;Acc:ZDB-GENE-101001-3]
ENSDARG00000060434	31.2462	-1.40464	0.378376	-3.71228	0.000205398	0.000733867	15.7171	6.96072	14.6122	25.5938	37.2159	20.7054	47.9168	60.2926	52.2009	map1b	microtubule-associated protein 1B [Source:ZFIN;Acc:ZDB-GENE-130530-690]
ENSDARG00000095783	31.3482	-1.22725	0.333512	-3.67977	0.000233441	0.000826827	24.8854	25.5226	36.5304	10.9688	16.9163	15.5291	45.7388	43.2688	62.7732	si:dkey-249d8.1	si:dkey-249d8.1 [Source:ZFIN;Acc:ZDB-GENE-110411-157]
ENSDARG00000116438	31.5139	-1.66514	0.241766	-6.88739	5.68e-12	4.61e-11	17.0268	15.0816	19.4829	17.0625	16.9163	23.8113	51.5469	64.5486	58.1479	CABZ01029422.1	matrix metalloproteinase-16-like [Source:NCBI gene;Acc:100333071]
ENSDARG00000041086	31.5145	-1.60077	0.452189	-3.54004	0.000400064	0.0013585	7.85853	6.96072	9.74145	30.4688	29.3216	27.9524	54.451	56.746	60.1302	LO018380.1	sodium/potassium/calcium exchanger 3-like [Source:NCBI gene;Acc:101886560]
ENSDARG00000070620	31.7071	-1.95227	0.307444	-6.35	2.15e-10	1.55e-09	13.0976	11.6012	10.9591	13.4063	24.8106	22.776	48.6429	67.3859	72.6848	grin2db	glutamate receptor, ionotropic, N-methyl D-aspartate 2D, b [Source:ZFIN;Acc:ZDB-GENE-100920-7]
ENSDARG00000079699	31.8495	-2.02439	0.641523	-3.15559	0.00160171	0.0048501	2.61951	3.48036	6.0884	35.3438	27.0661	19.6702	53.7249	65.9672	72.6848	zgc:162612	zgc:162612 [Source:ZFIN;Acc:ZDB-GENE-070410-88]
ENSDARG00000075949	31.8597	-2.21316	0.693146	-3.19291	0.00140846	0.00431338	6.54878	2.32024	1.21768	23.1563	25.9383	26.9171	47.9168	68.8045	83.9179	prkd1	protein kinase D1 [Source:ZFIN;Acc:ZDB-GENE-080131-1]
ENSDARG00000060092	31.9521	-1.25605	0.28891	-4.34755	1.38e-05	5.91e-05	34.0536	11.6012	23.1359	15.8438	28.1938	18.6349	47.9168	55.3274	52.8617	zgc:165481	zgc:165481 [Source:ZFIN;Acc:ZDB-GENE-070615-21]
ENSDARG00000099129	31.9595	-1.23663	0.489785	-2.52484	0.0115752	0.0286349	3.92927	15.0816	13.3945	30.4688	43.9824	24.8465	55.177	43.2688	57.4871	phlda1	pleckstrin homology-like domain, family A, member 1 [Source:ZFIN;Acc:ZDB-GENE-041010-103]
ENSDARG00000109648	31.9795	-1.48967	0.326521	-4.56224	5.06e-06	2.31e-05	7.85853	13.9214	25.5713	19.5	33.8326	18.6349	60.2591	56.0367	52.2009	si:ch211-147m6.1	si:ch211-147m6.1 [Source:ZFIN;Acc:ZDB-GENE-131120-57]
ENSDARG00000019763	32.0933	-1.25628	0.251319	-4.99874	5.77e-07	2.96e-06	11.7878	20.8822	25.5713	28.0313	18.0441	26.9171	49.3689	56.0367	52.2009	acp5a	acid phosphatase 5a, tartrate resistant [Source:ZFIN;Acc:ZDB-GENE-040426-2864]
ENSDARG00000078525	32.243	-1.20284	0.329292	-3.6528	0.000259398	0.000910043	13.0976	11.6012	17.0475	28.0313	29.3216	35.1993	56.629	50.3621	48.8971	noctb	nocturnin b [Source:ZFIN;Acc:ZDB-GENE-110930-4]
ENSDARG00000010727	32.3317	-2.52585	0.283394	-8.91284	4.97e-19	6.12e-18	18.3366	6.96072	6.0884	13.4063	15.7885	14.4938	71.8753	67.3859	76.6494	ttyh2l	tweety homolog 2, like [Source:NCBI gene;Acc:406540]
ENSDARG00000070227	32.3742	-1.17835	0.308914	-3.81451	0.000136454	0.000503451	15.7171	16.2417	19.4829	29.25	37.2159	18.6349	60.2591	39.7222	54.844	nhsa	Nance-Horan syndrome a (congenital cataracts and dental anomalies) [Source:ZFIN;Acc:ZDB-GENE-090617-1]
ENSDARG00000009401	32.4339	-1.72726	0.302192	-5.71578	1.09e-08	6.75e-08	11.7878	11.6012	24.3536	12.1875	20.2996	28.9876	66.7932	61.7113	54.1832	vcanb	versican b [Source:ZFIN;Acc:ZDB-GENE-030131-2185]
ENSDARG00000044615	32.7111	-1.60604	0.398047	-4.03479	5.47e-05	0.000215068	10.478	6.96072	13.3945	28.0313	31.5771	25.8818	68.2452	50.3621	59.4694	zak	sterile alpha motif and leucine zipper containing kinase AZK [Source:ZFIN;Acc:ZDB-GENE-070912-386]
ENSDARG00000015931	32.8624	-1.07092	0.271903	-3.93861	8.2e-05	0.000314333	18.3366	16.2417	29.2243	36.5625	19.1718	24.8465	44.2868	48.9434	58.1479	snap91b	synaptosome associated protein 91b [Source:ZFIN;Acc:ZDB-GENE-041210-81]
ENSDARG00000041417	32.927	-1.17862	0.29976	-3.93189	8.43e-05	0.000322669	7.85853	25.5226	24.3536	21.9375	34.9604	23.8113	51.5469	57.4553	48.8971	atp6ap1a	ATPase H+ transporting accessory protein 1a [Source:ZFIN;Acc:ZDB-GENE-090312-136]
ENSDARG00000037278	33.0205	-1.98171	0.531297	-3.72994	0.000191525	0.0006881	5.23902	3.48036	9.74145	26.8125	30.4493	23.8113	74.7793	57.4553	65.4163	lrata	lecithin retinol acyltransferase a [Source:ZFIN;Acc:ZDB-GENE-060720-1]
ENSDARG00000057013	33.0488	-1.12338	0.357904	-3.13878	0.00169653	0.00511419	17.0268	11.6012	19.4829	23.1563	27.0661	43.4814	54.451	39.7222	61.4517	cadm3	cell adhesion molecule 3 [Source:ZFIN;Acc:ZDB-GENE-060512-196]
ENSDARG00000061977	33.1511	-1.02408	0.253894	-4.03349	5.5e-05	0.000216183	31.4341	16.2417	24.3536	19.5	33.8326	22.776	49.3689	44.6875	56.1655	ppfibp2a	PPFIA binding protein 2a [Source:ZFIN;Acc:ZDB-GENE-070705-277]
ENSDARG00000018921	33.1828	-1.85087	0.263781	-7.0167	2.27e-12	1.9e-11	15.7171	24.3625	8.52377	23.1563	18.0441	16.5644	64.6151	69.5139	58.1479	lratd1	LRAT domain containing 1 [Source:ZFIN;Acc:ZDB-GENE-040426-1247]
ENSDARG00000077749	33.2011	-1.57123	0.284121	-5.53013	3.2e-08	1.88e-07	15.7171	19.722	12.1768	30.4688	18.0441	23.8113	71.8753	47.5248	59.4694	usp54b	ubiquitin specific peptidase 54b [Source:ZFIN;Acc:ZDB-GENE-090828-3]
ENSDARG00000071331	33.2977	-1.71649	0.245032	-7.00518	2.47e-12	2.06e-11	17.0268	22.0423	18.2652	14.625	23.6828	17.5996	64.6151	51.7807	70.0417	ryr3	ryanodine receptor 3 [Source:ZFIN;Acc:ZDB-GENE-041001-165]
ENSDARG00000073936	33.3136	-1.50209	0.286465	-5.24352	1.58e-07	8.61e-07	19.6463	26.6828	29.2243	20.7188	15.7885	12.4233	70.4232	46.1061	58.8086	BX511021.1	ferritin, middle subunit-like [Source:NCBI gene;Acc:100006428]
ENSDARG00000035185	33.3432	-1.46048	0.304533	-4.7958	1.62e-06	7.86e-06	11.7878	16.2417	29.2243	14.625	25.9383	27.9524	67.5192	44.6875	62.1125	fzd9a	frizzled class receptor 9a [Source:ZFIN;Acc:ZDB-GENE-060531-77]
ENSDARG00000094693	33.4156	-4.14335	0.3409	-12.1542	5.45e-34	1.2e-32	7.85853	3.48036	6.0884	6.09375	2.25551	5.17636	95.8337	89.375	84.5787	si:dkey-220k22.3	si:dkey-220k22.3 [Source:ZFIN;Acc:ZDB-GENE-060526-257]
ENSDARG00000104945	33.4205	-2.06327	0.557116	-3.70349	0.000212653	0.000758159	3.92927	11.6012	2.43536	28.0313	28.1938	22.776	65.3411	73.0605	65.4163	sncb	synuclein, beta [Source:ZFIN;Acc:ZDB-GENE-040426-1615]
ENSDARG00000056267	33.4585	-1.00762	0.28582	-3.52536	0.000422914	0.00143005	24.8854	13.9214	15.8299	32.9063	28.1938	34.164	53.7249	43.9782	53.5225	dixdc1b	DIX domain containing 1b [Source:ZFIN;Acc:ZDB-GENE-041008-148]
ENSDARG00000104162	33.5066	-8.37421	0.856182	-9.78088	1.36e-22	1.97e-21	0	0	1.21768	0	0	0	107.45	95.7589	97.1333	hoxa11a	homeobox A11a [Source:NCBI gene;Acc:58061]
ENSDARG00000045447	33.8849	-1.65653	0.397428	-4.16811	3.07e-05	0.000125907	10.478	24.3625	9.74145	35.3438	11.2775	26.9171	47.1908	70.9325	68.7202	slc35g2b	solute carrier family 35 member G2b [Source:ZFIN;Acc:ZDB-GENE-050320-142]
ENSDARG00000096762	33.8951	-5.2033	1.06139	-4.90233	9.47e-07	4.73e-06	0	0	0	4.875	2.25551	8.28218	115.436	73.7698	100.437	si:dkey-61p9.11	si:dkey-61p9.11 [Source:ZFIN;Acc:ZDB-GENE-041210-242]
ENSDARG00000104618	33.9159	-4.24161	0.363751	-11.6608	2.02e-31	4.12e-30	2.61951	5.8006	2.43536	7.3125	4.51101	6.21163	89.2996	78.0258	109.027	grem1b	gremlin 1b [Source:ZFIN;Acc:ZDB-GENE-090218-21]
ENSDARG00000024744	33.9234	-1.23445	0.328672	-3.75589	0.000172726	0.000626556	15.7171	20.8822	14.6122	35.3438	33.8326	19.6702	72.6013	50.3621	42.2893	dpp6b	dipeptidyl-peptidase 6b [Source:ZFIN;Acc:ZDB-GENE-070705-88]
ENSDARG00000021846	33.981	-1.72925	0.28034	-6.16841	6.9e-10	4.77e-09	22.2658	20.8822	29.2243	20.7188	12.4053	10.3527	58.081	63.8393	68.0594	hid1a	HID1 domain containing a [Source:ZFIN;Acc:ZDB-GENE-030131-8263]
ENSDARG00000074776	34.0959	-1.21479	0.235164	-5.16573	2.4e-07	1.28e-06	19.6463	27.8429	30.442	19.5	27.0661	17.5996	52.2729	60.2926	52.2009	tmem154	transmembrane protein 154 [Source:ZFIN;Acc:ZDB-GENE-030131-2401]
ENSDARG00000012397	34.1491	-1.02219	0.253737	-4.02853	5.61e-05	0.000220537	36.6732	29.003	28.0067	19.5	18.0441	21.7407	58.807	44.6875	50.8794	eya4	EYA transcriptional coactivator and phosphatase 4 [Source:ZFIN;Acc:ZDB-GENE-050327-93]
ENSDARG00000102501	34.2903	-1.82594	0.290864	-6.27763	3.44e-10	2.43e-09	11.7878	11.6012	14.6122	21.9375	24.8106	25.8818	61.7111	79.4444	56.8263	hoxa5a	homeobox A5a [Source:NCBI gene;Acc:58055]
ENSDARG00000003865	34.3219	-1.02941	0.232577	-4.42612	9.59e-06	4.21e-05	22.2658	29.003	26.789	19.5	29.3216	25.8818	47.9168	46.1061	62.1125	pard6b	par-6 partitioning defective 6 homolog beta (C. elegans) [Source:ZFIN;Acc:ZDB-GENE-090312-133]
ENSDARG00000005176	34.4305	-2.60494	0.289991	-8.98285	2.64e-19	3.29e-18	14.4073	17.4018	20.7006	8.53126	6.76652	9.31745	82.0394	78.0258	72.6848	zgc:101040	zgc:101040 [Source:ZFIN;Acc:ZDB-GENE-040801-107]
ENSDARG00000102730	34.4455	-1.45165	0.352475	-4.11844	3.81e-05	0.000154201	10.478	15.0816	13.3945	39	22.5551	30.0229	65.3411	55.3274	58.8086	mapk10	mitogen-activated protein kinase 10 [Source:ZFIN;Acc:ZDB-GENE-051120-117]
ENSDARG00000109310	34.4622	-2.09242	0.247616	-8.45028	2.91e-17	3.27e-16	9.16829	13.9214	18.2652	15.8438	22.5551	18.6349	71.8753	74.4791	65.4163	im:7150988	im:7150988 [Source:ZFIN;Acc:ZDB-GENE-050309-169]
ENSDARG00000035961	34.5473	-1.53184	0.538711	-2.84352	0.00446178	0.0122465	5.23902	13.9214	6.0884	39	30.4493	32.0934	44.2868	73.7698	66.0771	kcng2	potassium voltage-gated channel, subfamily G, member 2 [Source:ZFIN;Acc:ZDB-GENE-100701-1]
ENSDARG00000103001	34.5744	-3.59173	0.321638	-11.167	5.91e-29	1.11e-27	6.54878	3.48036	8.52377	4.875	9.02203	11.388	74.7793	90.7936	101.759	si:ch73-215d9.1	si:ch73-215d9.1 [Source:ZFIN;Acc:ZDB-GENE-100922-40]
ENSDARG00000102879	34.6888	-1.04927	0.257344	-4.0773	4.56e-05	0.000181571	18.3366	23.2024	21.9183	39	28.1938	22.776	57.355	43.2688	58.1479	myt1b	myelin transcription factor 1b [Source:ZFIN;Acc:ZDB-GENE-090313-67]
ENSDARG00000069839	34.7534	-7.45821	0.845025	-8.82602	1.08e-18	1.31e-17	0	1.16012	0	1.21875	0	1.03527	108.176	91.503	109.688	CU571382.1	None
ENSDARG00000030896	34.755	-1.73181	0.247217	-7.00524	2.47e-12	2.06e-11	22.2658	17.4018	29.2243	13.4063	15.7885	19.6702	71.8753	61.7113	61.4517	foxq1a	forkhead box Q1a [Source:ZFIN;Acc:ZDB-GENE-070424-74]
ENSDARG00000059348	34.9107	-1.37645	0.339271	-4.05708	4.97e-05	0.000197044	9.16829	19.722	17.0475	21.9375	36.0881	32.0934	49.3689	56.746	72.024	rxfp3.3b	relaxin family peptide receptor 3.3b [Source:ZFIN;Acc:ZDB-GENE-121030-6]
ENSDARG00000020758	34.9446	-1.58136	0.446311	-3.54319	0.000395317	0.00134356	9.16829	6.96072	13.3945	26.8125	34.9604	34.164	69.6972	63.8393	55.5048	tmem178	transmembrane protein 178 [Source:NCBI gene;Acc:767702]
ENSDARG00000098949	34.9571	-5.0841	0.423473	-12.0057	3.32e-33	7.08e-32	1.30976	4.64048	0	3.65625	3.38326	4.14109	103.094	88.6657	105.723	mslna	mesothelin a [Source:ZFIN;Acc:ZDB-GENE-120727-9]
ENSDARG00000035970	34.9614	-1.22664	0.377543	-3.24899	0.00115814	0.00360897	11.7878	10.4411	20.7006	37.7813	36.0881	27.9524	48.6429	53.1994	68.0594	ptprn2	protein tyrosine phosphatase receptor type N2 [Source:ZFIN;Acc:ZDB-GENE-030131-3758]
ENSDARG00000097528	35.0607	-1.25185	0.525596	-2.38177	0.0172296	0.0406735	11.7878	6.96072	8.52377	39	34.9604	42.4462	63.1631	53.1994	55.5048	si:dkey-7j14.5	si:dkey-7j14.5 [Source:ZFIN;Acc:ZDB-GENE-030131-8110]
ENSDARG00000058961	35.0708	-1.31416	0.346954	-3.78771	0.000152044	0.000556825	9.16829	16.2417	15.8299	32.9063	34.9604	31.0582	58.081	54.618	62.7732	ngfa	nerve growth factor a (beta polypeptide) [Source:NCBI gene;Acc:30270]
ENSDARG00000070705	35.1584	-2.72121	0.456676	-5.95873	2.54e-09	1.68e-08	11.7878	13.9214	29.2243	8.53126	2.25551	8.28218	83.4915	82.2817	76.6494	zgc:64022	zgc:64022 [Source:ZFIN;Acc:ZDB-GENE-040426-1340]
ENSDARG00000095188	35.2371	-1.89417	0.380067	-4.98378	6.24e-07	3.19e-06	24.8854	26.6828	29.2243	10.9688	13.533	6.21163	69.6972	74.4791	61.4517	si:dkey-189h5.6	si:dkey-189h5.6 [Source:ZFIN;Acc:ZDB-GENE-060526-230]
ENSDARG00000062696	35.3035	-1.50004	0.239642	-6.25952	3.86e-10	2.72e-09	24.8854	23.2024	12.1768	29.25	22.5551	19.6702	66.7932	61.7113	57.4871	dgkg	diacylglycerol kinase, gamma [Source:ZFIN;Acc:ZDB-GENE-081105-39]
ENSDARG00000055520	35.3041	-5.71433	0.498479	-11.4635	2.01e-30	3.94e-29	0	2.32024	0	1.21875	3.38326	4.14109	105.998	93.6309	107.045	ftr61	finTRIM family, member 61 [Source:ZFIN;Acc:ZDB-GENE-070424-55]
ENSDARG00000015674	35.3493	-3.33843	0.278336	-11.9943	3.81e-33	8.12e-32	5.23902	8.12084	8.52377	8.53126	10.1498	11.388	93.6556	87.9563	84.5787	msx3	muscle segment homeobox 3 [Source:NCBI gene;Acc:30526]
ENSDARG00000102261	35.4227	-2.05693	0.283028	-7.26759	3.66e-13	3.22e-12	26.1951	19.722	7.30609	18.2813	13.533	18.6349	79.8614	74.4791	60.7909	RSPH1	radial spoke head component 1 [Source:NCBI gene;Acc:100003444]
ENSDARG00000092626	35.4321	-2.26828	0.264382	-8.57956	9.52e-18	1.1e-16	9.16829	17.4018	18.2652	17.0625	16.9163	14.4938	89.2996	60.2926	75.9887	zgc:174931	zgc:174931 [Source:ZFIN;Acc:ZDB-GENE-070928-43]
ENSDARG00000025012	35.5541	-1.71338	0.255923	-6.6949	2.16e-11	1.68e-10	15.7171	18.5619	23.1359	29.25	20.2996	14.4938	60.9851	78.7351	58.8086	tpi1a	triosephosphate isomerase 1a [Source:NCBI gene;Acc:192309]
ENSDARG00000074244	35.5558	-1.90531	0.318583	-5.9806	2.22e-09	1.47e-08	24.8854	30.1631	23.1359	12.1875	10.1498	11.388	68.2452	73.7698	66.0771	arhgef10lb	Rho guanine nucleotide exchange factor (GEF) 10-like b [Source:ZFIN;Acc:ZDB-GENE-090313-222]
ENSDARG00000074772	35.6845	-2.05665	0.504196	-4.07908	4.52e-05	0.000180277	13.0976	3.48036	6.0884	25.5938	21.4273	34.164	66.7932	75.1885	75.3279	ccl44	chemokine (C-C motif) ligand 44 [Source:ZFIN;Acc:ZDB-GENE-131121-642]
ENSDARG00000042221	36.007	-1.45239	0.250825	-5.79045	7.02e-09	4.44e-08	13.0976	23.2024	19.4829	21.9375	29.3216	28.9876	58.807	73.0605	56.1655	mthfd1l	methylenetetrahydrofolate dehydrogenase (NADP+ dependent) 1 like [Source:ZFIN;Acc:ZDB-GENE-041001-133]
ENSDARG00000041609	36.0153	-1.16551	0.293185	-3.97536	7.03e-05	0.000272083	14.4073	33.6435	29.2243	18.2813	37.2159	19.6702	67.5192	54.618	49.5578	adarb1a	adenosine deaminase RNA specific B1a [Source:ZFIN;Acc:ZDB-GENE-000627-2]
ENSDARG00000006008	36.0647	-5.02891	0.405056	-12.4154	2.16e-35	4.93e-34	2.61951	0	4.87072	3.65625	3.38326	4.14109	99.4637	100.724	105.723	dct	dopachrome tautomerase [Source:ZFIN;Acc:ZDB-GENE-000508-1]
ENSDARG00000100295	36.065	-2.31367	0.321415	-7.1984	6.09e-13	5.29e-12	9.16829	6.96072	13.3945	19.5	28.1938	15.5291	74.0533	75.1885	82.5964	ccl39.3	chemokine (C-C motif) ligand 39, duplicate 3 [Source:ZFIN;Acc:ZDB-GENE-131121-94]
ENSDARG00000061196	36.1382	-1.00914	0.253897	-3.97461	7.05e-05	0.000272799	11.7878	27.8429	24.3536	31.6875	31.5771	34.164	52.9989	55.3274	55.5048	emilin2a	elastin microfibril interfacer 2a [Source:ZFIN;Acc:ZDB-GENE-060503-247]
ENSDARG00000073753	36.1769	-1.50447	0.229452	-6.55679	5.5e-11	4.15e-10	20.9561	18.5619	24.3536	18.2813	32.7049	19.6702	61.7111	65.2579	64.0948	tacc1	transforming, acidic coiled-coil containing protein 1 [Source:ZFIN;Acc:ZDB-GENE-090521-5]
ENSDARG00000104540	36.1907	-1.74695	0.252171	-6.92764	4.28e-12	3.5e-11	11.7878	16.2417	28.0067	20.7188	25.9383	18.6349	71.1493	73.7698	59.4694	cyp2aa8	cytochrome P450, family 2, subfamily AA, polypeptide 8 [Source:ZFIN;Acc:ZDB-GENE-041010-183]
ENSDARG00000018107	36.2362	-1.59143	0.330148	-4.82035	1.43e-06	7e-06	28.8146	38.284	19.4829	15.8438	13.533	14.4938	58.081	79.4444	58.1479	rab3da	RAB3D, member RAS oncogene family, a [Source:ZFIN;Acc:ZDB-GENE-080722-14]
ENSDARG00000055644	36.4295	-3.06028	0.291608	-10.4945	9.15e-26	1.52e-24	7.85853	4.64048	17.0475	13.4063	12.4053	8.28218	79.1354	87.9563	97.1333	prss60.2	serine protease 60.2 [Source:ZFIN;Acc:ZDB-GENE-050320-109]
ENSDARG00000099045	36.5157	-1.1365	0.314372	-3.61514	0.000300181	0.00104197	15.7171	31.3232	14.6122	37.7813	23.6828	33.1287	44.2868	56.746	71.3633	cacnb2a	calcium channel, voltage-dependent, beta 2a [Source:ZFIN;Acc:ZDB-GENE-080808-7]
ENSDARG00000074328	36.5533	-1.6767	0.239977	-6.98692	2.81e-12	2.33e-11	13.0976	18.5619	20.7006	21.9375	22.5551	28.9876	62.4371	76.6071	64.0948	apba1b	amyloid beta (A4) precursor protein-binding, family A, member 1b [Source:ZFIN;Acc:ZDB-GENE-070925-3]
ENSDARG00000031737	36.5612	-2.55059	0.549846	-4.63873	3.51e-06	1.63e-05	1.30976	4.64048	8.52377	23.1563	27.0661	18.6349	77.6834	80.1538	87.8825	pthlha	parathyroid hormone-like hormone a [Source:ZFIN;Acc:ZDB-GENE-050119-9]
ENSDARG00000074754	36.6367	-1.46652	0.230342	-6.36671	1.93e-10	1.39e-09	19.6463	20.8822	28.0067	23.1563	25.9383	20.7054	68.9712	70.2232	52.2009	si:dkey-188i13.9	si:dkey-188i13.9 [Source:ZFIN;Acc:ZDB-GENE-090313-211]
ENSDARG00000019808	36.6507	-1.10957	0.373852	-2.96794	0.00299799	0.00857447	37.9829	29.003	43.8365	12.1875	23.6828	12.4233	63.1631	56.0367	51.5401	evpla	envoplakin a [Source:ZFIN;Acc:ZDB-GENE-030829-19]
ENSDARG00000070955	36.6873	-1.61482	0.268439	-6.01558	1.79e-09	1.2e-08	14.4073	17.4018	13.3945	30.4688	31.5771	22.776	68.9712	63.1299	68.0594	hmx3a	H6 family homeobox 3a [Source:NCBI gene;Acc:60310]
ENSDARG00000004049	36.729	-1.09172	0.219873	-4.96523	6.86e-07	3.49e-06	27.5049	30.1631	35.3127	21.9375	23.6828	21.7407	59.533	53.1994	57.4871	marcksa	myristoylated alanine-rich protein kinase C substrate a [Source:ZFIN;Acc:ZDB-GENE-050522-145]
ENSDARG00000090730	36.8184	-2.41435	0.294485	-8.19855	2.43e-16	2.6e-15	13.0976	12.7613	9.74145	23.1563	20.2996	11.388	100.19	67.3859	73.3456	cfbl	complement factor b, like [Source:ZFIN;Acc:ZDB-GENE-030131-2319]
ENSDARG00000032831	36.8672	-1.47141	0.235176	-6.25664	3.93e-10	2.77e-09	20.9561	22.0423	18.2652	23.1563	30.4493	23.8113	76.9574	56.0367	60.1302	htra1a	HtrA serine peptidase 1a [Source:NCBI gene;Acc:431766]
ENSDARG00000103132	36.9998	-1.17043	0.246517	-4.74786	2.06e-06	9.87e-06	18.3366	27.8429	25.5713	25.5938	23.6828	35.1993	53.7249	50.3621	72.6848	dnaaf2	dynein, axonemal, assembly factor 2 [Source:NCBI gene;Acc:606664]
ENSDARG00000021789	37.0583	-1.14565	0.298006	-3.8444	0.000120848	0.00045001	36.6732	15.0816	15.8299	28.0313	32.7049	30.0229	73.3273	49.6528	52.2009	myoc	myocilin [Source:ZFIN;Acc:ZDB-GENE-050425-2]
ENSDARG00000099332	37.2423	-1.91325	0.274565	-6.96827	3.21e-12	2.65e-11	22.2658	10.4411	13.3945	29.25	20.2996	20.7054	84.9435	63.8393	70.0417	ly6m5	lymphocyte antigen 6 family member M5 [Source:ZFIN;Acc:ZDB-GENE-131127-265]
ENSDARG00000094077	37.3007	-1.37886	0.261105	-5.28086	1.29e-07	7.1e-07	17.0268	19.722	17.0475	29.25	27.0661	35.1993	53.7249	65.9672	70.7025	si:dkey-21e2.16	si:dkey-21e2.16 [Source:ZFIN;Acc:ZDB-GENE-050208-698]
ENSDARG00000075561	37.3072	-1.29444	0.288847	-4.48142	7.41e-06	3.3e-05	19.6463	19.722	17.0475	35.3438	19.1718	39.3403	67.5192	63.1299	54.844	si:dkey-76k16.5	si:dkey-76k16.5 [Source:ZFIN;Acc:ZDB-GENE-090313-330]
ENSDARG00000070442	37.3411	-1.24352	0.306554	-4.05645	4.98e-05	0.000197476	24.8854	11.6012	21.9183	36.5625	21.4273	37.2698	56.629	70.9325	54.844	si:ch211-113g11.6	si:ch211-113g11.6 [Source:ZFIN;Acc:ZDB-GENE-060503-473]
ENSDARG00000007412	37.6249	-2.65307	0.270556	-9.80599	1.06e-22	1.54e-21	9.16829	8.12084	15.8299	15.8438	15.7885	16.5644	96.5597	70.2232	90.5256	slc2a1b	solute carrier family 2 member 1b [Source:ZFIN;Acc:ZDB-GENE-090915-1]
ENSDARG00000095743	37.7467	-1.34331	0.266582	-5.039	4.68e-07	2.43e-06	31.4341	25.5226	30.442	10.9688	20.2996	31.0582	56.629	65.9672	67.3986	sox11b	SRY-box transcription factor 11b [Source:ZFIN;Acc:ZDB-GENE-980526-466]
ENSDARG00000014792	37.8504	-2.25384	0.315995	-7.13254	9.85e-13	8.44e-12	9.16829	12.7613	10.9591	25.5938	13.533	27.9524	72.6013	80.8631	87.2218	lrrc4bb	leucine rich repeat containing 4Bb [Source:ZFIN;Acc:ZDB-GENE-091116-44]
ENSDARG00000031845	37.859	-1.92065	0.320594	-5.99092	2.09e-09	1.39e-08	26.1951	25.5226	25.5713	12.1875	7.89427	20.7054	58.807	86.5377	77.3102	mboat2a	membrane bound O-acyltransferase domain containing 2a [Source:ZFIN;Acc:ZDB-GENE-041210-257]
ENSDARG00000091904	37.908	-1.03684	0.294293	-3.52316	0.00042643	0.00144047	28.8146	24.3625	18.2652	19.5	28.1938	48.6578	59.533	51.0714	62.7732	si:dkeyp-51f12.3	si:dkeyp-51f12.3 [Source:ZFIN;Acc:ZDB-GENE-070705-547]
ENSDARG00000100716	38.0687	-2.90344	0.405628	-7.1579	8.19e-13	7.05e-12	1.30976	8.12084	7.30609	15.8438	19.1718	19.6702	85.6695	94.3403	91.1864	si:dkey-285b23.4	si:dkey-285b23.4 [Source:ZFIN;Acc:ZDB-GENE-131127-34]
ENSDARG00000090787	38.0787	-1.8195	0.363316	-5.00803	5.5e-07	2.83e-06	10.478	12.7613	10.9591	25.5938	28.1938	35.1993	69.6972	84.4097	65.4163	klhdc8b	kelch domain containing 8B [Source:ZFIN;Acc:ZDB-GENE-090313-174]
ENSDARG00000004455	38.1807	-1.22773	0.234574	-5.23386	1.66e-07	9.05e-07	22.2658	23.2024	17.0475	34.125	27.0661	34.164	57.355	61.002	67.3986	p2rx5	purinergic receptor P2X, ligand-gated ion channel, 5 [Source:ZFIN;Acc:ZDB-GENE-030319-5]
ENSDARG00000092362	38.2964	-3.36378	0.273597	-12.2946	9.68e-35	2.17e-33	6.54878	8.12084	7.30609	9.75001	14.6608	9.31745	92.2036	94.3403	102.42	hsp70.2	heat shock cognate 70-kd protein, tandem duplicate 2 [Source:ZFIN;Acc:ZDB-GENE-110405-1]
ENSDARG00000030656	38.4079	-1.64346	0.251368	-6.53807	6.23e-11	4.68e-10	23.5756	10.4411	25.5713	28.0313	22.5551	24.8465	62.4371	80.1538	68.0594	2022-09-03	septin 3 [Source:NCBI gene;Acc:554123]
ENSDARG00000020136	38.4413	-1.02744	0.221338	-4.64195	3.45e-06	1.61e-05	20.9561	20.8822	26.789	35.3438	33.8326	33.1287	59.533	56.0367	59.4694	ptges	prostaglandin E synthase [Source:ZFIN;Acc:ZDB-GENE-050407-2]
ENSDARG00000093931	38.5393	-1.87889	0.301929	-6.22296	4.88e-10	3.41e-09	7.85853	22.0423	12.1768	24.375	24.8106	30.0229	74.7793	69.5139	81.2748	rflnb	refilin B [Source:ZFIN;Acc:ZDB-GENE-090409-1]
ENSDARG00000099724	38.6636	-1.69181	0.340538	-4.96805	6.76e-07	3.44e-06	11.7878	12.7613	13.3945	34.125	30.4493	30.0229	77.6834	62.4206	75.3279	relt	RELT TNF receptor [Source:ZFIN;Acc:ZDB-GENE-040426-2361]
ENSDARG00000010791	38.8782	-1.41746	0.25019	-5.66552	1.47e-08	8.94e-08	19.6463	39.4441	23.1359	20.7188	25.9383	20.7054	76.9574	64.5486	58.8086	dla	deltaA [Source:NCBI gene;Acc:30131]
ENSDARG00000089475	38.8863	-1.16774	0.40339	-2.8948	0.00379395	0.0105857	11.7878	15.0816	15.8299	34.125	43.9824	43.4814	54.451	63.8393	67.3986	hbae1.1	hemoglobin, alpha embryonic 1.1 [Source:ZFIN;Acc:ZDB-GENE-980526-80]
ENSDARG00000086091	38.9551	-2.50236	0.542028	-4.61667	3.9e-06	1.8e-05	27.5049	29.003	18.2652	6.09375	9.02203	2.07054	82.0394	89.375	87.2218	kcnn4	potassium intermediate/small conductance calcium-activated channel, subfamily N, member 4 [Source:ZFIN;Acc:ZDB-GENE-131127-192]
ENSDARG00000019856	38.9904	-1.14222	0.353885	-3.22767	0.00124804	0.00386121	10.478	22.0423	21.9183	36.5625	48.4934	26.9171	57.355	71.6418	55.5048	atp1a1b	ATPase Na+/K+ transporting subunit alpha 1b [Source:ZFIN;Acc:ZDB-GENE-001212-5]
ENSDARG00000020493	39.0397	-1.15189	0.311045	-3.7033	0.000212813	0.000758612	28.8146	18.5619	15.8299	40.2188	20.2996	42.4462	68.9712	56.746	59.4694	lgi1a	leucine-rich, glioma inactivated 1a [Source:ZFIN;Acc:ZDB-GENE-030131-1731]
ENSDARG00000007149	39.1313	-1.86628	0.24436	-7.63742	2.22e-14	2.12e-13	15.7171	12.7613	17.0475	26.8125	27.0661	24.8465	82.0394	75.1885	70.7025	l1cama	L1 cell adhesion molecule, paralog a [Source:NCBI gene;Acc:30634]
ENSDARG00000025302	39.133	-1.10185	0.21697	-5.07832	3.81e-07	2e-06	27.5049	24.3625	28.0067	29.25	32.7049	27.9524	71.8753	51.0714	59.4694	dixdc1a	DIX domain containing 1a [Source:NCBI gene;Acc:360137]
ENSDARG00000076904	39.2348	-2.69801	0.38945	-6.92773	4.28e-12	3.5e-11	6.54878	10.4411	4.87072	25.5938	12.4053	22.776	95.8337	80.1538	94.4903	loxl5b	lysyl oxidase-like 5b [Source:ZFIN;Acc:ZDB-GENE-070818-3]
ENSDARG00000015176	39.2839	-1.47694	0.402604	-3.66846	0.000244017	0.000860883	20.9561	40.6042	45.0542	14.625	11.2775	15.5291	65.3411	68.8045	71.3633	ror1	receptor tyrosine kinase-like orphan receptor 1 [Source:ZFIN;Acc:ZDB-GENE-030131-6104]
ENSDARG00000032896	39.3762	-1.80878	0.547618	-3.30298	0.000956618	0.00303503	5.23902	6.96072	10.9591	28.0313	30.4493	46.5873	67.5192	78.0258	80.6141	xgb	x globin [Source:ZFIN;Acc:ZDB-GENE-050125-1]
ENSDARG00000004932	39.5697	-1.90966	0.452375	-4.22141	2.43e-05	0.000101294	7.85853	16.2417	6.0884	39	29.3216	24.8465	84.2175	85.119	63.434	anos1b	anosmin 1b [Source:ZFIN;Acc:ZDB-GENE-000201-13]
ENSDARG00000017036	39.6855	-1.2157	0.217364	-5.59294	2.23e-08	1.33e-07	26.1951	30.1631	24.3536	32.9063	25.9383	25.8818	52.2729	68.0952	71.3633	svilc	supervillin c [Source:ZFIN;Acc:ZDB-GENE-041008-237]
ENSDARG00000099715	39.7565	-1.55092	0.241111	-6.43238	1.26e-10	9.2e-10	17.0268	22.0423	35.3127	19.5	30.4493	20.7054	76.9574	63.1299	72.6848	si:dkey-152b24.7	si:dkey-152b24.7 [Source:ZFIN;Acc:ZDB-GENE-100921-77]
ENSDARG00000045070	40.2487	-1.55489	0.328389	-4.73491	2.19e-06	1.05e-05	10.478	35.9637	14.6122	25.5938	31.5771	27.9524	63.1631	61.7113	91.1864	itgb3b	integrin beta 3b [Source:ZFIN;Acc:ZDB-GENE-071207-2]
ENSDARG00000077881	40.3148	-1.18608	0.356219	-3.32965	0.000869558	0.00277889	41.9122	32.4834	32.8774	18.2813	11.2775	33.1287	45.7388	83.7004	63.434	chl1a	cell adhesion molecule L1-like a [Source:ZFIN;Acc:ZDB-GENE-090313-201]
ENSDARG00000008278	40.5664	-1.33236	0.202271	-6.58703	4.49e-11	3.41e-10	22.2658	32.4834	30.442	25.5938	25.9383	24.8465	67.5192	65.9672	70.0417	rcor2	REST corepressor 2 [Source:NCBI gene;Acc:402934]
ENSDARG00000013310	40.5842	-1.55799	0.289646	-5.37894	7.49e-08	4.23e-07	26.1951	27.8429	14.6122	41.4375	22.5551	15.5291	66.7932	81.5724	68.7202	map3k15	mitogen-activated protein kinase kinase kinase 15 [Source:ZFIN;Acc:ZDB-GENE-091204-246]
ENSDARG00000004307	40.6037	-1.62565	0.23035	-7.05731	1.7e-12	1.43e-11	24.8854	19.722	17.0475	26.8125	24.8106	30.0229	86.3955	71.6418	64.0948	lypd6	LY6/PLAUR domain containing 6 [Source:NCBI gene;Acc:447932]
ENSDARG00000086703	40.6875	-2.43058	0.301858	-8.05206	8.14e-16	8.49e-15	5.23902	11.6012	25.5713	20.7188	18.0441	17.5996	76.2313	90.0843	101.098	si:dkey-126g1.7	si:dkey-126g1.7 [Source:ZFIN;Acc:ZDB-GENE-090313-181]
ENSDARG00000054543	40.7918	-1.12736	0.236893	-4.75896	1.95e-06	9.37e-06	22.2658	30.1631	17.0475	34.125	34.9604	36.2345	71.1493	61.7113	59.4694	samsn1a	SAM domain, SH3 domain and nuclear localisation signals 1a [Source:ZFIN;Acc:ZDB-GENE-030131-8639]
ENSDARG00000094426	40.8261	-2.57082	0.339773	-7.5663	3.84e-14	3.61e-13	5.23902	9.28096	10.9591	20.7188	25.9383	19.6702	103.094	87.9563	84.5787	her4.2	hairy-related 4, tandem duplicate 2 [Source:ZFIN;Acc:ZDB-GENE-060815-1]
ENSDARG00000039406	40.8325	-1.58266	0.284646	-5.56008	2.7e-08	1.6e-07	28.8146	22.0423	42.6188	20.7188	18.0441	15.5291	80.5874	73.0605	66.0771	prom2	prominin 2 [Source:ZFIN;Acc:ZDB-GENE-080723-16]
ENSDARG00000062415	40.8411	-1.50199	0.375971	-3.99496	6.47e-05	0.000252164	14.4073	12.7613	13.3945	39	32.7049	39.3403	71.1493	78.7351	66.0771	ctnnd2a	catenin (cadherin-associated protein), delta 2a [Source:ZFIN;Acc:ZDB-GENE-030616-60]
ENSDARG00000012801	40.8677	-1.7503	0.220842	-7.92559	2.27e-15	2.31e-14	26.1951	18.5619	15.8299	24.375	29.3216	22.776	79.1354	81.5724	70.0417	pfkpb	phosphofructokinase, platelet b [Source:ZFIN;Acc:ZDB-GENE-070912-634]
ENSDARG00000091298	40.986	-1.43255	0.24953	-5.74098	9.41e-09	5.87e-08	15.7171	27.8429	24.3536	34.125	20.2996	34.164	59.533	80.1538	72.6848	pmela	premelanosome protein a [Source:ZFIN;Acc:ZDB-GENE-030131-9818]
ENSDARG00000104919	40.995	-4.5378	0.339994	-13.3467	1.24e-40	3.26e-39	1.30976	5.8006	6.0884	6.09375	4.51101	5.17636	123.422	103.561	112.992	si:ch211-153b23.3	si:ch211-153b23.3 [Source:ZFIN;Acc:ZDB-GENE-141216-408]
ENSDARG00000103985	41.0802	-1.42476	0.33529	-4.24935	2.14e-05	9e-05	13.0976	19.722	15.8299	45.0938	31.5771	32.0934	76.2313	76.6071	59.4694	spry1	sprouty homolog 1, antagonist of FGF signaling (Drosophila) [Source:ZFIN;Acc:ZDB-GENE-081215-2]
ENSDARG00000104664	41.1267	-1.02607	0.240498	-4.26645	1.99e-05	8.36e-05	26.1951	23.2024	20.7006	43.875	36.0881	33.1287	57.355	68.8045	60.7909	dclk1b	doublecortin-like kinase 1b [Source:ZFIN;Acc:ZDB-GENE-080516-7]
ENSDARG00000056324	41.2576	-1.04118	0.338645	-3.07456	0.00210816	0.00621344	40.6024	44.0846	43.8365	17.0625	20.2996	17.5996	55.177	65.2579	67.3986	zgc:123295	zgc:123295 [Source:ZFIN;Acc:ZDB-GENE-051127-11]
ENSDARG00000117011	41.3109	-1.05732	0.245772	-4.30202	1.69e-05	7.19e-05	37.9829	20.8822	30.442	41.4375	30.4493	21.7407	55.177	61.002	72.6848	ewsr1b	EWS RNA-binding protein 1b [Source:ZFIN;Acc:ZDB-GENE-030131-1600]
ENSDARG00000018984	41.363	-1.06862	0.199951	-5.34439	9.07e-08	5.08e-07	24.8854	29.003	29.2243	26.8125	34.9604	36.2345	65.3411	61.7113	64.0948	eya2	EYA transcriptional coactivator and phosphatase 2 [Source:ZFIN;Acc:ZDB-GENE-040912-24]
ENSDARG00000070148	41.5528	-2.00177	0.585582	-3.41843	0.000629838	0.00206234	17.0268	2.32024	6.0884	21.9375	40.5991	36.2345	78.4094	90.0843	81.2748	cygb2	cytoglobin 2 [Source:NCBI gene;Acc:554176]
ENSDARG00000052405	41.6002	-2.82503	0.27291	-10.3515	4.12e-25	6.63e-24	22.2658	10.4411	15.8299	8.53126	11.2775	14.4938	90.7516	114.911	85.9002	pak6b	p21 protein (Cdc42/Rac)-activated kinase 6b [Source:ZFIN;Acc:ZDB-GENE-041014-121]
ENSDARG00000100583	41.6651	-1.39498	0.273592	-5.09877	3.42e-07	1.8e-06	28.8146	40.6042	35.3127	24.375	15.7885	17.5996	68.9712	69.5139	74.0064	hid1b	HID1 domain containing b [Source:ZFIN;Acc:ZDB-GENE-040718-239]
ENSDARG00000030417	41.7027	-1.06749	0.227394	-4.69444	2.67e-06	1.26e-05	24.8854	24.3625	25.5713	42.6563	29.3216	36.2345	68.2452	55.3274	68.7202	pkd1a	polycystic kidney disease 1a [Source:ZFIN;Acc:ZDB-GENE-100707-1]
ENSDARG00000076357	41.706	-1.13618	0.309172	-3.67492	0.00023792	0.000840901	24.8854	25.5226	20.7006	18.2813	47.3656	41.4109	79.1354	54.618	63.434	CABZ01102039.1	None
ENSDARG00000077648	41.7129	-1.93658	0.211754	-9.14543	5.94e-20	7.69e-19	17.0268	25.5226	26.789	19.5	20.2996	19.6702	79.1354	81.5724	85.9002	FNIP2	si:ch211-42i9.8 [Source:ZFIN;Acc:ZDB-GENE-090312-31]
ENSDARG00000003449	41.7945	-1.18421	0.288684	-4.10211	4.09e-05	0.000164503	26.1951	15.0816	24.3536	32.9063	31.5771	45.552	55.177	66.6766	78.6318	pde10a	phosphodiesterase 10A [Source:ZFIN;Acc:ZDB-GENE-040426-1115]
ENSDARG00000045483	41.8057	-2.45702	0.288962	-8.50291	1.85e-17	2.11e-16	26.1951	24.3625	17.0475	10.9688	10.1498	12.4233	77.6834	94.3403	103.08	lrtm2a	leucine-rich repeats and transmembrane domains 2a [Source:ZFIN;Acc:ZDB-GENE-041210-218]
ENSDARG00000013613	41.8136	-1.73264	0.320392	-5.40789	6.38e-08	3.63e-07	17.0268	33.6435	8.52377	34.125	28.1938	19.6702	84.9435	80.1538	70.0417	anxa13l	annexin A13, like [Source:ZFIN;Acc:ZDB-GENE-050522-310]
ENSDARG00000112922	41.9856	-1.35842	0.258075	-5.26365	1.41e-07	7.75e-07	37.9829	39.4441	24.3536	24.375	20.2996	19.6702	81.3134	61.7113	68.7202	SLC66A2	PQ loop repeat containing 1 [Source:NCBI gene;Acc:101883969]
ENSDARG00000105450	42.0384	-1.45022	0.338395	-4.28557	1.82e-05	7.7e-05	17.0268	18.5619	12.1768	34.125	33.8326	43.4814	78.4094	67.3859	73.3456	si:ch211-63p21.1	si:ch211-63p21.1 [Source:ZFIN;Acc:ZDB-GENE-141216-443]
ENSDARG00000003971	42.07	-2.39759	0.350867	-6.83333	8.3e-12	6.62e-11	23.5756	30.1631	20.7006	10.9688	6.76652	12.4233	98.7377	99.3055	75.9887	isl2a	ISL LIM homeobox 2a [Source:NCBI gene;Acc:30157]
ENSDARG00000062748	42.1699	-1.29127	0.266372	-4.8476	1.25e-06	6.14e-06	15.7171	26.6828	23.1359	24.375	39.4714	40.3756	74.0533	61.7113	74.0064	pkn1b	protein kinase N1b [Source:ZFIN;Acc:ZDB-GENE-070424-87]
ENSDARG00000077499	42.2076	-1.47479	0.258747	-5.69975	1.2e-08	7.39e-08	18.3366	25.5226	24.3536	40.2188	22.5551	27.9524	63.1631	65.2579	92.5079	plekho1b	pleckstrin homology domain containing, family O member 1b [Source:ZFIN;Acc:ZDB-GENE-100609-2]
ENSDARG00000105341	42.2125	-1.61631	0.224138	-7.21126	5.54e-13	4.82e-12	19.6463	35.9637	26.789	20.7188	27.0661	19.6702	82.0394	77.3164	70.7025	si:dkey-9l20.3	si:dkey-9l20.3 [Source:ZFIN;Acc:ZDB-GENE-090313-369]
ENSDARG00000030402	42.3116	-2.05333	0.497694	-4.12569	3.7e-05	0.000149784	7.85853	6.96072	9.74145	30.4688	38.3436	30.0229	62.4371	97.1776	97.7941	twist1a	twist family bHLH transcription factor 1a [Source:ZFIN;Acc:ZDB-GENE-000210-6]
ENSDARG00000021032	42.3542	-1.63504	0.290488	-5.6286	1.82e-08	1.1e-07	17.0268	22.0423	10.9591	34.125	29.3216	35.1993	72.6013	77.3164	82.5964	foxd3	forkhead box D3 [Source:ZFIN;Acc:ZDB-GENE-980526-143]
ENSDARG00000088181	42.4919	-1.81388	0.298368	-6.07933	1.21e-09	8.18e-09	15.7171	13.9214	13.3945	29.25	30.4493	35.1993	77.6834	81.5724	85.2395	mpped1	metallophosphoesterase domain containing 1 [Source:ZFIN;Acc:ZDB-GENE-111104-1]
ENSDARG00000100199	42.5109	-1.55975	0.212451	-7.34171	2.11e-13	1.89e-12	28.8146	24.3625	18.2652	26.8125	29.3216	26.9171	76.9574	84.4097	66.7379	si:ch1073-185p12.2	si:ch1073-185p12.2 [Source:ZFIN;Acc:ZDB-GENE-110411-196]
ENSDARG00000063011	42.5751	-1.15823	0.204747	-5.65688	1.54e-08	9.37e-08	30.1244	25.5226	25.5713	35.3438	25.9383	38.3051	70.4232	64.5486	67.3986	antxr2b	ANTXR cell adhesion molecule 2b [Source:ZFIN;Acc:ZDB-GENE-080213-4]
ENSDARG00000068213	42.6595	-1.59273	0.222504	-7.15819	8.17e-13	7.04e-12	28.8146	35.9637	26.789	21.9375	20.2996	19.6702	83.4915	71.6418	75.3279	fzd10	frizzled class receptor 10 [Source:ZFIN;Acc:ZDB-GENE-990415-220]
ENSDARG00000003533	42.6894	-3.01458	0.935297	-3.22313	0.00126799	0.00391552	2.61951	2.32024	1.21768	31.6875	24.8106	13.4585	103.82	97.8869	106.384	col8a1b	collagen, type VIII, alpha 1b [Source:ZFIN;Acc:ZDB-GENE-060503-140]
ENSDARG00000041483	42.7968	-1.5156	0.220803	-6.86405	6.69e-12	5.39e-11	20.9561	32.4834	20.7006	28.0313	27.0661	28.9876	67.5192	70.2232	89.2041	paqr6	progestin and adipoQ receptor family member VI [Source:ZFIN;Acc:ZDB-GENE-090714-1]
ENSDARG00000052705	42.8698	-1.11791	0.233096	-4.79589	1.62e-06	7.86e-06	20.9561	40.6042	29.2243	23.1563	40.5991	30.0229	59.533	72.3512	69.381	pkp1b	plakophilin 1b [Source:ZFIN;Acc:ZDB-GENE-030131-417]
ENSDARG00000040985	42.8841	-2.57783	0.245279	-10.5098	7.78e-26	1.29e-24	14.4073	9.28096	12.1768	19.5	20.2996	20.7054	104.546	87.247	97.7941	itgbl1	integrin, beta-like 1 [Source:ZFIN;Acc:ZDB-GENE-050522-410]
ENSDARG00000101023	42.9063	-3.44419	0.275086	-12.5204	5.77e-36	1.34e-34	11.7878	10.4411	15.8299	6.09375	6.76652	9.31745	121.97	102.852	101.098	msx2b	muscle segment homeobox 2b [Source:NCBI gene;Acc:30531]
ENSDARG00000069376	43.1806	-1.04655	0.211584	-4.94625	7.57e-07	3.82e-06	23.5756	25.5226	29.2243	36.5625	41.7269	34.164	60.9851	68.8045	68.0594	tnfsf12	TNF superfamily member 12 [Source:ZFIN;Acc:ZDB-GENE-060929-376]
ENSDARG00000039435	43.2887	-1.23403	0.348107	-3.54497	0.00039266	0.00133492	13.0976	19.722	19.4829	42.6563	47.3656	36.2345	67.5192	69.5139	74.0064	rgs17	regulator of G protein signaling 17 [Source:ZFIN;Acc:ZDB-GENE-040718-229]
ENSDARG00000077580	43.4557	-1.91876	0.459087	-4.17952	2.92e-05	0.000120284	37.9829	40.6042	26.789	12.1875	7.89427	10.3527	72.6013	91.503	91.1864	tspeara	thrombospondin-type laminin G domain and EAR repeats a [Source:ZFIN;Acc:ZDB-GENE-120215-12]
ENSDARG00000023031	43.5465	-3.08476	0.277195	-11.1285	9.12e-29	1.7e-27	3.92927	13.9214	10.9591	21.9375	11.2775	12.4233	103.094	100.724	113.653	hoxa2b	homeobox A2b [Source:NCBI gene;Acc:30325]
ENSDARG00000097790	43.5568	-1.07526	0.223949	-4.80137	1.58e-06	7.66e-06	35.3634	39.4441	20.7006	36.5625	23.6828	35.1993	65.3411	61.7113	74.0064	si:dkey-234i14.6	si:dkey-234i14.6 [Source:ZFIN;Acc:ZDB-GENE-131121-173]
ENSDARG00000052556	43.5995	-1.09172	0.227823	-4.79196	1.65e-06	8.01e-06	30.1244	25.5226	35.3127	21.9375	40.5991	36.2345	59.533	63.8393	79.2925	fgfrl1b	fibroblast growth factor receptor like 1b [Source:ZFIN;Acc:ZDB-GENE-050201-3]
ENSDARG00000101735	43.7071	-1.20423	0.230562	-5.22303	1.76e-07	9.56e-07	19.6463	32.4834	31.6597	37.7813	21.4273	39.3403	71.1493	64.5486	75.3279	chn1	chimerin 1 [Source:ZFIN;Acc:ZDB-GENE-040426-1934]
ENSDARG00000088157	43.7319	-1.4944	0.440511	-3.39243	0.000692767	0.00224753	6.54878	19.722	18.2652	24.375	45.1101	48.6578	78.4094	75.1885	77.3102	smoc2	SPARC related modular calcium binding 2 [Source:ZFIN;Acc:ZDB-GENE-021031-5]
ENSDARG00000077467	43.7654	-2.04706	0.365755	-5.59681	2.18e-08	1.3e-07	11.7878	19.722	6.0884	34.125	29.3216	26.9171	86.3955	93.6309	85.9002	sox10	SRY-box transcription factor 10 [Source:ZFIN;Acc:ZDB-GENE-011207-1]
ENSDARG00000103322	43.7915	-2.55472	0.412579	-6.19209	5.94e-10	4.13e-09	18.3366	15.0816	38.9658	10.9688	9.02203	8.28218	83.4915	94.3403	115.635	si:ch73-347e22.8	si:ch73-347e22.8 [Source:ZFIN;Acc:ZDB-GENE-030131-8455]
ENSDARG00000008140	43.8055	-2.30183	0.46169	-4.98566	6.18e-07	3.16e-06	5.23902	8.12084	12.1768	24.375	24.8106	38.3051	106.724	78.0258	96.4726	kcnab1a	potassium voltage-gated channel, shaker-related subfamily, beta member 1 a [Source:ZFIN;Acc:ZDB-GENE-050327-79]
ENSDARG00000037101	43.9736	-1.8542	0.231449	-8.01124	1.14e-15	1.18e-14	24.8854	33.6435	17.0475	21.9375	25.9383	17.5996	87.1215	92.9216	74.6671	mtmr7a	myotubularin related protein 7a [Source:ZFIN;Acc:ZDB-GENE-060421-7754]
ENSDARG00000063635	44.0084	-1.51283	0.22865	-6.61638	3.68e-11	2.81e-10	24.8854	22.0423	15.8299	35.3438	30.4493	34.164	79.8614	80.1538	73.3456	nrxn1b	neurexin 1b [Source:NCBI gene;Acc:555686]
ENSDARG00000094316	44.2023	-1.72689	0.219059	-7.88325	3.19e-15	3.21e-14	26.1951	22.0423	17.0475	29.25	28.1938	26.9171	78.4094	95.7589	74.0064	si:rp71-80o10.4	si:rp71-80o10.4 [Source:ZFIN;Acc:ZDB-GENE-090313-413]
ENSDARG00000090039	44.2696	-1.02692	0.235124	-4.36759	1.26e-05	5.43e-05	19.6463	25.5226	34.0951	47.5313	37.2159	33.1287	66.7932	63.1299	71.3633	reck	reversion-inducing-cysteine-rich protein with kazal motifs [Source:NCBI gene;Acc:100334698]
ENSDARG00000053499	44.2995	-2.37435	0.231524	-10.2553	1.12e-24	1.78e-23	17.0268	19.722	19.4829	18.2813	12.4053	23.8113	96.5597	83.7004	107.706	isl2b	ISL LIM homeobox 2b [Source:NCBI gene;Acc:30151]
ENSDARG00000098013	44.5301	-1.11998	0.226465	-4.94552	7.59e-07	3.84e-06	34.0536	22.0423	34.0951	34.125	31.5771	36.2345	53.7249	81.5724	73.3456	si:ch211-130m23.5	si:ch211-130m23.5 [Source:ZFIN;Acc:ZDB-GENE-131121-298]
ENSDARG00000056541	44.6652	-1.36644	0.475215	-2.87541	0.00403505	0.0111873	13.0976	9.28096	15.8299	54.8438	43.9824	38.3051	71.8753	79.4444	75.3279	nr0b1	nuclear receptor subfamily 0, group B, member 1 [Source:ZFIN;Acc:ZDB-GENE-070130-1]
ENSDARG00000079012	44.7164	-1.18952	0.376725	-3.15754	0.00159107	0.00482189	13.0976	22.0423	21.9183	60.9375	30.4493	39.3403	65.3411	67.3859	81.9356	cbfa2t3	CBFA2/RUNX1 partner transcriptional co-repressor 3 [Source:ZFIN;Acc:ZDB-GENE-070209-2]
ENSDARG00000020764	44.7738	-1.74453	0.380818	-4.581	4.63e-06	2.12e-05	15.7171	11.6012	13.3945	35.3438	30.4493	43.4814	95.8337	85.119	72.024	slmapb	sarcolemma associated protein b [Source:ZFIN;Acc:ZDB-GENE-040426-809]
ENSDARG00000036499	44.8355	-1.28042	0.312527	-4.09698	4.19e-05	0.000167927	37.9829	26.6828	9.74145	34.125	39.4714	34.164	66.7932	66.6766	87.8825	zgc:162171	zgc:162171 [Source:ZFIN;Acc:ZDB-GENE-070424-24]
ENSDARG00000053448	44.8875	-1.5631	0.276131	-5.66073	1.51e-08	9.17e-08	26.1951	20.8822	14.6122	21.9375	38.3436	40.3756	76.9574	79.4444	85.2395	si:ch211-251f6.6	si:ch211-251f6.6 [Source:ZFIN;Acc:ZDB-GENE-030131-3219]
ENSDARG00000055398	44.9443	-1.04074	0.350571	-2.9687	0.00299064	0.00855661	17.0268	19.722	21.9183	45.0938	49.6212	45.552	55.903	72.3512	77.3102	foxc1b	forkhead box C1b [Source:NCBI gene;Acc:79375]
ENSDARG00000061635	45.0023	-1.39198	0.276136	-5.04094	4.63e-07	2.41e-06	28.8146	19.722	29.2243	21.9375	46.2379	28.9876	66.7932	97.8869	65.4163	myo5aa	myosin VAa [Source:ZFIN;Acc:ZDB-GENE-041027-2]
ENSDARG00000102464	45.0539	-1.30404	0.547298	-2.38269	0.0171865	0.0405966	13.0976	9.28096	9.74145	52.4063	55.2599	41.4109	68.9712	68.0952	87.2218	wnt5b	wingless-type MMTV integration site family, member 5b [Source:NCBI gene;Acc:30105]
ENSDARG00000006754	45.2068	-2.20094	0.241434	-9.11613	7.79e-20	1e-18	15.7171	12.7613	18.2652	19.5	31.5771	24.8465	94.3817	89.375	100.437	mllt3	MLLT3 super elongation complex subunit [Source:ZFIN;Acc:ZDB-GENE-050417-356]
ENSDARG00000116374	45.477	-2.51926	0.37181	-6.77566	1.24e-11	9.76e-11	11.7878	5.8006	18.2652	17.0625	18.0441	34.164	118.34	79.4444	106.384	chrm2b	cholinergic receptor, muscarinic 2b [Source:ZFIN;Acc:ZDB-GENE-090410-3]
ENSDARG00000076299	45.5219	-1.96401	0.215794	-9.10129	8.93e-20	1.14e-18	23.5756	24.3625	25.5713	13.4063	21.4273	30.0229	93.6556	85.8284	91.8472	FQ323119.1	None
ENSDARG00000058323	45.6513	-1.50639	0.199719	-7.54258	4.61e-14	4.31e-13	30.1244	30.1631	29.2243	23.1563	25.9383	31.0582	86.3955	70.2232	84.5787	tmbim1a	transmembrane BAX inhibitor motif containing 1a [Source:ZFIN;Acc:ZDB-GENE-041010-69]
ENSDARG00000009262	45.7393	-3.11765	0.392559	-7.94187	1.99e-15	2.03e-14	15.7171	24.3625	19.4829	7.3125	4.51101	6.21163	100.916	114.201	118.939	FAR2	si:dkey-97m3.1 [Source:ZFIN;Acc:ZDB-GENE-060503-367]
ENSDARG00000095606	45.8041	-1.33041	0.404709	-3.28732	0.00101147	0.00319686	18.3366	11.6012	17.0475	47.5313	47.3656	40.3756	84.9435	72.3512	72.6848	si:dkeyp-51f12.2	si:dkeyp-51f12.2 [Source:ZFIN;Acc:ZDB-GENE-070705-546]
ENSDARG00000014479	45.8094	-1.08596	0.207024	-5.24558	1.56e-07	8.51e-07	41.9122	32.4834	29.2243	28.0313	42.8546	25.8818	71.8753	66.6766	73.3456	ptf1a	pancreas associated transcription factor 1a [Source:NCBI gene;Acc:368662]
ENSDARG00000078560	45.8556	-1.76094	0.23964	-7.34826	2.01e-13	1.8e-12	11.7878	23.2024	21.9183	31.6875	31.5771	32.0934	92.2036	82.9911	85.2395	slc9a5	solute carrier family 9 member A5 [Source:ZFIN;Acc:ZDB-GENE-080225-43]
ENSDARG00000056704	45.876	-1.9273	0.32683	-5.89695	3.7e-09	2.41e-08	30.1244	39.4441	23.1359	25.5938	9.02203	15.5291	87.1215	85.119	97.7941	RAMP1	zgc:91818 [Source:ZFIN;Acc:ZDB-GENE-040718-446]
ENSDARG00000089463	45.8959	-1.72787	0.200554	-8.61549	6.96e-18	8.08e-17	32.7439	30.1631	24.3536	25.5938	22.5551	20.7054	86.3955	87.9563	82.5964	dhx58	DEXH (Asp-Glu-X-His) box polypeptide 58 [Source:ZFIN;Acc:ZDB-GENE-120612-3]
ENSDARG00000060875	45.9283	-2.03819	0.37537	-5.42983	5.64e-08	3.23e-07	15.7171	9.28096	12.1768	25.5938	30.4493	41.4109	88.5736	94.3403	95.8118	pde1a	phosphodiesterase 1A, calmodulin-dependent [Source:ZFIN;Acc:ZDB-GENE-090831-2]
ENSDARG00000096887	46.0674	-2.04563	0.262801	-7.78397	7.03e-15	6.95e-14	34.0536	27.8429	21.9183	13.4063	13.533	24.8465	91.4776	104.271	83.2572	CR381618.1	zinc finger protein 469 [Source:NCBI gene;Acc:101886729]
ENSDARG00000087188	46.0824	-1.25823	0.230719	-5.45351	4.94e-08	2.85e-07	35.3634	24.3625	23.1359	45.0938	24.8106	36.2345	67.5192	81.5724	76.6494	nfil3-6	nuclear factor, interleukin 3 regulated, member 6 [Source:ZFIN;Acc:ZDB-GENE-040704-63]
ENSDARG00000043182	46.2407	-1.12407	0.385826	-2.9134	0.00357511	0.0100461	49.7707	49.8852	45.0542	20.7188	12.4053	21.7407	74.0533	74.4791	68.0594	hhla2a.1	HERV-H LTR-associating 2a, tandem duplicate 1 [Source:ZFIN;Acc:ZDB-GENE-050327-45]
ENSDARG00000074322	46.2974	-1.4446	0.233912	-6.17583	6.58e-10	4.56e-09	27.5049	19.722	24.3536	36.5625	37.2159	31.0582	64.6151	85.119	90.5256	si:ch211-194m7.3	si:ch211-194m7.3 [Source:ZFIN;Acc:ZDB-GENE-131121-19]
ENSDARG00000076548	46.3307	-1.86715	0.326057	-5.72644	1.03e-08	6.37e-08	27.5049	32.4834	40.1835	17.0625	9.02203	21.7407	93.6556	90.0843	85.2395	si:dkey-266m15.5	si:dkey-266m15.5 [Source:ZFIN;Acc:ZDB-GENE-070705-442]
ENSDARG00000033498	46.3312	-1.16186	0.217546	-5.34074	9.26e-08	5.18e-07	18.3366	40.6042	29.2243	40.2188	31.5771	36.2345	77.6834	73.0605	70.0417	rorb	RAR-related orphan receptor B [Source:ZFIN;Acc:ZDB-GENE-061204-2]
ENSDARG00000069279	46.4437	-1.19965	0.381314	-3.14609	0.00165469	0.00499518	43.2219	45.2447	52.3603	21.9375	14.6608	17.5996	86.3955	64.5486	72.024	elovl7a	ELOVL fatty acid elongase 7a [Source:ZFIN;Acc:ZDB-GENE-030131-6149]
ENSDARG00000074860	46.4865	-1.85244	0.34448	-5.37749	7.55e-08	4.27e-07	20.9561	9.28096	19.4829	42.6563	36.0881	20.7054	97.2857	88.6657	83.2572	slc5a7a	solute carrier family 5 member 7a [Source:ZFIN;Acc:ZDB-GENE-090313-273]
ENSDARG00000061665	46.66	-1.33359	0.326593	-4.08333	4.44e-05	0.000177249	15.7171	23.2024	18.2652	47.5313	34.9604	45.552	79.8614	70.9325	83.9179	hcn2b	hyperpolarization activated cyclic nucleotide-gated potassium channel 2b [Source:ZFIN;Acc:ZDB-GENE-030131-8228]
ENSDARG00000059244	46.7239	-1.60855	0.238831	-6.73508	1.64e-11	1.28e-10	19.6463	20.8822	20.7006	37.7813	36.0881	31.0582	77.6834	80.8631	95.8118	arfip2a	ADP-ribosylation factor interacting protein 2a [Source:ZFIN;Acc:ZDB-GENE-041010-221]
ENSDARG00000061830	46.7884	-1.32106	0.211581	-6.24376	4.27e-10	3e-09	31.4341	35.9637	23.1359	35.3438	25.9383	35.1993	71.8753	91.503	70.7025	prss12	serine protease 12 [Source:ZFIN;Acc:ZDB-GENE-090313-45]
ENSDARG00000070567	46.893	-1.15384	0.267471	-4.31388	1.6e-05	6.83e-05	19.6463	31.3232	20.7006	36.5625	46.2379	44.5167	67.5192	80.8631	74.6671	cadpsb	Ca2+-dependent activator protein for secretion b [Source:ZFIN;Acc:ZDB-GENE-110621-2]
ENSDARG00000086805	47.0238	-1.38911	0.310483	-4.47402	7.68e-06	3.41e-05	14.4073	23.2024	38.9658	48.75	22.5551	35.1993	66.7932	90.0843	83.2572	itprid1	ITPR interacting domain containing 1 [Source:ZFIN;Acc:ZDB-GENE-091204-197]
ENSDARG00000056151	47.0349	-1.60085	0.328703	-4.8702	1.11e-06	5.51e-06	23.5756	17.4018	13.3945	32.9063	31.5771	48.6578	81.3134	97.1776	77.3102	tyrp1b	tyrosinase-related protein 1b [Source:ZFIN;Acc:ZDB-GENE-040718-249]
ENSDARG00000062173	47.1228	-1.31189	0.314834	-4.16691	3.09e-05	0.000126552	20.9561	19.722	20.7006	41.4375	50.7489	35.1993	95.8337	68.8045	70.7025	camsap2a	calmodulin regulated spectrin-associated protein family, member 2a [Source:ZFIN;Acc:ZDB-GENE-030131-3016]
ENSDARG00000100991	47.1229	-1.89051	0.398024	-4.74973	2.04e-06	9.79e-06	15.7171	22.0423	7.30609	25.5938	47.3656	30.0229	92.2036	108.527	75.3279	chrna3	cholinergic receptor, nicotinic, alpha 3 [Source:ZFIN;Acc:ZDB-GENE-070822-1]
ENSDARG00000018788	47.1317	-2.29243	0.240297	-9.54001	1.43e-21	2e-20	24.8854	20.8822	9.74145	23.1563	21.4273	22.776	116.888	87.9563	96.4726	st8sia2	ST8 alpha-N-acetyl-neuraminide alpha-2,8-sialyltransferase 2 [Source:ZFIN;Acc:ZDB-GENE-020919-4]
ENSDARG00000094327	47.1627	-2.94825	0.254886	-11.5669	6.06e-31	1.22e-29	26.1951	12.7613	17.0475	8.53126	11.2775	12.4233	114.71	108.527	112.992	SPATA1	si:dkey-205k8.5 [Source:ZFIN;Acc:ZDB-GENE-141216-11]
ENSDARG00000074501	47.3196	-1.35972	0.232836	-5.83981	5.23e-09	3.35e-08	18.3366	27.8429	32.8774	43.875	25.9383	37.2698	71.8753	87.247	80.6141	tnip2	TNFAIP3 interacting protein 2 [Source:ZFIN;Acc:ZDB-GENE-120913-2]
ENSDARG00000060196	47.4232	-1.0668	0.214303	-4.97801	6.42e-07	3.28e-06	32.7439	34.8036	25.5713	48.75	30.4493	36.2345	63.1631	74.4791	80.6141	lhpp	phospholysine phosphohistidine inorganic pyrophosphate phosphatase [Source:NCBI gene;Acc:100073345]
ENSDARG00000012881	47.432	-1.10191	0.297294	-3.70648	0.000210162	0.000749852	26.1951	24.3625	20.7006	34.125	41.7269	57.9752	78.4094	77.3164	66.0771	slc4a1a	solute carrier family 4 member 1a (Diego blood group) [Source:ZFIN;Acc:ZDB-GENE-010525-1]
ENSDARG00000103564	47.4742	-1.78127	0.236389	-7.53534	4.87e-14	4.55e-13	35.3634	26.6828	35.3127	17.0625	25.9383	17.5996	86.3955	85.119	97.7941	si:dkeyp-30d6.2	si:dkeyp-30d6.2 [Source:ZFIN;Acc:ZDB-GENE-141222-83]
ENSDARG00000074656	47.5142	-1.29987	0.316852	-4.10245	4.09e-05	0.00016429	15.7171	22.0423	23.1359	36.5625	40.5991	52.7989	74.7793	78.7351	83.2572	ctss2.1	cathepsin S, ortholog2, tandem duplicate 1 [Source:ZFIN;Acc:ZDB-GENE-050522-559]
ENSDARG00000103937	47.5602	-1.2249	0.263663	-4.64571	3.39e-06	1.58e-05	18.3366	26.6828	24.3536	37.7813	41.7269	47.6225	81.3134	70.9325	79.2925	ndrg4	NDRG family member 4 [Source:ZFIN;Acc:ZDB-GENE-060512-226]
ENSDARG00000112045	47.5637	-1.08496	0.437637	-2.47912	0.0131706	0.0321106	26.1951	20.8822	9.74145	56.0625	42.8546	51.7636	64.6151	58.1647	97.7941	AXL	AXL receptor tyrosine kinase [Source:NCBI gene;Acc:100330721]
ENSDARG00000011449	47.6049	-2.1587	0.25057	-8.61515	6.99e-18	8.1e-17	27.5049	19.722	18.2652	30.4688	27.0661	10.3527	100.19	95.7589	99.1157	fes	FES proto-oncogene, tyrosine kinase [Source:ZFIN;Acc:ZDB-GENE-100812-10]
ENSDARG00000068910	47.6695	-1.40558	0.240816	-5.83676	5.32e-09	3.4e-08	23.5756	26.6828	20.7006	31.6875	42.8546	38.3051	94.3817	70.2232	80.6141	nos1	nitric oxide synthase 1 (neuronal) [Source:NCBI gene;Acc:60658]
ENSDARG00000100270	47.6949	-1.89515	0.556771	-3.40383	0.000664492	0.00216576	9.16829	9.28096	6.0884	45.0938	42.8546	37.2698	90.0256	84.4097	105.063	FP085414.1	None
ENSDARG00000015780	47.7507	-1.18731	0.189561	-6.26348	3.76e-10	2.66e-09	27.5049	29.003	35.3127	34.125	40.5991	34.164	71.8753	75.8978	81.2748	ankrd46b	ankyrin repeat domain 46b [Source:NCBI gene;Acc:402888]
ENSDARG00000045834	48.0044	-1.39795	0.237435	-5.88772	3.92e-09	2.54e-08	36.6732	40.6042	40.1835	25.5938	18.0441	25.8818	77.6834	80.1538	87.2218	si:dkey-14d8.7	si:dkey-14d8.7 [Source:ZFIN;Acc:ZDB-GENE-041210-143]
ENSDARG00000024785	48.305	-1.34335	0.214343	-6.2673	3.67e-10	2.59e-09	43.2219	38.284	24.3536	24.375	32.7049	28.9876	74.0533	90.7936	77.971	ctnna2	catenin (cadherin-associated protein), alpha 2 [Source:NCBI gene;Acc:567500]
ENSDARG00000097150	48.3128	-3.55471	0.948252	-3.7487	0.000177754	0.000642293	1.30976	0	7.30609	18.2813	24.8106	11.388	126.326	129.097	116.296	BX005254.4	None
ENSDARG00000056873	48.3393	-1.1156	0.307179	-3.63177	0.000281486	0.000982351	45.8414	48.725	48.7072	19.5	24.8106	21.7407	73.3273	73.7698	78.6318	and3	actinodin3 [Source:ZFIN;Acc:ZDB-GENE-040724-185]
ENSDARG00000070498	48.4569	-1.3512	0.199314	-6.77925	1.21e-11	9.53e-11	23.5756	32.4834	37.7481	32.9063	32.7049	32.0934	70.4232	82.9911	91.1864	phyhiplb	phytanoyl-CoA 2-hydroxylase interacting protein-like b [Source:NCBI gene;Acc:100004913]
ENSDARG00000023174	48.4997	-1.64288	0.400353	-4.10358	4.07e-05	0.000163574	13.0976	12.7613	18.2652	49.9688	42.8546	33.1287	99.4637	83.7004	83.2572	fez1	fasciculation and elongation protein zeta 1 (zygin I) [Source:ZFIN;Acc:ZDB-GENE-040426-2723]
ENSDARG00000016454	48.7076	-1.29048	0.278562	-4.63264	3.61e-06	1.68e-05	45.8414	29.003	43.8365	35.3438	19.1718	24.8465	70.4232	68.8045	101.098	esr2a	estrogen receptor 2a [Source:ZFIN;Acc:ZDB-GENE-030116-2]
ENSDARG00000074217	48.7537	-3.40734	0.444134	-7.67188	1.69e-14	1.63e-13	19.6463	13.9214	21.9183	8.53126	2.25551	4.14109	115.436	123.423	129.511	si:dkey-188i13.6	si:dkey-188i13.6 [Source:ZFIN;Acc:ZDB-GENE-030131-7410]
ENSDARG00000059826	48.9182	-1.27048	0.23994	-5.29499	1.19e-07	6.59e-07	26.1951	31.3232	38.9658	19.5	39.4714	43.4814	67.5192	87.247	86.561	crtac1a	cartilage acidic protein 1a [Source:ZFIN;Acc:ZDB-GENE-030131-9704]
ENSDARG00000013422	49.0185	-1.09727	0.276784	-3.96436	7.36e-05	0.000284179	32.7439	29.003	21.9183	43.875	58.6432	26.9171	71.8753	80.8631	75.3279	slc8a1a	solute carrier family 8 member 1a [Source:ZFIN;Acc:ZDB-GENE-050809-1]
ENSDARG00000096270	49.3899	-2.72152	0.303472	-8.96794	3.02e-19	3.75e-18	26.1951	23.2024	23.1359	14.625	7.89427	9.31745	121.244	118.457	100.437	BX548046.2	None
ENSDARG00000079276	49.4001	-1.26415	0.297012	-4.25624	2.08e-05	8.73e-05	20.9561	25.5226	20.7006	51.1875	41.7269	41.4109	98.0117	73.0605	72.024	ube2ql1	ubiquitin-conjugating enzyme E2Q family-like 1 [Source:ZFIN;Acc:ZDB-GENE-030131-8137]
ENSDARG00000059596	49.5711	-1.13077	0.20761	-5.4466	5.13e-08	2.95e-07	30.1244	46.4048	28.0067	31.6875	31.5771	44.5167	73.3273	85.8284	74.6671	clip2	CAP-GLY domain containing linker protein 2 [Source:ZFIN;Acc:ZDB-GENE-100727-3]
ENSDARG00000102690	49.6192	-1.35638	0.240036	-5.65071	1.6e-08	9.69e-08	37.9829	33.6435	46.2719	19.5	36.0881	22.776	89.2996	83.7004	77.3102	rims2b	regulating synaptic membrane exocytosis 2b [Source:ZFIN;Acc:ZDB-GENE-060503-893]
ENSDARG00000058820	49.6389	-2.77895	0.216707	-12.8235	1.21e-37	2.93e-36	18.3366	16.2417	18.2652	15.8438	12.4053	19.6702	119.066	119.876	107.045	bin1b	bridging integrator 1b [Source:ZFIN;Acc:ZDB-GENE-030425-1]
ENSDARG00000027903	49.7703	-1.82414	0.258411	-7.05905	1.68e-12	1.42e-11	17.0268	19.722	19.4829	40.2188	30.4493	34.164	108.902	90.0843	87.8825	adamtsl3	ADAMTS-like 3 [Source:ZFIN;Acc:ZDB-GENE-121030-8]
ENSDARG00000068484	49.7718	-1.03895	0.226686	-4.58322	4.58e-06	2.1e-05	28.8146	24.3625	35.3127	45.0938	37.2159	49.6931	74.7793	68.0952	84.5787	CABZ01100185.1	None
ENSDARG00000040528	49.7744	-1.24411	0.368496	-3.3762	0.000734949	0.00237413	20.9561	13.9214	25.5713	49.9688	37.2159	56.94	90.7516	77.3164	75.3279	lgals3bpb	lectin, galactoside-binding, soluble, 3 binding protein b [Source:NCBI gene;Acc:405809]
ENSDARG00000026387	49.8067	-1.27746	0.245518	-5.20312	1.96e-07	1.06e-06	48.461	44.0846	35.3127	26.8125	27.0661	21.7407	76.2313	78.0258	90.5256	pip4p1b	phosphatidylinositol-4,5-bisphosphate 4-phosphatase 1b [Source:NCBI gene;Acc:553253]
ENSDARG00000035601	50.1455	-1.62513	0.335833	-4.83911	1.3e-06	6.39e-06	18.3366	18.5619	19.4829	25.5938	42.8546	51.7636	90.0256	101.434	83.2572	dao.3	D-amino-acid oxidase, tandem duplicate 3 [Source:ZFIN;Acc:ZDB-GENE-040426-1894]
ENSDARG00000104472	50.1567	-1.8462	0.288453	-6.40036	1.55e-10	1.13e-09	43.2219	34.8036	28.0067	20.7188	13.533	21.7407	108.902	97.8869	82.5964	si:ch211-39i2.2	si:ch211-39i2.2 [Source:ZFIN;Acc:ZDB-GENE-041008-126]
ENSDARG00000051814	50.1795	-1.05882	0.278276	-3.80494	0.000141841	0.000521592	36.6732	49.8852	49.9249	30.4688	34.9604	19.6702	68.2452	95.0496	66.7379	ptprz1a	protein tyrosine phosphatase receptor type Z1a [Source:ZFIN;Acc:ZDB-GENE-090406-1]
ENSDARG00000094272	50.2122	-1.47965	0.192039	-7.70494	1.31e-14	1.27e-13	27.5049	30.1631	37.7481	28.0313	38.3436	26.9171	84.9435	94.3403	83.9179	map3k19	mitogen-activated protein kinase kinase kinase 19 [Source:ZFIN;Acc:ZDB-GENE-081104-140]
ENSDARG00000035610	50.5301	-1.16654	0.192704	-6.05354	1.42e-09	9.52e-09	31.4341	29.003	38.9658	30.4688	37.2159	46.5873	79.8614	77.3164	83.9179	zgc:113208	zgc:113208 [Source:ZFIN;Acc:ZDB-GENE-050417-450]
ENSDARG00000101393	50.6599	-1.31831	0.213769	-6.16698	6.96e-10	4.81e-09	27.5049	30.1631	31.6597	46.3125	36.0881	31.0582	92.9296	91.503	68.7202	si:dkey-31g6.6	si:dkey-31g6.6 [Source:ZFIN;Acc:ZDB-GENE-110209-1]
ENSDARG00000073961	50.7201	-3.80002	0.289731	-13.1157	2.68e-39	6.8e-38	6.54878	8.12084	8.52377	14.625	6.76652	12.4233	135.764	155.342	108.366	si:ch211-160j14.2	si:ch211-160j14.2 [Source:ZFIN;Acc:ZDB-GENE-091118-113]
ENSDARG00000099186	50.8134	-1.13452	0.251455	-4.51182	6.43e-06	2.89e-05	32.7439	44.0846	56.0133	29.25	30.4493	25.8818	75.5053	70.2232	93.1687	slc1a5	solute carrier family 1 member 5 [Source:ZFIN;Acc:ZDB-GENE-070501-4]
ENSDARG00000040942	50.8334	-4.69312	0.424025	-11.068	1.79e-28	3.3e-27	2.61951	1.16012	2.43536	15.8438	5.63877	5.17636	121.97	135.481	167.175	pnp6	purine nucleoside phosphorylase 6 [Source:ZFIN;Acc:ZDB-GENE-040426-1800]
ENSDARG00000078448	50.8355	-3.55556	0.360943	-9.85075	6.8e-23	9.97e-22	5.23902	5.8006	4.87072	24.375	13.533	12.4233	137.216	120.585	133.476	gpr137ba	G protein-coupled receptor 137Ba [Source:ZFIN;Acc:ZDB-GENE-100721-1]
ENSDARG00000053010	51.1399	-1.57132	0.252532	-6.22226	4.9e-10	3.43e-09	30.1244	26.6828	21.9183	20.7188	38.3436	46.5873	87.1215	83.7004	105.063	lpcat2	lysophosphatidylcholine acyltransferase 2 [Source:NCBI gene;Acc:553683]
ENSDARG00000037963	51.271	-1.08833	0.190391	-5.71625	1.09e-08	6.73e-08	30.1244	32.4834	34.0951	40.2188	40.5991	45.552	71.8753	86.5377	79.9533	nek6	NIMA-related kinase 6 [Source:ZFIN;Acc:ZDB-GENE-040724-133]
ENSDARG00000056156	51.3332	-1.33305	0.339831	-3.92269	8.76e-05	0.000333921	20.9561	15.0816	25.5713	45.0938	49.6212	47.6225	76.9574	97.1776	83.9179	npdc1b	neural proliferation, differentiation and control, 1b [Source:ZFIN;Acc:ZDB-GENE-140106-58]
ENSDARG00000045219	51.513	-1.39992	0.298166	-4.69512	2.66e-06	1.26e-05	22.2658	22.0423	19.4829	43.875	42.8546	48.6578	99.4637	83.7004	81.2748	dkk1b	dickkopf WNT signaling pathway inhibitor 1b [Source:ZFIN;Acc:ZDB-GENE-990708-5]
ENSDARG00000037924	51.746	-1.03142	0.197674	-5.21777	1.81e-07	9.8e-07	45.8414	32.4834	41.4012	36.5625	37.2159	37.2698	63.1631	86.5377	85.2395	gna13b	guanine nucleotide binding protein (G protein), alpha 13b [Source:ZFIN;Acc:ZDB-GENE-030131-8277]
ENSDARG00000076768	51.7705	-1.61614	0.194442	-8.31168	9.44e-17	1.03e-15	35.3634	37.1238	29.2243	24.375	23.6828	34.164	90.7516	100.724	90.5256	reps2	RALBP1 associated Eps domain containing 2 [Source:ZFIN;Acc:ZDB-GENE-130415-3]
ENSDARG00000074319	51.8809	-1.01077	0.213749	-4.72876	2.26e-06	1.08e-05	27.5049	33.6435	40.1835	52.4063	38.3436	40.3756	82.0394	64.5486	87.8825	sall1a	spalt-like transcription factor 1a [Source:ZFIN;Acc:ZDB-GENE-020228-2]
ENSDARG00000115982	52.1343	-1.27868	0.1969	-6.49404	8.36e-11	6.22e-10	20.9561	35.9637	38.9658	39	34.9604	41.4109	90.7516	87.247	79.9533	CABZ01011673.1	None
ENSDARG00000103556	52.2141	-3.56281	0.26765	-13.3115	1.99e-40	5.21e-39	15.7171	12.7613	3.65304	14.625	7.89427	13.4585	129.956	148.958	122.903	si:ch211-218g23.6	si:ch211-218g23.6 [Source:ZFIN;Acc:ZDB-GENE-141216-449]
ENSDARG00000092427	52.2184	-8.05192	0.836296	-9.62808	6.09e-22	8.63e-21	0	0	0	1.21875	0	2.07054	148.833	154.633	163.21	si:dkey-24c2.7	si:dkey-24c2.7 [Source:ZFIN;Acc:ZDB-GENE-070912-474]
ENSDARG00000062222	52.3284	-1.44371	0.23509	-6.1411	8.19e-10	5.63e-09	36.6732	30.1631	24.3536	53.625	30.4493	24.8465	88.5736	95.0496	87.2218	mxra8a	matrix-remodelling associated 8a [Source:ZFIN;Acc:ZDB-GENE-060503-671]
ENSDARG00000033361	52.3947	-2.16722	0.233704	-9.27336	1.8e-20	2.39e-19	30.1244	31.3232	12.1768	26.8125	16.9163	27.9524	110.354	103.561	112.331	asl	argininosuccinate lyase [Source:ZFIN;Acc:ZDB-GENE-040426-1152]
ENSDARG00000035677	52.4185	-1.91026	0.223783	-8.5362	1.39e-17	1.59e-16	36.6732	18.5619	19.4829	23.1563	32.7049	33.1287	99.4637	112.783	95.8118	bmp8a	bone morphogenetic protein 8a [Source:ZFIN;Acc:ZDB-GENE-030912-13]
ENSDARG00000011370	52.465	-1.04371	0.227871	-4.58026	4.64e-06	2.13e-05	52.3902	33.6435	28.0067	41.4375	49.6212	27.9524	84.9435	70.9325	83.2572	fyna	FYN proto-oncogene, Src family tyrosine kinase a [Source:NCBI gene;Acc:373872]
ENSDARG00000060854	52.5903	-1.08071	0.207231	-5.21502	1.84e-07	9.93e-07	36.6732	30.1631	28.0067	45.0938	45.1101	44.5167	87.1215	87.247	69.381	kctd3	potassium channel tetramerization domain containing 3 [Source:ZFIN;Acc:ZDB-GENE-060503-169]
ENSDARG00000002037	52.6284	-2.75888	0.258059	-10.6909	1.12e-26	1.92e-25	18.3366	30.1631	14.6122	13.4063	20.2996	11.388	108.902	137.609	118.939	pfkfb2b	6-phosphofructo-2-kinase/fructose-2,6-biphosphatase 2b [Source:ZFIN;Acc:ZDB-GENE-120222-1]
ENSDARG00000060094	52.8345	-1.35178	0.278769	-4.8491	1.24e-06	6.1e-06	56.3195	44.0846	37.7481	21.9375	23.6828	25.8818	82.0394	88.6657	95.151	ptgis	prostaglandin I2 (prostacyclin) synthase [Source:NCBI gene;Acc:559148]
ENSDARG00000007788	53.0639	-1.26962	0.256749	-4.94498	7.62e-07	3.85e-06	23.5756	42.9244	34.0951	29.25	55.2599	31.0582	90.7516	70.2232	100.437	atp2b1b	ATPase plasma membrane Ca2+ transporting 1b [Source:ZFIN;Acc:ZDB-GENE-080409-1]
ENSDARG00000030106	53.1545	-2.02351	0.370141	-5.46687	4.58e-08	2.65e-07	17.0268	11.6012	13.3945	35.3438	38.3436	41.4109	98.0117	104.98	118.278	stmn4	stathmin-like 4 [Source:ZFIN;Acc:ZDB-GENE-040426-2732]
ENSDARG00000115925	53.2007	-1.97909	0.23012	-8.60026	7.95e-18	9.19e-17	17.0268	22.0423	26.789	23.1563	32.7049	38.3051	103.094	119.876	95.8118	htr2b	5-hydroxytryptamine (serotonin) receptor 2B, G protein-coupled [Source:ZFIN;Acc:ZDB-GENE-081022-57]
ENSDARG00000101482	53.2783	-1.43261	0.198544	-7.21557	5.37e-13	4.68e-12	26.1951	41.7643	25.5713	34.125	41.7269	34.164	95.8337	82.9911	97.1333	hk2	hexokinase 2 [Source:ZFIN;Acc:ZDB-GENE-040426-2017]
ENSDARG00000004472	53.3481	-1.66551	0.241753	-6.8893	5.61e-12	4.55e-11	22.2658	25.5226	20.7006	40.2188	33.8326	42.4462	86.3955	95.7589	112.992	atat1	alpha tubulin acetyltransferase 1 [Source:NCBI gene;Acc:406389]
ENSDARG00000074719	53.4363	-5.82464	0.420711	-13.8447	1.37e-43	3.86e-42	2.61951	1.16012	4.87072	2.4375	0	5.17636	146.655	166.691	151.317	rab38c	RAB38c, member of RAS oncogene family [Source:ZFIN;Acc:ZDB-GENE-091118-91]
ENSDARG00000117105	53.5713	-1.27014	0.189748	-6.6938	2.17e-11	1.69e-10	43.2219	27.8429	42.6188	29.25	41.7269	34.164	87.8475	92.2123	83.2572	CR749775.3	None
ENSDARG00000019949	53.6158	-1.58665	0.185275	-8.56376	1.09e-17	1.26e-16	26.1951	32.4834	28.0067	34.125	41.7269	30.0229	95.1077	95.7589	99.1157	serpinh1b	serpin peptidase inhibitor, clade H (heat shock protein 47), member 1b [Source:ZFIN;Acc:ZDB-GENE-990415-93]
ENSDARG00000062531	53.7662	-1.6753	0.270347	-6.19687	5.76e-10	4.01e-09	27.5049	19.722	20.7006	51.1875	36.0881	31.0582	103.82	109.236	84.5787	mapk8ip3	mitogen-activated protein kinase 8 interacting protein 3 [Source:ZFIN;Acc:ZDB-GENE-090303-6]
ENSDARG00000044261	53.8206	-2.0886	0.405629	-5.14903	2.62e-07	1.39e-06	37.9829	40.6042	38.9658	9.75001	14.6608	13.4585	119.066	102.852	107.045	si:ch211-243g18.2	si:ch211-243g18.2 [Source:ZFIN;Acc:ZDB-GENE-030131-2830]
ENSDARG00000045628	53.9507	-1.13688	0.239866	-4.73964	2.14e-06	1.03e-05	49.7707	38.284	40.1835	46.3125	33.8326	23.8113	84.2175	67.3859	101.759	rab34a	RAB34, member RAS oncogene family a [Source:ZFIN;Acc:ZDB-GENE-041010-197]
ENSDARG00000052567	53.9824	-1.12968	0.209564	-5.39062	7.02e-08	3.98e-07	23.5756	39.4441	43.8365	51.1875	42.8546	31.0582	87.1215	80.8631	85.9002	tmem35	transmembrane protein 35 [Source:NCBI gene;Acc:791920]
ENSDARG00000087196	54.0058	-1.4473	0.33741	-4.28943	1.79e-05	7.58e-05	41.9122	40.6042	60.884	18.2813	24.8106	19.6702	91.4776	97.8869	90.5256	fibinb	fin bud initiation factor b [Source:NCBI gene;Acc:550571]
ENSDARG00000010423	54.0359	-1.03218	0.215931	-4.78013	1.75e-06	8.48e-06	31.4341	26.6828	42.6188	36.5625	50.7489	51.7636	81.3134	77.3164	87.8825	npsn	nephrosin [Source:ZFIN;Acc:ZDB-GENE-040420-2]
ENSDARG00000079327	54.1504	-1.00901	0.22983	-4.39026	1.13e-05	4.92e-05	53.7	30.1631	48.7072	47.5313	31.5771	32.0934	85.6695	67.3859	90.5256	hmcn2	hemicentin 2 [Source:ZFIN;Acc:ZDB-GENE-030131-9765]
ENSDARG00000105225	54.2158	-1.20705	0.490997	-2.45837	0.0139569	0.0337871	20.9561	11.6012	15.8299	74.3438	50.7489	52.7989	80.5874	87.247	93.8295	KCTD15	potassium channel tetramerization domain containing 15 [Source:HGNC Symbol;Acc:HGNC:23297]
ENSDARG00000096645	54.2226	-5.95592	0.431327	-13.8084	2.27e-43	6.34e-42	1.30976	4.64048	1.21768	3.65625	2.25551	2.07054	169.887	149.668	153.299	si:ch211-131k2.2	si:ch211-131k2.2 [Source:ZFIN;Acc:ZDB-GENE-121214-81]
ENSDARG00000070473	54.4037	-1.9486	0.188469	-10.3391	4.69e-25	7.53e-24	22.2658	29.003	23.1359	29.25	36.0881	26.9171	107.45	107.817	107.706	parp6b	poly (ADP-ribose) polymerase family, member 6b [Source:ZFIN;Acc:ZDB-GENE-080219-1]
ENSDARG00000075759	54.5665	-1.02576	0.229125	-4.47685	7.58e-06	3.37e-05	48.461	32.4834	41.4012	46.3125	43.9824	31.0582	92.9296	94.3403	60.1302	samd4a	sterile alpha motif domain containing 4A [Source:ZFIN;Acc:ZDB-GENE-070720-7]
ENSDARG00000020072	54.7283	-1.32153	0.239041	-5.52847	3.23e-08	1.9e-07	26.1951	32.4834	26.789	40.2188	57.5154	35.1993	92.2036	100.015	81.9356	thbs4b	thrombospondin 4b [Source:NCBI gene;Acc:252850]
ENSDARG00000056087	54.925	-1.03985	0.272868	-3.8108	0.000138516	0.000510332	36.6732	29.003	23.1359	48.75	50.7489	54.8694	102.368	78.7351	70.0417	ecrg4a	ECRG4 augurin precursor a [Source:NCBI gene;Acc:791762]
ENSDARG00000079738	55.2698	-1.69851	0.241357	-7.03735	1.96e-12	1.65e-11	18.3366	22.0423	34.0951	41.4375	34.9604	38.3051	87.1215	102.852	118.278	znf219	zinc finger protein 219 [Source:NCBI gene;Acc:102997060]
ENSDARG00000071055	55.3363	-1.50958	0.21263	-7.09957	1.25e-12	1.06e-11	20.9561	38.284	31.6597	37.7813	30.4493	45.552	90.0256	93.6309	109.688	ZNF512B	si:dkey-256k13.2 [Source:ZFIN;Acc:ZDB-GENE-090313-284]
ENSDARG00000044694	55.3609	-2.12117	0.209518	-10.124	4.32e-24	6.67e-23	35.3634	20.8822	26.789	31.6875	21.4273	21.7407	99.4637	121.295	119.6	fybb	FYN binding protein b [Source:ZFIN;Acc:ZDB-GENE-091204-85]
ENSDARG00000021193	55.4291	-1.59488	0.364774	-4.37223	1.23e-05	5.32e-05	18.3366	13.9214	24.3536	46.3125	51.8767	43.4814	88.5736	95.0496	116.956	coro1cb	coronin, actin binding protein, 1Cb [Source:ZFIN;Acc:ZDB-GENE-030131-418]
ENSDARG00000110371	55.6997	-1.64069	0.192016	-8.54455	1.29e-17	1.48e-16	26.1951	26.6828	29.2243	34.125	40.5991	38.3051	111.806	97.8869	96.4726	CABZ01086293.1	None
ENSDARG00000102975	56.01	-2.19882	0.297253	-7.39714	1.39e-13	1.26e-12	14.4073	17.4018	17.0475	25.5938	34.9604	42.4462	114.71	110.655	126.868	nsg2	neuronal vesicle trafficking associated 2 [Source:ZFIN;Acc:ZDB-GENE-030131-3694]
ENSDARG00000040065	56.1341	-2.87999	0.496869	-5.79628	6.78e-09	4.29e-08	10.478	6.96072	3.65304	23.1563	38.3436	24.8465	132.134	125.551	140.083	gja5a	gap junction protein, alpha 5a [Source:ZFIN;Acc:ZDB-GENE-040407-3]
ENSDARG00000044485	56.1531	-1.28317	0.192171	-6.67722	2.44e-11	1.88e-10	35.3634	33.6435	43.8365	46.3125	36.0881	33.1287	96.5597	78.0258	102.42	sall4	spalt-like transcription factor 4 [Source:ZFIN;Acc:ZDB-GENE-060328-2]
ENSDARG00000104255	56.189	-1.10298	0.337872	-3.26448	0.00109664	0.00343943	51.0805	53.3655	63.3194	21.9375	20.2996	34.164	76.2313	100.724	84.5787	arhgap27	Rho GTPase activating protein 27 [Source:ZFIN;Acc:ZDB-GENE-030131-3922]
ENSDARG00000079416	56.6902	-1.51007	0.406523	-3.7146	0.000203522	0.000727611	19.6463	15.0816	18.2652	62.1563	47.3656	47.6225	98.7377	93.6309	107.706	zgc:174895	zgc:174895 [Source:ZFIN;Acc:ZDB-GENE-070928-41]
ENSDARG00000096792	56.8013	-1.49148	0.337784	-4.41549	1.01e-05	4.41e-05	27.5049	15.0816	24.3536	52.4063	45.1101	47.6225	121.244	98.5962	79.2925	BX004999.1	None
ENSDARG00000099031	57.1542	-1.84966	0.250029	-7.3978	1.38e-13	1.25e-12	18.3366	24.3625	23.1359	30.4688	39.4714	46.5873	116.162	112.783	103.08	scn4ba	sodium channel, voltage-gated, type IV, beta a [Source:ZFIN;Acc:ZDB-GENE-070615-18]
ENSDARG00000035350	57.1948	-1.79918	0.332178	-5.4163	6.08e-08	3.47e-07	35.3634	37.1238	56.0133	19.5	25.9383	14.4938	119.066	102.852	104.402	ins	preproinsulin [Source:NCBI gene;Acc:30262]
ENSDARG00000021924	57.2651	-2.68827	0.296789	-9.05785	1.33e-19	1.69e-18	10.478	20.8822	10.9591	35.3438	16.9163	26.9171	119.792	133.353	140.744	hsp70.3	heat shock cognate 70-kd protein, tandem duplicate 3 [Source:ZFIN;Acc:ZDB-GENE-110713-1]
ENSDARG00000062485	57.3584	-1.25504	0.193069	-6.50045	8.01e-11	5.97e-10	28.8146	31.3232	40.1835	40.2188	50.7489	43.4814	96.5597	85.119	99.7764	dock11	dedicator of cytokinesis 11 [Source:ZFIN;Acc:ZDB-GENE-060503-196]
ENSDARG00000103677	57.3859	-1.98545	0.235831	-8.41894	3.8e-17	4.24e-16	30.1244	32.4834	20.7006	41.4375	29.3216	19.6702	120.518	128.388	93.8295	CABZ01008730.1	None
ENSDARG00000040869	57.4875	-2.45608	0.191417	-12.831	1.1e-37	2.66e-36	20.9561	17.4018	24.3536	28.0313	22.5551	24.8465	125.6	124.132	129.511	upp1	uridine phosphorylase 1 [Source:ZFIN;Acc:ZDB-GENE-050306-2]
ENSDARG00000057652	57.5717	-1.09597	0.266219	-4.11679	3.84e-05	0.000155173	23.5756	33.6435	42.6188	59.7188	58.6432	32.0934	93.6556	92.9216	81.2748	dbpb	D site albumin promoter binding protein b [Source:ZFIN;Acc:ZDB-GENE-100922-6]
ENSDARG00000036442	57.7432	-1.02762	0.319624	-3.21509	0.00130402	0.00402052	28.8146	19.722	34.0951	64.5938	50.7489	59.0105	90.7516	79.4444	92.5079	atp11c	ATPase phospholipid transporting 11C [Source:ZFIN;Acc:ZDB-GENE-030616-51]
ENSDARG00000086458	57.9904	-2.0963	0.200261	-10.4678	1.21e-25	2e-24	17.0268	24.3625	26.789	30.4688	30.4493	36.2345	110.354	122.004	124.225	hdac10	histone deacetylase 10 [Source:NCBI gene;Acc:327253]
ENSDARG00000037587	58.032	-1.5891	0.475224	-3.34389	0.000826113	0.00264877	10.478	20.8822	14.6122	52.4063	63.1542	46.5873	84.9435	114.911	114.313	SYNPR	si:dkey-30j16.3 [Source:ZFIN;Acc:ZDB-GENE-141212-294]
ENSDARG00000013855	58.0499	-3.39676	0.225218	-15.0821	2.12e-51	7.18e-50	17.0268	12.7613	10.9591	14.625	18.0441	10.3527	151.737	137.609	149.334	slc12a3	solute carrier family 12 member 3 [Source:ZFIN;Acc:ZDB-GENE-030131-9505]
ENSDARG00000086272	58.3216	-1.19898	0.179569	-6.67698	2.44e-11	1.88e-10	41.9122	40.6042	41.4012	32.9063	40.5991	46.5873	105.998	83.7004	91.1864	si:dkey-4p15.5	si:dkey-4p15.5 [Source:ZFIN;Acc:ZDB-GENE-121214-193]
ENSDARG00000025034	58.7979	-1.83221	0.529243	-3.46194	0.000536295	0.00177653	6.54878	9.28096	23.1359	48.75	46.2379	55.9047	116.162	103.561	119.6	syngr3b	synaptogyrin 3b [Source:ZFIN;Acc:ZDB-GENE-070822-6]
ENSDARG00000058117	58.8056	-1.66176	0.469164	-3.54195	0.000397175	0.00134948	22.2658	10.4411	13.3945	51.1875	45.1101	62.1163	111.806	108.527	104.402	snap25b	synaptosome associated protein 25b [Source:NCBI gene;Acc:30711]
ENSDARG00000033296	58.8246	-1.49024	0.540121	-2.7591	0.00579616	0.0154589	13.0976	11.6012	15.8299	60.9375	40.5991	77.6454	94.3817	104.98	110.349	gpr37b	G protein-coupled receptor 37b [Source:ZFIN;Acc:ZDB-GENE-041210-264]
ENSDARG00000061864	58.93	-1.1021	0.193827	-5.68596	1.3e-08	7.97e-08	31.4341	47.5649	42.6188	42.6563	33.8326	56.94	86.3955	95.7589	93.1687	hdlbpb	high density lipoprotein binding protein b [Source:ZFIN;Acc:ZDB-GENE-030131-6822]
ENSDARG00000098990	59.0687	-1.51623	0.412031	-3.6799	0.000233323	0.000826536	22.2658	27.8429	9.74145	57.2813	47.3656	53.8342	94.3817	99.3055	119.6	AP1S2	zgc:162858 [Source:ZFIN;Acc:ZDB-GENE-030131-7909]
ENSDARG00000003655	59.1185	-1.46755	0.257621	-5.69655	1.22e-08	7.53e-08	48.461	17.4018	29.2243	37.7813	40.5991	49.6931	111.806	99.3055	97.7941	tmem59l	transmembrane protein 59-like [Source:ZFIN;Acc:ZDB-GENE-040426-2651]
ENSDARG00000068874	59.1335	-2.4019	0.226251	-10.6161	2.51e-26	4.24e-25	27.5049	33.6435	15.8299	17.0625	24.8106	26.9171	120.518	148.958	116.956	PTCHD3	si:ch211-250m6.7 [Source:ZFIN;Acc:ZDB-GENE-041210-239]
ENSDARG00000105452	59.2119	-1.08486	0.224582	-4.83058	1.36e-06	6.66e-06	41.9122	24.3625	58.4487	51.1875	40.5991	42.4462	87.1215	84.4097	102.42	plxna1a	plexin A1a [Source:ZFIN;Acc:ZDB-GENE-140106-137]
ENSDARG00000058556	59.6487	-1.87088	0.269986	-6.92955	4.22e-12	3.46e-11	32.7439	52.2054	38.9658	24.375	18.0441	23.8113	117.614	112.783	116.296	muc5.2	mucin 5.2 [Source:ZFIN;Acc:ZDB-GENE-121108-1]
ENSDARG00000037804	59.8877	-1.1992	0.195366	-6.13821	8.35e-10	5.73e-09	30.1244	37.1238	35.3127	52.4063	54.1322	41.4109	89.2996	100.724	98.4549	phlda3	pleckstrin homology-like domain, family A, member 3 [Source:NCBI gene;Acc:368779]
ENSDARG00000093954	60.0456	-1.20991	0.249079	-4.85752	1.19e-06	5.86e-06	30.1244	40.6042	21.9183	54.8438	49.6212	52.7989	94.3817	104.271	91.8472	si:dkey-9i23.16	si:dkey-9i23.16 [Source:ZFIN;Acc:ZDB-GENE-090313-362]
ENSDARG00000079784	60.2084	-1.28093	0.174195	-7.35344	1.93e-13	1.74e-12	40.6024	32.4834	46.2719	34.125	48.4934	42.4462	103.094	97.8869	96.4726	si:ch211-235o23.1	si:ch211-235o23.1 [Source:NCBI gene;Acc:570302]
ENSDARG00000088073	60.371	-1.57653	0.371474	-4.24399	2.2e-05	9.2e-05	22.2658	23.2024	14.6122	54.8438	53.0044	49.6931	93.6556	117.748	114.313	fam110b	family with sequence similarity 110 member B [Source:NCBI gene;Acc:573995]
ENSDARG00000005453	60.4193	-1.19429	0.223124	-5.35257	8.67e-08	4.86e-07	32.7439	34.8036	29.2243	47.5313	46.2379	62.1163	100.916	95.0496	95.151	foxp2	forkhead box P2 [Source:ZFIN;Acc:ZDB-GENE-041203-2]
ENSDARG00000015793	60.4577	-2.17839	0.181306	-12.015	2.96e-33	6.35e-32	32.7439	30.1631	28.0067	26.8125	22.5551	26.9171	125.6	119.167	132.154	creb3l1	cAMP responsive element binding protein 3-like 1 [Source:ZFIN;Acc:ZDB-GENE-030219-181]
ENSDARG00000015065	60.7189	-1.95255	0.210657	-9.26887	1.88e-20	2.5e-19	41.9122	35.9637	35.3127	23.1563	23.6828	26.9171	103.094	126.26	130.172	c4	complement component 4 [Source:ZFIN;Acc:ZDB-GENE-030131-5697]
ENSDARG00000067984	60.7402	-1.65734	0.307055	-5.39754	6.76e-08	3.84e-07	22.2658	25.5226	18.2652	45.0938	47.3656	52.7989	123.422	103.561	108.366	gas1b	growth arrest-specific 1b [Source:ZFIN;Acc:ZDB-GENE-050302-79]
ENSDARG00000037921	60.8296	-1.49939	0.230857	-6.49489	8.31e-11	6.19e-10	44.5317	29.003	26.789	52.4063	33.8326	40.3756	129.23	101.434	89.8649	gng13b	guanine nucleotide binding protein (G protein), gamma 13b [Source:ZFIN;Acc:ZDB-GENE-040718-97]
ENSDARG00000030839	61.1492	-1.65048	0.278094	-5.93497	2.94e-09	1.93e-08	51.0805	41.7643	47.4896	28.0313	27.0661	19.6702	90.7516	125.551	118.939	tescb	tescalcin b [Source:ZFIN;Acc:ZDB-GENE-040426-1903]
ENSDARG00000024276	61.197	-1.68939	0.412545	-4.09504	4.22e-05	0.00016928	24.8854	12.7613	15.8299	53.625	47.3656	55.9047	111.08	116.329	112.992	pcbp4	poly(rC) binding protein 4 [Source:ZFIN;Acc:ZDB-GENE-040426-2122]
ENSDARG00000088595	61.2803	-2.46935	0.250427	-9.86058	6.17e-23	9.06e-22	17.0268	12.7613	25.5713	28.0313	25.9383	36.2345	116.888	139.737	149.334	crispld2	cysteine-rich secretory protein LCCL domain containing 2 [Source:ZFIN;Acc:ZDB-GENE-130131-1]
ENSDARG00000105210	61.3172	-3.65207	0.408026	-8.95058	3.54e-19	4.38e-18	11.7878	22.0423	24.3536	7.3125	3.38326	7.24691	169.887	172.366	133.476	etf1a	eukaryotic translation termination factor 1a [Source:ZFIN;Acc:ZDB-GENE-080218-14]
ENSDARG00000076834	61.9434	-1.04912	0.220059	-4.76746	1.87e-06	9.01e-06	35.3634	33.6435	37.7481	58.5	59.7709	48.6578	96.5597	80.8631	106.384	LRRC75A	si:dkey-151p21.7 [Source:ZFIN;Acc:ZDB-GENE-131127-289]
ENSDARG00000045557	62.2044	-1.84195	0.207151	-8.89184	6.01e-19	7.36e-18	37.9829	44.0846	38.9658	26.8125	32.7049	20.7054	113.258	118.457	126.868	socs2	suppressor of cytokine signaling 2 [Source:ZFIN;Acc:ZDB-GENE-041210-171]
ENSDARG00000006065	62.3769	-1.22906	0.450771	-2.72657	0.00639964	0.0169038	22.2658	22.0423	14.6122	71.9063	62.0264	65.2222	99.4637	101.434	102.42	znf385b	zinc finger protein 385B [Source:NCBI gene;Acc:368405]
ENSDARG00000089009	62.7613	-1.2439	0.1981	-6.27914	3.4e-10	2.41e-09	37.9829	35.9637	29.2243	47.5313	58.6432	48.6578	100.916	102.852	103.08	frmpd1b	FERM and PDZ domain containing 1b [Source:ZFIN;Acc:ZDB-GENE-140328-1]
ENSDARG00000104637	62.7848	-1.79283	0.184227	-9.73164	2.21e-22	3.19e-21	41.9122	26.6828	32.8774	39	32.7049	34.164	104.546	126.969	126.207	fam219b	family with sequence similarity 219 member B [Source:ZFIN;Acc:ZDB-GENE-050327-82]
ENSDARG00000057108	62.8281	-1.453	0.361724	-4.01686	5.9e-05	0.000231038	15.7171	24.3625	32.8774	40.2188	56.3877	68.328	104.546	101.434	121.582	serpine3	serpin peptidase inhibitor, clade E (nexin, plasminogen activator inhibitor type 1), member 3 [Source:NCBI gene;Acc:556612]
ENSDARG00000009026	62.8455	-1.25143	0.372261	-3.36171	0.00077461	0.00249325	30.1244	15.0816	30.442	69.4688	49.6212	63.1516	101.642	104.98	101.098	ank2a	ankyrin 2a, neuronal [Source:ZFIN;Acc:ZDB-GENE-111215-3]
ENSDARG00000054827	62.9158	-1.9507	0.182636	-10.6808	1.25e-26	2.13e-25	30.1244	37.1238	20.7006	39	32.7049	33.1287	128.504	122.713	122.243	ssuh2.4	ssu-2 homolog, tandem duplicate 4 [Source:ZFIN;Acc:ZDB-GENE-070424-72]
ENSDARG00000020746	62.9725	-1.74475	0.19983	-8.73115	2.52e-18	3e-17	31.4341	30.1631	23.1359	49.9688	41.7269	35.1993	118.34	119.167	117.617	gfi1aa	growth factor independent 1A transcription repressor a [Source:ZFIN;Acc:ZDB-GENE-050522-534]
ENSDARG00000010083	62.9988	-1.32195	0.295056	-4.48032	7.45e-06	3.32e-05	28.8146	37.1238	23.1359	59.7188	54.1322	48.6578	78.4094	131.934	105.063	rbfox3a	RNA binding fox-1 homolog 3a [Source:ZFIN;Acc:ZDB-GENE-111213-1]
ENSDARG00000068409	63.0537	-1.75976	0.369314	-4.76494	1.89e-06	9.12e-06	48.461	39.4441	60.884	23.1563	12.4053	26.9171	117.614	107.108	131.493	vgll4l	vestigial like 4 like [Source:ZFIN;Acc:ZDB-GENE-070112-1682]
ENSDARG00000107526	63.3401	-2.18372	0.186753	-11.6931	1.38e-31	2.83e-30	34.0536	30.1631	31.6597	31.6875	21.4273	25.8818	143.751	130.516	120.921	smkr1	small lysine rich protein 1 [Source:NCBI gene;Acc:103910385]
ENSDARG00000101150	63.3643	-1.20981	0.177989	-6.79712	1.07e-11	8.45e-11	31.4341	42.9244	42.6188	58.5	47.3656	41.4109	100.19	101.434	104.402	RAB19	ras-related protein Rab-19 [Source:NCBI gene;Acc:555645]
ENSDARG00000076870	63.3991	-1.80498	0.175384	-10.2916	7.69e-25	1.22e-23	26.1951	33.6435	35.3127	36.5625	33.8326	41.4109	116.162	130.516	116.956	piezo1	piezo-type mechanosensitive ion channel component 1 [Source:ZFIN;Acc:ZDB-GENE-041111-255]
ENSDARG00000105589	63.5482	-1.23537	0.173642	-7.11449	1.12e-12	9.58e-12	45.8414	48.725	51.1426	43.875	40.5991	33.1287	99.4637	111.364	97.7941	CT030144.2	E3 ubiquitin-protein ligase TRIM39-like [Source:NCBI gene;Acc:100535633]
ENSDARG00000031548	63.6619	-1.36162	0.237829	-5.72521	1.03e-08	6.41e-08	47.1512	22.0423	36.5304	56.0625	38.3436	50.7283	107.45	95.0496	119.6	ephb3a	eph receptor B3a [Source:NCBI gene;Acc:30313]
ENSDARG00000074715	63.6747	-1.62546	0.179116	-9.07487	1.14e-19	1.45e-18	39.2927	25.5226	37.7481	45.0938	41.7269	36.2345	121.97	108.527	116.956	stk17a	serine/threonine kinase 17a [Source:ZFIN;Acc:ZDB-GENE-030131-5556]
ENSDARG00000079293	63.6822	-1.17401	0.182076	-6.44791	1.13e-10	8.36e-10	44.5317	31.3232	40.1835	52.4063	55.2599	45.552	103.82	94.3403	105.723	gdpd4b	glycerophosphodiester phosphodiesterase domain containing 4b [Source:ZFIN;Acc:ZDB-GENE-050309-133]
ENSDARG00000013921	63.6908	-1.18896	0.328754	-3.61655	0.000298553	0.00103663	18.3366	42.9244	26.789	60.9375	66.5375	51.7636	97.2857	113.492	95.151	frya	furry homolog a (Drosophila) [Source:ZFIN;Acc:ZDB-GENE-060510-4]
ENSDARG00000003244	63.698	-1.34643	0.174193	-7.72955	1.08e-14	1.05e-13	39.2927	40.6042	52.3603	46.3125	32.7049	41.4109	98.7377	113.492	108.366	gbp3	guanylate binding protein 3 [Source:ZFIN;Acc:ZDB-GENE-070912-176]
ENSDARG00000112970	63.7093	-1.26575	0.166329	-7.6099	2.74e-14	2.6e-13	41.9122	39.4441	41.4012	49.9688	48.4934	39.3403	95.8337	109.945	107.045	BX571719.3	None
ENSDARG00000038489	63.7212	-2.75548	0.212173	-12.987	1.45e-38	3.61e-37	18.3366	18.5619	23.1359	23.1563	25.9383	21.7407	121.97	166.691	153.96	b3gnt7	UDP-GlcNAc:betaGal beta-1,3-N-acetylglucosaminyltransferase 7 [Source:ZFIN;Acc:ZDB-GENE-021210-4]
ENSDARG00000096365	63.8746	-1.06314	0.211532	-5.0259	5.01e-07	2.59e-06	31.4341	35.9637	48.7072	60.9375	51.8767	51.7636	113.258	85.119	95.8118	si:ch211-195m9.3	si:ch211-195m9.3 [Source:ZFIN;Acc:ZDB-GENE-120215-210]
ENSDARG00000045014	64.2231	-2.37783	0.310863	-7.64911	2.02e-14	1.94e-13	11.7878	16.2417	19.4829	37.7813	37.2159	37.2698	132.86	153.214	132.154	tuba2	tubulin, alpha 2 [Source:ZFIN;Acc:ZDB-GENE-040426-1970]
ENSDARG00000055290	64.606	-1.05727	0.322005	-3.28341	0.00102561	0.00323802	48.461	24.3625	25.5713	63.375	60.8987	62.1163	76.9574	101.434	118.278	mpeg1.1	macrophage expressed 1, tandem duplicate 1 [Source:ZFIN;Acc:ZDB-GENE-030131-7347]
ENSDARG00000022378	64.8499	-1.3338	0.161665	-8.25039	1.58e-16	1.71e-15	45.8414	47.5649	41.4012	45.0938	36.0881	42.4462	105.998	113.492	105.723	mtmr1b	myotubularin related protein 1b [Source:ZFIN;Acc:ZDB-GENE-050327-48]
ENSDARG00000094952	65.0518	-1.10844	0.21057	-5.26397	1.41e-07	7.74e-07	26.1951	40.6042	51.1426	58.5	50.7489	53.8342	110.354	103.561	90.5256	si:ch211-74m13.1	si:ch211-74m13.1 [Source:ZFIN;Acc:ZDB-GENE-081104-12]
ENSDARG00000030364	65.0624	-2.00859	0.264554	-7.59235	3.14e-14	2.97e-13	24.8854	19.722	29.2243	24.375	50.7489	44.5167	140.846	127.679	123.564	angpt1	angiopoietin 1 [Source:ZFIN;Acc:ZDB-GENE-010817-1]
ENSDARG00000095559	65.4005	-4.38122	0.262344	-16.7003	1.3e-62	5.43e-61	10.478	6.96072	7.30609	6.09375	12.4053	8.28218	181.503	165.273	190.302	si:dkey-246j7.1	si:dkey-246j7.1 [Source:ZFIN;Acc:ZDB-GENE-050419-230]
ENSDARG00000010437	65.6139	-1.01379	0.222699	-4.55229	5.31e-06	2.41e-05	49.7707	26.6828	54.7956	45.0938	53.0044	64.1869	89.2996	109.236	98.4549	tent5c	terminal nucleotidyltransferase 5C [Source:NCBI gene;Acc:327154]
ENSDARG00000094732	65.6495	-1.22858	0.176887	-6.94557	3.77e-12	3.09e-11	49.7707	49.8852	56.0133	39	40.5991	37.2698	115.436	106.399	96.4726	mical3b	Danio rerio microtubule associated monooxygenase, calponin and LIM domain containing 3b (mical3b), mRNA. [Source:RefSeq mRNA;Acc:NM_001353875]
ENSDARG00000054583	65.7469	-1.06511	0.378456	-2.81435	0.00488764	0.0132741	79.8951	56.8459	68.1901	17.0625	29.3216	38.3051	94.3817	100.015	107.706	mfsd6b	major facilitator superfamily domain containing 6b [Source:NCBI gene;Acc:447825]
ENSDARG00000071209	65.8365	-1.09301	0.209498	-5.2173	1.82e-07	9.82e-07	48.461	41.7643	46.2719	68.25	31.5771	50.7283	101.642	91.503	112.331	oprl1	opiate receptor-like 1 [Source:ZFIN;Acc:ZDB-GENE-040312-4]
ENSDARG00000103026	66.1603	-1.26024	0.181285	-6.95169	3.61e-12	2.97e-11	35.3634	42.9244	34.0951	49.9688	50.7489	56.94	102.368	111.364	111.67	p3h2	prolyl 3-hydroxylase 2 [Source:ZFIN;Acc:ZDB-GENE-061207-44]
ENSDARG00000056554	66.1968	-1.5737	0.196143	-8.02323	1.03e-15	1.07e-14	26.1951	46.4048	53.578	30.4688	43.9824	38.3051	122.696	119.167	114.974	rap1gap	RAP1 GTPase activating protein [Source:ZFIN;Acc:ZDB-GENE-080402-9]
ENSDARG00000004405	66.3294	-1.05901	0.209861	-5.04625	4.51e-07	2.34e-06	64.178	58.006	52.3603	40.2188	47.3656	31.0582	111.08	92.9216	99.7764	snx10a	sorting nexin 10a [Source:NCBI gene;Acc:403027]
ENSDARG00000074363	66.5505	-2.33088	0.433554	-5.37622	7.61e-08	4.3e-07	15.7171	10.4411	12.1768	46.3125	41.7269	43.4814	156.819	145.412	126.868	TTC9	si:ch211-259k16.3 [Source:ZFIN;Acc:ZDB-GENE-090312-172]
ENSDARG00000030547	66.7691	-1.32614	0.167597	-7.91267	2.52e-15	2.55e-14	36.6732	41.7643	45.0542	39	47.3656	55.9047	109.628	109.236	116.296	rnd1a	Rho family GTPase 1a [Source:ZFIN;Acc:ZDB-GENE-040630-6]
ENSDARG00000007678	66.7774	-1.32355	0.245611	-5.38883	7.09e-08	4.02e-07	34.0536	34.8036	26.789	59.7188	51.8767	59.0105	108.902	123.423	102.42	ttyh3b	tweety family member 3b [Source:NCBI gene;Acc:798421]
ENSDARG00000016695	67.1781	-2.04542	0.201009	-10.1758	2.54e-24	3.97e-23	30.1244	30.1631	19.4829	45.0938	31.5771	40.3756	137.216	139.737	130.833	p2rx1	purinergic receptor P2X, ligand-gated ion channel, 1 [Source:ZFIN;Acc:ZDB-GENE-030319-1]
ENSDARG00000011091	67.4328	-2.45403	0.242786	-10.1078	5.1e-24	7.86e-23	19.6463	18.5619	26.789	28.0313	23.6828	44.5167	161.901	129.807	153.96	drd2b	dopamine receptor D2b [Source:ZFIN;Acc:ZDB-GENE-030910-2]
ENSDARG00000068275	67.5401	-2.23537	0.349438	-6.39705	1.58e-10	1.15e-09	17.0268	13.9214	18.2652	45.0938	41.7269	44.5167	141.572	148.958	136.78	ptx3a	pentraxin 3, long a [Source:ZFIN;Acc:ZDB-GENE-030131-8720]
ENSDARG00000016160	67.672	-1.09619	0.252413	-4.34285	1.41e-05	6.03e-05	28.8146	37.1238	37.7481	63.375	66.5375	60.0458	112.532	106.399	96.4726	gmpr	guanosine monophosphate reductase [Source:ZFIN;Acc:ZDB-GENE-050522-48]
ENSDARG00000070961	67.8827	-1.47911	0.20405	-7.24877	4.21e-13	3.69e-12	44.5317	45.2447	29.2243	51.1875	37.2159	47.6225	142.299	99.3055	114.313	lepr	leptin receptor [Source:ZFIN;Acc:ZDB-GENE-080104-1]
ENSDARG00000110528	67.934	-1.21878	0.250288	-4.86948	1.12e-06	5.53e-06	49.7707	24.3625	36.5304	68.25	51.8767	51.7636	117.614	112.783	98.4549	sypa	synaptophysin a [Source:ZFIN;Acc:ZDB-GENE-031104-2]
ENSDARG00000089223	68.0931	-1.54979	0.310148	-4.99694	5.82e-07	2.99e-06	27.5049	25.5226	24.3536	65.8125	57.5154	47.6225	116.888	132.644	114.974	ngfrb	nerve growth factor receptor b [Source:ZFIN;Acc:ZDB-GENE-070606-2]
ENSDARG00000090963	68.3833	-1.1424	0.291916	-3.91345	9.1e-05	0.000346009	41.9122	31.3232	25.5713	75.5625	62.0264	55.9047	104.546	114.201	104.402	atp6ap1lb	ATPase H+ transporting accessory protein 1 like b [Source:ZFIN;Acc:ZDB-GENE-050208-117]
ENSDARG00000079964	68.5134	-4.76888	0.286439	-16.6489	3.08e-62	1.28e-60	6.54878	12.7613	6.0884	3.65625	4.51101	8.28218	201.106	197.902	175.765	dlx2a	distal-less homeobox 2a [Source:NCBI gene;Acc:30574]
ENSDARG00000059801	68.9016	-2.65625	0.193568	-13.7226	7.43e-43	2.06e-41	32.7439	30.1631	25.5713	18.2813	22.5551	20.7054	146.655	168.819	154.62	pdzd2	PDZ domain containing 2 [Source:ZFIN;Acc:ZDB-GENE-060526-297]
ENSDARG00000071333	69.0963	-1.04033	0.241188	-4.31335	1.61e-05	6.85e-05	55.0097	26.6828	54.7956	42.6563	59.7709	67.2927	106.724	117.748	91.1864	si:ch211-212d10.2	si:ch211-212d10.2 [Source:ZFIN;Acc:ZDB-GENE-050208-516]
ENSDARG00000060452	69.1434	-1.51533	0.211445	-7.16654	7.69e-13	6.64e-12	35.3634	46.4048	32.8774	36.5625	57.5154	46.5873	140.846	127.679	98.4549	sdk2b	sidekick cell adhesion molecule 2b [Source:ZFIN;Acc:ZDB-GENE-030131-8203]
ENSDARG00000032820	69.2227	-1.90117	0.320464	-5.93254	2.98e-09	1.95e-08	19.6463	25.5226	21.9183	43.875	63.1542	42.4462	151.011	121.295	134.137	rxfp2a	relaxin family peptide receptor 2a [Source:ZFIN;Acc:ZDB-GENE-040426-1225]
ENSDARG00000077709	69.2604	-2.78517	0.308735	-9.02123	1.86e-19	2.34e-18	15.7171	29.003	7.30609	23.1563	38.3436	25.8818	158.271	172.366	153.299	iqsec2b	IQ motif and Sec7 domain ArfGEF 2b [Source:ZFIN;Acc:ZDB-GENE-081105-73]
ENSDARG00000105274	69.3258	-1.93816	0.176149	-11.0029	3.7e-28	6.73e-27	26.1951	33.6435	47.4896	30.4688	39.4714	36.2345	137.216	139.737	133.476	CABZ01074130.1	None
ENSDARG00000074223	69.4652	-1.02967	0.26176	-3.93366	8.37e-05	0.000320457	36.6732	29.003	48.7072	54.8438	72.1762	67.2927	120.518	102.143	93.8295	MDFIC	si:ch211-262n1.4 [Source:ZFIN;Acc:ZDB-GENE-070705-162]
ENSDARG00000068369	69.539	-1.05963	0.376485	-2.81455	0.0048846	0.0132694	72.0366	77.728	70.6255	36.5625	29.3216	20.7054	115.436	104.98	98.4549	angptl2b	angiopoietin-like 2b [Source:ZFIN;Acc:ZDB-GENE-050624-1]
ENSDARG00000104235	69.9566	-1.17894	0.184717	-6.38242	1.74e-10	1.26e-09	51.0805	56.8459	51.1426	49.9688	29.3216	56.94	113.258	111.364	109.688	myo5c	myosin VC [Source:ZFIN;Acc:ZDB-GENE-131127-196]
ENSDARG00000114086	70.1146	-1.44575	0.2089	-6.92075	4.49e-12	3.67e-11	34.0536	35.9637	35.3127	56.0625	60.8987	44.5167	114.71	112.073	137.44	DOCK9	zmp:0000001200 [Source:NCBI gene;Acc:566175]
ENSDARG00000092788	70.3642	-2.01774	0.23836	-8.46506	2.56e-17	2.89e-16	23.5756	23.2024	34.0951	29.25	47.3656	50.7283	132.86	146.83	145.37	si:dkey-21e2.15	si:dkey-21e2.15 [Source:ZFIN;Acc:ZDB-GENE-050208-780]
ENSDARG00000100223	70.3742	-1.27992	0.404233	-3.16628	0.00154402	0.00468966	66.7975	77.728	69.4078	20.7188	25.9383	25.8818	110.354	115.62	120.921	gpa33a	glycoprotein A33 (transmembrane), paralog a [Source:ZFIN;Acc:ZDB-GENE-080229-4]
ENSDARG00000096242	70.3745	-1.38189	0.305509	-4.52326	6.09e-06	2.75e-05	53.7	26.6828	45.0542	79.2188	30.4493	40.3756	147.381	102.143	108.366	si:ch211-76l23.4	si:ch211-76l23.4 [Source:ZFIN;Acc:ZDB-GENE-030131-8310]
ENSDARG00000000943	70.3847	-1.31553	0.237603	-5.53665	3.08e-08	1.82e-07	40.6024	29.003	36.5304	65.8125	53.0044	56.94	130.682	99.3055	121.582	dzip1	DAZ interacting zinc finger protein 1 [Source:NCBI gene;Acc:402875]
ENSDARG00000005586	70.4401	-1.0754	0.203529	-5.28378	1.27e-07	6.99e-07	43.2219	52.2054	47.4896	39	60.8987	65.2222	95.8337	98.5962	131.493	zbtb20	zinc finger and BTB domain containing 20 [Source:ZFIN;Acc:ZDB-GENE-070112-1992]
ENSDARG00000078387	70.5334	-2.36193	0.384275	-6.14646	7.92e-10	5.45e-09	48.461	42.9244	40.1835	10.9688	21.4273	14.4938	142.299	166.691	147.352	si:dkey-92i15.4	si:dkey-92i15.4 [Source:ZFIN;Acc:ZDB-GENE-030131-8422]
ENSDARG00000069044	70.7815	-2.58147	0.240416	-10.7375	6.78e-27	1.17e-25	30.1244	20.8822	42.6188	28.0313	18.0441	20.7054	148.107	185.134	143.387	agpat4	1-acylglycerol-3-phosphate O-acyltransferase 4 (lysophosphatidic acid acyltransferase, delta) [Source:ZFIN;Acc:ZDB-GENE-040426-1924]
ENSDARG00000057374	70.8742	-1.81116	0.2145	-8.44363	3.08e-17	3.45e-16	49.7707	48.725	23.1359	42.6563	29.3216	38.3051	123.422	150.377	132.154	sfxn3	sideroflexin 3 [Source:ZFIN;Acc:ZDB-GENE-070112-2092]
ENSDARG00000006356	70.9327	-1.87075	0.479886	-3.89832	9.69e-05	0.000366204	15.7171	18.5619	13.3945	42.6563	64.282	70.3985	139.394	151.086	122.903	slc18a3a	solute carrier family 18 member 3a [Source:NCBI gene;Acc:559347]
ENSDARG00000005023	71.046	-1.17547	0.250328	-4.69572	2.66e-06	1.26e-05	28.8146	56.8459	34.0951	58.5	49.6212	71.4338	117.614	122.713	99.7764	fkbp9	FKBP prolyl isomerase 9 [Source:ZFIN;Acc:ZDB-GENE-040801-23]
ENSDARG00000017354	71.0614	-1.23724	0.16435	-7.52809	5.15e-14	4.8e-13	56.3195	49.8852	57.231	46.3125	48.4934	36.2345	113.258	114.201	117.617	epha2a	eph receptor A2 a [Source:ZFIN;Acc:ZDB-GENE-990415-63]
ENSDARG00000103184	71.0808	-2.45302	0.506024	-4.84764	1.25e-06	6.14e-06	11.7878	13.9214	7.30609	35.3438	59.7709	42.4462	159.723	147.54	161.889	PAMR1	si:ch211-102l7.3 [Source:ZFIN;Acc:ZDB-GENE-161017-116]
ENSDARG00000028306	71.0825	-1.56791	0.374351	-4.18835	2.81e-05	0.000115968	39.2927	18.5619	18.2652	67.0313	55.2599	59.0105	141.572	119.167	121.582	prph	peripherin [Source:ZFIN;Acc:ZDB-GENE-990415-207]
ENSDARG00000093480	71.3933	-1.48031	0.234131	-6.3226	2.57e-10	1.84e-09	23.5756	44.0846	40.1835	46.3125	54.1322	59.0105	102.368	134.772	138.101	pamr1	peptidase domain containing associated with muscle regeneration 1 [Source:ZFIN;Acc:ZDB-GENE-100422-12]
ENSDARG00000070434	71.489	-1.70396	0.204635	-8.32685	8.3e-17	9.11e-16	55.0097	40.6042	51.1426	35.3438	30.4493	33.1287	151.737	118.457	127.529	rhov	ras homolog family member V [Source:ZFIN;Acc:ZDB-GENE-031002-10]
ENSDARG00000089354	71.594	-1.08951	0.287323	-3.79191	0.000149492	0.000547909	23.5756	45.2447	56.0133	42.6563	60.8987	82.8218	115.436	110.655	107.045	tspan4a	tetraspanin 4a [Source:ZFIN;Acc:ZDB-GENE-040718-38]
ENSDARG00000103802	71.7742	-1.32212	0.193477	-6.83347	8.29e-12	6.62e-11	36.6732	42.9244	35.3127	57.2813	53.0044	61.0811	108.176	122.004	129.511	si:ch73-389b16.2	si:ch73-389b16.2 [Source:ZFIN;Acc:ZDB-GENE-050411-113]
ENSDARG00000108535	72.0301	-1.41223	0.393853	-3.58569	0.000336189	0.00115781	22.2658	22.0423	28.0067	60.9375	81.1983	63.1516	124.148	126.26	120.26	CABZ01072077.1	neuroblast differentiation-associated protein AHNAK-like [Source:NCBI gene;Acc:795051]
ENSDARG00000088641	72.0427	-2.22099	0.298405	-7.44286	9.85e-14	9.03e-13	20.9561	32.4834	19.4829	32.9063	53.0044	35.1993	108.902	152.505	192.945	grn2	granulin 2 [Source:ZFIN;Acc:ZDB-GENE-050522-264]
ENSDARG00000073857	72.0639	-1.06442	0.196191	-5.42543	5.78e-08	3.31e-07	51.0805	52.2054	51.1426	53.625	71.0485	38.3051	101.642	100.015	129.511	klf7a	Kruppel-like factor 7a [Source:ZFIN;Acc:ZDB-GENE-050522-276]
ENSDARG00000055731	72.1989	-1.14861	0.287594	-3.99388	6.5e-05	0.000253142	47.1512	81.2084	71.8432	39	37.2159	32.0934	100.19	124.132	116.956	si:dkeyp-69e1.8	si:dkeyp-69e1.8 [Source:ZFIN;Acc:ZDB-GENE-070912-676]
ENSDARG00000014050	72.3552	-1.09199	0.191335	-5.70725	1.15e-08	7.08e-08	51.0805	45.2447	34.0951	64.5938	60.8987	59.0105	113.258	101.434	121.582	ngfb	nerve growth factor b (beta polypeptide) [Source:NCBI gene;Acc:58133]
ENSDARG00000041947	72.4693	-1.69965	0.547552	-3.10409	0.00190865	0.00568664	65.4878	74.2477	65.7548	9.75001	19.1718	14.4938	134.312	136.19	132.815	styk1b	serine/threonine/tyrosine kinase 1b [Source:ZFIN;Acc:ZDB-GENE-030131-3435]
ENSDARG00000039273	72.5386	-1.0679	0.183774	-5.81095	6.21e-09	3.95e-08	41.9122	47.5649	70.6255	53.625	54.1322	50.7283	129.23	99.3055	105.723	fbln5	fibulin 5 [Source:ZFIN;Acc:ZDB-GENE-041010-54]
ENSDARG00000004115	72.8731	-1.56116	0.227015	-6.8769	6.12e-12	4.94e-11	39.2927	29.003	32.8774	63.375	47.3656	52.7989	118.34	124.132	148.673	mgat4b	alpha-1,3-mannosyl-glycoprotein 4-beta-N-acetylglucosaminyltransferase B [Source:NCBI gene;Acc:431727]
ENSDARG00000068231	72.9688	-1.8107	0.410226	-4.4139	1.02e-05	4.44e-05	45.8414	63.8066	68.1901	20.7188	24.8106	15.5291	150.285	134.062	133.476	CRACR2A	calcium release activated channel regulator 2Aa [Source:NCBI gene;Acc:100330395]
ENSDARG00000113454	73.0807	-1.12228	0.199377	-5.62891	1.81e-08	1.09e-07	40.6024	55.6858	35.3127	58.5	62.0264	62.1163	98.0117	120.585	124.886	CABZ01068600.1	None
ENSDARG00000074469	73.1806	-1.94158	0.241047	-8.05477	7.96e-16	8.32e-15	27.5049	38.284	20.7006	41.4375	40.5991	55.9047	127.778	151.796	154.62	amigo3	adhesion molecule with Ig-like domain 3 [Source:ZFIN;Acc:ZDB-GENE-050208-449]
ENSDARG00000117824	73.7156	-1.38436	0.428087	-3.23382	0.00122147	0.00378453	77.2756	60.3262	80.3669	21.9375	22.5551	25.8818	109.628	113.492	151.977	CABZ01064670.1	None
ENSDARG00000043448	73.7359	-1.8887	0.460328	-4.10293	4.08e-05	0.000164004	18.3366	16.2417	15.8299	70.6875	56.3877	54.8694	119.792	158.18	153.299	itm2ca	integral membrane protein 2Ca [Source:ZFIN;Acc:ZDB-GENE-040718-284]
ENSDARG00000046148	73.9097	-1.23789	0.248755	-4.97636	6.48e-07	3.31e-06	24.8854	54.5256	46.2719	56.0625	72.1762	50.7283	100.19	125.551	134.797	tnfaip8l2b	tumor necrosis factor, alpha-induced protein 8-like 2b [Source:NCBI gene;Acc:393345]
ENSDARG00000008333	74.099	-1.26455	0.200184	-6.31696	2.67e-10	1.91e-09	34.0536	46.4048	38.9658	59.7188	58.6432	64.1869	131.408	109.945	123.564	znfl2a	zinc finger-like gene 2a [Source:ZFIN;Acc:ZDB-GENE-030828-7]
ENSDARG00000032298	74.288	-1.07872	0.169003	-6.38286	1.74e-10	1.26e-09	45.8414	58.006	56.0133	70.6875	47.3656	47.6225	108.176	110.655	124.225	tbc1d20	TBC1 domain family, member 20 [Source:ZFIN;Acc:ZDB-GENE-050626-61]
ENSDARG00000069922	74.2959	-1.55214	0.258195	-6.0115	1.84e-09	1.23e-08	23.5756	39.4441	41.4012	67.0313	48.4934	50.7283	104.546	155.342	138.101	pla1a	popeye domain containing 2 [Source:NCBI gene;Acc:793666]
ENSDARG00000020979	74.7675	-1.5266	0.324463	-4.70501	2.54e-06	1.21e-05	24.8854	31.3232	28.0067	56.0625	77.815	56.94	137.216	139.737	120.921	ripor3	RIPOR family member 3 [Source:NCBI gene;Acc:503535]
ENSDARG00000092931	75.5398	-1.38059	0.493442	-2.79787	0.00514412	0.0139046	23.5756	17.4018	18.2652	70.6875	80.0705	84.8923	123.422	133.353	128.19	si:ch211-114c12.5	si:ch211-114c12.5 [Source:ZFIN;Acc:ZDB-GENE-060526-13]
ENSDARG00000056740	75.5549	-1.00775	0.153949	-6.54603	5.91e-11	4.45e-10	49.7707	46.4048	56.0133	62.1563	64.282	60.0458	111.806	119.167	110.349	tmeff1b	transmembrane protein with EGF-like and two follistatin-like domains 1b [Source:ZFIN;Acc:ZDB-GENE-050706-143]
ENSDARG00000007172	75.6049	-1.29386	0.25663	-5.04172	4.61e-07	2.4e-06	41.9122	39.4441	34.0951	65.8125	45.1101	78.6807	106.724	131.225	137.44	plxna3	plexin A3 [Source:NCBI gene;Acc:567422]
ENSDARG00000069843	75.6455	-1.83877	0.160977	-11.4226	3.23e-30	6.25e-29	34.0536	33.6435	47.4896	39	41.7269	47.6225	145.929	143.993	147.352	kctd12.1	potassium channel tetramerisation domain containing 12.1 [Source:ZFIN;Acc:ZDB-GENE-030902-5]
ENSDARG00000030644	75.6651	-1.23521	0.26969	-4.58012	4.65e-06	2.13e-05	28.8146	37.1238	40.1835	74.3438	65.4097	66.2574	131.408	119.167	118.278	gnai3	guanine nucleotide binding protein (G protein), alpha inhibiting activity polypeptide 3 [Source:ZFIN;Acc:ZDB-GENE-070713-6]
ENSDARG00000010008	75.9928	-1.62657	0.343313	-4.73787	2.16e-06	1.03e-05	20.9561	31.3232	25.5713	64.5938	55.2599	70.3985	142.299	134.772	138.762	vim	vimentin [Source:ZFIN;Acc:ZDB-GENE-011212-3]
ENSDARG00000110160	76.0851	-4.35662	0.250032	-17.4242	5.4e-68	2.53e-66	7.85853	17.4018	13.3945	6.09375	5.63877	10.3527	217.078	201.448	205.5	SBSPON	somatomedin B and thrombospondin type 1 domain containing [Source:NCBI gene;Acc:100151218]
ENSDARG00000090156	76.4563	-3.42758	0.204908	-16.7274	8.28e-63	3.45e-61	22.2658	23.2024	18.2652	13.4063	10.1498	20.7054	192.393	190.808	196.91	pttg1ipa	PTTG1 interacting protein a [Source:ZFIN;Acc:ZDB-GENE-030131-505]
ENSDARG00000059789	76.5036	-1.05653	0.183896	-5.74528	9.18e-09	5.73e-08	51.0805	47.5649	57.231	53.625	49.6212	77.6454	107.45	132.644	111.67	parp8	poly (ADP-ribose) polymerase family, member 8 [Source:ZFIN;Acc:ZDB-GENE-060929-432]
ENSDARG00000100757	76.562	-1.80694	0.324391	-5.57026	2.54e-08	1.51e-07	41.9122	16.2417	25.5713	62.1563	49.6212	54.8694	152.463	156.052	130.172	BNC1	basonuclin 1 [Source:NCBI gene;Acc:568786]
ENSDARG00000016301	76.5888	-1.4186	0.255751	-5.54681	2.91e-08	1.72e-07	28.8146	44.0846	36.5304	62.1563	55.2599	67.2927	156.093	104.271	134.797	zgc:65894	zgc:65894 [Source:ZFIN;Acc:ZDB-GENE-030131-7741]
ENSDARG00000074337	76.6638	-1.09251	0.192693	-5.6697	1.43e-08	8.73e-08	44.5317	45.2447	46.2719	64.5938	64.282	68.328	101.642	135.481	119.6	cbfa2t2	CBFA2/RUNX1 partner transcriptional co-repressor 2 [Source:ZFIN;Acc:ZDB-GENE-070209-1]
ENSDARG00000093089	76.7922	-3.17696	0.402899	-7.88525	3.14e-15	3.16e-14	7.85853	10.4411	9.74145	31.6875	30.4493	34.164	210.544	194.355	161.889	tac3a	tachykinin precursor 3a [Source:ZFIN;Acc:ZDB-GENE-090313-253]
ENSDARG00000074904	76.9147	-2.18872	0.266174	-8.22292	1.99e-16	2.13e-15	31.4341	13.9214	30.442	46.3125	45.1101	43.4814	174.969	153.924	152.638	si:ch211-253b8.5	si:ch211-253b8.5 [Source:ZFIN;Acc:ZDB-GENE-141212-327]
ENSDARG00000061713	76.9198	-2.55513	0.36468	-7.00651	2.44e-12	2.04e-11	39.2927	54.5256	29.2243	15.8438	11.2775	25.8818	192.393	155.342	168.497	tpd52	tumor protein D52 [Source:ZFIN;Acc:ZDB-GENE-060503-680]
ENSDARG00000101145	76.9397	-1.46516	0.165807	-8.83655	9.87e-19	1.2e-17	60.2488	45.2447	46.2719	53.625	45.1101	41.4109	119.792	134.062	146.691	lipeb	lipase, hormone-sensitive b [Source:ZFIN;Acc:ZDB-GENE-100921-71]
ENSDARG00000056633	77.0454	-1.51878	0.471122	-3.22375	0.00126524	0.00390767	19.6463	16.2417	26.789	73.125	58.6432	90.0687	137.216	126.969	144.709	fgf13b	fibroblast growth factor 13b [Source:ZFIN;Acc:ZDB-GENE-040426-1793]
ENSDARG00000100851	77.071	-3.02671	0.452542	-6.68825	2.26e-11	1.75e-10	7.85853	10.4411	9.74145	26.8125	40.5991	40.3756	197.475	186.553	173.783	gphnb	gephyrin b [Source:ZFIN;Acc:ZDB-GENE-070705-4]
ENSDARG00000043705	77.4478	-1.02838	0.151599	-6.78356	1.17e-11	9.26e-11	48.461	53.3655	58.4487	62.1563	65.4097	56.94	110.354	126.26	115.635	mob3c	MOB kinase activator 3C [Source:ZFIN;Acc:ZDB-GENE-040704-32]
ENSDARG00000058369	77.8748	-1.11906	0.214444	-5.21841	1.8e-07	9.77e-07	40.6024	70.7673	53.578	59.7188	65.4097	45.552	147.381	122.713	95.151	mex3b	mex-3 RNA binding family member B [Source:ZFIN;Acc:ZDB-GENE-030131-2628]
ENSDARG00000045129	77.9529	-1.47164	0.251456	-5.85248	4.84e-09	3.11e-08	30.1244	52.2054	32.8774	47.5313	73.304	56.94	154.641	138.318	115.635	fkbp10b	FKBP prolyl isomerase 10b [Source:ZFIN;Acc:ZDB-GENE-030131-3101]
ENSDARG00000019316	78.4415	-5.20646	0.298092	-17.4659	2.6e-68	1.22e-66	0	4.64048	7.30609	8.53126	11.2775	4.14109	216.352	228.403	225.323	fer1l6	fer-1 like family member 6 [Source:ZFIN;Acc:ZDB-GENE-070912-312]
ENSDARG00000073985	78.7847	-1.01176	0.174639	-5.79341	6.9e-09	4.36e-08	53.7	64.9667	58.4487	53.625	47.3656	74.5396	108.176	112.783	135.458	pctp	phosphatidylcholine transfer protein [Source:ZFIN;Acc:ZDB-GENE-081022-182]
ENSDARG00000055589	78.907	-1.18739	0.178289	-6.65993	2.74e-11	2.11e-10	70.7268	58.006	66.9725	51.1875	40.5991	45.552	127.052	129.807	120.26	s100t	S100 calcium binding protein T [Source:ZFIN;Acc:ZDB-GENE-050320-61]
ENSDARG00000016676	78.9787	-1.3798	0.264581	-5.21505	1.84e-07	9.93e-07	40.6024	45.2447	24.3536	71.9063	62.0264	64.1869	143.025	131.934	127.529	gnao1a	guanine nucleotide binding protein (G protein), alpha activating activity polypeptide O, a [Source:ZFIN;Acc:ZDB-GENE-040426-1757]
ENSDARG00000077330	79.1516	-4.03216	0.238458	-16.9093	3.84e-64	1.65e-62	18.3366	11.6012	20.7006	4.875	12.4053	10.3527	211.996	200.739	221.358	SH3TC1	SH3 domain and tetratricopeptide repeats 1 [Source:NCBI gene;Acc:100535608]
ENSDARG00000104407	79.1886	-1.25896	0.196002	-6.42318	1.33e-10	9.75e-10	39.2927	49.8852	48.7072	80.4376	55.2599	50.7283	125.6	141.865	120.921	BX649453.1	gastrula zinc finger protein XlCGF8.2DB-like [Source:NCBI gene;Acc:100150619]
ENSDARG00000030932	79.2265	-1.60006	0.412959	-3.87463	0.000106786	0.000400853	65.4878	73.0876	73.0609	29.25	20.2996	22.776	145.203	112.073	171.8	fgf10a	fibroblast growth factor 10a [Source:ZFIN;Acc:ZDB-GENE-030715-1]
ENSDARG00000026979	79.2567	-1.15678	0.416269	-2.77893	0.00545376	0.0146497	90.3731	81.2084	81.5846	20.7188	33.8326	30.0229	125.6	128.388	121.582	krt1-c5	keratin, type 1, gene c5 [Source:ZFIN;Acc:ZDB-GENE-060316-3]
ENSDARG00000101534	79.5094	-1.37858	0.162138	-8.5025	1.86e-17	2.11e-16	53.7	58.006	54.7956	52.4063	45.1101	47.6225	115.436	141.156	147.352	rab3db	RAB3D, member RAS oncogene family, b [Source:ZFIN;Acc:ZDB-GENE-040718-428]
ENSDARG00000074126	79.5125	-1.56038	0.394521	-3.95512	7.65e-05	0.000294905	73.3463	60.3262	77.9316	35.3438	18.0441	24.8465	139.394	139.028	147.352	ttc39a	tetratricopeptide repeat domain 39A [Source:ZFIN;Acc:ZDB-GENE-091116-42]
ENSDARG00000056499	79.7566	-2.13984	0.256441	-8.34439	7.16e-17	7.88e-16	48.461	46.4048	48.7072	36.5625	16.9163	27.9524	169.161	152.505	171.14	ca6	carbonic anhydrase VI [Source:ZFIN;Acc:ZDB-GENE-030131-7091]
ENSDARG00000019686	79.8023	-3.72551	0.242822	-15.3425	3.97e-53	1.38e-51	11.7878	8.12084	9.74145	17.0625	25.9383	20.7054	216.352	204.995	203.517	fgl2b	fibrinogen-like 2b [Source:ZFIN;Acc:ZDB-GENE-120709-53]
ENSDARG00000096419	79.8045	-2.57857	0.187728	-13.7357	6.21e-43	1.72e-41	36.6732	37.1238	29.2243	28.0313	27.0661	22.776	182.229	197.192	157.924	CU659670.1	None
ENSDARG00000044433	79.9032	-1.51829	0.227356	-6.67801	2.42e-11	1.87e-10	37.9829	40.6042	32.8774	73.125	47.3656	63.1516	145.203	134.772	144.048	sned1	sushi, nidogen and EGF-like domains 1 [Source:ZFIN;Acc:ZDB-GENE-100913-1]
ENSDARG00000025024	80.3738	-2.33555	0.354463	-6.58899	4.43e-11	3.37e-10	15.7171	17.4018	23.1359	53.625	43.9824	50.7283	162.627	192.936	163.21	pnoca	prepronociceptin a [Source:ZFIN;Acc:ZDB-GENE-101229-1]
ENSDARG00000091209	80.4732	-1.39701	0.31329	-4.45916	8.23e-06	3.64e-05	35.3634	32.4834	28.0067	76.7813	72.1762	67.2927	140.846	131.225	140.083	ucp3	uncoupling protein 3 [Source:ZFIN;Acc:ZDB-GENE-040426-1317]
ENSDARG00000102490	80.5304	-1.3085	0.223992	-5.84172	5.17e-09	3.31e-08	39.2927	42.9244	48.7072	42.6563	76.6872	72.4691	126.326	137.609	138.101	asb2b	ankyrin repeat and SOCS box containing 2b [Source:ZFIN;Acc:ZDB-GENE-040426-20]
ENSDARG00000098011	80.5554	-1.4448	0.451353	-3.20105	0.00136929	0.00420226	77.2756	83.5286	76.7139	17.0625	25.9383	26.9171	144.477	147.54	125.546	BX000438.2	None
ENSDARG00000011166	80.5828	-1.12169	0.284824	-3.93818	8.21e-05	0.000314786	43.2219	37.1238	35.3127	69.4688	90.2203	71.4338	118.34	131.934	128.19	cahz	carbonic anhydrase [Source:NCBI gene;Acc:30331]
ENSDARG00000089795	80.6692	-1.57548	0.189024	-8.33484	7.76e-17	8.53e-16	36.6732	39.4441	40.1835	57.2813	49.6212	67.2927	140.12	145.412	149.995	sertad4	SERTA domain containing 4 [Source:ZFIN;Acc:ZDB-GENE-090313-199]
ENSDARG00000093572	80.9872	-1.1801	0.226628	-5.20721	1.92e-07	1.03e-06	35.3634	42.9244	62.1017	52.4063	76.6872	71.4338	113.258	132.644	142.066	lamc3	laminin, gamma 3 [Source:ZFIN;Acc:ZDB-GENE-060531-121]
ENSDARG00000009014	80.9973	-2.43949	0.213436	-11.4296	2.97e-30	5.77e-29	20.9561	22.0423	28.0067	39	41.7269	43.4814	179.325	187.262	167.175	col11a1b	collagen, type XI, alpha 1b [Source:ZFIN;Acc:ZDB-GENE-070912-607]
ENSDARG00000074210	81.0409	-1.71917	0.216134	-7.95421	1.8e-15	1.84e-14	60.2488	59.1661	54.7956	35.3438	33.8326	33.1287	150.285	163.145	139.423	zgc:110286	zgc:110286 [Source:ZFIN;Acc:ZDB-GENE-050417-68]
ENSDARG00000102578	81.2523	-1.0773	0.167467	-6.43291	1.25e-10	9.17e-10	79.8951	55.6858	64.5371	47.5313	55.2599	53.8342	116.162	125.551	132.815	mif4gdb	MIF4G domain containing b [Source:NCBI gene;Acc:503596]
ENSDARG00000060622	81.3139	-5.16521	0.289455	-17.8446	3.18e-71	1.56e-69	6.54878	13.9214	3.65304	3.65625	3.38326	7.24691	232.324	229.821	231.27	si:ch73-14h1.2	si:ch73-14h1.2 [Source:ZFIN;Acc:ZDB-GENE-070912-263]
ENSDARG00000056111	81.4544	-1.18421	0.171347	-6.91119	4.81e-12	3.91e-11	39.2927	49.8852	53.578	64.5938	65.4097	69.3632	129.23	136.19	125.546	lmod1a	leiomodin 1a (smooth muscle) [Source:ZFIN;Acc:ZDB-GENE-081104-348]
ENSDARG00000078797	81.4962	-2.38369	0.286004	-8.33445	7.79e-17	8.55e-16	35.3634	55.6858	46.2719	24.375	20.2996	21.7407	182.229	163.145	184.355	dennd3a	DENN/MADD domain containing 3a [Source:ZFIN;Acc:ZDB-GENE-091230-6]
ENSDARG00000059815	81.6057	-2.26684	0.239919	-9.44836	3.44e-21	4.72e-20	28.8146	19.722	30.442	52.4063	36.0881	47.6225	188.763	157.47	173.122	oaz2b	ornithine decarboxylase antizyme 2b [Source:ZFIN;Acc:ZDB-GENE-070313-1]
ENSDARG00000061817	81.6506	-1.43535	0.304347	-4.71616	2.4e-06	1.14e-05	35.3634	25.5226	38.9658	69.4688	71.0485	71.4338	157.545	133.353	132.154	kif1aa	kinesin family member 1Aa [Source:ZFIN;Acc:ZDB-GENE-100913-3]
ENSDARG00000105529	81.8428	-1.54565	0.371345	-4.1623	3.15e-05	0.000129022	24.8854	30.1631	25.5713	65.8125	77.815	74.5396	156.093	138.318	143.387	vgf	VGF nerve growth factor inducible [Source:ZFIN;Acc:ZDB-GENE-121009-2]
ENSDARG00000037030	82.1689	-1.27933	0.257176	-4.97453	6.54e-07	3.34e-06	35.3634	49.8852	34.0951	63.375	81.1983	69.3632	124.874	133.353	148.013	casz1	castor zinc finger 1 [Source:ZFIN;Acc:ZDB-GENE-060130-108]
ENSDARG00000098191	82.2918	-1.74259	0.187493	-9.29416	1.48e-20	1.98e-19	40.6024	61.4864	56.0133	29.25	41.7269	47.6225	151.737	158.889	153.299	si:dkey-16l2.20	si:dkey-16l2.20 [Source:ZFIN;Acc:ZDB-GENE-141212-380]
ENSDARG00000063230	82.3425	-1.10056	0.1974	-5.57526	2.47e-08	1.47e-07	82.5146	46.4048	43.8365	52.4063	65.4097	67.2927	120.518	121.295	141.405	bmp7b	bone morphogenetic protein 7b [Source:ZFIN;Acc:ZDB-GENE-060929-328]
ENSDARG00000000503	82.4868	-1.65766	0.224473	-7.38468	1.53e-13	1.38e-12	31.4341	38.284	35.3127	58.5	68.793	54.8694	154.641	143.284	157.264	stx1b	syntaxin 1B [Source:ZFIN;Acc:ZDB-GENE-000330-4]
ENSDARG00000062350	82.5843	-2.08383	0.255596	-8.15285	3.55e-16	3.77e-15	22.2658	34.8036	26.789	62.1563	42.8546	48.6578	178.599	174.494	152.638	synm	synemin, intermediate filament protein [Source:ZFIN;Acc:ZDB-GENE-050419-81]
ENSDARG00000001994	82.6549	-1.32276	0.21113	-6.26511	3.73e-10	2.63e-09	40.6024	37.1238	53.578	75.5625	63.1542	60.0458	148.107	146.121	119.6	stxbp1a	syntaxin binding protein 1a [Source:ZFIN;Acc:ZDB-GENE-050626-106]
ENSDARG00000018259	82.7232	-1.43622	0.426041	-3.37107	0.00074876	0.00241472	28.8146	24.3625	21.9183	79.2188	76.6872	84.8923	140.846	149.668	138.101	atp1a3a	ATPase Na+/K+ transporting subunit alpha 3a [Source:ZFIN;Acc:ZDB-GENE-001212-7]
ENSDARG00000098899	83.0701	-1.16079	0.151644	-7.65471	1.94e-14	1.86e-13	48.461	66.1268	62.1017	56.0625	58.6432	61.0811	124.148	146.121	124.886	zmp:0000001082	zmp:0000001082 [Source:ZFIN;Acc:ZDB-GENE-140106-42]
ENSDARG00000059690	83.0934	-1.24728	0.175307	-7.11481	1.12e-12	9.57e-12	55.0097	49.8852	42.6188	75.5625	58.6432	60.0458	132.134	150.377	123.564	slc29a4	Danio rerio solute carrier family 29 member 4 (slc29a4), transcript variant 1, mRNA. [Source:RefSeq mRNA;Acc:NM_001362610]
ENSDARG00000009553	83.3545	-2.05844	0.385044	-5.34597	8.99e-08	5.04e-07	24.8854	18.5619	19.4829	67.0313	50.7489	62.1163	168.435	173.075	165.854	gng3	guanine nucleotide binding protein (G protein), gamma 3 [Source:ZFIN;Acc:ZDB-GENE-010705-1]
ENSDARG00000004497	83.4202	-2.22618	0.180613	-12.3257	6.59e-35	1.49e-33	39.2927	33.6435	25.5713	43.875	43.9824	38.3051	193.119	153.924	179.069	tspan33a	tetraspanin 33a [Source:NCBI gene;Acc:436890]
ENSDARG00000035253	83.7106	-2.68319	0.201321	-13.3279	1.59e-40	4.18e-39	30.1244	40.6042	25.5713	32.9063	31.5771	18.6349	213.448	189.39	171.14	npr3	natriuretic peptide receptor 3 [Source:ZFIN;Acc:ZDB-GENE-060531-91]
ENSDARG00000098646	84.1481	-1.04457	0.149048	-7.00826	2.41e-12	2.01e-11	72.0366	66.1268	68.1901	58.5	50.7489	57.9752	124.874	123.423	135.458	mthfd2	methylenetetrahydrofolate dehydrogenase (NADP+ dependent) 2, methenyltetrahydrofolate cyclohydrolase [Source:ZFIN;Acc:ZDB-GENE-040704-20]
ENSDARG00000103278	84.2341	-1.96871	0.26126	-7.53545	4.87e-14	4.54e-13	32.7439	30.1631	24.3536	67.0313	53.0044	48.6578	164.079	170.238	167.836	CR812832.1	None
ENSDARG00000061804	84.4053	-1.84604	0.184746	-9.99234	1.65e-23	2.48e-22	43.2219	41.7643	26.789	47.5313	58.6432	52.7989	158.997	166.691	163.21	si:ch211-194e15.5	si:ch211-194e15.5 [Source:NCBI gene;Acc:100034579]
ENSDARG00000018159	84.7103	-1.17677	0.157743	-7.46004	8.65e-14	7.96e-13	53.7	59.1661	58.4487	70.6875	45.1101	70.3985	134.312	139.737	130.833	ano10b	anoctamin 10b [Source:ZFIN;Acc:ZDB-GENE-061013-169]
ENSDARG00000061288	84.9321	-1.58597	0.213728	-7.42051	1.17e-13	1.06e-12	43.2219	41.7643	36.5304	56.0625	78.9427	48.6578	142.299	160.308	156.603	kcnc4	potassium voltage-gated channel, Shaw-related subfamily, member 4 [Source:ZFIN;Acc:ZDB-GENE-060503-773]
ENSDARG00000070331	85.0739	-1.42516	0.354345	-4.02197	5.77e-05	0.000226359	82.5146	73.0876	77.9316	36.5625	31.5771	25.8818	127.778	151.086	159.246	muc5.1	mucin 5.1, oligomeric mucus/gel-forming [Source:ZFIN;Acc:ZDB-GENE-120822-1]
ENSDARG00000106158	85.2885	-1.37594	0.204571	-6.72599	1.74e-11	1.36e-10	47.1512	41.7643	43.8365	69.4688	58.6432	72.4691	168.435	128.388	137.44	TP53I3	tumor protein p53 inducible protein 3 [Source:NCBI gene;Acc:796473]
ENSDARG00000015263	85.6974	-1.30399	0.277623	-4.69698	2.64e-06	1.25e-05	41.9122	49.8852	32.8774	85.3126	50.7489	83.8571	127.778	148.249	150.656	adma	adrenomedullin a [Source:ZFIN;Acc:ZDB-GENE-120221-5]
ENSDARG00000058710	85.7261	-1.28828	0.168891	-7.62787	2.39e-14	2.27e-13	82.5146	51.0453	51.1426	51.1875	55.2599	56.94	148.833	131.225	143.387	terf1	telomeric repeat binding factor (NIMA-interacting) 1 [Source:ZFIN;Acc:ZDB-GENE-090612-2]
ENSDARG00000042555	86.7748	-1.07755	0.147633	-7.29882	2.9e-13	2.58e-12	68.1073	61.4864	59.6664	71.9063	50.7489	68.328	124.874	139.737	136.119	dym	dymeclin [Source:ZFIN;Acc:ZDB-GENE-091204-348]
ENSDARG00000060498	86.7755	-1.25899	0.165564	-7.60424	2.87e-14	2.71e-13	72.0366	59.1661	68.1901	56.0625	43.9824	56.94	125.6	149.668	149.334	tnfrsf9a	tumor necrosis factor receptor superfamily, member 9a [Source:ZFIN;Acc:ZDB-GENE-060421-8213]
ENSDARG00000096867	86.9788	-1.07104	0.228627	-4.68469	2.8e-06	1.32e-05	92.9926	81.2084	60.884	48.75	55.2599	43.4814	145.929	124.132	130.172	clmn	calmin [Source:ZFIN;Acc:ZDB-GENE-131127-546]
ENSDARG00000071409	87.0296	-1.06361	0.171337	-6.20772	5.38e-10	3.75e-09	55.0097	55.6858	60.884	87.7501	54.1322	69.3632	144.477	129.097	126.868	arl3b	ADP ribosylation factor like GTPase 3b [Source:NCBI gene;Acc:797451]
ENSDARG00000010154	87.1678	-1.7066	0.186396	-9.15578	5.4e-20	7e-19	35.3634	41.7643	51.1426	53.625	53.0044	62.1163	167.709	183.006	136.78	vstm4a	V-set and transmembrane domain containing 4a [Source:ZFIN;Acc:ZDB-GENE-060810-69]
ENSDARG00000089124	87.7287	-1.45096	0.402989	-3.60049	0.000317615	0.00109823	39.2927	20.8822	26.789	86.5313	78.9427	80.7512	158.271	146.121	151.977	hbae1.3	hemoglobin, alpha embryonic 1.3 [Source:ZFIN;Acc:ZDB-GENE-061207-39]
ENSDARG00000011498	87.891	-2.10461	0.170633	-12.3341	5.93e-35	1.34e-33	49.7707	40.6042	34.0951	46.3125	34.9604	45.552	201.106	158.889	179.73	si:ch211-212o1.2	si:ch211-212o1.2 [Source:ZFIN;Acc:ZDB-GENE-041111-310]
ENSDARG00000016526	88.2424	-1.32453	0.138963	-9.5315	1.55e-21	2.17e-20	55.0097	64.9667	57.231	63.375	51.8767	60.0458	148.107	147.54	146.03	gata3	GATA binding protein 3 [Source:NCBI gene;Acc:30458]
ENSDARG00000091885	88.2754	-2.2454	0.431033	-5.20936	1.89e-07	1.02e-06	26.1951	42.9244	26.789	15.8438	92.4758	31.0582	148.833	183.715	226.644	grnas	granulin antisense [Source:ZFIN;Acc:ZDB-GENE-060104-1]
ENSDARG00000093048	88.8233	-2.84408	0.208934	-13.6123	3.38e-42	9.22e-41	22.2658	23.2024	26.789	43.875	21.4273	36.2345	215.626	187.971	222.019	si:ch211-158d24.4	si:ch211-158d24.4 [Source:ZFIN;Acc:ZDB-GENE-081104-141]
ENSDARG00000054846	88.9482	-1.73916	0.336456	-5.16905	2.35e-07	1.26e-06	32.7439	23.2024	34.0951	79.2188	74.4317	55.9047	161.901	155.342	183.694	CU657980.1	None
ENSDARG00000062024	89.0257	-1.03607	0.180966	-5.72524	1.03e-08	6.41e-08	48.461	54.5256	54.7956	78	82.326	76.6102	137.216	140.446	128.85	kif1ab	kinesin family member 1Ab [Source:ZFIN;Acc:ZDB-GENE-070912-480]
ENSDARG00000003420	89.0998	-1.73981	0.265446	-6.55426	5.59e-11	4.22e-10	32.7439	39.4441	29.2243	74.3438	58.6432	65.2222	174.969	167.401	159.907	chrna5	cholinergic receptor, nicotinic, alpha 5 [Source:ZFIN;Acc:ZDB-GENE-050417-440]
ENSDARG00000043241	89.1548	-1.15628	0.271144	-4.26446	2e-05	8.43e-05	39.2927	41.7643	48.7072	88.9688	71.0485	89.0334	131.408	156.052	136.119	arrb1	arrestin, beta 1 [Source:ZFIN;Acc:ZDB-GENE-060824-1]
ENSDARG00000105118	89.1772	-1.1654	0.361426	-3.22445	0.00126213	0.00390117	85.1341	89.3293	85.2377	36.5625	59.7709	22.776	143.751	152.505	127.529	ENSDARG00000105118	zgc:171566 [Source:ZFIN;Acc:ZDB-GENE-050309-193]
ENSDARG00000096990	89.4125	-2.53176	0.237197	-10.6737	1.35e-26	2.3e-25	51.0805	24.3625	48.7072	25.5938	24.8106	33.1287	194.571	222.728	179.73	si:ch1073-340i21.2	si:ch1073-340i21.2 [Source:ZFIN;Acc:ZDB-GENE-131121-430]
ENSDARG00000015559	90.0617	-1.07835	0.166236	-6.48684	8.77e-11	6.52e-10	64.178	78.8882	76.7139	62.1563	60.8987	51.7636	150.285	145.412	120.26	fstl1a	follistatin-like 1a [Source:ZFIN;Acc:ZDB-GENE-030131-4148]
ENSDARG00000015355	90.0925	-1.07915	0.237049	-4.55246	5.3e-06	2.41e-05	83.8244	85.8489	79.1493	43.875	60.8987	41.4109	136.49	132.644	146.691	fosl1a	FOS-like antigen 1a [Source:ZFIN;Acc:ZDB-GENE-061207-7]
ENSDARG00000097897	90.2589	-1.18514	0.148214	-7.99612	1.28e-15	1.32e-14	56.3195	61.4864	54.7956	71.9063	73.304	62.1163	144.477	132.644	155.281	sgip1a	SH3GL interacting endocytic adaptor 1a [Source:ZFIN;Acc:ZDB-GENE-131121-25]
ENSDARG00000087093	90.3425	-1.20623	0.411246	-2.93311	0.00335587	0.00949654	106.09	85.8489	91.3261	36.5625	29.3216	28.9876	142.299	134.062	158.585	si:ch211-157c3.4	si:ch211-157c3.4 [Source:ZFIN;Acc:ZDB-GENE-030131-8454]
ENSDARG00000021539	90.345	-1.57914	0.156189	-10.1105	4.96e-24	7.65e-23	70.7268	52.2054	47.4896	59.7188	45.1101	51.7636	158.997	154.633	172.461	ephb2b	eph receptor B2b [Source:ZFIN;Acc:ZDB-GENE-050522-415]
ENSDARG00000101446	90.8511	-1.19991	0.225204	-5.32813	9.92e-08	5.53e-07	52.3902	45.2447	43.8365	69.4688	89.0925	79.716	154.641	141.865	141.405	si:dkey-46i9.1	si:dkey-46i9.1 [Source:ZFIN;Acc:ZDB-GENE-141216-493]
ENSDARG00000104478	91.4585	-1.72651	0.303203	-5.69425	1.24e-08	7.63e-08	39.2927	26.6828	32.8774	81.6563	59.7709	69.3632	164.079	171.657	177.747	cap2	cyclase associated actin cytoskeleton regulatory protein 2 [Source:ZFIN;Acc:ZDB-GENE-040426-1758]
ENSDARG00000067710	91.5808	-2.95107	0.72016	-4.09781	4.17e-05	0.000167359	17.0268	3.48036	9.74145	48.75	38.3436	51.7636	204.01	219.181	231.931	shisal1b	shisa like 1b [Source:ZFIN;Acc:ZDB-GENE-131121-331]
ENSDARG00000039483	91.6938	-1.1893	0.152875	-7.77955	7.28e-15	7.18e-14	52.3902	70.7673	56.0133	63.375	67.6652	74.5396	145.203	134.062	161.228	si:dkey-51a16.9	si:dkey-51a16.9 [Source:ZFIN;Acc:ZDB-GENE-030616-560]
ENSDARG00000035470	92.0234	-2.06858	0.207878	-9.95095	2.5e-23	3.73e-22	36.6732	31.3232	36.5304	54.8438	42.8546	64.1869	206.914	174.494	180.39	sh3glb2b	SH3-domain GRB2-like endophilin B2b [Source:ZFIN;Acc:ZDB-GENE-040426-833]
ENSDARG00000112275	92.0745	-2.47165	0.975573	-2.53354	0.0112918	0.0279963	19.6463	105.571	45.0542	28.0313	7.89427	13.4585	23.9584	168.11	416.947	AL935186.7	None
ENSDARG00000062352	92.0767	-1.74204	0.169646	-10.2687	9.75e-25	1.55e-23	44.5317	52.2054	45.0542	54.8438	47.3656	65.2222	190.215	147.54	181.712	sema4ab	sema domain, immunoglobulin domain (Ig), transmembrane domain (TM) and short cytoplasmic domain, (semaphorin) 4Ab [Source:ZFIN;Acc:ZDB-GENE-060503-363]
ENSDARG00000060637	92.1385	-1.34308	0.193413	-6.9441	3.81e-12	3.13e-11	56.3195	38.284	62.1017	78	66.5375	64.1869	151.737	176.622	135.458	clstn2	calsyntenin 2 [Source:ZFIN;Acc:ZDB-GENE-070911-2]
ENSDARG00000026871	92.2578	-1.8886	0.298042	-6.3367	2.35e-10	1.69e-09	23.5756	34.8036	32.8774	68.25	68.793	62.1163	184.407	173.785	181.712	uchl1	ubiquitin carboxyl-terminal esterase L1 (ubiquitin thiolesterase) [Source:ZFIN;Acc:ZDB-GENE-030131-3844]
ENSDARG00000051711	92.3984	-4.81928	0.247057	-19.5068	9.61e-85	5.75e-83	9.16829	4.64048	4.87072	13.4063	10.1498	12.4233	267.173	255.357	254.397	CR339041.2	None
ENSDARG00000054858	92.6524	-1.16589	0.192602	-6.05336	1.42e-09	9.53e-09	48.461	73.0876	66.9725	64.5938	57.5154	81.7865	124.874	136.19	180.39	tp53bp2b	tumor protein p53 binding protein, 2b [Source:ZFIN;Acc:ZDB-GENE-050208-453]
ENSDARG00000042368	92.9767	-1.94978	0.24821	-7.85535	3.99e-15	3.98e-14	30.1244	26.6828	48.7072	52.4063	67.6652	59.0105	187.311	195.064	169.818	kif26aa	kinesin family member 26Aa [Source:ZFIN;Acc:ZDB-GENE-041001-148]
ENSDARG00000104721	93.0108	-2.83711	0.164864	-17.2088	2.28e-66	1.03e-64	28.8146	37.1238	32.8774	28.0313	31.5771	24.8465	230.146	214.216	209.464	si:dkey-203a12.9	si:dkey-203a12.9 [Source:ZFIN;Acc:ZDB-GENE-141216-334]
ENSDARG00000020133	93.6758	-1.58345	0.1424	-11.1197	1.01e-28	1.87e-27	62.8683	47.5649	56.0133	54.8438	55.2599	61.0811	160.449	165.273	179.73	jdp2b	Jun dimerization protein 2b [Source:NCBI gene;Acc:436766]
ENSDARG00000040482	94.0327	-1.77865	0.179821	-9.89123	4.54e-23	6.71e-22	52.3902	52.2054	68.1901	45.0938	48.4934	45.552	206.188	180.169	148.013	osbpl3b	oxysterol binding protein-like 3b [Source:ZFIN;Acc:ZDB-GENE-090109-1]
ENSDARG00000025670	94.3125	-2.14435	0.159727	-13.4251	4.31e-41	1.15e-39	48.461	46.4048	41.4012	42.6563	53.0044	33.1287	197.475	179.459	206.821	fstl3	follistatin-like 3 (secreted glycoprotein) [Source:ZFIN;Acc:ZDB-GENE-050913-111]
ENSDARG00000033140	94.3788	-1.31733	0.159792	-8.24405	1.66e-16	1.8e-15	53.7	61.4864	49.9249	80.4376	57.5154	74.5396	151.737	158.18	161.889	desi1a	desumoylating isopeptidase 1a [Source:ZFIN;Acc:ZDB-GENE-040426-1657]
ENSDARG00000111840	94.7526	-1.22699	0.192485	-6.37449	1.84e-10	1.33e-09	74.6561	70.7673	87.673	64.5938	49.6212	46.5873	166.257	143.284	149.334	cxcl18a.1	chemokine (C-X-C motif) ligand 18a, duplicate 1 [Source:ZFIN;Acc:ZDB-GENE-090303-1]
ENSDARG00000043806	94.8945	-1.15576	0.202733	-5.70089	1.19e-08	7.35e-08	69.417	90.4894	82.8023	63.375	53.0044	45.552	161.175	146.83	141.405	postna	periostin, osteoblast specific factor a [Source:ZFIN;Acc:ZDB-GENE-091113-23]
ENSDARG00000011273	95.4932	-2.1415	0.396512	-5.40083	6.63e-08	3.77e-07	27.5049	19.722	20.7006	70.6875	56.3877	72.4691	217.804	185.843	188.32	tlx2	T cell leukemia homeobox 2 [Source:ZFIN;Acc:ZDB-GENE-020208-1]
ENSDARG00000098377	95.5845	-1.53233	0.148977	-10.2857	8.18e-25	1.3e-23	52.3902	69.6072	43.8365	58.5	67.6652	59.0105	170.613	168.819	169.818	tnfrsf11b	tumor necrosis factor receptor superfamily, member 11b [Source:ZFIN;Acc:ZDB-GENE-081104-76]
ENSDARG00000103935	95.9066	-1.04366	0.327726	-3.18454	0.00144985	0.00442734	99.5414	96.29	101.068	49.9688	39.4714	39.3403	140.12	154.633	142.727	rab27a	RAB27A, member RAS oncogene family [Source:ZFIN;Acc:ZDB-GENE-050913-46]
ENSDARG00000037790	95.9112	-1.23415	0.224305	-5.50211	3.75e-08	2.19e-07	85.1341	75.4078	80.3669	64.5938	36.0881	55.9047	140.846	170.238	154.62	pvalb8	parvalbumin 8 [Source:ZFIN;Acc:ZDB-GENE-030805-3]
ENSDARG00000056551	96.0709	-1.29576	0.149859	-8.64655	5.31e-18	6.2e-17	64.178	71.9274	75.4962	69.4688	53.0044	54.8694	158.997	147.54	169.157	slc22a13a	solute carrier family 22 member 13a [Source:ZFIN;Acc:ZDB-GENE-070912-473]
ENSDARG00000086746	96.2139	-2.38768	0.160358	-14.8897	3.85e-50	1.26e-48	34.0536	31.3232	38.9658	42.6563	45.1101	46.5873	192.393	222.728	212.108	prodha	proline dehydrogenase (oxidase) 1a [Source:ZFIN;Acc:ZDB-GENE-041008-73]
ENSDARG00000089643	96.2775	-1.20525	0.23132	-5.21032	1.89e-07	1.02e-06	57.6292	44.0846	57.231	99.9376	84.5815	59.0105	169.161	156.761	138.101	mcama	melanoma cell adhesion molecule a [Source:ZFIN;Acc:ZDB-GENE-090218-29]
ENSDARG00000077722	96.5036	-1.06044	0.193435	-5.48216	4.2e-08	2.44e-07	66.7975	64.9667	90.1084	53.625	80.0705	69.3632	145.203	179.459	118.939	ppp2r3a	protein phosphatase 2, regulatory subunit B'', alpha [Source:ZFIN;Acc:ZDB-GENE-070912-646]
ENSDARG00000007560	96.8684	-1.8134	0.324964	-5.58032	2.4e-08	1.43e-07	26.1951	45.2447	28.0067	63.375	65.4097	86.9629	170.613	185.134	200.874	sema3bl	sema domain, immunoglobulin domain (Ig), short basic domain, secreted, (semaphorin) 3bl [Source:ZFIN;Acc:ZDB-GENE-030131-2956]
ENSDARG00000092726	96.9763	-1.82691	0.331961	-5.50338	3.73e-08	2.18e-07	74.6561	78.8882	66.9725	31.6875	23.6828	39.3403	174.243	184.425	198.892	si:dkey-184p9.7	si:dkey-184p9.7 [Source:ZFIN;Acc:ZDB-GENE-091204-97]
ENSDARG00000034262	96.9786	-2.56242	0.186038	-13.7736	3.67e-43	1.02e-41	52.3902	38.284	41.4012	34.125	24.8106	31.0582	237.406	207.832	205.5	pld2	phospholipase D2 [Source:ZFIN;Acc:ZDB-GENE-060216-4]
ENSDARG00000042840	97.6506	-1.10551	0.151825	-7.28149	3.3e-13	2.92e-12	53.7	59.1661	71.8432	81.6563	75.5595	80.7512	144.477	151.796	159.907	eml1	EMAP like 1 [Source:ZFIN;Acc:ZDB-GENE-060929-156]
ENSDARG00000003313	97.7025	-2.35202	0.275679	-8.53173	1.44e-17	1.65e-16	58.939	48.725	58.4487	34.125	21.4273	26.9171	222.16	215.635	192.945	eps8l1b	eps8 like 1b [Source:ZFIN;Acc:ZDB-GENE-050506-143]
ENSDARG00000031426	97.8551	-1.41291	0.163746	-8.62866	6.21e-18	7.23e-17	44.5317	68.4471	54.7956	81.6563	69.9207	57.9752	171.339	168.819	163.21	csrnp1a	cysteine-serine-rich nuclear protein 1a [Source:ZFIN;Acc:ZDB-GENE-070912-475]
ENSDARG00000021143	98.0366	-1.28558	0.312445	-4.11457	3.88e-05	0.00015659	39.2927	38.284	46.2719	97.5001	84.5815	91.104	181.503	161.726	142.066	rtn1b	reticulon 1b [Source:ZFIN;Acc:ZDB-GENE-030710-3]
ENSDARG00000036420	98.7994	-1.31356	0.405463	-3.23967	0.00119669	0.00371469	30.1244	40.6042	29.2243	92.6251	106.009	97.3156	166.257	173.075	153.96	si:dkey-33c9.6	si:dkey-33c9.6 [Source:ZFIN;Acc:ZDB-GENE-130530-592]
ENSDARG00000011870	99.3095	-4.57039	0.237374	-19.254	1.31e-82	7.55e-81	20.9561	11.6012	14.6122	6.09375	6.76652	10.3527	257.009	281.602	284.792	sp8a	sp8 transcription factor a [Source:ZFIN;Acc:ZDB-GENE-030131-9849]
ENSDARG00000030265	99.4475	-1.76834	0.25937	-6.81783	9.24e-12	7.35e-11	30.1244	42.9244	40.1835	69.4688	66.5375	80.7512	188.037	188.681	188.32	scdb	stearoyl-CoA desaturase b [Source:ZFIN;Acc:ZDB-GENE-050522-12]
ENSDARG00000103483	100.209	-1.45624	0.196848	-7.39781	1.38e-13	1.25e-12	60.2488	93.9697	60.884	52.4063	64.282	48.6578	153.189	176.622	191.624	litaf	lipopolysaccharide-induced TNF factor [Source:NCBI gene;Acc:431731]
ENSDARG00000010816	101.347	-1.3206	0.159517	-8.27874	1.24e-16	1.35e-15	52.3902	69.6072	56.0133	85.3126	73.304	68.328	177.147	178.041	151.977	slc7a14a	solute carrier family 7 member 14a [Source:NCBI gene;Acc:566270]
ENSDARG00000011797	101.488	-2.01612	0.198983	-10.1321	3.98e-24	6.15e-23	61.5585	61.4864	60.884	30.4688	41.7269	46.5873	209.818	180.169	220.698	tent5bb	terminal nucleotidyltransferase 5Bb [Source:ZFIN;Acc:ZDB-GENE-060503-431]
ENSDARG00000023157	101.856	-3.06135	0.310463	-9.86061	6.17e-23	9.06e-22	19.6463	19.722	12.1768	45.0938	38.3436	41.4109	254.104	258.904	227.305	cbln10	cerebellin 10 [Source:ZFIN;Acc:ZDB-GENE-030131-4615]
ENSDARG00000088816	102.122	-1.18781	0.172007	-6.90561	5e-12	4.07e-11	79.8951	89.3293	80.3669	65.8125	65.4097	49.6931	175.695	159.598	153.299	trabd2b	TraB domain containing 2B [Source:NCBI gene;Acc:566028]
ENSDARG00000057286	102.372	-2.88738	0.155806	-18.5319	1.14e-76	6.03e-75	39.2927	32.4834	31.6597	30.4688	33.8326	28.9876	238.132	234.077	252.415	swap70b	switching B cell complex subunit SWAP70b [Source:ZFIN;Acc:ZDB-GENE-030131-3587]
ENSDARG00000092998	102.421	-1.53394	0.279122	-5.49559	3.89e-08	2.27e-07	85.1341	83.5286	82.8023	39	48.4934	38.3051	206.914	173.075	164.532	si:ch211-202f5.3	si:ch211-202f5.3 [Source:ZFIN;Acc:ZDB-GENE-030131-1042]
ENSDARG00000089769	102.648	-1.36229	0.383035	-3.55656	0.000375745	0.00128191	102.161	97.4501	96.1968	45.0938	34.9604	28.9876	186.585	164.563	167.836	hapln1a	hyaluronan and proteoglycan link protein 1a [Source:ZFIN;Acc:ZDB-GENE-050302-175]
ENSDARG00000102626	102.654	-1.83345	0.172177	-10.6487	1.77e-26	3e-25	45.8414	38.284	51.1426	63.375	64.282	68.328	195.297	186.553	210.786	frem2b	FRAS1 related extracellular matrix 2b [Source:ZFIN;Acc:ZDB-GENE-081119-4]
ENSDARG00000043084	102.765	-1.24396	0.2063	-6.02988	1.64e-09	1.1e-08	86.4439	91.6495	73.0609	52.4063	68.793	51.7636	173.517	137.609	189.641	abhd17ab	abhydrolase domain containing 17Ab [Source:ZFIN;Acc:ZDB-GENE-081105-136]
ENSDARG00000098296	103.204	-1.89566	0.134254	-14.12	2.86e-45	8.38e-44	56.3195	53.3655	56.0133	54.8438	47.3656	56.94	196.749	205.704	201.535	gnsb	glucosamine (N-acetyl)-6-sulfatase (Sanfilippo disease IIID), b [Source:ZFIN;Acc:ZDB-GENE-030131-5846]
ENSDARG00000030722	103.585	-3.96343	0.471914	-8.39862	4.52e-17	5.02e-16	34.0536	26.6828	26.789	8.53126	4.51101	6.21163	274.433	279.474	271.577	xirp1	xin actin binding repeat containing 1 [Source:NCBI gene;Acc:497637]
ENSDARG00000022807	103.8	-1.38134	0.151707	-9.10532	8.6e-20	1.1e-18	72.0366	81.2084	51.1426	58.5	68.793	73.5043	190.941	170.238	167.836	pitpnc1b	phosphatidylinositol transfer protein cytoplasmic 1b [Source:ZFIN;Acc:ZDB-GENE-041114-158]
ENSDARG00000095772	104.192	-1.43372	0.246438	-5.81776	5.96e-09	3.8e-08	62.8683	41.7643	40.1835	85.3126	82.326	85.9276	192.393	174.494	172.461	si:dkey-11o1.2	si:dkey-11o1.2 [Source:ZFIN;Acc:ZDB-GENE-100921-76]
ENSDARG00000028661	104.204	-1.50193	0.173519	-8.65571	4.9e-18	5.73e-17	52.3902	49.8852	77.9316	79.2188	67.6652	61.0811	169.887	209.96	169.818	cntfr	ciliary neurotrophic factor receptor [Source:ZFIN;Acc:ZDB-GENE-030616-82]
ENSDARG00000004979	104.548	-1.13509	0.176224	-6.44119	1.19e-10	8.71e-10	70.7268	74.2477	49.9249	102.375	75.5595	75.5749	163.353	156.052	173.122	elovl5	ELOVL fatty acid elongase 5 [Source:ZFIN;Acc:ZDB-GENE-040407-2]
ENSDARG00000027797	104.725	-1.43948	0.15097	-9.53488	1.5e-21	2.1e-20	79.8951	69.6072	63.3194	68.25	62.0264	57.9752	173.517	162.435	205.5	adcy6b	adenylate cyclase 6b [Source:ZFIN;Acc:ZDB-GENE-090127-2]
ENSDARG00000099124	105.388	-1.65515	0.263751	-6.27542	3.49e-10	2.47e-09	35.3634	38.284	54.7956	70.6875	82.326	85.9276	205.462	197.902	177.747	f3a	coagulation factor IIIa [Source:ZFIN;Acc:ZDB-GENE-071119-5]
ENSDARG00000024954	105.826	-1.56183	0.15041	-10.3838	2.94e-25	4.77e-24	69.417	77.728	68.1901	60.9375	53.0044	55.9047	206.914	186.553	173.783	tmed4	transmembrane p24 trafficking protein 4 [Source:ZFIN;Acc:ZDB-GENE-040625-140]
ENSDARG00000045598	105.904	-2.12139	0.176565	-12.0148	2.97e-33	6.37e-32	53.7	44.0846	48.7072	39	73.304	41.4109	214.174	222.019	216.733	akr1b1.2	aldo-keto reductase family 1, member B1 (aldose reductase), tandem duplicate 2 [Source:ZFIN;Acc:ZDB-GENE-041210-132]
ENSDARG00000027547	106.119	-1.38526	0.152382	-9.09066	9.84e-20	1.26e-18	66.7975	66.1268	49.9249	76.7813	71.0485	82.8218	175.695	170.947	194.927	TPGS1	zgc:92789 [Source:ZFIN;Acc:ZDB-GENE-040718-280]
ENSDARG00000040503	106.33	-1.15421	0.327357	-3.52584	0.000422139	0.00142763	48.461	40.6042	47.4896	97.5001	111.648	106.633	156.093	187.971	160.567	sb:cb81	sb:cb81 [Source:ZFIN;Acc:ZDB-GENE-030131-9939]
ENSDARG00000061373	106.422	-1.25173	0.173653	-7.20822	5.67e-13	4.93e-12	85.1341	61.4864	49.9249	81.6563	68.793	90.0687	165.531	169.529	185.677	znf142	zinc finger protein 142 [Source:ZFIN;Acc:ZDB-GENE-080512-2]
ENSDARG00000054324	107.021	-2.32312	0.156821	-14.8138	1.19e-49	3.84e-48	32.7439	41.7643	47.4896	53.625	58.6432	40.3756	232.324	226.275	229.948	rerglb	RERG/RAS-like b [Source:ZFIN;Acc:ZDB-GENE-040724-73]
ENSDARG00000026348	107.048	-2.99311	0.721483	-4.14855	3.35e-05	0.000136634	7.85853	9.28096	12.1768	54.8438	66.5375	42.4462	260.639	273.09	236.556	csad	cysteine sulfinic acid decarboxylase [Source:ZFIN;Acc:ZDB-GENE-041114-36]
ENSDARG00000069113	107.261	-1.19554	0.229063	-5.21927	1.8e-07	9.73e-07	45.8414	53.3655	66.9725	98.7188	89.0925	95.2451	164.805	180.169	171.14	dbn1	drebrin 1 [Source:ZFIN;Acc:ZDB-GENE-091204-284]
ENSDARG00000061647	107.34	-1.12565	0.267871	-4.20223	2.64e-05	0.000109566	61.5585	68.4471	36.5304	90.1876	109.392	95.2451	165.531	176.622	162.55	nrxn1a	neurexin 1a [Source:NCBI gene;Acc:565531]
ENSDARG00000019601	108.073	-2.21844	0.206276	-10.7548	5.63e-27	9.76e-26	60.2488	56.8459	66.9725	40.2188	37.2159	32.0934	219.982	239.043	220.037	col12a1b	collagen, type XII, alpha 1b [Source:ZFIN;Acc:ZDB-GENE-120215-116]
ENSDARG00000013295	108.497	-1.993	0.442994	-4.49894	6.83e-06	3.05e-05	32.7439	23.2024	19.4829	91.4063	86.837	72.4691	222.16	241.171	186.998	slc2a3a	solute carrier family 2 member 3a [Source:ZFIN;Acc:ZDB-GENE-040718-390]
ENSDARG00000102687	110.019	-2.11321	0.317001	-6.66627	2.62e-11	2.02e-10	75.9658	75.4078	69.4078	30.4688	30.4493	32.0934	228.694	226.984	220.698	CABZ01085139.1	None
ENSDARG00000013221	110.218	-2.54099	0.280332	-9.06423	1.25e-19	1.59e-18	23.5756	22.0423	37.7481	52.4063	64.282	52.7989	244.666	244.008	250.432	pde4ca	phosphodiesterase 4C, cAMP-specific a [Source:ZFIN;Acc:ZDB-GENE-070912-373]
ENSDARG00000061918	110.548	-1.16368	0.269633	-4.31578	1.59e-05	6.78e-05	44.5317	53.3655	65.7548	108.469	84.5815	111.809	190.941	170.947	164.532	cplx2	complexin 2 [Source:ZFIN;Acc:ZDB-GENE-081113-1]
ENSDARG00000103109	110.713	-1.20488	0.346503	-3.47726	0.00050656	0.00168716	37.9829	63.8066	37.7481	119.438	93.6035	109.739	185.133	165.273	183.694	chl1b	cell adhesion molecule L1-like b [Source:ZFIN;Acc:ZDB-GENE-091105-1]
ENSDARG00000068397	111.315	-1.14445	0.166153	-6.88791	5.66e-12	4.59e-11	92.9926	85.8489	59.6664	68.25	90.2203	78.6807	199.654	175.203	151.317	tns2b	tensin 2b [Source:ZFIN;Acc:ZDB-GENE-101001-5]
ENSDARG00000061255	111.364	-1.63159	0.260953	-6.25241	4.04e-10	2.84e-09	47.1512	34.8036	53.578	85.3126	85.7093	85.9276	200.38	208.542	200.874	dusp3a	dual specificity phosphatase 3a [Source:ZFIN;Acc:ZDB-GENE-111207-3]
ENSDARG00000052059	111.418	-1.04827	0.209289	-5.00873	5.48e-07	2.82e-06	66.7975	66.1268	56.0133	91.4063	107.137	104.563	183.681	173.075	153.96	PAQR9	si:dkey-37f13.4 [Source:NCBI gene;Acc:101886606]
ENSDARG00000102398	111.656	-1.57327	0.327293	-4.80693	1.53e-06	7.46e-06	60.2488	44.0846	26.789	85.3126	95.8591	91.104	231.598	181.587	188.32	cnn1b	calponin 1, basic, smooth muscle, b [Source:ZFIN;Acc:ZDB-GENE-091118-54]
ENSDARG00000094809	111.986	-1.04348	0.201411	-5.18088	2.21e-07	1.18e-06	56.3195	62.6465	75.4962	101.156	101.498	98.3509	185.133	176.622	150.656	ms4a17a.11	membrane-spanning 4-domains, subfamily A, member 17A.11 [Source:ZFIN;Acc:ZDB-GENE-050417-157]
ENSDARG00000092810	112.503	-1.97323	0.186385	-10.5869	3.43e-26	5.77e-25	45.8414	41.7643	52.3603	78	67.6652	55.9047	195.297	240.461	235.234	stap2a	signal transducing adaptor family member 2a [Source:ZFIN;Acc:ZDB-GENE-030131-5383]
ENSDARG00000111235	112.988	-1.05979	0.15606	-6.79089	1.11e-11	8.81e-11	89.0634	73.0876	62.1017	103.594	77.815	92.1392	172.065	185.134	161.889	nrsn1	neurensin 1 [Source:ZFIN;Acc:ZDB-GENE-030131-7491]
ENSDARG00000069453	113.456	-2.17709	0.173168	-12.5721	3e-36	7.02e-35	57.6292	73.0876	53.578	43.875	47.3656	38.3051	231.598	249.682	225.984	zgc:113314	zgc:113314 [Source:ZFIN;Acc:ZDB-GENE-050913-19]
ENSDARG00000007099	113.55	-1.20369	0.131187	-9.17535	4.5e-20	5.87e-19	75.9658	68.4471	77.9316	75.5625	94.7313	81.7865	192.393	178.041	177.087	cx43.4	connexin 43.4 [Source:NCBI gene;Acc:30276]
ENSDARG00000073820	113.592	-3.06776	0.215862	-14.2117	7.75e-46	2.31e-44	36.6732	52.2054	36.5304	28.0313	22.5551	21.7407	270.803	280.893	272.898	zgc:174917	zgc:174917 [Source:ZFIN;Acc:ZDB-GENE-070928-42]
ENSDARG00000070080	113.739	-1.50429	0.264845	-5.6799	1.35e-08	8.25e-08	49.7707	40.6042	57.231	75.5625	107.137	92.1392	206.914	200.03	194.267	nbeaa	neurobeachin a [Source:ZFIN;Acc:ZDB-GENE-050320-68]
ENSDARG00000088346	114.555	-1.2842	0.133307	-9.63339	5.78e-22	8.2e-21	81.2048	70.7673	69.4078	74.3438	93.6035	75.5749	177.147	189.39	199.553	miip	migration and invasion inhibitory protein [Source:ZFIN;Acc:ZDB-GENE-130620-1]
ENSDARG00000043395	115.289	-3.07151	0.435831	-7.04748	1.82e-12	1.54e-11	11.7878	19.722	12.1768	56.0625	45.1101	53.8342	292.583	278.055	268.273	crip3	cysteine-rich protein 3 [Source:ZFIN;Acc:ZDB-GENE-130530-620]
ENSDARG00000004227	115.383	-2.078	0.158282	-13.1284	2.26e-39	5.77e-38	45.8414	55.6858	45.0542	67.0313	55.2599	64.1869	233.05	210.67	261.665	pde3a	phosphodiesterase 3A, cGMP-inhibited [Source:ZFIN;Acc:ZDB-GENE-041210-23]
ENSDARG00000078388	115.956	-1.01355	0.13018	-7.78575	6.93e-15	6.85e-14	75.9658	87.009	76.7139	97.5001	94.7313	86.9629	185.859	162.435	176.426	glis2a	GLIS family zinc finger 2a [Source:ZFIN;Acc:ZDB-GENE-130102-1]
ENSDARG00000100012	116.058	-1.91732	0.648521	-2.95645	0.00311207	0.0088724	17.0268	24.3625	24.3536	106.031	89.0925	100.421	231.598	246.136	205.5	CR855860.1	None
ENSDARG00000101441	116.058	-1.07655	0.1344	-8.01005	1.15e-15	1.19e-14	79.8951	69.6072	80.3669	91.4063	92.4758	94.2098	183.681	164.563	188.32	lima1a	LIM domain and actin binding 1a [Source:ZFIN;Acc:ZDB-GENE-001120-1]
ENSDARG00000056877	117.077	-1.62499	0.301849	-5.38346	7.31e-08	4.14e-07	44.5317	42.9244	42.6188	109.688	92.4758	81.7865	207.64	210.67	221.358	vamp2	vesicle-associated membrane protein 2 [Source:ZFIN;Acc:ZDB-GENE-030131-8225]
ENSDARG00000043474	118.09	-1.8814	0.437905	-4.29636	1.74e-05	7.36e-05	36.6732	26.6828	23.1359	87.7501	106.009	93.1745	218.53	227.693	243.164	atp2b3a	ATPase plasma membrane Ca2+ transporting 3a [Source:ZFIN;Acc:ZDB-GENE-040718-174]
ENSDARG00000098936	118.459	-1.6473	0.473469	-3.47922	0.000502877	0.00167561	30.1244	24.3625	31.6597	107.25	113.903	107.668	227.242	217.763	206.161	kif5aa	kinesin family member 5A, a [Source:ZFIN;Acc:ZDB-GENE-070912-141]
ENSDARG00000029463	118.843	-1.37783	0.181248	-7.60191	2.92e-14	2.76e-13	61.5585	58.006	68.1901	81.6563	101.498	93.1745	205.462	216.344	183.694	asap1a	ArfGAP with SH3 domain, ankyrin repeat and PH domain 1a [Source:ZFIN;Acc:ZDB-GENE-070912-129]
ENSDARG00000032221	119.374	-1.55934	0.201772	-7.72823	1.09e-14	1.06e-13	56.3195	56.8459	52.3603	93.8438	76.6872	97.3156	209.092	218.472	213.429	phactr4b	phosphatase and actin regulator 4b [Source:NCBI gene;Acc:393643]
ENSDARG00000117155	119.673	-1.50188	0.31699	-4.73794	2.16e-06	1.03e-05	36.6732	51.0453	48.7072	107.25	94.7313	106.633	210.544	220.6	200.874	BX323087.1	None
ENSDARG00000026335	120.131	-1.12754	0.133282	-8.45985	2.68e-17	3.02e-16	81.2048	80.0483	75.4962	103.594	93.6035	82.8218	173.517	198.611	192.284	susd4	sushi domain containing 4 [Source:NCBI gene;Acc:560304]
ENSDARG00000077764	120.362	-1.10634	0.130187	-8.49805	1.93e-17	2.19e-16	72.0366	78.8882	80.3669	95.0626	96.9868	97.3156	186.585	193.646	182.373	faah	fatty acid amide hydrolase [Source:ZFIN;Acc:ZDB-GENE-070619-3]
ENSDARG00000088178	120.47	-1.14839	0.182456	-6.29408	3.09e-10	2.2e-09	82.5146	61.4864	74.2785	106.031	75.5595	113.88	184.407	195.774	190.302	tp53inp2	tumor protein p53 inducible nuclear protein 2 [Source:ZFIN;Acc:ZDB-GENE-120420-1]
ENSDARG00000078959	120.507	-3.11922	0.300683	-10.3738	3.26e-25	5.27e-24	15.7171	25.5226	24.3536	56.0625	51.8767	28.9876	288.227	305.719	288.096	tpcn3	two pore segment channel 3 [Source:ZFIN;Acc:ZDB-GENE-141215-16]
ENSDARG00000022763	121.534	-1.41573	0.139925	-10.1178	4.6e-24	7.1e-23	66.7975	69.6072	93.7614	84.0938	73.304	80.7512	225.79	211.379	188.32	hpcal1	hippocalcin-like 1 [Source:ZFIN;Acc:ZDB-GENE-040426-1242]
ENSDARG00000067718	121.779	-1.04305	0.122538	-8.512	1.71e-17	1.95e-16	89.0634	85.8489	105.938	91.4063	78.9427	89.0334	182.229	186.553	186.998	si:dkey-3h3.3	si:dkey-3h3.3 [Source:ZFIN;Acc:ZDB-GENE-060526-299]
ENSDARG00000077778	122.678	-1.14677	0.179378	-6.39303	1.63e-10	1.18e-09	69.417	66.1268	75.4962	104.813	103.753	103.527	190.941	214.926	175.104	adamts9	ADAM metallopeptidase with thrombospondin type 1 motif, 9 [Source:ZFIN;Acc:ZDB-GENE-070814-6]
ENSDARG00000117319	122.975	-1.54367	0.122307	-12.6213	1.61e-36	3.78e-35	79.8951	75.4078	74.2785	76.7813	65.4097	78.6807	227.968	214.926	213.429	CABZ01092746.1	None
ENSDARG00000075859	123.179	-1.18556	0.137762	-8.60581	7.58e-18	8.76e-17	77.2756	70.7673	97.4145	99.9376	78.9427	94.2098	206.188	183.006	200.874	mcf2la	mcf.2 cell line derived transforming sequence-like a [Source:ZFIN;Acc:ZDB-GENE-090312-122]
ENSDARG00000018025	123.448	-1.18835	0.120131	-9.89211	4.5e-23	6.67e-22	85.1341	93.9697	80.3669	85.3126	95.8591	78.6807	201.106	194.355	196.249	tbx2a	T-box transcription factor 2a [Source:ZFIN;Acc:ZDB-GENE-990917-4]
ENSDARG00000116871	123.537	-1.26027	0.230699	-5.46285	4.69e-08	2.7e-07	52.3902	77.728	75.4962	80.4376	134.203	84.8923	180.777	217.763	208.143	BX284638.2	wu:fb95e10 [Source:NCBI gene;Acc:568650]
ENSDARG00000059263	123.548	-7.17273	0.420045	-17.0761	2.24e-65	9.86e-64	0	2.32024	0	4.875	1.12775	6.21163	378.253	341.185	377.961	hoxd12a	homeobox D12a [Source:NCBI gene;Acc:100006598]
ENSDARG00000006859	123.614	-1.1389	0.201073	-5.66414	1.48e-08	9e-08	81.2048	66.1268	59.6664	99.9376	103.753	118.021	187.311	193.646	202.857	nkain1	sodium/potassium transporting ATPase interacting 1 [Source:NCBI gene;Acc:393517]
ENSDARG00000017665	123.866	-1.19454	0.167839	-7.11721	1.1e-12	9.41e-12	64.178	74.2477	75.4962	110.906	95.8591	98.3509	216.352	185.134	194.267	snrkb	SNF related kinase b [Source:ZFIN;Acc:ZDB-GENE-040426-1724]
ENSDARG00000105494	123.877	-3.76679	0.16848	-22.3575	1.02e-110	8.5e-109	17.0268	22.0423	31.6597	24.375	21.4273	25.8818	323.076	326.29	323.117	si:ch211-113d11.8	si:ch211-113d11.8 [Source:ZFIN;Acc:ZDB-GENE-160113-48]
ENSDARG00000059058	124.465	-1.59292	0.231593	-6.87808	6.07e-12	4.9e-11	55.0097	56.8459	49.9249	96.2813	107.137	80.7512	214.174	234.077	225.984	vipr1b	vasoactive intestinal peptide receptor 1b [Source:ZFIN;Acc:ZDB-GENE-050311-6]
ENSDARG00000117133	125.64	-2.05681	0.267067	-7.70147	1.35e-14	1.3e-13	81.2048	70.7673	79.1493	63.375	25.9383	47.6225	261.365	248.264	253.075	cst14b.1	cystatin 14b, tandem duplicate 1 [Source:NCBI gene;Acc:768128]
ENSDARG00000078748	127.251	-1.20087	0.122084	-9.83642	7.85e-23	1.15e-21	90.3731	89.3293	86.4553	91.4063	93.6035	81.7865	205.462	219.181	187.659	si:ch211-137a8.4	si:ch211-137a8.4 [Source:ZFIN;Acc:ZDB-GENE-030131-3742]
ENSDARG00000059365	127.391	-1.11696	0.164326	-6.79721	1.07e-11	8.45e-11	108.71	103.251	81.5846	95.0626	98.1146	64.1869	222.16	185.134	188.32	nipal4	NIPA like domain containing 4 [Source:ZFIN;Acc:ZDB-GENE-040718-412]
ENSDARG00000030094	127.505	-4.00726	0.182306	-21.981	4.37e-107	3.5e-105	27.5049	20.8822	23.1359	20.7188	16.9163	18.6349	360.102	350.407	309.241	malb	mal, T cell differentiation protein b [Source:ZFIN;Acc:ZDB-GENE-050417-175]
ENSDARG00000013063	127.63	-3.93055	0.328856	-11.9522	6.32e-33	1.34e-31	13.0976	37.1238	35.3127	24.375	10.1498	13.4585	288.227	387.292	339.636	oxct1a	3-oxoacid CoA transferase 1a [Source:ZFIN;Acc:ZDB-GENE-040723-3]
ENSDARG00000062967	128.18	-1.43692	0.338965	-4.23914	2.24e-05	9.4e-05	43.2219	44.0846	58.4487	93.8438	129.692	120.092	211.996	216.344	235.895	kcng4a	potassium voltage-gated channel, subfamily G, member 4a [Source:ZFIN;Acc:ZDB-GENE-050419-11]
ENSDARG00000098475	129.408	-1.65636	0.145697	-11.3685	6e-30	1.16e-28	65.4878	62.6465	63.3194	81.6563	83.4538	94.2098	244.666	242.589	226.644	arr3b	arrestin 3b, retinal (X-arrestin) [Source:ZFIN;Acc:ZDB-GENE-030616-74]
ENSDARG00000070537	129.461	-2.41525	0.448429	-5.38602	7.2e-08	4.08e-07	28.8146	13.9214	30.442	79.2188	77.815	86.9629	262.091	305.719	280.167	stmn2b	stathmin 2b [Source:ZFIN;Acc:ZDB-GENE-050522-207]
ENSDARG00000098368	129.495	-1.35541	0.369695	-3.66629	0.00024609	0.000867802	47.1512	39.4441	53.578	125.531	109.392	135.621	222.16	228.403	204.178	aplp1	amyloid beta (A4) precursor-like protein 1 [Source:ZFIN;Acc:ZDB-GENE-040319-1]
ENSDARG00000099840	129.675	-1.50197	0.213162	-7.04616	1.84e-12	1.55e-11	92.9926	68.4471	47.4896	96.2813	68.793	108.704	225.79	222.019	236.556	lpar1	lysophosphatidic acid receptor 1 [Source:ZFIN;Acc:ZDB-GENE-030616-499]
ENSDARG00000060297	129.678	-1.47221	0.12728	-11.5667	6.07e-31	1.22e-29	73.3463	89.3293	73.0609	81.6563	87.9648	82.8218	246.844	211.379	220.698	arhgap35b	Rho GTPase activating protein 35b [Source:ZFIN;Acc:ZDB-GENE-060526-44]
ENSDARG00000099821	129.791	-4.69222	0.986299	-4.7574	1.96e-06	9.44e-06	1.30976	3.48036	1.21768	15.8438	32.7049	28.9876	351.39	353.244	379.943	tymp	thymidine phosphorylase [Source:ZFIN;Acc:ZDB-GENE-100415-1]
ENSDARG00000007753	129.972	-2.27381	0.605028	-3.7582	0.000171143	0.000621341	28.8146	27.8429	14.6122	91.4063	76.6872	102.492	301.295	250.392	276.202	cpne2	copine II [Source:ZFIN;Acc:ZDB-GENE-030131-7896]
ENSDARG00000013500	130.74	-1.4754	0.175943	-8.38568	5.04e-17	5.59e-16	92.9926	62.6465	76.7139	82.8751	72.1762	104.563	206.914	270.962	206.821	abca2	ATP-binding cassette, sub-family A (ABC1), member 2 [Source:ZFIN;Acc:ZDB-GENE-050517-1]
ENSDARG00000010434	130.773	-3.43836	0.386488	-8.89643	5.77e-19	7.07e-18	43.2219	48.725	47.4896	10.9688	18.0441	15.5291	331.788	344.023	317.17	clu	clusterin [Source:ZFIN;Acc:ZDB-GENE-040426-1774]
ENSDARG00000105013	130.915	-3.6507	0.691167	-5.28193	1.28e-07	7.06e-07	5.23902	8.12084	13.3945	46.3125	42.8546	45.552	349.938	348.988	317.831	hoxa9a	homeobox A9a [Source:NCBI gene;Acc:58047]
ENSDARG00000042899	130.95	-1.48898	0.252979	-5.88578	3.96e-09	2.57e-08	89.0634	103.251	121.768	70.6875	46.2379	60.0458	225.79	229.112	232.591	ELAPOR1	si:ch211-163l21.8 [Source:ZFIN;Acc:ZDB-GENE-041008-93]
ENSDARG00000042548	131.15	-1.0768	0.154968	-6.94852	3.69e-12	3.03e-11	79.8951	87.009	74.2785	110.906	113.903	107.668	185.133	212.088	209.464	tpd52l1	tpd52 like 1 [Source:ZFIN;Acc:ZDB-GENE-050522-121]
ENSDARG00000091234	131.862	-2.10483	0.225672	-9.32694	1.09e-20	1.46e-19	81.2048	80.0483	79.1493	37.7813	48.4934	50.7283	296.213	246.845	266.291	si:ch73-335l21.4	si:ch73-335l21.4 [Source:ZFIN;Acc:ZDB-GENE-160728-105]
ENSDARG00000037997	131.991	-1.71472	0.185038	-9.26687	1.92e-20	2.54e-19	51.0805	54.5256	76.7139	86.5313	84.5815	95.2451	227.968	258.194	253.075	tubb5	tubulin, beta 5 [Source:ZFIN;Acc:ZDB-GENE-031110-4]
ENSDARG00000111091	132.341	-1.52003	0.250248	-6.07411	1.25e-09	8.44e-09	51.0805	58.006	62.1017	109.688	109.392	98.3509	248.296	205.704	248.45	FO082779.1	coiled-coil domain containing 69 [Source:NCBI gene;Acc:794166]
ENSDARG00000004246	132.536	-1.43235	0.286439	-5.00056	5.72e-07	2.94e-06	56.3195	51.0453	58.4487	129.188	113.903	98.3509	238.858	212.798	233.913	slit2	slit homolog 2 (Drosophila) [Source:ZFIN;Acc:ZDB-GENE-010306-3]
ENSDARG00000091058	132.669	-4.14716	0.647948	-6.40046	1.55e-10	1.13e-09	34.0536	34.8036	31.6597	4.875	6.76652	9.31745	307.829	379.489	385.23	sting1	stimulator of interferon response cGAMP interactor 1 [Source:NCBI gene;Acc:101243556]
ENSDARG00000012341	132.907	-3.52632	0.389059	-9.06371	1.26e-19	1.6e-18	48.461	48.725	36.5304	14.625	18.0441	11.388	283.871	382.326	352.191	capn9	calpain 9 [Source:ZFIN;Acc:ZDB-GENE-010724-2]
ENSDARG00000045580	132.925	-1.29738	0.15188	-8.54214	1.32e-17	1.51e-16	77.2756	83.5286	76.7139	92.6251	113.903	92.1392	195.297	217.054	247.789	lum	lumican [Source:ZFIN;Acc:ZDB-GENE-040625-24]
ENSDARG00000055313	133.414	-4.30532	0.779709	-5.52171	3.36e-08	1.97e-07	28.8146	39.4441	28.0067	3.65625	3.38326	7.24691	354.294	353.953	381.926	slc12a10.1	solute carrier family 12 member 10, tandem duplicate 1 [Source:ZFIN;Acc:ZDB-GENE-060503-330]
ENSDARG00000100336	133.952	-2.34752	0.168087	-13.9661	2.51e-44	7.16e-43	57.6292	78.8882	63.3194	54.8438	41.7269	44.5167	282.419	290.823	291.4	pik3r6a	phosphoinositide-3-kinase, regulatory subunit 6a [Source:ZFIN;Acc:ZDB-GENE-170330-1]
ENSDARG00000009567	134.091	-1.3589	0.128952	-10.5381	5.77e-26	9.63e-25	78.5853	107.891	92.5438	79.2188	78.9427	91.104	233.05	214.216	231.27	spegb	striated muscle enriched protein kinase b [Source:ZFIN;Acc:ZDB-GENE-081104-517]
ENSDARG00000041502	134.107	-1.02203	0.192571	-5.30728	1.11e-07	6.18e-07	73.3463	92.8096	87.673	146.25	96.9868	101.457	213.448	219.891	175.104	tgfb1a	transforming growth factor, beta 1a [Source:ZFIN;Acc:ZDB-GENE-030618-1]
ENSDARG00000024966	134.231	-1.69153	0.129936	-13.0182	9.64e-39	2.41e-37	83.8244	81.2084	77.9316	65.8125	81.1983	72.4691	234.502	236.915	274.22	MARK4	si:dkey-31m14.7 [Source:ZFIN;Acc:ZDB-GENE-121214-92]
ENSDARG00000059391	134.479	-1.74069	0.298423	-5.83297	5.44e-09	3.48e-08	53.7	37.1238	58.4487	123.094	92.4758	87.9981	234.502	255.357	267.612	gyg1b	glycogenin 1b [Source:ZFIN;Acc:ZDB-GENE-040625-30]
ENSDARG00000025403	134.775	-2.03084	0.642827	-3.15923	0.00158185	0.00479707	133.595	92.8096	98.6322	25.5938	21.4273	26.9171	280.241	268.125	265.63	ftr83	finTRIM family, member 83 [Source:ZFIN;Acc:ZDB-GENE-031002-11]
ENSDARG00000100357	134.903	-1.2094	0.137912	-8.7694	1.8e-18	2.15e-17	89.0634	84.6888	77.9316	87.7501	115.031	107.668	205.462	219.891	226.644	si:ch73-44m9.3	si:ch73-44m9.3 [Source:ZFIN;Acc:ZDB-GENE-081104-290]
ENSDARG00000011027	135.246	-1.98856	0.131039	-15.1753	5.15e-52	1.75e-50	58.939	64.9667	62.1017	85.3126	74.4317	62.1163	275.885	263.869	269.595	fgfr1a	fibroblast growth factor receptor 1a [Source:NCBI gene;Acc:30705]
ENSDARG00000058818	135.483	-1.13056	0.182121	-6.20774	5.38e-10	3.75e-09	87.7536	69.6072	85.2377	134.063	106.009	99.3861	191.667	235.496	210.125	rbm38	RNA binding motif protein 38 [Source:ZFIN;Acc:ZDB-GENE-030131-5923]
ENSDARG00000040944	136.809	-2.17193	0.148455	-14.6302	1.8e-48	5.66e-47	72.0366	47.5649	63.3194	63.375	80.0705	52.7989	293.309	286.567	272.238	ntd5	ntl-dependent gene 5 [Source:ZFIN;Acc:ZDB-GENE-031030-7]
ENSDARG00000016570	136.951	-3.50229	0.158839	-22.0493	9.7e-108	7.84e-106	28.8146	20.8822	30.442	37.7813	29.3216	37.2698	340.5	345.441	362.103	prlra	prolactin receptor a [Source:ZFIN;Acc:ZDB-GENE-080103-2]
ENSDARG00000103648	137.045	-1.84772	0.348841	-5.29675	1.18e-07	6.53e-07	78.5853	25.5226	42.6188	108.469	86.837	98.3509	257.009	262.45	273.559	znf536	zinc finger protein 536 [Source:ZFIN;Acc:ZDB-GENE-030616-624]
ENSDARG00000045074	137.355	-1.4382	0.157031	-9.15872	5.25e-20	6.82e-19	68.1073	71.9274	77.9316	102.375	95.8591	107.668	219.256	243.299	249.771	arl4d	ADP-ribosylation factor-like 4D [Source:ZFIN;Acc:ZDB-GENE-030131-2293]
ENSDARG00000053479	137.763	-1.26645	0.14444	-8.76798	1.82e-18	2.18e-17	94.3024	78.8882	121.768	88.9688	94.7313	84.8923	203.284	230.531	242.503	gdf6a	growth differentiation factor 6a [Source:NCBI gene;Acc:566470]
ENSDARG00000044074	138.418	-1.12762	0.194819	-5.78804	7.12e-09	4.49e-08	104.78	103.251	138.816	64.5938	86.837	97.3156	193.119	238.333	218.715	loxl2b	lysyl oxidase-like 2b [Source:NCBI gene;Acc:791144]
ENSDARG00000099744	138.691	-2.527	0.422393	-5.98258	2.2e-09	1.46e-08	22.2658	22.0423	30.442	80.4376	75.5595	90.0687	323.802	313.522	290.078	gap43	growth associated protein 43 [Source:ZFIN;Acc:ZDB-GENE-990415-87]
ENSDARG00000055493	139.686	-1.02152	0.184482	-5.53723	3.07e-08	1.81e-07	92.9926	83.5286	79.1493	118.219	110.52	138.726	183.681	217.763	232.591	hic1	hypermethylated in cancer 1 [Source:ZFIN;Acc:ZDB-GENE-040713-2]
ENSDARG00000070348	139.98	-5.89836	0.274947	-21.4527	4.31e-102	3.2e-100	0	6.96072	2.43536	9.75001	10.1498	10.3527	424.717	384.454	411	hoxc10a	homeobox C10a [Source:ZFIN;Acc:ZDB-GENE-990415-110]
ENSDARG00000045485	140.38	-1.26732	0.25764	-4.91898	8.7e-07	4.36e-06	73.3463	54.5256	70.6255	127.969	125.181	121.127	230.872	229.821	229.948	rassf8b	Ras association domain family member 8b [Source:ZFIN;Acc:ZDB-GENE-040426-1338]
ENSDARG00000092809	140.479	-2.25525	0.869408	-2.594	0.00948659	0.0239906	10.478	15.0816	13.3945	130.406	98.1146	105.598	281.693	313.522	296.025	hoxc9a	homeobox C9a [Source:NCBI gene;Acc:58043]
ENSDARG00000008034	140.616	-1.32452	0.151609	-8.7364	2.41e-18	2.87e-17	119.188	104.411	80.3669	74.3438	101.498	82.8218	221.434	228.403	253.075	skib	v-ski avian sarcoma viral oncogene homolog b [Source:ZFIN;Acc:ZDB-GENE-990715-10]
ENSDARG00000062688	140.967	-1.54568	0.317019	-4.87567	1.08e-06	5.37e-06	44.5317	54.5256	58.4487	110.906	128.564	118.021	271.529	248.264	233.913	gpnmb	glycoprotein (transmembrane) nmb [Source:ZFIN;Acc:ZDB-GENE-060503-106]
ENSDARG00000038288	141.565	-1.10644	0.24105	-4.59007	4.43e-06	2.04e-05	78.5853	60.3262	85.2377	125.531	128.564	134.585	248.296	212.088	200.874	cd151	CD151 molecule [Source:ZFIN;Acc:ZDB-GENE-041010-137]
ENSDARG00000039452	141.719	-1.42934	0.167163	-8.55056	1.22e-17	1.41e-16	61.5585	76.5679	94.9791	91.4063	104.881	112.845	224.338	252.52	256.379	hk1	hexokinase 1 [Source:ZFIN;Acc:ZDB-GENE-040426-2848]
ENSDARG00000043313	141.836	-1.12142	0.137058	-8.18208	2.79e-16	2.97e-15	87.7536	88.1691	96.1968	130.406	107.137	101.457	229.42	229.821	206.161	ank2b	ankyrin 2b, neuronal [Source:ZFIN;Acc:ZDB-GENE-041010-165]
ENSDARG00000057688	142.08	-1.06866	0.248459	-4.30114	1.7e-05	7.21e-05	146.693	134.574	118.115	80.4376	77.815	67.2927	243.214	225.565	185.016	ical1	islet cell autoantigen 1-like [Source:ZFIN;Acc:ZDB-GENE-030910-4]
ENSDARG00000076302	142.164	-1.22218	0.221118	-5.5273	3.25e-08	1.91e-07	78.5853	87.009	60.884	121.875	101.498	139.762	241.762	223.437	224.662	dtx4a	deltex 4, E3 ubiquitin ligase a [Source:ZFIN;Acc:ZDB-GENE-160728-59]
ENSDARG00000003091	142.386	-1.59327	0.424271	-3.7553	0.000173132	0.000627931	119.188	149.655	120.55	37.7813	40.5991	43.4814	270.803	229.821	269.595	oclnb	occludin b [Source:ZFIN;Acc:ZDB-GENE-041212-43]
ENSDARG00000099323	142.519	-1.49523	0.411386	-3.63462	0.000278388	0.000972709	47.1512	40.6042	42.6188	118.219	131.947	151.15	257.009	246.845	247.128	dlg2	discs, large homolog 2 (Drosophila) [Source:NCBI gene;Acc:497638]
ENSDARG00000077666	142.575	-2.1545	0.146764	-14.6801	8.65e-49	2.73e-47	72.0366	56.8459	90.1084	59.7188	62.0264	57.9752	310.733	292.242	281.488	evi5a	ecotropic viral integration site 5a [Source:ZFIN;Acc:ZDB-GENE-110218-2]
ENSDARG00000078247	142.927	-1.46796	0.145334	-10.1006	5.49e-24	8.43e-23	79.8951	90.4894	66.9725	98.7188	113.903	89.0334	262.091	244.717	240.521	vip	vasoactive intestinal peptide [Source:ZFIN;Acc:ZDB-GENE-080204-3]
ENSDARG00000091212	143.161	-1.09212	0.182425	-5.98669	2.14e-09	1.42e-08	87.7536	75.4078	86.4553	110.906	129.692	132.515	212.722	217.763	235.234	si:dkey-192p21.6	si:dkey-192p21.6 [Source:ZFIN;Acc:ZDB-GENE-060503-809]
ENSDARG00000104278	143.851	-2.83743	0.170244	-16.6669	2.28e-62	9.47e-61	62.8683	46.4048	54.7956	48.75	29.3216	42.4462	317.268	361.756	331.046	slc2a8	solute carrier family 2 member 8 [Source:ZFIN;Acc:ZDB-GENE-030829-25]
ENSDARG00000008413	144.453	-1.4955	0.146128	-10.2342	1.39e-24	2.2e-23	85.1341	84.6888	65.7548	108.469	108.264	86.9629	249.748	245.427	265.63	atp11a	ATPase phospholipid transporting 11A [Source:ZFIN;Acc:ZDB-GENE-090311-52]
ENSDARG00000009194	144.624	-1.64123	0.159123	-10.3142	6.08e-25	9.73e-24	60.2488	81.2084	99.8498	91.4063	73.304	101.457	282.419	274.509	237.217	col16a1	collagen, type XVI, alpha 1 [Source:ZFIN;Acc:ZDB-GENE-060503-351]
ENSDARG00000004402	144.889	-1.82761	0.31608	-5.78213	7.38e-09	4.65e-08	112.639	110.211	101.068	54.8438	34.9604	56.94	274.433	287.986	270.916	elovl6	ELOVL fatty acid elongase 6 [Source:NCBI gene;Acc:317738]
ENSDARG00000036722	145.301	-7.20031	0.391608	-18.3865	1.68e-75	8.75e-74	0	4.64048	1.21768	3.65625	1.12775	6.21163	405.115	458.224	427.519	slc9a3.2	solute carrier family 9 member A3, tandem duplicate 2 [Source:ZFIN;Acc:ZDB-GENE-060503-640]
ENSDARG00000007077	145.913	-1.35928	0.191057	-7.11454	1.12e-12	9.58e-12	65.4878	74.2477	92.5438	113.344	96.9868	131.48	253.378	242.589	243.164	ankrd50l	ankyrin repeat domain 50-like [Source:ZFIN;Acc:ZDB-GENE-041008-117]
ENSDARG00000053301	146.242	-1.17016	0.130695	-8.95334	3.45e-19	4.28e-18	112.639	88.1691	88.8907	95.0626	115.031	119.056	233.05	218.472	245.807	insm1b	insulinoma-associated 1b [Source:NCBI gene;Acc:323882]
ENSDARG00000026834	146.332	-1.03443	0.314208	-3.29219	0.000994097	0.00314664	64.178	67.287	71.8432	157.219	135.33	154.256	199.654	203.576	263.648	cdr2l	cerebellar degeneration-related protein 2-like [Source:NCBI gene;Acc:336227]
ENSDARG00000045051	147.595	-2.60789	0.329674	-7.9105	2.56e-15	2.59e-14	24.8854	34.8036	35.3127	82.8751	81.1983	68.328	317.994	324.162	358.799	slc16a3	solute carrier family 16 member 3 [Source:ZFIN;Acc:ZDB-GENE-030131-5487]
ENSDARG00000034344	147.796	-1.15755	0.242634	-4.77079	1.84e-06	8.87e-06	62.8683	83.5286	77.9316	127.969	140.969	134.585	243.94	238.333	220.037	pcdh19	protocadherin 19 [Source:ZFIN;Acc:ZDB-GENE-030131-4218]
ENSDARG00000034181	148.437	-1.04469	0.178601	-5.84932	4.94e-09	3.17e-08	72.0366	96.29	99.8498	130.406	129.692	128.374	206.188	241.171	231.931	esr2b	estrogen receptor 2b [Source:ZFIN;Acc:ZDB-GENE-030116-1]
ENSDARG00000039131	149.461	-3.35941	0.62636	-5.36339	8.17e-08	4.6e-07	73.3463	52.2054	49.9249	15.8438	20.2996	8.28218	373.897	396.513	354.834	atp1a1a.3	ATPase Na+/K+ transporting subunit alpha 1a, tandem duplicate 3 [Source:ZFIN;Acc:ZDB-GENE-001212-3]
ENSDARG00000017369	150.61	-1.7193	0.348255	-4.9369	7.94e-07	4e-06	53.7	41.7643	53.578	96.2813	126.308	139.762	251.2	292.242	300.651	sema3d	sema domain, immunoglobulin domain (Ig), short basic domain, secreted, (semaphorin) 3D [Source:NCBI gene;Acc:30250]
ENSDARG00000102602	150.911	-2.55126	0.232428	-10.9766	4.95e-28	8.98e-27	77.2756	77.728	69.4078	42.6563	34.9604	44.5167	365.184	322.034	324.439	si:ch211-220m17.4	si:ch211-220m17.4 [Source:ZFIN;Acc:ZDB-GENE-141216-273]
ENSDARG00000033234	151.197	-1.87574	0.587243	-3.19415	0.00140245	0.00429554	24.8854	31.3232	46.2719	115.781	131.947	129.409	311.459	281.602	288.096	stmn2a	stathmin 2a [Source:ZFIN;Acc:ZDB-GENE-041010-85]
ENSDARG00000077169	151.389	-4.48203	0.214353	-20.9096	4.38e-97	2.99e-95	24.8854	23.2024	21.9183	13.4063	21.4273	8.28218	380.431	463.899	405.053	si:ch211-153b23.4	si:ch211-153b23.4 [Source:ZFIN;Acc:ZDB-GENE-030131-7332]
ENSDARG00000078803	151.516	-1.35675	0.137854	-9.84193	7.43e-23	1.09e-21	81.2048	124.133	90.1084	96.2813	108.264	97.3156	231.598	263.16	271.577	gas2l1	growth arrest-specific 2 like 1 [Source:ZFIN;Acc:ZDB-GENE-070705-38]
ENSDARG00000009242	152.931	-1.07646	0.112647	-9.55606	1.22e-21	1.72e-20	112.639	111.372	113.244	115.781	109.392	107.668	229.42	257.485	219.376	fev	FEV transcription factor, ETS family member [Source:NCBI gene;Acc:791175]
ENSDARG00000018162	153.782	-2.21745	0.238226	-9.30818	1.3e-20	1.73e-19	36.6732	69.6072	52.3603	103.594	75.5595	77.6454	290.405	351.116	327.082	ctnnal1	catenin (cadherin-associated protein), alpha-like 1 [Source:ZFIN;Acc:ZDB-GENE-060503-507]
ENSDARG00000102906	153.825	-1.98964	0.152244	-13.0688	4.96e-39	1.25e-37	52.3902	89.3293	64.5371	82.8751	92.4758	80.7512	291.131	317.068	313.866	hibadha	3-hydroxyisobutyrate dehydrogenase a [Source:ZFIN;Acc:ZDB-GENE-040801-264]
ENSDARG00000075715	153.907	-7.73626	0.450233	-17.1828	3.57e-66	1.61e-64	0	1.16012	1.21768	3.65625	1.12775	5.17636	428.348	466.736	477.737	si:dkey-32m20.1	si:dkey-32m20.1 [Source:ZFIN;Acc:ZDB-GENE-070705-455]
ENSDARG00000103286	154.056	-2.06546	0.22921	-9.01121	2.04e-19	2.56e-18	68.1073	54.5256	43.8365	103.594	98.1146	79.716	330.336	314.231	294.043	kcnk4a	potassium channel, subfamily K, member 4a [Source:ZFIN;Acc:ZDB-GENE-141211-80]
ENSDARG00000096546	154.176	-1.80143	0.179914	-10.0127	1.34e-23	2.03e-22	61.5585	60.3262	85.2377	101.156	101.498	95.2451	328.884	269.544	284.132	nrp2a	neuropilin 2a [Source:ZFIN;Acc:ZDB-GENE-040611-2]
ENSDARG00000043128	154.323	-2.12165	0.440392	-4.81763	1.45e-06	7.1e-06	104.78	107.891	125.421	39	34.9604	25.8818	327.432	324.871	298.669	cldne	claudin e [Source:ZFIN;Acc:ZDB-GENE-010328-5]
ENSDARG00000098295	154.468	-1.06207	0.157641	-6.73729	1.61e-11	1.26e-10	90.3731	103.251	116.897	141.375	99.2423	128.374	270.803	229.112	210.786	efna3b	ephrin-A3b [Source:ZFIN;Acc:ZDB-GENE-011108-1]
ENSDARG00000045639	155.208	-1.61554	0.335198	-4.81965	1.44e-06	7.03e-06	53.7	52.2054	53.578	132.844	124.053	134.585	286.049	292.242	267.612	elavl4	ELAV like neuron-specific RNA binding protein 4 [Source:NCBI gene;Acc:30737]
ENSDARG00000033655	155.541	-2.15981	0.296119	-7.29374	3.01e-13	2.67e-12	44.5317	45.2447	45.0542	91.4063	109.392	96.2803	342.678	321.324	303.955	stmn1b	stathmin 1b [Source:ZFIN;Acc:ZDB-GENE-050417-397]
ENSDARG00000068967	155.951	-1.10213	0.13272	-8.30412	1.01e-16	1.1e-15	107.4	99.7703	88.8907	137.719	118.414	124.233	241.036	247.555	238.538	zgc:153372	zgc:153372 [Source:ZFIN;Acc:ZDB-GENE-060929-680]
ENSDARG00000055043	155.955	-1.85605	0.174828	-10.6164	2.5e-26	4.23e-25	86.4439	82.3685	122.986	69.4688	66.5375	72.4691	315.816	290.823	296.686	depdc7a	DEP domain containing 7, paralog a [Source:NCBI gene;Acc:692297]
ENSDARG00000031343	155.985	-1.05517	0.118399	-8.91203	5.01e-19	6.16e-18	111.329	116.012	110.809	123.094	103.753	123.197	225.064	265.288	225.323	rab6bb	RAB6B, member RAS oncogene family b [Source:ZFIN;Acc:ZDB-GENE-050320-28]
ENSDARG00000040251	156.274	-1.66376	0.128705	-12.9269	3.17e-38	7.8e-37	90.3731	74.2477	86.4553	102.375	86.837	103.527	280.241	312.812	269.595	ctsk	cathepsin K [Source:ZFIN;Acc:ZDB-GENE-001205-4]
ENSDARG00000089871	156.355	-1.45813	0.122777	-11.8762	1.57e-32	3.3e-31	102.161	83.5286	94.9791	107.25	117.286	87.9981	269.351	282.311	262.326	jcada	junctional cadherin 5 associated a [Source:ZFIN;Acc:ZDB-GENE-111221-2]
ENSDARG00000111612	156.532	-1.17819	0.158714	-7.42333	1.14e-13	1.04e-12	98.2317	90.4894	97.4145	132.844	134.203	107.668	213.448	259.613	274.881	mapkapk3	MAPK activated protein kinase 3 [Source:ZFIN;Acc:ZDB-GENE-061215-124]
ENSDARG00000014420	156.853	-1.64237	0.554983	-2.95932	0.00308323	0.00879988	49.7707	32.4834	41.4012	157.219	137.586	132.515	299.843	297.207	263.648	elavl3	ELAV like neuron-specific RNA binding protein 3 [Source:ZFIN;Acc:ZDB-GENE-980526-76]
ENSDARG00000070555	156.971	-1.68329	0.135316	-12.4397	1.59e-35	3.66e-34	62.8683	89.3293	94.9791	91.4063	104.881	97.3156	277.337	307.847	286.775	ldlrad4a	low density lipoprotein receptor class A domain containing 4a [Source:ZFIN;Acc:ZDB-GENE-060503-850]
ENSDARG00000092856	157.095	-1.66848	0.127766	-13.0589	5.66e-39	1.43e-37	95.6122	110.211	97.4145	85.3126	72.1762	85.9276	276.611	297.207	293.382	si:ch211-210c8.7	si:ch211-210c8.7 [Source:ZFIN;Acc:ZDB-GENE-090313-81]
ENSDARG00000070565	157.318	-2.26502	0.187438	-12.0841	1.28e-33	2.78e-32	53.7	53.3655	56.0133	69.4688	83.4538	98.3509	317.994	341.895	341.619	adap2	ArfGAP with dual PH domains 2 [Source:ZFIN;Acc:ZDB-GENE-070912-21]
ENSDARG00000036082	157.702	-1.18534	0.290255	-4.08377	4.43e-05	0.000177008	61.5585	81.2084	73.0609	142.594	145.48	159.432	246.118	237.624	272.238	tph1b	tryptophan hydroxylase 1b [Source:ZFIN;Acc:ZDB-GENE-030805-6]
ENSDARG00000002587	158.515	-2.16724	0.337603	-6.4195	1.37e-10	9.97e-10	31.4341	42.9244	63.3194	88.9688	83.4538	128.374	349.938	326.999	311.223	dpysl3	dihydropyrimidinase like 3 [Source:NCBI gene;Acc:553166]
ENSDARG00000007369	158.575	-1.11874	0.112056	-9.98374	1.8e-23	2.7e-22	99.5414	119.492	120.55	108.469	118.414	116.986	242.488	265.997	235.234	tcf7l1b	transcription factor 7 like 1b [Source:NCBI gene;Acc:30556]
ENSDARG00000030269	158.738	-4.97716	0.213152	-23.3503	1.37e-120	1.25e-118	6.54878	6.96072	17.0475	19.5	13.533	20.7054	466.826	453.968	423.554	grtp1b	growth hormone regulated TBC protein 1b [Source:ZFIN;Acc:ZDB-GENE-050417-346]
ENSDARG00000018383	159.295	-2.97442	0.323296	-9.20029	3.57e-20	4.67e-19	30.1244	26.6828	26.789	62.1563	78.9427	65.2222	396.403	395.803	351.53	frzb	frizzled related protein [Source:ZFIN;Acc:ZDB-GENE-990715-1]
ENSDARG00000038574	159.459	-1.41679	0.31647	-4.47687	7.57e-06	3.37e-05	81.2048	67.287	47.4896	152.344	149.991	115.95	283.871	257.485	279.506	scg2b	secretogranin II (chromogranin C), b [Source:ZFIN;Acc:ZDB-GENE-061103-160]
ENSDARG00000099382	160.307	-1.13007	0.226636	-4.9863	6.15e-07	3.15e-06	148.002	129.933	157.081	79.2188	81.1983	94.2098	233.05	270.962	249.111	si:ch211-209n20.1	si:ch211-209n20.1 [Source:ZFIN;Acc:ZDB-GENE-070705-98]
ENSDARG00000099564	160.392	-3.09044	0.214207	-14.4273	3.48e-47	1.07e-45	49.7707	49.8852	66.9725	24.375	34.9604	48.6578	423.991	389.42	355.495	atoh1b	atonal bHLH transcription factor 1b [Source:ZFIN;Acc:ZDB-GENE-041201-1]
ENSDARG00000104244	161.639	-1.49952	0.160503	-9.34264	9.4e-21	1.26e-19	116.568	105.571	107.156	103.594	72.1762	98.3509	328.158	239.043	284.132	twsg1a	twisted gastrulation BMP signaling modulator 1a [Source:NCBI gene;Acc:84037]
ENSDARG00000117407	161.639	-2.80035	0.257982	-10.8548	1.89e-27	3.33e-26	37.9829	35.9637	34.0951	62.1563	73.304	79.716	343.404	402.897	385.23	AL954191.2	uncharacterized LOC101885516 [Source:NCBI gene;Acc:101885516]
ENSDARG00000079891	162.277	-5.10239	0.225164	-22.6607	1.09e-113	9.39e-112	2.61951	9.28096	12.1768	17.0625	14.6608	22.776	446.498	469.573	465.844	dnajc6	DnaJ (Hsp40) homolog, subfamily C, member 6 [Source:ZFIN;Acc:ZDB-GENE-080104-2]
ENSDARG00000087538	162.455	-1.03321	0.104674	-9.87078	5.57e-23	8.22e-22	112.639	121.813	113.244	134.063	118.414	122.162	251.926	244.008	243.825	kif3a	kinesin family member 3A [Source:ZFIN;Acc:ZDB-GENE-050417-71]
ENSDARG00000098237	162.878	-1.25425	0.181999	-6.89152	5.52e-12	4.48e-11	89.0634	100.93	85.2377	117	120.67	154.256	249.022	298.626	251.093	fbn2b	fibrillin 2b [Source:ZFIN;Acc:ZDB-GENE-090112-3]
ENSDARG00000060753	162.934	-1.08772	0.166956	-6.51499	7.27e-11	5.44e-10	100.851	84.6888	110.809	142.594	142.097	129.409	227.242	271.672	257.04	pear1	platelet endothelial aggregation receptor 1 [Source:ZFIN;Acc:ZDB-GENE-091230-1]
ENSDARG00000034409	163.419	-1.35237	0.162806	-8.30664	9.84e-17	1.08e-15	86.4439	90.4894	88.8907	121.875	116.159	140.797	270.077	294.37	261.665	pik3r3b	phosphoinositide-3-kinase, regulatory subunit 3b (gamma) [Source:ZFIN;Acc:ZDB-GENE-040426-743]
ENSDARG00000000002	163.585	-1.48222	0.252254	-5.8759	4.21e-09	2.72e-08	56.3195	76.5679	88.8907	123.094	115.031	153.22	275.159	297.207	286.775	ccdc80	coiled-coil domain containing 80 [Source:NCBI gene;Acc:368419]
ENSDARG00000056122	163.997	-1.09881	0.118152	-9.3	1.4e-20	1.87e-19	103.471	120.652	101.068	127.969	135.33	123.197	259.187	264.578	240.521	gdi1	GDP dissociation inhibitor 1 [Source:ZFIN;Acc:ZDB-GENE-050522-504]
ENSDARG00000039669	164.069	-2.48472	0.583634	-4.25733	2.07e-05	8.69e-05	103.471	97.4501	105.938	19.5	32.7049	30.0229	363.006	390.838	333.689	GFUS	zgc:100864 [Source:ZFIN;Acc:ZDB-GENE-040801-35]
ENSDARG00000087616	164.14	-1.528	0.391435	-3.90358	9.48e-05	0.000359172	53.7	41.7643	63.3194	166.969	155.63	123.197	294.761	285.858	292.061	maptb	microtubule-associated protein tau b [Source:ZFIN;Acc:ZDB-GENE-081027-2]
ENSDARG00000012422	164.226	-1.09438	0.117058	-9.34905	8.84e-21	1.19e-19	98.2317	140.375	124.203	108.469	117.286	125.268	254.104	260.322	249.771	col11a2	collagen, type XI, alpha 2 [Source:ZFIN;Acc:ZDB-GENE-000208-23]
ENSDARG00000071658	164.482	-3.01214	0.177409	-16.9785	1.18e-64	5.13e-63	51.0805	30.1631	38.9658	67.0313	53.0044	53.8342	413.827	366.721	405.713	ywhag2	3-monooxygenase/tryptophan 5-monooxygenase activation protein, gamma polypeptide 2 [Source:ZFIN;Acc:ZDB-GENE-061023-2]
ENSDARG00000020953	165.748	-1.86527	0.125375	-14.8775	4.61e-50	1.5e-48	83.8244	104.411	90.1084	86.5313	76.6872	86.9629	320.172	348.988	294.043	dnajb6b	DnaJ heat shock protein family (Hsp40) member B6b [Source:ZFIN;Acc:ZDB-GENE-040426-1122]
ENSDARG00000056625	166.106	-1.11386	0.118049	-9.43563	3.89e-21	5.31e-20	130.976	104.411	108.374	126.75	115.031	132.515	238.132	273.8	264.969	trpc6a	transient receptor potential cation channel, subfamily C, member 6a [Source:ZFIN;Acc:ZDB-GENE-040724-114]
ENSDARG00000045676	166.122	-1.00611	0.116892	-8.60713	7.49e-18	8.67e-17	141.454	100.93	133.945	114.563	122.925	132.515	249.748	243.299	255.718	calua	calumenin a [Source:NCBI gene;Acc:415241]
ENSDARG00000029308	166.508	-2.43189	0.338751	-7.179	7.02e-13	6.07e-12	23.5756	47.5649	57.231	98.7188	107.137	70.3985	351.39	364.593	377.961	prr15lb	proline rich 15 like b [Source:NCBI gene;Acc:550400]
ENSDARG00000033172	166.606	-1.09499	0.225997	-4.84517	1.27e-06	6.21e-06	81.2048	104.411	86.4553	170.625	126.308	155.291	272.981	241.171	261.005	nr2f5	nuclear receptor subfamily 2, group F, member 5 [Source:NCBI gene;Acc:30427]
ENSDARG00000042690	166.948	-1.73546	0.182123	-9.52904	1.59e-21	2.22e-20	77.2756	93.9697	59.6664	99.9376	125.181	106.633	316.542	312.103	311.223	s1pr1	sphingosine-1-phosphate receptor 1 [Source:NCBI gene;Acc:64617]
ENSDARG00000004311	166.964	-1.37361	0.216119	-6.3558	2.07e-10	1.49e-09	73.3463	89.3293	81.5846	147.469	140.969	121.127	299.117	279.474	270.255	ldlrap1a	low density lipoprotein receptor adaptor protein 1a [Source:ZFIN;Acc:ZDB-GENE-030328-13]
ENSDARG00000006901	167.983	-1.83093	0.128334	-14.267	3.52e-46	1.06e-44	92.9926	76.5679	96.1968	85.3126	85.7093	106.633	327.432	348.279	292.722	si:ch1073-459j12.1	si:ch1073-459j12.1 [Source:ZFIN;Acc:ZDB-GENE-030131-8546]
ENSDARG00000020057	168.68	-1.06294	0.152219	-6.98299	2.89e-12	2.4e-11	124.427	129.933	160.734	113.344	92.4758	122.162	243.214	249.682	282.149	bmpr2b	bone morphogenetic protein receptor, type II b (serine/threonine kinase) [Source:ZFIN;Acc:ZDB-GENE-070618-2]
ENSDARG00000075905	168.834	-6.35056	0.282664	-22.4668	8.77e-112	7.37e-110	5.23902	5.8006	14.6122	2.4375	2.25551	6.21163	500.223	504.33	478.398	si:ch211-266g18.9	si:ch211-266g18.9 [Source:ZFIN;Acc:ZDB-GENE-131127-382]
ENSDARG00000068567	169.3	-1.34488	0.121442	-11.0743	1.67e-28	3.08e-27	137.524	117.172	115.68	90.1876	106.009	105.598	277.337	289.405	284.792	shha	sonic hedgehog signaling molecule a [Source:NCBI gene;Acc:30269]
ENSDARG00000091377	169.856	-2.17276	0.147122	-14.7684	2.34e-49	7.47e-48	103.471	90.4894	76.7139	73.125	67.6652	60.0458	348.486	362.465	346.244	galn	galanin/GMAP prepropeptide [Source:NCBI gene;Acc:100006361]
ENSDARG00000099106	170.454	-1.36728	0.137311	-9.95756	2.34e-23	3.49e-22	102.161	93.9697	92.5438	120.656	119.542	139.762	300.569	278.765	286.114	afmid	arylformamidase [Source:NCBI gene;Acc:550372]
ENSDARG00000031240	170.727	-1.14812	0.164638	-6.97356	3.09e-12	2.55e-11	142.763	118.332	154.645	90.1876	128.564	95.2451	273.707	268.125	264.969	kidins220a	kinase D-interacting substrate 220a [Source:ZFIN;Acc:ZDB-GENE-041014-170]
ENSDARG00000091419	170.969	-1.13315	0.123169	-9.19996	3.58e-20	4.69e-19	111.329	142.695	136.38	127.969	107.137	108.704	263.543	286.567	254.397	nrarpa	NOTCH regulated ankyrin repeat protein a [Source:NCBI gene;Acc:353224]
ENSDARG00000078152	171.058	-3.61847	0.416845	-8.68061	3.94e-18	4.63e-17	55.0097	52.2054	60.884	17.0625	14.6608	16.5644	477.716	448.294	397.123	si:dkey-56i24.1	si:dkey-56i24.1 [Source:ZFIN;Acc:ZDB-GENE-081105-8]
ENSDARG00000100087	171.496	-6.75075	0.310553	-21.7379	9e-105	6.98e-103	5.23902	4.64048	7.30609	4.875	2.25551	4.14109	495.867	514.97	504.168	evx1	even-skipped homeobox 1 [Source:ZFIN;Acc:ZDB-GENE-980526-364]
ENSDARG00000086790	171.532	-1.40698	0.118289	-11.8945	1.26e-32	2.66e-31	98.2317	110.211	93.7614	113.344	116.159	130.444	304.925	297.207	279.506	gucy1b1	guanylate cyclase 1 soluble subunit beta 1 [Source:ZFIN;Acc:ZDB-GENE-090313-160]
ENSDARG00000024537	171.602	-1.77105	0.280753	-6.30821	2.82e-10	2.01e-09	65.4878	52.2054	69.4078	132.844	119.542	130.444	319.446	312.103	342.94	emilin1a	elastin microfibril interfacer 1a [Source:ZFIN;Acc:ZDB-GENE-041001-191]
ENSDARG00000070351	171.737	-7.19282	0.662142	-10.863	1.73e-27	3.05e-26	0	1.16012	6.0884	6.09375	0	7.24691	524.181	508.586	492.274	hoxc11a	homeobox C11a [Source:NCBI gene;Acc:30403]
ENSDARG00000099960	171.807	-1.13443	0.118189	-9.59846	8.11e-22	1.14e-20	132.285	112.532	132.727	131.625	98.1146	130.444	272.255	256.776	279.506	elovl1a	ELOVL fatty acid elongase 1a [Source:ZFIN;Acc:ZDB-GENE-041010-66]
ENSDARG00000013266	172.1	-1.18844	0.340489	-3.49039	0.000482318	0.00161287	85.1341	82.3685	51.1426	160.875	152.247	191.525	287.501	273.8	264.308	colec11	collectin sub-family member 11 [Source:NCBI gene;Acc:492459]
ENSDARG00000061013	172.282	-1.78495	0.128758	-13.8628	1.06e-43	3.01e-42	108.71	98.6102	81.5846	103.594	80.0705	97.3156	359.376	301.463	319.813	ankfy1	ankyrin repeat and FYVE domain containing 1 [Source:ZFIN;Acc:ZDB-GENE-041222-1]
ENSDARG00000086856	172.355	-1.32132	0.181623	-7.27503	3.46e-13	3.06e-12	127.046	90.4894	86.4553	121.875	102.626	160.467	274.433	295.079	292.722	stk35	serine/threonine kinase 35 [Source:ZFIN;Acc:ZDB-GENE-061103-553]
ENSDARG00000045554	172.912	-2.69122	0.234223	-11.49	1.48e-30	2.91e-29	64.178	83.5286	88.8907	37.7813	50.7489	43.4814	378.253	394.385	414.964	snx20	sorting nexin 20 [Source:ZFIN;Acc:ZDB-GENE-100806-1]
ENSDARG00000079752	173.057	-2.7186	0.225047	-12.0801	1.35e-33	2.92e-32	89.0634	66.1268	74.2785	40.2188	56.3877	38.3051	418.909	363.884	410.339	col6a4a	collagen, type VI, alpha 4a [Source:ZFIN;Acc:ZDB-GENE-041111-303]
ENSDARG00000102050	173.419	-4.47238	0.16812	-26.6022	6.4e-156	7.72e-154	18.3366	20.8822	21.9183	29.25	19.1718	19.6702	490.059	480.923	460.557	MCOLN3	mucolipin 3b [Source:NCBI gene;Acc:100001113]
ENSDARG00000077573	173.535	-3.04722	0.762019	-3.99888	6.36e-05	0.000248187	85.1341	84.6888	85.2377	23.1563	5.63877	20.7054	436.334	399.35	421.572	tmprss13b	transmembrane serine protease 13b [Source:ZFIN;Acc:ZDB-GENE-090309-2]
ENSDARG00000020475	173.917	-1.1273	0.263564	-4.27715	1.89e-05	7.98e-05	75.9658	89.3293	88.8907	168.188	163.524	161.502	254.104	281.602	282.149	znrf1	zinc and ring finger 1 [Source:NCBI gene;Acc:393844]
ENSDARG00000113609	173.982	-1.45661	0.136461	-10.6742	1.34e-26	2.29e-25	85.1341	109.051	101.068	131.625	120.67	111.809	270.803	328.418	307.259	TMEM164	transmembrane protein 164 [Source:NCBI gene;Acc:100332120]
ENSDARG00000015790	174.563	-1.37795	0.174755	-7.88503	3.14e-15	3.16e-14	81.2048	92.8096	102.285	140.156	135.33	130.444	325.254	269.544	294.043	atp1b3a	ATPase Na+/K+ transporting subunit beta 3a [Source:ZFIN;Acc:ZDB-GENE-990415-167]
ENSDARG00000013928	174.6	-1.85817	0.110595	-16.8016	2.38e-63	9.99e-62	99.5414	84.6888	92.5438	93.8438	101.498	86.9629	346.308	346.86	319.152	plekhb2	pleckstrin homology domain containing, family B (evectins) member 2 [Source:ZFIN;Acc:ZDB-GENE-040426-754]
ENSDARG00000056986	174.692	-1.03825	0.123719	-8.392	4.78e-17	5.3e-16	151.932	140.375	124.203	99.9376	134.203	125.268	270.803	273.09	252.415	dact2	dishevelled-binding antagonist of beta-catenin 2 [Source:NCBI gene;Acc:337795]
ENSDARG00000036577	175.057	-1.13161	0.21608	-5.23698	1.63e-07	8.91e-07	92.9926	106.731	82.8023	173.063	145.48	150.114	268.625	270.253	285.453	atp6v0cb	ATPase H+ transporting V0 subunit cb [Source:ZFIN;Acc:ZDB-GENE-030131-4127]
ENSDARG00000002445	175.382	-1.72476	0.720129	-2.39507	0.0166174	0.03938	163.719	180.979	157.081	23.1563	37.2159	33.1287	324.528	335.511	323.117	prdm1a	PR domain containing 1a, with ZNF domain [Source:ZFIN;Acc:ZDB-GENE-030131-2193]
ENSDARG00000041799	175.871	-1.65113	0.352194	-4.68813	2.76e-06	1.3e-05	51.0805	56.8459	65.7548	166.969	142.097	132.515	336.87	323.452	307.259	cx43	connexin 43 [Source:NCBI gene;Acc:30236]
ENSDARG00000052957	176.019	-2.63967	0.134661	-19.6023	1.48e-85	8.93e-84	77.2756	68.4471	75.4962	57.2813	53.0044	54.8694	422.539	388.71	386.551	plcd3a	phospholipase C, delta 3a [Source:NCBI gene;Acc:569040]
ENSDARG00000003259	176.168	-1.00324	0.132069	-7.59634	3.05e-14	2.88e-13	125.737	153.136	136.38	146.25	96.9868	133.55	273.707	256.776	262.987	loxa	lysyl oxidase a [Source:ZFIN;Acc:ZDB-GENE-040426-2398]
ENSDARG00000054849	176.213	-1.9695	0.123171	-15.99	1.5e-57	5.73e-56	111.329	83.5286	90.1084	95.0626	82.326	75.5749	346.308	366.012	335.672	bcat2	branched chain amino-acid transaminase 2, mitochondrial [Source:ZFIN;Acc:ZDB-GENE-040718-425]
[truncated: 605 more rows]
