# Supplementary material for: Unraveling Differential Transcriptomes and Cell Types in Zebrafish Larvae Intestine and Liver
Source: Cells. 2022 Oct 19;11(20):3290. doi: 10.3390/cells11203290 (PMC9600436; doi:10.3390/cells11203290)
Supplement: Supplementary file 1 [file cells-11-03290-s001.zip › Gao et al 2022 Cells Table S19.xlsx]

## Sheet: Table S19
Table S19 Information for the top 5 categories under the GO_BP and GO_MF terms for the 452 S1-enriched genes.
Top 5 categories under the GO_BP term
Category	Term		Count	%	PValue	Genes	List Total	Pop Hits	Pop Total	Fold Enrichment	Bonferroni	Benjamini	FDR
GOTERM_BP_DIRECT	GO:0060048	cardiac muscle contraction	14	3.06346	3.87484e-15	ENSDARG00000045592, ENSDARG00000079564, ENSDARG00000007344, ENSDARG00000005841, ENSDARG00000079782, ENSDARG00000103969, ENSDARG00000013752, ENSDARG00000032242, ENSDARG00000101706, ENSDARG00000042245, ENSDARG00000018004, ENSDARG00000052708, ENSDARG00000035958, ENSDARG00000037539	345	34	20754	24.7703	2.47913e-12	1.23414e-12	1.18764e-12
GOTERM_BP_DIRECT	GO:0006936	muscle contraction	16	3.50109	3.91526e-14	ENSDARG00000045592, ENSDARG00000001993, ENSDARG00000045864, ENSDARG00000112287, ENSDARG00000045822, ENSDARG00000061249, ENSDARG00000005841, ENSDARG00000013752, ENSDARG00000030270, ENSDARG00000032242, ENSDARG00000062662, ENSDARG00000058656, ENSDARG00000012944, ENSDARG00000019128, ENSDARG00000052708, ENSDARG00000035958	345	60	20754	16.0417	2.50038e-11	8.31341e-12	8.00019e-12
GOTERM_BP_DIRECT	GO:0003009	skeletal muscle contraction	11	2.407	2.19323e-12	ENSDARG00000045592, ENSDARG00000013752, ENSDARG00000098883, ENSDARG00000007344, ENSDARG00000052708, ENSDARG00000005841, ENSDARG00000023797, ENSDARG00000035958, ENSDARG00000095002, ENSDARG00000011422, ENSDARG00000037539	345	24	20754	27.5717	1.39929e-09	3.49272e-10	3.36113e-10
GOTERM_BP_DIRECT	GO:0045214	sarcomere organization	12	2.62582	1.75831e-10	ENSDARG00000103969, ENSDARG00000030270, ENSDARG00000068888, ENSDARG00000101706, ENSDARG00000032242, ENSDARG00000028213, ENSDARG00000024141, ENSDARG00000058656, ENSDARG00000079564, ENSDARG00000045822, ENSDARG00000079782, ENSDARG00000006757	345	46	20754	15.693	1.1218e-07	2.24009e-08	2.15569e-08
GOTERM_BP_DIRECT	GO:0048741	skeletal muscle fiber development	12	2.62582	4.41444e-09	ENSDARG00000009021, ENSDARG00000045560, ENSDARG00000068888, ENSDARG00000026473, ENSDARG00000056743, ENSDARG00000062662, ENSDARG00000030110, ENSDARG00000012944, ENSDARG00000023797, ENSDARG00000015072, ENSDARG00000011422, ENSDARG00000006757	345	61	20754	11.8341	2.81641e-06	4.68667e-07	4.51009e-07
Top 5 categories under the GO_MF term
GOTERM_MF_DIRECT	GO:0051015	actin filament binding	19	4.15755	1.42233e-06	ENSDARG00000004658, ENSDARG00000001993, ENSDARG00000001431, ENSDARG00000076414, ENSDARG00000076075, ENSDARG00000079564, ENSDARG00000112287, ENSDARG00000026829, ENSDARG00000061249, ENSDARG00000095002, ENSDARG00000079782, ENSDARG00000103969, ENSDARG00000009341, ENSDARG00000008660, ENSDARG00000035322, ENSDARG00000012944, ENSDARG00000032630, ENSDARG00000019128, ENSDARG00000037539	341	272	19576	4.01009	0.000509065	0.000409333	0.00038995
GOTERM_MF_DIRECT	GO:0003774	motor activity	11	2.407	3.65666e-06	ENSDARG00000103969, ENSDARG00000001993, ENSDARG00000092379, ENSDARG00000006892, ENSDARG00000035322, ENSDARG00000076075, ENSDARG00000079564, ENSDARG00000012944, ENSDARG00000112287, ENSDARG00000079782, ENSDARG00000087352	341	90	19576	7.01649	0.00130823	0.000409333	0.00038995
GOTERM_MF_DIRECT	GO:0003779	actin binding	21	4.59519	3.9078e-06	ENSDARG00000056209, ENSDARG00000001993, ENSDARG00000001431, ENSDARG00000099974, ENSDARG00000076414, ENSDARG00000076075, ENSDARG00000079564, ENSDARG00000112287, ENSDARG00000056322, ENSDARG00000078696, ENSDARG00000026829, ENSDARG00000038583, ENSDARG00000079782, ENSDARG00000103969, ENSDARG00000009341, ENSDARG00000067701, ENSDARG00000006892, ENSDARG00000035322, ENSDARG00000012944, ENSDARG00000032630,…	341	352	19576	3.42489	0.00139802	0.000409333	0.00038995
GOTERM_MF_DIRECT	GO:0000146	microfilament motor activity	9	1.96937	4.56082e-06	ENSDARG00000103969, ENSDARG00000001993, ENSDARG00000006892, ENSDARG00000035322, ENSDARG00000076075, ENSDARG00000079564, ENSDARG00000012944, ENSDARG00000112287, ENSDARG00000079782	341	55	19576	9.39397	0.00163144	0.000409333	0.00038995
GOTERM_MF_DIRECT	GO:0008307	structural constituent of muscle	5	1.09409	5.6472e-05	ENSDARG00000043309, ENSDARG00000076411, ENSDARG00000101706, ENSDARG00000028213, ENSDARG00000007344	341	13	19576	22.0799	0.0200146	0.00405469	0.00386269
