# Supplementary material for: Unraveling Differential Transcriptomes and Cell Types in Zebrafish Larvae Intestine and Liver
Source: Cells. 2022 Oct 19;11(20):3290. doi: 10.3390/cells11203290 (PMC9600436; doi:10.3390/cells11203290)
Supplement: Supplementary file 1 [file cells-11-03290-s001.zip › Gao et al 2022 Cells Table S2.xlsx]

## Sheet: Table S2
Table S2 Quality analysis of the RNA-seq data and mapping information for the clean reads for the intestine and liver samples.
#Samples	liver_1	liver_2	liver_3	gut_1	gut_2	gut_3
Clean Reads Number	40351439	49135484	56568655	51550416	40850925	54177119
Clean Bases Number	12.11	14.74	16.97	15.568	12.337	16.361
Clean Q30 Bases Rate (%)	91.32	93.07	91.9	87.39	86.52	86.91
Mapped Reads	32281258	40240639	46126038	31115040	25911140	31614282
Mapping Rate (%)	80.0003	81.8973	81.5399	60.36	63.42	58.36
Multi Map Reads	1137095	1387401	1646012	846744	720733	885991
Multi Map Rate (%)	2.81798	2.82362	2.90976	1.64	1.76	1.64
genes number	21378	21774	21802	19653	18853	20820
