# Supplementary material for: Unraveling Differential Transcriptomes and Cell Types in Zebrafish Larvae Intestine and Liver
Source: Cells. 2022 Oct 19;11(20):3290. doi: 10.3390/cells11203290 (PMC9600436; doi:10.3390/cells11203290)
Supplement: Supplementary file 1 [file cells-11-03290-s001.zip › Gao et al 2022 Cells Table S20.xlsx]

## Sheet: Table S20
Table S20 Information for the top 5 categories under the GO_BP and GO_MF terms for the 309 S2-enriched genes.
Top 5 categories under the GO_BP term
Category	Term		Count	%	PValue	Genes	List Total	Pop Hits	Pop Total	Fold Enrichment	Bonferroni	Benjamini	FDR
GOTERM_BP_DIRECT	GO:0010951	negative regulation of endopeptidase activity	18	5.98007	1.92023e-22	ENSDARG00000026764, ENSDARG00000022372, ENSDARG00000069293, ENSDARG00000074712, ENSDARG00000053973, ENSDARG00000070892, ENSDARG00000090286, ENSDARG00000077960, ENSDARG00000021208, ENSDARG00000058053, ENSDARG00000091800, ENSDARG00000016412, ENSDARG00000091136, ENSDARG00000090850, ENSDARG00000042684, ENSDARG00000061383, ENSDARG00000087143, ENSDARG00000036968	227	45	20754	36.5709	9.44752e-20	9.42832e-20	8.94827e-20
GOTERM_BP_DIRECT	GO:0007596	blood coagulation	17	5.64784	5.46232e-20	ENSDARG00000023111, ENSDARG00000008969, ENSDARG00000076900, ENSDARG00000020741, ENSDARG00000021208, ENSDARG00000036041, ENSDARG00000037281, ENSDARG00000020606, ENSDARG00000038258, ENSDARG00000057498, ENSDARG00000034862, ENSDARG00000042684, ENSDARG00000088581, ENSDARG00000075827, ENSDARG00000029493, ENSDARG00000100782, ENSDARG00000036968	227	49	20754	31.7197	2.68746e-17	1.341e-17	1.27272e-17
GOTERM_BP_DIRECT	GO:0006956	complement activation	12	3.98671	6.35365e-17	ENSDARG00000012694, ENSDARG00000038424, ENSDARG00000057121, ENSDARG00000001818, ENSDARG00000087359, ENSDARG00000019772, ENSDARG00000055278, ENSDARG00000093068, ENSDARG00000039516, ENSDARG00000016319, ENSDARG00000052207, ENSDARG00000039517	227	21	20754	52.2442	5.4623e-14	1.03988e-14	9.86933e-15
GOTERM_BP_DIRECT	GO:0007599	hemostasis	7	2.32558	5.32375e-08	ENSDARG00000023111, ENSDARG00000008969, ENSDARG00000042684, ENSDARG00000088581, ENSDARG00000020741, ENSDARG00000037281, ENSDARG00000055705	227	20	20754	31.9996	2.61925e-05	6.5349e-06	6.20217e-06
GOTERM_BP_DIRECT	GO:0042632	cholesterol homeostasis	7	2.32558	3.81466e-07	ENSDARG00000075016, ENSDARG00000044365, ENSDARG00000069018, ENSDARG00000042780, ENSDARG00000030872, ENSDARG00000101324, ENSDARG00000069375	227	27	20754	23.7034	0.000187664	3.746e-05	3.55526e-05
Top 5 categories under the GO_MF term
GOTERM_MF_DIRECT	GO:0004866	endopeptidase inhibitor activity	14	4.65116	1.48746e-16	ENSDARG00000026764, ENSDARG00000022372, ENSDARG00000069293, ENSDARG00000053973, ENSDARG00000070892, ENSDARG00000056314, ENSDARG00000021004, ENSDARG00000093068, ENSDARG00000038424, ENSDARG00000041645, ENSDARG00000012694, ENSDARG00000001818, ENSDARG00000041685, ENSDARG00000087359, ENSDARG00000052207	230	37	19576	32.2049	3.57492e-14	4.80451e-14	4.68551e-14
GOTERM_MF_DIRECT	GO:0004867	serine-type endopeptidase inhibitor activity	18	5.98007	1.59863e-15	ENSDARG00000074712, ENSDARG00000056314, ENSDARG00000055036, ENSDARG00000090286, ENSDARG00000077960, ENSDARG00000021208, ENSDARG00000045516, ENSDARG00000058053, ENSDARG00000091800, ENSDARG00000041645, ENSDARG00000016412, ENSDARG00000041685, ENSDARG00000091136, ENSDARG00000090850, ENSDARG00000004296, ENSDARG00000042684, ENSDARG00000061383, ENSDARG00000087143, ENSDARG00000036968	230	98	19576	15.633	5.00489e-13	2.58178e-13	2.51784e-13
GOTERM_MF_DIRECT	GO:0015485	cholesterol binding	8	2.65781	7.25283e-07	ENSDARG00000042613, ENSDARG00000062297, ENSDARG00000056498, ENSDARG00000102477, ENSDARG00000030872, ENSDARG00000059824, ENSDARG00000056462, ENSDARG00000101324, ENSDARG00000069375	230	44	19576	15.4751	0.000233514	6.38098e-05	6.22294e-05
GOTERM_MF_DIRECT	GO:0004252	serine-type endopeptidase activity	15	4.98339	7.90214e-07	ENSDARG00000023111, ENSDARG00000076900, ENSDARG00000099425, ENSDARG00000019772, ENSDARG00000055278, ENSDARG00000036041, ENSDARG00000007988, ENSDARG00000038258, ENSDARG00000068726, ENSDARG00000057498, ENSDARG00000034862, ENSDARG00000088581, ENSDARG00000075827, ENSDARG00000029493, ENSDARG00000100782	230	236	19576	5.40973	0.000254417	6.38098e-05	6.22294e-05
GOTERM_MF_DIRECT	GO:0008233	peptidase activity	20	6.64452	1.423e-06	ENSDARG00000023111, ENSDARG00000099425, ENSDARG00000019772, ENSDARG00000055278, ENSDARG00000055550, ENSDARG00000076270, ENSDARG00000036041, ENSDARG00000079166, ENSDARG00000007988, ENSDARG00000038258, ENSDARG00000037144, ENSDARG00000068726, ENSDARG00000062363, ENSDARG00000103878, ENSDARG00000057498, ENSDARG00000034862, ENSDARG00000040683, ENSDARG00000088581, ENSDARG00000029493, ENSDARG00000100782	230	447	19576	3.80819	0.0004581	9.19256e-05	8.96488e-05
