# Supplementary material for: Unraveling Differential Transcriptomes and Cell Types in Zebrafish Larvae Intestine and Liver
Source: Cells. 2022 Oct 19;11(20):3290. doi: 10.3390/cells11203290 (PMC9600436; doi:10.3390/cells11203290)
Supplement: Supplementary file 1 [file cells-11-03290-s001.zip › Gao et al 2022 Cells Table S21.xlsx]

## Sheet: Table S21
Table S21 Information for the top 5 categories under the GO_BP and GO_MF terms for the 2449 S3-enriched genes.
Top 5 categories under the GO_BP term
Category	Term		Count	%	PValue	Genes	List Total	Pop Hits	Pop Total	Fold Enrichment	Bonferroni	Benjamini	FDR
GOTERM_BP_DIRECT	GO:0007275	multicellular organism development	133	5.52555	8.53556e-18	ENSDARG00000055659, ENSDARG00000022971, ENSDARG00000056986, ENSDARG00000026531, ENSDARG00000000943, ENSDARG00000004586, ENSDARG00000045219, ENSDARG00000008305, ENSDARG00000006120, ENSDARG00000058256, ENSDARG00000014673, ENSDARG00000068213, ENSDARG00000030364, ENSDARG00000100312, ENSDARG00000031337, ENSDARG00000019328, ENSDARG00000011600, ENSDARG00000116608, ENSDARG00000058819, ENSDARG00000099744,…	1891	675	20754	2.16251	1.90258e-14	1.90172e-14	1.87697e-14
GOTERM_BP_DIRECT	GO:0006811	ion transport	118	4.90237	1.16467e-14	ENSDARG00000056625, ENSDARG00000079469, ENSDARG00000056985, ENSDARG00000077165, ENSDARG00000079586, ENSDARG00000078650, ENSDARG00000076870, ENSDARG00000006522, ENSDARG00000055253, ENSDARG00000008140, ENSDARG00000058498, ENSDARG00000086207, ENSDARG00000061665, ENSDARG00000006760, ENSDARG00000016695, ENSDARG00000059747, ENSDARG00000012019, ENSDARG00000057728, ENSDARG00000035538, ENSDARG00000076401,…	1891	618	20754	2.09558	2.59842e-11	1.29744e-11	1.28055e-11
GOTERM_BP_DIRECT	GO:0030198	extracellular matrix organization	43	1.78646	1.01995e-12	ENSDARG00000000002, ENSDARG00000035809, ENSDARG00000003533, ENSDARG00000055439, ENSDARG00000071586, ENSDARG00000079327, ENSDARG00000060127, ENSDARG00000114451, ENSDARG00000116438, ENSDARG00000074033, ENSDARG00000027903, ENSDARG00000007912, ENSDARG00000067549, ENSDARG00000043806, ENSDARG00000009014, ENSDARG00000008388, ENSDARG00000090039, ENSDARG00000012395, ENSDARG00000060893, ENSDARG00000012593,…	1891	138	20754	3.41979	2.2735e-09	7.57479e-10	7.4762e-10
GOTERM_BP_DIRECT	GO:0007399	nervous system development	56	2.32655	1.7865e-09	ENSDARG00000028118, ENSDARG00000025641, ENSDARG00000041609, ENSDARG00000005476, ENSDARG00000004586, ENSDARG00000099793, ENSDARG00000117105, ENSDARG00000010791, ENSDARG00000035056, ENSDARG00000038446, ENSDARG00000058771, ENSDARG00000086327, ENSDARG00000033234, ENSDARG00000032221, ENSDARG00000077811, ENSDARG00000099744, ENSDARG00000053301, ENSDARG00000095743, ENSDARG00000112045, ENSDARG00000088805,…	1891	258	20754	2.3822	3.98209e-06	9.95078e-07	9.82126e-07
GOTERM_BP_DIRECT	GO:0007411	axon guidance	45	1.86955	6.32867e-09	ENSDARG00000028118, ENSDARG00000002587, ENSDARG00000025641, ENSDARG00000022971, ENSDARG00000018693, ENSDARG00000096546, ENSDARG00000039373, ENSDARG00000037373, ENSDARG00000099133, ENSDARG00000003971, ENSDARG00000004246, ENSDARG00000059485, ENSDARG00000042646, ENSDARG00000038446, ENSDARG00000017369, ENSDARG00000021539, ENSDARG00000062352, ENSDARG00000058256, ENSDARG00000015025, ENSDARG00000034268,…	1891	191	20754	2.58577	1.41065e-05	2.82005e-06	2.78335e-06
GOTERM_MF_DIRECT	GO:0008201	heparin binding	26	1.08018	4.58993e-08	ENSDARG00000098368, ENSDARG00000020072, ENSDARG00000096546, ENSDARG00000004246, ENSDARG00000042934, ENSDARG00000038446, ENSDARG00000062797, ENSDARG00000034268, ENSDARG00000060410, ENSDARG00000012593, ENSDARG00000023062, ENSDARG00000011027, ENSDARG00000076685, ENSDARG00000045483, ENSDARG00000062936, ENSDARG00000040944, ENSDARG00000090690, ENSDARG00000019815, ENSDARG00000036036, ENSDARG00000031044,…	1804	82	19576	3.4407	4.93405e-05	4.93876e-05	4.84238e-05
Top 5 categories under the GO_MF term
GOTERM_MF_DIRECT	GO:0046961	proton-transporting ATPase activity, rotational mechanism	13	0.540091	1.01575e-06	ENSDARG00000076318, ENSDARG00000045543, ENSDARG00000069090, ENSDARG00000015174, ENSDARG00000035880, ENSDARG00000020847, ENSDARG00000013443, ENSDARG00000006370, ENSDARG00000036577, ENSDARG00000011175, ENSDARG00000030694, ENSDARG00000034534, ENSDARG00000035538	1804	26	19576	5.42572	0.00109134	0.00039631	0.000388575
GOTERM_MF_DIRECT	GO:0005216	ion channel activity	45	1.86955	1.10495e-06	ENSDARG00000044161, ENSDARG00000026753, ENSDARG00000052764, ENSDARG00000032959, ENSDARG00000056625, ENSDARG00000079469, ENSDARG00000056985, ENSDARG00000078650, ENSDARG00000079586, ENSDARG00000001835, ENSDARG00000086819, ENSDARG00000005775, ENSDARG00000040338, ENSDARG00000062967, ENSDARG00000101702, ENSDARG00000061288, ENSDARG00000086207, ENSDARG00000061665, ENSDARG00000016695, ENSDARG00000042440,…	1804	224	19576	2.17998	0.00118712	0.00039631	0.000388575
GOTERM_MF_DIRECT	GO:0005200	structural constituent of cytoskeleton	19	0.789364	4.45418e-06	ENSDARG00000025301, ENSDARG00000028306, ENSDARG00000105188, ENSDARG00000055216, ENSDARG00000045367, ENSDARG00000045014, ENSDARG00000005221, ENSDARG00000007751, ENSDARG00000043697, ENSDARG00000001889, ENSDARG00000012281, ENSDARG00000030490, ENSDARG00000037997, ENSDARG00000016301, ENSDARG00000104801, ENSDARG00000010008, ENSDARG00000062350, ENSDARG00000104436, ENSDARG00000011862	1804	60	19576	3.43629	0.00477681	0.00119817	0.00117479
GOTERM_MF_DIRECT	GO:0005201	extracellular matrix structural constituent	25	1.03864	1.37731e-05	ENSDARG00000035809, ENSDARG00000003533, ENSDARG00000070597, ENSDARG00000007912, ENSDARG00000009014, ENSDARG00000101209, ENSDARG00000060893, ENSDARG00000012593, ENSDARG00000011407, ENSDARG00000097826, ENSDARG00000024492, ENSDARG00000009194, ENSDARG00000102277, ENSDARG00000105274, ENSDARG00000098237, ENSDARG00000069093, ENSDARG00000026165, ENSDARG00000059294, ENSDARG00000020007, ENSDARG00000012422,…	1804	102	19576	2.65967	0.0146971	0.00264808	0.0025964
GOTERM_MF_DIRECT	GO:0022857	transmembrane transporter activity	52	2.16037	1.47662e-05	ENSDARG00000071384, ENSDARG00000043154, ENSDARG00000078733, ENSDARG00000077326, ENSDARG00000037393, ENSDARG00000007412, ENSDARG00000055253, ENSDARG00000020278, ENSDARG00000013784, ENSDARG00000035459, ENSDARG00000088263, ENSDARG00000036865, ENSDARG00000060051, ENSDARG00000045051, ENSDARG00000057728, ENSDARG00000104278, ENSDARG00000074860, ENSDARG00000021573, ENSDARG00000052330, ENSDARG00000006356,…	1804	301	19576	1.87467	0.0157485	0.00264808	0.0025964
