# Supplementary material for: Unraveling Differential Transcriptomes and Cell Types in Zebrafish Larvae Intestine and Liver
Source: Cells. 2022 Oct 19;11(20):3290. doi: 10.3390/cells11203290 (PMC9600436; doi:10.3390/cells11203290)
Supplement: Supplementary file 1 [file cells-11-03290-s001.zip › Gao et al 2022 Cells Table S22.xlsx]

## Sheet: Table S22
Table S22 List of S1-, S2- and S3-enriched TFs identified at 5dpf.
Gene ID	S2-enriched	log2FoldChange	padj
ENSDARG00000038006	osr2	1.29593	5.53e-07
	S1-enriched	log2FoldChange	padj
ENSDARG00000002779	pdx1	3.20519	3.83e-18
ENSDARG00000010770	sox19a	2.15403	4.79e-08
ENSDARG00000055926	foxi3a	2.07507	1.61e-07
ENSDARG00000069327	nkx3.3	1.89855	1.02e-06
ENSDARG00000078324	si:ch211-263k4.2	1.70202	0.00606397
ENSDARG00000055395	foxq1b	1.42227	2.48e-05
ENSDARG00000002937	meis1a	1.38322	1.42e-27
ENSDARG00000015506	pibf1	1.30126	1.56e-10
	S3-enriched	log2FoldChange	padj
ENSDARG00000104162	hoxa11a	8.37421	1.97064e-21
ENSDARG00000059256	hoxd13a	8.36617	6.25936e-77
ENSDARG00000100312	hoxa13a	8.29488	1.6029e-29
ENSDARG00000056015	hoxb13a	8.24195	1.3996e-32
ENSDARG00000070353	hoxc13a	7.60553	1.68676e-197
ENSDARG00000036254	hoxa13b	7.42294	1.06803e-108
ENSDARG00000070351	hoxc11a	7.19282	3.05459e-26
ENSDARG00000056012	eve1	7.18028	1.55769e-97
ENSDARG00000070352	hoxc12a	7.17722	1.67766e-15
ENSDARG00000059263	hoxd12a	7.17273	9.86017e-64
ENSDARG00000100087	evx1	6.75075	6.98309e-103
ENSDARG00000010794	tfeb	6.40229	0
ENSDARG00000070348	hoxc10a	5.89836	3.19533e-100
ENSDARG00000059267	hoxd11a	5.87384	6.95713e-13
ENSDARG00000058133	foxd2	5.76021	5.32338e-10
ENSDARG00000007009	hoxa11b	5.53637	2.54329e-08
ENSDARG00000057859	hoxd10a	5.50945	4.06237e-07
ENSDARG00000031337	hoxa10b	5.21025	1.91131e-08
ENSDARG00000059274	hoxd9a	4.88311	4.80979e-07
ENSDARG00000079964	dlx2a	4.76888	1.27512e-60
ENSDARG00000079980	si:ch211-202h22.9	4.75848	1.82506e-76
ENSDARG00000011870	sp8a	4.57039	7.55389e-81
ENSDARG00000056819	hoxa9b	4.4822	2.40284e-05
ENSDARG00000011579	hoxb10a	4.01282	0.00164713
ENSDARG00000059280	hoxd3a	3.83445	4.3199e-11
ENSDARG00000105013	hoxa9a	3.6507	7.05714e-07
ENSDARG00000070542	mafbb	3.57588	4.17645e-264
ENSDARG00000101023	msx2b	3.44419	1.3385e-34
ENSDARG00000036292	cdx4	3.4041	0.000198701
ENSDARG00000061885	satb2	3.38185	0.000637689
ENSDARG00000070339	hoxc3a	3.37532	9.37404e-16
ENSDARG00000099564	atoh1b	3.09044	1.06972e-45
ENSDARG00000041691	bhlhe41	2.81844	2.56566e-70
ENSDARG00000116608	pitx1	2.57455	0.00233673
ENSDARG00000091029	phox2bb	2.3784	1.71294e-10
ENSDARG00000092809	hoxc9a	2.25525	0.0239906
ENSDARG00000059354	glmp	2.22434	1.64812e-277
ENSDARG00000007406	phox2a	2.06515	0.00336665
ENSDARG00000030402	twist1a	2.05333	0.000149784
ENSDARG00000102501	hoxa5a	1.82594	2.43488e-09
ENSDARG00000009134	hlx1	1.77162	3.03623e-08
ENSDARG00000020746	gfi1aa	1.74475	2.9975e-17
ENSDARG00000002445	prdm1a	1.72476	0.03938
ENSDARG00000101959	etv1	1.7153	0.00552305
ENSDARG00000020133	jdp2b	1.58345	1.87158e-27
ENSDARG00000056438	her9	1.57116	5.88242e-51
ENSDARG00000042667	klf2a	1.51855	4.15364e-08
ENSDARG00000103862	hoxa4a	1.50684	6.79378e-61
ENSDARG00000069432	plscr3b	1.46107	1.60395e-69
ENSDARG00000103483	litaf	1.45624	1.25429e-12
ENSDARG00000029072	klf6a	1.43927	1.07371e-142
ENSDARG00000054030	hoxb5b	1.39807	1.80115e-15
ENSDARG00000038306	tsc22d1	1.3528	1.27483e-11
ENSDARG00000008305	hand2	1.3339	0.00143742
ENSDARG00000036096	smad3a	1.29788	2.91175e-49
ENSDARG00000038386	ascl1a	1.27585	1.05914e-23
ENSDARG00000008333	znfl2a	1.26455	1.9059e-09
ENSDARG00000104407	BX649453.1	1.25896	9.75199e-10
ENSDARG00000025641	gli2a	1.25603	0.00097829
ENSDARG00000006120	tbx2b	1.25333	1.12402e-22
ENSDARG00000087093	si:ch211-157c3.4	1.20623	0.00949654
ENSDARG00000103361	tshz3b	1.18813	9.53881e-15
ENSDARG00000053301	insm1b	1.17016	4.27536e-18
ENSDARG00000040503	sb:cb81	1.15421	0.00142763
ENSDARG00000057708	phtf1	1.14968	7.27426e-26
ENSDARG00000076120	foxp4	1.14202	2.85907e-171
ENSDARG00000016154	zfp36l1a	1.12882	3.08996e-20
ENSDARG00000017195	foxf2a	1.11564	4.48266e-10
ENSDARG00000033172	nr2f5	1.09499	6.21127e-06
ENSDARG00000013794	klf11b	1.08718	1.81126e-46
ENSDARG00000014479	ptf1a	1.08596	8.51387e-07
ENSDARG00000009242	fev	1.07646	1.72187e-20
ENSDARG00000056725	hmgb3a	1.06036	1.25429e-91
ENSDARG00000032317	tox	1.04489	3.22998e-20
ENSDARG00000034181	esr2b	1.04469	3.16994e-08
ENSDARG00000077811	sox11a	1.02887	1.70109e-37
ENSDARG00000055493	hic1	1.02152	1.8112e-07
