# Supplementary material for: Unraveling Differential Transcriptomes and Cell Types in Zebrafish Larvae Intestine and Liver
Source: Cells. 2022 Oct 19;11(20):3290. doi: 10.3390/cells11203290 (PMC9600436; doi:10.3390/cells11203290)
Supplement: Supplementary file 1 [file cells-11-03290-s001.zip › Gao et al 2022 Cells Table S23.xlsx]

## Sheet: Table S23
Table S23 List of feature genes for the 10 cell clusters identified by the intestine scRNA-seq.
Feature gene	p_val	avg_log2FC	pct.1	pct.2	p_val_adj	cluster	gene
ucp1	7.61e-100	3.49863	0.63	0.061	1.51e-95	0	ucp1
gapdh	1.42e-94	2.50737	0.954	0.375	2.81e-90	0	gapdh
apoa4b.1	1.91e-93	2.72484	0.889	0.223	3.79e-89	0	apoa4b.1
apoa1a	4.99e-86	2.31995	0.856	0.194	9.91e-82	0	apoa1a
adh8b	9.17e-80	2.48566	0.676	0.119	1.82e-75	0	adh8b
apoc2	3.08e-78	2.64049	0.676	0.118	6.13e-74	0	apoc2
pck1	3.32e-76	2.89424	0.625	0.103	6.6e-72	0	pck1
rbp2a	1.12e-71	2.11224	0.764	0.166	2.23e-67	0	rbp2a
fabp2	3.86e-70	2.30927	0.898	0.341	7.67e-66	0	fabp2
sult2st2	8.8e-70	2.33175	0.477	0.05	1.75e-65	0	sult2st2
aldh9a1a.1	1.43e-68	2.35756	0.824	0.293	2.85e-64	0	aldh9a1a.1
cyp7a1	2.84e-64	2.41106	0.352	0.017	5.64e-60	0	cyp7a1
ada	8.09e-61	2.38291	0.468	0.059	1.61e-56	0	ada
fbp1b	9.03e-61	2.35227	0.63	0.145	1.8e-56	0	fbp1b
aoc1	1.58e-60	2.66513	0.431	0.046	3.15e-56	0	aoc1
aqp8a.1	1.9e-59	2.24298	0.319	0.014	3.78e-55	0	aqp8a.1
anpepb	1.01e-56	2.28161	0.611	0.13	2e-52	0	anpepb
si:dkey-36i7.3	8.89e-56	1.76375	0.847	0.338	1.77e-51	0	si:dkey-36i7.3
apobb.1	1.44e-54	2.86593	0.509	0.095	2.86e-50	0	apobb.1
enpp7.1	8.8e-54	2.20946	0.273	0.009	1.75e-49	0	enpp7.1
glud1b	1.03e-52	2.19512	0.606	0.151	2.04e-48	0	glud1b
cd36	2.38e-52	2.34164	0.431	0.061	4.73e-48	0	cd36
chia.2	2.14e-51	2.27188	0.736	0.247	4.25e-47	0	chia.2
scp2a	3.82e-50	2.16399	0.477	0.085	7.6e-46	0	scp2a
slc13a2	5.51e-49	2.40462	0.37	0.044	1.1e-44	0	slc13a2
zgc:158846	2.98e-48	1.80896	0.704	0.231	5.91e-44	0	zgc:158846
gamt	5.8e-47	2.24782	0.556	0.141	1.15e-42	0	gamt
rtn4b	7.65e-47	2.10064	0.5	0.104	1.52e-42	0	rtn4b
rida	3.68e-46	1.83734	0.667	0.215	7.32e-42	0	rida
idh1	5.03e-46	1.67178	0.639	0.188	1e-41	0	idh1
si:ch211-214p16.3	9.36e-46	2.30796	0.292	0.022	1.86e-41	0	si:ch211-214p16.3
wu:fa56d06	4.39e-45	2.17643	0.5	0.109	8.72e-41	0	wu:fa56d06
afp4	4.23e-43	2.06335	0.519	0.12	8.41e-39	0	afp4
aldob	1.09e-42	1.89748	0.704	0.276	2.17e-38	0	aldob
mdh1aa	3.01e-42	1.94598	0.644	0.224	5.99e-38	0	mdh1aa
pdzk1	4.03e-41	2.07184	0.37	0.058	8e-37	0	pdzk1
mep1a.1	1.44e-40	1.74442	0.227	0.011	2.85e-36	0	mep1a.1
krt92	1.39e-39	1.00667	0.907	0.463	2.76e-35	0	krt92
pla2g12b	1.52e-39	2.00514	0.417	0.081	3.03e-35	0	pla2g12b
s100a10a	4.11e-39	1.52435	0.88	0.457	8.17e-35	0	s100a10a
eno3	1.03e-38	1.6485	0.639	0.223	2.04e-34	0	eno3
diabloa	5.31e-38	2.06366	0.278	0.03	1.05e-33	0	diabloa
gstt1a	7.28e-38	1.89802	0.495	0.132	1.45e-33	0	gstt1a
g6pca.2	7.73e-38	2.13369	0.338	0.053	1.54e-33	0	g6pca.2
zgc:153968	7.79e-38	1.9522	0.481	0.123	1.55e-33	0	zgc:153968
pcxb	1.29e-37	2.2814	0.292	0.035	2.57e-33	0	pcxb
cyp3a65	2.05e-37	1.77697	0.597	0.192	4.08e-33	0	cyp3a65
apoa1b	2.89e-37	1.95017	0.259	0.025	5.74e-33	0	apoa1b
faxdc2	6.06e-37	2.12508	0.329	0.049	1.2e-32	0	faxdc2
si:ch211-77g15.32	6.81e-36	1.62624	0.532	0.151	1.35e-31	0	si:ch211-77g15.32
zanl	1.1e-35	1.92044	0.38	0.073	2.18e-31	0	zanl
anxa2b	1.88e-35	1.51616	0.634	0.219	3.73e-31	0	anxa2b
selenop	1.25e-34	1.61402	0.593	0.202	2.49e-30	0	selenop
si:dkey-69o16.5	2.24e-34	1.86975	0.454	0.118	4.44e-30	0	si:dkey-69o16.5
slc6a19b	3.8e-34	1.63185	0.213	0.015	7.56e-30	0	slc6a19b
gpx4a	9.91e-34	1.66669	0.667	0.276	1.97e-29	0	gpx4a
prdx2	1.13e-33	1.32103	0.801	0.449	2.24e-29	0	prdx2
cdo1	6.01e-33	1.97008	0.389	0.088	1.19e-28	0	cdo1
slc15a2	6.03e-33	1.63012	0.255	0.029	1.2e-28	0	slc15a2
krt97	7.45e-33	0.938668	0.532	0.158	1.48e-28	0	krt97
ckbb	7.89e-33	1.7611	0.477	0.137	1.57e-28	0	ckbb
apoa4b.2	2.92e-32	1.83625	0.491	0.141	5.81e-28	0	apoa4b.2
atp1a1a.4	1.99e-30	1.65914	0.523	0.18	3.95e-26	0	atp1a1a.4
slc1a1	2.62e-30	1.54448	0.162	0.007	5.21e-26	0	slc1a1
enpep	1.56e-29	1.4422	0.199	0.017	3.1e-25	0	enpep
aqp8a.2	2.15e-29	1.71019	0.259	0.038	4.28e-25	0	aqp8a.2
atp5fa1	6.63e-29	1.67539	0.537	0.192	1.32e-24	0	atp5fa1
gstr	1.11e-28	1.52338	0.551	0.196	2.22e-24	0	gstr
muc13b	4.31e-28	1.6439	0.389	0.098	8.57e-24	0	muc13b
pm20d1.1	6.59e-28	1.46502	0.208	0.022	1.31e-23	0	pm20d1.1
si:ch211-133l5.7	1.52e-27	1.52897	0.481	0.155	3.01e-23	0	si:ch211-133l5.7
sgpl1	2.71e-27	1.7003	0.218	0.027	5.39e-23	0	sgpl1
cyp8b1	3.05e-27	1.17302	0.167	0.011	6.06e-23	0	cyp8b1
ckmt1	3.37e-25	1.60085	0.407	0.123	6.7e-21	0	ckmt1
si:ch211-161h7.5	2.4e-24	1.39904	0.227	0.035	4.77e-20	0	si:ch211-161h7.5
papss2a	1.64e-23	1.45438	0.213	0.032	3.26e-19	0	papss2a
apoea	2e-23	1.76866	0.185	0.022	3.97e-19	0	apoea
ahcy	3.16e-23	1.50003	0.477	0.185	6.28e-19	0	ahcy
pnp4b	3.69e-23	1.33644	0.245	0.044	7.34e-19	0	pnp4b
sdr16c5b	5.5e-23	1.29616	0.292	0.066	1.09e-18	0	sdr16c5b
ugt1a1	5.86e-23	1.57266	0.38	0.115	1.16e-18	0	ugt1a1
mao	2.61e-22	1.52429	0.167	0.018	5.18e-18	0	mao
acox1	2.95e-22	1.59137	0.204	0.031	5.87e-18	0	acox1
rh50	3.87e-22	1.20534	0.13	0.008	7.69e-18	0	rh50
cyp24a1	4.24e-22	1.25717	0.139	0.01	8.43e-18	0	cyp24a1
aldh1a2	4.36e-22	1.28459	0.185	0.024	8.66e-18	0	aldh1a2
si:ch73-141c7.1	6.72e-22	1.50956	0.282	0.065	1.34e-17	0	si:ch73-141c7.1
vil1	1.55e-21	1.44809	0.421	0.15	3.09e-17	0	vil1
chpt1	1.66e-21	1.42413	0.199	0.031	3.3e-17	0	chpt1
dap	2.86e-21	1.34309	0.347	0.1	5.69e-17	0	dap
stra6	3.94e-21	1.16368	0.13	0.009	7.83e-17	0	stra6
phyh	5.18e-21	1.28156	0.199	0.031	1.03e-16	0	phyh
sult3st2	5.42e-21	1.24606	0.194	0.03	1.08e-16	0	sult3st2
zgc:64106	8.17e-21	1.02951	0.181	0.025	1.62e-16	0	zgc:64106
slc26a3.2	9.13e-21	1.5778	0.148	0.015	1.81e-16	0	slc26a3.2
mogat2	1e-20	1.31632	0.181	0.026	2e-16	0	mogat2
fabp6	1.3e-20	3.25494	0.588	0.32	2.58e-16	0	fabp6
faub	1.3e-20	1.29248	0.384	0.127	2.58e-16	0	faub
sult1st3	1.83e-20	1.23474	0.194	0.031	3.63e-16	0	sult1st3
rdh1	4.29e-20	1.24935	0.236	0.049	8.53e-16	0	rdh1
slc47a1	9.34e-20	0.920348	0.116	0.007	1.86e-15	0	slc47a1
cndp2	1.87e-19	1.40941	0.227	0.047	3.71e-15	0	cndp2
ccl25a	2.34e-19	1.26736	0.204	0.037	4.65e-15	0	ccl25a
acsl5	3.57e-19	1.25502	0.194	0.034	7.1e-15	0	acsl5
zgc:123278	3.94e-19	1.08347	0.12	0.009	7.83e-15	0	zgc:123278
myo1b	6.73e-19	1.22022	0.167	0.024	1.34e-14	0	myo1b
suclg2	7.45e-19	1.12532	0.218	0.043	1.48e-14	0	suclg2
cx28.9	7.57e-19	1.05766	0.13	0.012	1.5e-14	0	cx28.9
cth	9.95e-19	1.26787	0.162	0.023	1.98e-14	0	cth
atp5f1b	1.08e-18	1.15103	0.597	0.316	2.15e-14	0	atp5f1b
cox6a2	2.49e-18	1.35856	0.329	0.105	4.94e-14	0	cox6a2
ugt2a4	2.55e-18	1.28068	0.213	0.043	5.08e-14	0	ugt2a4
suclg1	3.29e-18	1.3102	0.319	0.099	6.53e-14	0	suclg1
fabp1b.1	3.94e-18	0.916083	0.523	0.225	7.82e-14	0	fabp1b.1
wu:fb18f06	9.95e-18	1.0589	0.477	0.203	1.98e-13	0	wu:fb18f06
atp1b1a	1.2e-17	0.837476	0.653	0.334	2.39e-13	0	atp1b1a
anpepa	1.62e-17	1.18996	0.185	0.034	3.22e-13	0	anpepa
acsl1b	4.02e-17	1.31347	0.12	0.012	7.98e-13	0	acsl1b
xdh	5.14e-17	1.01676	0.106	0.008	1.02e-12	0	xdh
ace2	5.88e-17	0.901961	0.134	0.016	1.17e-12	0	ace2
si:dkey-30c15.13	7.01e-17	1.01783	0.139	0.018	1.39e-12	0	si:dkey-30c15.13
CABZ01044746.1	7.36e-17	1.342	0.213	0.047	1.46e-12	0	CABZ01044746.1
hdlbpa	7.92e-17	1.33595	0.287	0.088	1.57e-12	0	hdlbpa
ethe1	1.48e-16	1.21141	0.194	0.04	2.95e-12	0	ethe1
mt-co2	1.69e-16	0.45356	1	1	3.35e-12	0	mt-co2
ilvbl	2.49e-16	1.14319	0.139	0.019	4.96e-12	0	ilvbl
dhrs1	2.62e-16	1.22846	0.319	0.109	5.2e-12	0	dhrs1
si:ch211-139a5.9	3.04e-16	0.818269	0.463	0.188	6.03e-12	0	si:ch211-139a5.9
srd5a2a	3.77e-16	1.02926	0.231	0.058	7.49e-12	0	srd5a2a
si:ch211-196f2.3	3.81e-16	1.26951	0.167	0.03	7.58e-12	0	si:ch211-196f2.3
cyp4v8	4.11e-16	1.12556	0.171	0.032	8.16e-12	0	cyp4v8
agmo	8.06e-16	1.34554	0.208	0.049	1.6e-11	0	agmo
rltgr	8.45e-16	1.13679	0.139	0.02	1.68e-11	0	rltgr
cdh17	1.28e-15	1.07134	0.199	0.044	2.55e-11	0	cdh17
nupr1b	1.3e-15	1.22343	0.324	0.111	2.59e-11	0	nupr1b
slc22a6l	1.68e-15	1.27255	0.139	0.021	3.34e-11	0	slc22a6l
cldn15a	1.9e-15	1.21127	0.292	0.095	3.77e-11	0	cldn15a
cyb5a	2.15e-15	1.04318	0.292	0.094	4.28e-11	0	cyb5a
cox8b	2.77e-15	1.03594	0.523	0.257	5.5e-11	0	cox8b
prxl2b	5.03e-15	0.909338	0.426	0.181	1e-10	0	prxl2b
atp5mc3b	7.44e-15	0.830408	0.796	0.633	1.48e-10	0	atp5mc3b
chs1	9.3e-15	1.10989	0.116	0.014	1.85e-10	0	chs1
lgals2b	1.64e-14	0.535168	1	0.822	3.26e-10	0	lgals2b
atp5f1c	1.65e-14	0.828323	0.634	0.364	3.28e-10	0	atp5f1c
slc4a4a	1.78e-14	1.32877	0.125	0.018	3.54e-10	0	slc4a4a
mbl2	2.07e-14	1.10243	0.194	0.047	4.11e-10	0	mbl2
mt-co3	2.68e-14	0.382769	0.995	0.995	5.33e-10	0	mt-co3
acadm	4.59e-14	1.1854	0.282	0.097	9.13e-10	0	acadm
cobl	5.22e-14	1.04399	0.13	0.02	1.04e-09	0	cobl
si:dkey-219e21.2	8.09e-14	1.12114	0.148	0.028	1.61e-09	0	si:dkey-219e21.2
slco1d1	1.07e-13	0.851445	0.125	0.019	2.12e-09	0	slco1d1
ace	1.12e-13	1.06488	0.116	0.016	2.22e-09	0	ace
sult3st5	1.28e-13	0.89215	0.12	0.018	2.53e-09	0	sult3st5
cygb1	1.32e-13	1.12877	0.264	0.085	2.63e-09	0	cygb1
actb2	2.02e-13	0.58485	0.931	0.822	4.01e-09	0	actb2
sod1	2.2e-13	0.887463	0.574	0.341	4.37e-09	0	sod1
porb	2.76e-13	1.20099	0.153	0.032	5.48e-09	0	porb
dhcr7	2.95e-13	1.10202	0.13	0.022	5.86e-09	0	dhcr7
tdo2a	4.01e-13	0.939711	0.162	0.035	7.97e-09	0	tdo2a
gstt1b	4.18e-13	1.00978	0.347	0.141	8.3e-09	0	gstt1b
slc31a1	5.16e-13	0.939865	0.106	0.014	1.03e-08	0	slc31a1
apoeb	5.78e-13	0.455732	0.236	0.071	1.15e-08	0	apoeb
apoc1	5.98e-13	1.17771	0.13	0.023	1.19e-08	0	apoc1
tmem86b	7.82e-13	0.966027	0.13	0.023	1.56e-08	0	tmem86b
ugt5b4	8.33e-13	0.845755	0.102	0.013	1.65e-08	0	ugt5b4
agpat2	8.74e-13	0.961761	0.102	0.013	1.74e-08	0	agpat2
sult1st6	1.06e-12	0.971519	0.12	0.02	2.11e-08	0	sult1st6
cox6b1	1.27e-12	0.746077	0.565	0.296	2.53e-08	0	cox6b1
cyp4t8	1.5e-12	0.791711	0.106	0.015	2.98e-08	0	cyp4t8
dbi	1.76e-12	0.894769	0.551	0.312	3.51e-08	0	dbi
pgk1	1.96e-12	1.10366	0.213	0.063	3.89e-08	0	pgk1
blmh	2.26e-12	1.0125	0.139	0.028	4.49e-08	0	blmh
mgst1.2	2.63e-12	0.966665	0.245	0.082	5.22e-08	0	mgst1.2
gcshb	2.64e-12	0.794836	0.144	0.03	5.24e-08	0	gcshb
serpinb1	2.86e-12	0.819162	0.426	0.201	5.68e-08	0	serpinb1
NC-002333.23	2.91e-12	0.776274	0.111	0.017	5.78e-08	0	NC-002333.23
sult3st3	3.56e-12	0.910653	0.106	0.016	7.07e-08	0	sult3st3
gpx1a	3.61e-12	0.987957	0.38	0.172	7.17e-08	0	gpx1a
cat	5.49e-12	1.13977	0.213	0.065	1.09e-07	0	cat
etnppl	1.12e-11	1.10245	0.106	0.017	2.22e-07	0	etnppl
gdpd1	1.2e-11	0.913314	0.102	0.015	2.38e-07	0	gdpd1
ptk6b	1.24e-11	1.03206	0.134	0.028	2.47e-07	0	ptk6b
serpinb1l3	1.38e-11	0.985075	0.301	0.12	2.74e-07	0	serpinb1l3
dhrs9	1.44e-11	1.00446	0.25	0.09	2.87e-07	0	dhrs9
cyp2k19	1.56e-11	1.02483	0.157	0.038	3.1e-07	0	cyp2k19
acsf2	2.04e-11	1.07879	0.12	0.023	4.06e-07	0	acsf2
gnpda1	2.5e-11	1.07922	0.315	0.133	4.97e-07	0	gnpda1
eef2b	3.45e-11	0.912471	0.685	0.503	6.85e-07	0	eef2b
slc3a1	5.6e-11	0.763201	0.106	0.018	1.11e-06	0	slc3a1
C1H4orf33	7.44e-11	1.00738	0.199	0.063	1.48e-06	0	C1H4orf33
pipox	7.63e-11	0.851436	0.102	0.017	1.52e-06	0	pipox
tm4sf5	8.38e-11	0.99943	0.194	0.06	1.67e-06	0	tm4sf5
tpi1b	8.48e-11	0.964041	0.37	0.177	1.69e-06	0	tpi1b
dpydb	9.8e-11	0.778296	0.102	0.017	1.95e-06	0	dpydb
sat1a.1	1.53e-10	0.824817	0.421	0.212	3.04e-06	0	sat1a.1
abcd3a	1.59e-10	0.899973	0.148	0.038	3.15e-06	0	abcd3a
si:ch211-201h21.5	1.83e-10	0.854165	0.12	0.025	3.64e-06	0	si:ch211-201h21.5
cyp2n13	1.93e-10	1.23173	0.144	0.037	3.83e-06	0	cyp2n13
gnmt	2.03e-10	1.00737	0.167	0.047	4.03e-06	0	gnmt
slc43a2b	2.04e-10	1.0978	0.167	0.047	4.05e-06	0	slc43a2b
rmdn1	2.05e-10	0.887209	0.194	0.062	4.08e-06	0	rmdn1
gda	2.13e-10	0.973872	0.116	0.024	4.22e-06	0	gda
krt8	2.45e-10	0.642771	0.569	0.33	4.87e-06	0	krt8
ak3	2.53e-10	0.894663	0.139	0.034	5.03e-06	0	ak3
pepd	2.54e-10	1.0907	0.19	0.06	5.06e-06	0	pepd
ddt	2.56e-10	0.907861	0.329	0.149	5.09e-06	0	ddt
si:ch211-127i16.2	3.06e-10	0.839727	0.102	0.018	6.08e-06	0	si:ch211-127i16.2
chia.1	4.62e-10	1.85533	0.208	0.076	9.18e-06	0	chia.1
acy1	4.63e-10	1.00572	0.125	0.029	9.2e-06	0	acy1
gsta.1	5.08e-10	0.320179	0.532	0.278	1.01e-05	0	gsta.1
abhd14b	6.02e-10	0.74022	0.139	0.035	1.2e-05	0	abhd14b
hbae3	7.35e-10	0.643527	0.106	0.021	1.46e-05	0	hbae3
calm3a	8.03e-10	0.71863	0.551	0.341	1.6e-05	0	calm3a
CABZ01083442.1	8.1e-10	0.888003	0.116	0.025	1.61e-05	0	CABZ01083442.1
aldh6a1	8.15e-10	0.99287	0.236	0.09	1.62e-05	0	aldh6a1
si:ch211-212k18.7	8.62e-10	0.862801	0.218	0.078	1.71e-05	0	si:ch211-212k18.7
tspan13a	8.64e-10	0.638069	0.176	0.053	1.72e-05	0	tspan13a
zgc:152830	9.28e-10	0.752919	0.162	0.046	1.84e-05	0	zgc:152830
alas1	1.14e-09	1.02773	0.255	0.103	2.27e-05	0	alas1
pck2	1.42e-09	0.910537	0.144	0.038	2.82e-05	0	pck2
myo7bb	1.52e-09	0.79077	0.102	0.02	3.02e-05	0	myo7bb
ndufa4	1.68e-09	0.798174	0.227	0.085	3.34e-05	0	ndufa4
slc10a2	1.92e-09	1.83709	0.162	0.051	3.82e-05	0	slc10a2
pklr	1.93e-09	0.896587	0.227	0.086	3.83e-05	0	pklr
mgst3a	2.2e-09	0.72268	0.491	0.278	4.37e-05	0	mgst3a
angptl4	2.68e-09	0.77345	0.144	0.039	5.33e-05	0	angptl4
cers3a	2.98e-09	1.01029	0.102	0.021	5.93e-05	0	cers3a
sdha	3.4e-09	0.775714	0.102	0.021	6.75e-05	0	sdha
slc51a	3.92e-09	0.746614	0.111	0.025	7.79e-05	0	slc51a
sh3gl3b	4.26e-09	0.840448	0.106	0.023	8.46e-05	0	sh3gl3b
cx32.3	6.23e-09	0.848056	0.134	0.037	0.000123886	0	cx32.3
rnf128a	7.84e-09	0.877471	0.204	0.075	0.000155777	0	rnf128a
sec61a1	8.26e-09	0.945283	0.176	0.059	0.000164092	0	sec61a1
si:ch211-117n7.7	8.81e-09	0.908599	0.162	0.052	0.000175033	0	si:ch211-117n7.7
cox7a1	1.45e-08	0.836022	0.282	0.128	0.000288918	0	cox7a1
mt-atp6	1.98e-08	0.431894	0.968	0.97	0.000394318	0	mt-atp6
si:ch211-244b2.3	2.04e-08	0.800146	0.162	0.053	0.000404538	0	si:ch211-244b2.3
ezra	2.04e-08	0.933029	0.255	0.112	0.000405359	0	ezra
slc5a1	2.21e-08	1.0388	0.125	0.035	0.00043862	0	slc5a1
eif4ebp3l	2.43e-08	0.915473	0.231	0.098	0.000482406	0	eif4ebp3l
akr1b1.1	2.56e-08	0.900154	0.204	0.079	0.000509718	0	akr1b1.1
slc3a2a	3.9e-08	0.849046	0.231	0.098	0.000774156	0	slc3a2a
got2a	4.4e-08	0.745412	0.139	0.041	0.000873788	0	got2a
si:dkey-283b1.6	4.56e-08	0.59962	0.269	0.118	0.000905984	0	si:dkey-283b1.6
hacd2	4.58e-08	0.835881	0.227	0.096	0.000910301	0	hacd2
mdh2	4.65e-08	0.798414	0.37	0.206	0.000923264	0	mdh2
tmem106ba	5.58e-08	0.825101	0.13	0.038	0.00110917	0	tmem106ba
zgc:85777	5.93e-08	0.789262	0.157	0.053	0.0011789	0	zgc:85777
pbld	6.49e-08	0.548759	0.111	0.029	0.00129049	0	pbld
lta4h	6.65e-08	0.923444	0.102	0.025	0.00132191	0	lta4h
slco2b1	7.77e-08	0.748324	0.102	0.025	0.00154432	0	slco2b1
vdac2	7.92e-08	0.838264	0.412	0.241	0.0015734	0	vdac2
acy3.2	8.77e-08	0.700576	0.139	0.043	0.00174212	0	acy3.2
si:ch211-221j21.3	8.83e-08	0.685996	0.106	0.027	0.0017544	0	si:ch211-221j21.3
p4hb	9.79e-08	0.950845	0.116	0.032	0.00194574	0	p4hb
zgc:77748	1.12e-07	0.786841	0.231	0.101	0.0022251	0	zgc:77748
azin1b	1.23e-07	0.710838	0.106	0.028	0.00245186	0	azin1b
ndrg1a	1.46e-07	0.829878	0.227	0.098	0.00291059	0	ndrg1a
bsg	1.82e-07	0.662335	0.231	0.1	0.00362083	0	bsg
pfn2	1.88e-07	0.712593	0.306	0.155	0.00374007	0	pfn2
txnrd3	2.16e-07	0.775202	0.12	0.036	0.00428942	0	txnrd3
aldh7a1	2.62e-07	0.702628	0.12	0.036	0.00519772	0	aldh7a1
dhdhl	3.37e-07	0.81751	0.245	0.116	0.00670443	0	dhdhl
zgc:56095	3.44e-07	0.826802	0.199	0.083	0.00683287	0	zgc:56095
edf1	3.74e-07	0.83553	0.315	0.167	0.00744127	0	edf1
zgc:110843	6.74e-07	0.631415	0.111	0.033	0.0133963	0	zgc:110843
pgam1a	6.91e-07	0.79017	0.245	0.117	0.0137256	0	pgam1a
anks4b	8.04e-07	0.749982	0.106	0.031	0.0159773	0	anks4b
abcc2	8.26e-07	0.812507	0.13	0.043	0.0164152	0	abcc2
aldh2.2	8.28e-07	0.736804	0.167	0.065	0.0164546	0	aldh2.2
CU682777.2	8.73e-07	0.743967	0.301	0.156	0.0173407	0	CU682777.2
gsto1	9.67e-07	0.981149	0.106	0.032	0.0192273	0	gsto1
slc25a3b	1.02e-06	0.714149	0.398	0.249	0.0201991	0	slc25a3b
rgn	1.17e-06	0.758702	0.106	0.032	0.0232797	0	rgn
hsdl2	1.21e-06	0.734689	0.153	0.058	0.0239918	0	hsdl2
dlst	1.28e-06	0.770058	0.134	0.047	0.0255246	0	dlst
atp5pb	1.3e-06	0.627479	0.398	0.239	0.0258925	0	atp5pb
mtdha	1.42e-06	0.908948	0.116	0.038	0.0283001	0	mtdha
ndufa4l	1.65e-06	0.499743	0.62	0.431	0.032857	0	ndufa4l
zgc:136472	1.69e-06	0.56857	0.12	0.039	0.033529	0	zgc:136472
cd164	1.97e-06	0.670261	0.148	0.055	0.0391199	0	cd164
gstk1	2.06e-06	0.637565	0.139	0.05	0.0408595	0	gstk1
uqcrc2a	2.22e-06	0.684514	0.106	0.033	0.0441754	0	uqcrc2a
gpia	2.69e-06	0.605358	0.106	0.033	0.0535367	0	gpia
zgc:163080	2.83e-06	0.694263	0.116	0.038	0.0561994	0	zgc:163080
ugt2a7	3.26e-06	0.518742	0.13	0.045	0.0647618	0	ugt2a7
ldha	3.42e-06	0.586866	0.278	0.142	0.0680376	0	ldha
zgc:110410	3.68e-06	0.746777	0.102	0.032	0.0731022	0	zgc:110410
gpd1c	3.83e-06	0.883814	0.13	0.047	0.0761701	0	gpd1c
fdx1	3.97e-06	0.705592	0.185	0.081	0.0788364	0	fdx1
ivd	4.98e-06	0.572712	0.102	0.032	0.0990556	0	ivd
mt-cyb	5.05e-06	0.312961	0.972	0.934	0.10029	0	mt-cyb
eci2	5.24e-06	0.928841	0.125	0.045	0.104098	0	eci2
slc25a5	5.51e-06	0.251167	1	0.973	0.109408	0	slc25a5
ap1s3a	6.8e-06	0.674813	0.139	0.054	0.135098	0	ap1s3a
grn1	8.73e-06	0.368826	0.204	0.092	0.17359	0	grn1
cldn15la	9.71e-06	0.388314	0.546	0.361	0.19298	0	cldn15la
cox4i1	1.01e-05	0.478929	0.588	0.407	0.199885	0	cox4i1
acaa2	1.01e-05	0.655189	0.153	0.064	0.201157	0	acaa2
slc25a20	1.13e-05	0.591934	0.111	0.038	0.225485	0	slc25a20
hadhb	1.14e-05	0.638203	0.102	0.034	0.227525	0	hadhb
cox6a1	1.43e-05	0.551801	0.542	0.371	0.285014	0	cox6a1
itpk1a	1.77e-05	0.565368	0.171	0.076	0.352308	0	itpk1a
eps8l3b	1.85e-05	0.654549	0.153	0.065	0.367436	0	eps8l3b
pgrmc1	2.09e-05	0.596274	0.273	0.151	0.416248	0	pgrmc1
atp5pd	2.11e-05	0.46583	0.537	0.389	0.420028	0	atp5pd
mt-co1	2.74e-05	0.294282	0.981	0.983	0.543891	0	mt-co1
cast	3.14e-05	0.606055	0.102	0.036	0.623232	0	cast
ifi46	3.44e-05	0.601782	0.148	0.064	0.682721	0	ifi46
mtch2	3.62e-05	0.663671	0.153	0.067	0.718678	0	mtch2
atp5mc1	3.95e-05	0.538264	0.5	0.357	0.784802	0	atp5mc1
mt-nd2	4.8e-05	0.321517	0.782	0.669	0.954851	0	mt-nd2
cox7b	4.95e-05	0.408411	0.708	0.547	0.98454	0	cox7b
lxn	4.97e-05	0.563399	0.282	0.16	0.988183	0	lxn
sgk1	5.47e-05	0.555154	0.199	0.098	1	0	sgk1
nfe2l2a	5.68e-05	0.566435	0.185	0.09	1	0	nfe2l2a
cmpk	6.61e-05	0.422984	0.157	0.072	1	0	cmpk
mt-nd3	6.62e-05	0.379948	0.847	0.817	1	0	mt-nd3
atp5pf	7.16e-05	0.591664	0.537	0.402	1	0	atp5pf
pon3.2	7.94e-05	0.58656	0.144	0.064	1	0	pon3.2
cry3a	9.32e-05	0.460997	0.171	0.082	1	0	cry3a
cmah	0.000119974	0.376216	0.204	0.105	1	0	cmah
zgc:158463	0.000148562	0.387876	0.199	0.102	1	0	zgc:158463
cyp3c3	0.000167634	0.740482	0.167	0.085	1	0	cyp3c3
pabpc1a	0.000178285	0.528761	0.56	0.411	1	0	pabpc1a
cebpd	0.000192283	0.437824	0.12	0.051	1	0	cebpd
cox5ab	0.000198734	0.419073	0.384	0.251	1	0	cox5ab
zgc:194392	0.000200898	0.509	0.102	0.04	1	0	zgc:194392
eif3s10	0.000216568	0.597161	0.134	0.062	1	0	eif3s10
atp1a1a.1	0.000222469	0.552352	0.162	0.079	1	0	atp1a1a.1
ndufab1b	0.000296573	0.435561	0.241	0.139	1	0	ndufab1b
cdx1b	0.000302019	0.422709	0.116	0.049	1	0	cdx1b
ndufb3	0.000311146	0.520072	0.227	0.131	1	0	ndufb3
zgc:193541	0.000360722	0.453611	0.537	0.401	1	0	zgc:193541
hadh	0.00037244	0.393011	0.167	0.085	1	0	hadh
cyp2y3	0.000375042	0.685662	0.106	0.046	1	0	cyp2y3
atp5l	0.000385235	0.426943	0.588	0.443	1	0	atp5l
fth1a	0.000405879	0.345521	0.602	0.474	1	0	fth1a
NC-002333.4	0.000407469	0.38166	1	0.998	1	0	NC-002333.4
hsp90ab1	0.000440268	0.356299	0.815	0.746	1	0	hsp90ab1
si:dkey-74k8.3	0.000452906	0.585077	0.185	0.102	1	0	si:dkey-74k8.3
ndufa10	0.000458172	0.366141	0.134	0.063	1	0	ndufa10
ndufs8a	0.000470385	0.591428	0.111	0.049	1	0	ndufs8a
rtn4a	0.000480593	0.282093	0.222	0.123	1	0	rtn4a
ssr2	0.000525846	0.402405	0.255	0.154	1	0	ssr2
dldh	0.000575293	0.633142	0.157	0.082	1	0	dldh
selenou1a	0.000648073	0.580953	0.106	0.047	1	0	selenou1a
COX5B	0.000663288	0.550789	0.509	0.403	1	0	COX5B
zgc:110339	0.000665564	0.4633	0.153	0.079	1	0	zgc:110339
sdhb	0.000713153	0.535545	0.134	0.066	1	0	sdhb
etfb	0.000727502	0.643075	0.153	0.081	1	0	etfb
ccng1	0.000800676	0.552948	0.282	0.184	1	0	ccng1
selenow2a	0.000862646	0.477724	0.125	0.06	1	0	selenow2a
nsa2	0.000882219	0.375047	0.495	0.366	1	0	nsa2
gchfr	0.000913426	0.508206	0.106	0.048	1	0	gchfr
myo6a	0.000919407	0.459457	0.12	0.057	1	0	myo6a
cyc1	0.000995085	0.364724	0.162	0.086	1	0	cyc1
eif4a1b	0.00105571	0.351604	0.306	0.195	1	0	eif4a1b
park7	0.00124692	0.511213	0.12	0.059	1	0	park7
calm2a	0.00125672	0.578472	0.19	0.111	1	0	calm2a
prdx6	0.0013874	0.307098	0.245	0.149	1	0	prdx6
prr13	0.00179637	0.517056	0.199	0.119	1	0	prr13
si:ch1073-325m22.2	0.00192119	0.371801	0.417	0.295	1	0	si:ch1073-325m22.2
atp5po	0.00194022	0.472872	0.468	0.359	1	0	atp5po
ndufa8	0.00198013	0.337826	0.19	0.112	1	0	ndufa8
cbr1l	0.00201212	0.576832	0.144	0.078	1	0	cbr1l
ndfip1	0.00235063	0.523882	0.148	0.082	1	0	ndfip1
ndufa9a	0.00248876	0.387537	0.106	0.051	1	0	ndufa9a
golga7	0.00254061	0.404896	0.102	0.048	1	0	golga7
ndufb2	0.00257933	0.474357	0.269	0.178	1	0	ndufb2
slc9a3r1a	0.00310376	0.532636	0.12	0.063	1	0	slc9a3r1a
ppt1	0.00327251	0.586451	0.153	0.088	1	0	ppt1
atp5f1d	0.00329265	0.37849	0.287	0.197	1	0	atp5f1d
rbm47	0.003294	0.434309	0.106	0.053	1	0	rbm47
cyp3c1	0.00335526	0.500221	0.13	0.07	1	0	cyp3c1
cox6c	0.00341452	0.326591	0.56	0.441	1	0	cox6c
selenot1a	0.0034514	0.331029	0.144	0.079	1	0	selenot1a
si:ch73-234b20.5	0.00378828	0.462684	0.255	0.173	1	0	si:ch73-234b20.5
atp5md	0.00383552	0.360476	0.444	0.344	1	0	atp5md
adh5	0.00384376	0.362801	0.204	0.125	1	0	adh5
chchd2	0.0042594	0.338178	0.148	0.084	1	0	chchd2
ndufv1	0.0043012	0.407885	0.116	0.061	1	0	ndufv1
atp5f1e	0.00447043	0.292834	0.727	0.611	1	0	atp5f1e
uqcrc1	0.00556253	0.37431	0.13	0.072	1	0	uqcrc1
abcb4	0.00567557	0.541273	0.102	0.051	1	0	abcb4
zgc:92630	0.00627068	0.415046	0.157	0.094	1	0	zgc:92630
calml4a	0.00664861	0.304433	0.134	0.076	1	0	calml4a
ndufa3	0.00688673	0.287481	0.292	0.201	1	0	ndufa3
acadvl	0.00906474	0.432894	0.111	0.061	1	0	acadvl
mvp	0.00958174	0.418836	0.12	0.067	1	0	mvp
anxa4	4.34e-33	1.56658	0.793	0.365	8.62e-29	1	anxa4
rps21	1.64e-26	0.717277	0.979	0.948	3.26e-22	1	rps21
rps27.1	8.76e-26	0.840817	0.957	0.889	1.74e-21	1	rps27.1
si:dkey-151g10.6	1.09e-25	0.557264	0.995	0.998	2.16e-21	1	si:dkey-151g10.6
rpl37	1.2e-25	0.640478	0.984	0.96	2.39e-21	1	rpl37
rpl32	3.41e-25	0.636327	0.989	0.968	6.77e-21	1	rpl32
rplp1	6.43e-24	0.618113	0.984	0.962	1.28e-19	1	rplp1
rps15a	1.88e-22	0.606363	0.984	0.947	3.73e-18	1	rps15a
krt18a.1	6.89e-22	1.07321	0.638	0.292	1.37e-17	1	krt18a.1
zgc:171772	5.71e-21	0.686956	0.973	0.911	1.13e-16	1	zgc:171772
rps29	1.73e-20	0.642796	0.973	0.93	3.43e-16	1	rps29
phlda2	2.28e-20	1.06723	0.782	0.475	4.54e-16	1	phlda2
rpl35	8.27e-20	0.678701	0.963	0.892	1.64e-15	1	rpl35
si:ch211-222l21.1	2.73e-19	1.13272	0.686	0.381	5.42e-15	1	si:ch211-222l21.1
rpl39	1.04e-18	0.596573	0.984	0.939	2.06e-14	1	rpl39
rps13	1.05e-18	0.602197	0.973	0.906	2.08e-14	1	rps13
rplp2l	1.32e-18	0.594867	0.968	0.921	2.61e-14	1	rplp2l
si:ch211-213d14.2	1.33e-18	1.40692	0.144	0.015	2.64e-14	1	si:ch211-213d14.2
rpl27	3.09e-18	0.636121	0.968	0.873	6.14e-14	1	rpl27
rpl18a	3.86e-18	0.680624	0.947	0.853	7.67e-14	1	rpl18a
rps19	8.36e-18	0.579935	0.968	0.933	1.66e-13	1	rps19
rpl21	2.69e-17	0.696202	0.915	0.824	5.35e-13	1	rpl21
rps28	3.83e-17	0.657115	0.963	0.877	7.6e-13	1	rps28
CR383676.2	8.28e-17	0.549297	1	0.97	1.65e-12	1	CR383676.2
rps16	1.41e-16	0.654019	0.915	0.836	2.8e-12	1	rps16
rps14	1.71e-16	0.632785	0.931	0.89	3.41e-12	1	rps14
rpl18	1.85e-16	0.583711	0.952	0.895	3.67e-12	1	rpl18
rps12	2.37e-16	0.623237	0.957	0.887	4.7e-12	1	rps12
rpl36a	2.59e-16	0.566435	0.941	0.923	5.15e-12	1	rpl36a
CT573383.1	3.37e-16	2.62359	0.117	0.012	6.7e-12	1	CT573383.1
rpl23	3.84e-16	0.538593	0.968	0.94	7.63e-12	1	rpl23
rps24	6.46e-16	0.58665	0.952	0.905	1.28e-11	1	rps24
rps26	1.33e-15	0.754079	0.851	0.742	2.64e-11	1	rps26
rpl28	4.88e-15	0.569903	0.957	0.881	9.7e-11	1	rpl28
rps5	6.53e-15	0.549715	0.926	0.882	1.3e-10	1	rps5
ptmab	6.73e-15	0.806178	0.803	0.604	1.34e-10	1	ptmab
si:dkey-33i11.9	8.74e-15	1.39787	0.596	0.388	1.74e-10	1	si:dkey-33i11.9
rpl29	2.06e-14	0.581071	0.947	0.921	4.1e-10	1	rpl29
rpl36	2.2e-14	0.490014	0.957	0.943	4.38e-10	1	rpl36
rps20	3.96e-14	0.470133	0.984	0.961	7.88e-10	1	rps20
gig2g	4.06e-14	1.4247	0.106	0.012	8.06e-10	1	gig2g
rps9	8.66e-14	0.604719	0.92	0.851	1.72e-09	1	rps9
rpl35a	1.11e-13	0.560513	0.952	0.913	2.21e-09	1	rpl35a
rpl38	1.84e-13	0.493285	0.947	0.946	3.65e-09	1	rpl38
rpl19	1.92e-13	0.507385	0.931	0.914	3.81e-09	1	rpl19
rpl22	3.79e-13	0.599221	0.888	0.869	7.52e-09	1	rpl22
faua	1.09e-12	0.583333	0.904	0.816	2.17e-08	1	faua
rps7	1.42e-12	0.537036	0.936	0.886	2.83e-08	1	rps7
rpl10a	1.52e-12	0.605364	0.915	0.848	3.03e-08	1	rpl10a
rps25	1.58e-12	0.52095	0.941	0.879	3.15e-08	1	rps25
rps18	2.12e-12	0.491364	0.952	0.887	4.21e-08	1	rps18
rpl7	3.14e-12	0.491161	0.941	0.903	6.25e-08	1	rpl7
rps26l	5.2e-12	0.532585	0.926	0.868	1.03e-07	1	rps26l
rpl31	5.68e-12	0.579938	0.894	0.854	1.13e-07	1	rpl31
rps15	5.74e-12	0.544756	0.941	0.885	1.14e-07	1	rps15
rpl23a	8.17e-12	0.498605	0.947	0.908	1.62e-07	1	rpl23a
naca	1.21e-11	0.710208	0.809	0.708	2.41e-07	1	naca
rps6	5.73e-11	0.531137	0.862	0.812	1.14e-06	1	rps6
rpl10	1.35e-10	0.517133	0.883	0.817	2.68e-06	1	rpl10
rps8a	1.52e-10	0.487994	0.91	0.859	3.02e-06	1	rps8a
rpl30	1.89e-10	0.511134	0.92	0.883	3.76e-06	1	rpl30
rps2	1.98e-10	0.394073	0.963	0.914	3.93e-06	1	rps2
rpl13a	2.09e-10	0.527079	0.904	0.804	4.16e-06	1	rpl13a
rpl15	2.37e-10	0.502842	0.92	0.861	4.72e-06	1	rpl15
rpl13	3.35e-10	0.472844	0.894	0.865	6.66e-06	1	rpl13
rpl11	3.69e-10	0.485562	0.915	0.868	7.33e-06	1	rpl11
rpl34	5.67e-10	0.518189	0.957	0.928	1.13e-05	1	rpl34
rps27.2	6.43e-10	0.795343	0.718	0.605	1.28e-05	1	rps27.2
rps27a	1.15e-09	0.442619	0.973	0.931	2.28e-05	1	rps27a
cfd	1.2e-09	0.497161	0.388	0.193	2.39e-05	1	cfd
rpsa	1.49e-09	0.505647	0.894	0.841	2.96e-05	1	rpsa
RPS17	1.53e-09	0.588368	0.739	0.594	3.03e-05	1	RPS17
rps23	1.75e-09	0.486907	0.888	0.858	3.47e-05	1	rps23
gig2h	3.02e-09	1.25626	0.122	0.029	5.99e-05	1	gig2h
rpl8	3.62e-09	0.442739	0.883	0.843	7.2e-05	1	rpl8
rpl7a	3.75e-09	0.465822	0.888	0.886	7.44e-05	1	rpl7a
btf3	5.41e-09	0.728786	0.644	0.486	0.000107495	1	btf3
marcksl1b	5.45e-09	0.987025	0.122	0.029	0.000108377	1	marcksl1b
rplp2	1.35e-08	0.403489	0.957	0.941	0.000267724	1	rplp2
rps11	1.72e-08	0.46866	0.883	0.836	0.000342033	1	rps11
si:ch211-137i24.10	1.82e-08	0.907765	0.569	0.409	0.000360907	1	si:ch211-137i24.10
rps17	4e-08	0.458674	0.835	0.765	0.000794977	1	rps17
rps3a	4.95e-08	0.494323	0.878	0.821	0.00098432	1	rps3a
rpl24	8.01e-08	0.50387	0.787	0.706	0.00159258	1	rpl24
rpl14	1e-07	0.462012	0.83	0.786	0.0019881	1	rpl14
rpl12	1.08e-07	0.415789	0.862	0.853	0.00215318	1	rpl12
rps4x	1.15e-07	0.406148	0.894	0.887	0.00228483	1	rps4x
rpl6	1.3e-07	0.573083	0.809	0.745	0.0025799	1	rpl6
zgc:193726	1.41e-07	2.88596	0.128	0.037	0.00279876	1	zgc:193726
h2az2b	1.49e-07	1.01729	0.457	0.297	0.00296075	1	h2az2b
tpt1	2.08e-07	0.497375	0.851	0.765	0.00412416	1	tpt1
elf3	4.33e-07	1.17165	0.261	0.129	0.00861114	1	elf3
rpl3	4.75e-07	0.401145	0.883	0.794	0.00943043	1	rpl3
ptmaa	9.76e-07	0.504882	0.612	0.432	0.0193941	1	ptmaa
rps3	1.34e-06	0.414539	0.819	0.767	0.0265929	1	rps3
eef1a1l1	1.9e-06	0.35238	0.968	0.939	0.0377715	1	eef1a1l1
hmgb3a	2.69e-06	0.994255	0.154	0.059	0.0533793	1	hmgb3a
rack1	3.17e-06	0.524111	0.798	0.733	0.0630687	1	rack1
nme2b.1	4.79e-06	0.363562	0.878	0.785	0.0952926	1	nme2b.1
fxyd1	5.1e-06	1.17996	0.266	0.141	0.101353	1	fxyd1
uba52	5.7e-06	0.485982	0.75	0.717	0.113327	1	uba52
rpl4	8.2e-06	0.397571	0.851	0.794	0.162929	1	rpl4
h3f3b.1	9.89e-06	0.702291	0.532	0.407	0.196604	1	h3f3b.1
eef1g	1.46e-05	0.642062	0.755	0.739	0.290393	1	eef1g
eef1b2	2.33e-05	0.557124	0.665	0.598	0.463348	1	eef1b2
rpl5b	2.74e-05	0.540085	0.681	0.638	0.543711	1	rpl5b
hmgn2	6.28e-05	0.760244	0.521	0.408	1	1	hmgn2
rpl17	7.26e-05	0.42612	0.793	0.767	1	1	rpl17
hmgb2b	7.97e-05	0.931791	0.293	0.188	1	1	hmgb2b
h3f3d	8.36e-05	0.799793	0.441	0.34	1	1	h3f3d
her9	8.73e-05	0.85903	0.133	0.056	1	1	her9
eif2s3	9.67e-05	0.693583	0.489	0.406	1	1	eif2s3
top1l	0.000119124	0.848347	0.138	0.061	1	1	top1l
oaz1b	0.000131501	0.916376	0.17	0.085	1	1	oaz1b
dusp5	0.000138042	0.817927	0.223	0.126	1	1	dusp5
rsl24d1	0.000495264	0.736573	0.457	0.385	1	1	rsl24d1
mibp2	0.000607822	0.607599	0.521	0.478	1	1	mibp2
sdc4	0.000693973	0.544492	0.309	0.205	1	1	sdc4
si:dkey-23i12.5	0.000789011	0.800903	0.176	0.099	1	1	si:dkey-23i12.5
rps10	0.000810328	0.393644	0.75	0.737	1	1	rps10
hmga1a	0.000945616	0.806351	0.282	0.189	1	1	hmga1a
khdrbs1a	0.00100455	0.637737	0.271	0.178	1	1	khdrbs1a
si:ch73-1a9.3	0.0010337	0.896523	0.266	0.177	1	1	si:ch73-1a9.3
si:dkey-239h2.3	0.00110208	0.68979	0.112	0.052	1	1	si:dkey-239h2.3
hnrnpa0l	0.00143461	0.468969	0.356	0.255	1	1	hnrnpa0l
eif3m	0.00282019	0.739477	0.197	0.126	1	1	eif3m
nfkbiab	0.00381364	0.721164	0.282	0.208	1	1	nfkbiab
atf3	0.00399988	0.667358	0.346	0.266	1	1	atf3
brd2a	0.00409973	0.765998	0.176	0.108	1	1	brd2a
bik	0.00516893	0.543917	0.106	0.054	1	1	bik
rpl22l1	0.00526452	0.445454	0.596	0.571	1	1	rpl22l1
ets2	0.00632703	0.633146	0.122	0.067	1	1	ets2
tuba8l4	0.00648365	0.508258	0.324	0.249	1	1	tuba8l4
tsc22d1	0.00711937	0.739881	0.117	0.064	1	1	tsc22d1
eef1da	0.00896131	0.488089	0.399	0.333	1	1	eef1da
rbm4.3	0.00976622	0.588285	0.144	0.086	1	1	rbm4.3
si:dkey-159f12.2	0.00985665	0.659888	0.117	0.066	1	1	si:dkey-159f12.2
epcam	0.00990057	0.359824	0.367	0.28	1	1	epcam
cnfn	1.86e-84	4.02392	0.515	0.037	3.69e-80	2	cnfn
si:ch211-153b23.5	5.04e-62	3.76097	0.396	0.029	1e-57	2	si:ch211-153b23.5
zgc:92380	2.01e-58	2.77755	0.296	0.009	3.98e-54	2	zgc:92380
krt91	7.83e-56	1.86677	0.698	0.157	1.56e-51	2	krt91
icn	1.2e-51	2.47449	0.982	0.678	2.38e-47	2	icn
malb	2.27e-49	2.89137	0.385	0.042	4.5e-45	2	malb
agr2	1.98e-43	3.19615	0.479	0.091	3.94e-39	2	agr2
cldnh	2.65e-42	2.40336	0.438	0.075	5.26e-38	2	cldnh
CR855311.1	1.98e-38	2.29909	0.243	0.016	3.94e-34	2	CR855311.1
cldnb	5.59e-33	1.95841	0.598	0.211	1.11e-28	2	cldnb
ceacam1	2.22e-32	1.69441	0.13	0	4.41e-28	2	ceacam1
zgc:158343	2.73e-29	1.90305	0.343	0.065	5.43e-25	2	zgc:158343
zgc:174917	1.2e-25	2.31086	0.142	0.007	2.38e-21	2	zgc:174917
epcam1	1.28e-24	1.59237	0.592	0.245	2.55e-20	2	epcam
irg1l	1.44e-23	1.37587	0.101	0.001	2.86e-19	2	irg1l
si:dkey-188i13.6	1.67e-23	1.22992	0.112	0.003	3.32e-19	2	si:dkey-188i13.6
lect2l	1.53e-22	1.25129	0.142	0.009	3.03e-18	2	lect2l
BX908782.2	2.3e-21	4.93346	0.195	0.026	4.58e-17	2	BX908782.2
selenow1	1.04e-20	1.50879	0.592	0.284	2.06e-16	2	selenow1
si:ch73-288o11.5	8.51e-20	2.91158	0.148	0.014	1.69e-15	2	si:ch73-288o11.5
tent5bb	6.34e-19	1.32323	0.136	0.012	1.26e-14	2	tent5bb
anxa5b	8.58e-18	1.24841	0.148	0.017	1.7e-13	2	anxa5b
gdpd3a	1.58e-17	1.2089	0.118	0.009	3.14e-13	2	gdpd3a
cd63	1.62e-17	1.902	0.562	0.289	3.22e-13	2	cd63
s100a10b	3.32e-16	1.17601	0.314	0.089	6.61e-12	2	s100a10b
si:dkey-248g15.3	3.61e-16	1.00503	0.213	0.045	7.18e-12	2	si:dkey-248g15.3
aqp3a	5.1e-16	1.75189	0.272	0.075	1.01e-11	2	aqp3a
tspan35	5.5e-16	1.14457	0.118	0.011	1.09e-11	2	tspan35
txn	5.4e-15	1.64131	0.467	0.221	1.07e-10	2	txn
krt81	2.71e-14	0.94504	0.609	0.334	5.38e-10	2	krt8
fabp3	5.33e-14	1.33162	0.367	0.14	1.06e-09	2	fabp3
tmsb1	6.14e-14	0.666103	0.893	0.627	1.22e-09	2	tmsb1
si:dkey-203a12.9	7.44e-14	2.32061	0.178	0.037	1.48e-09	2	si:dkey-203a12.9
zgc:153284	1.69e-12	1.46894	0.201	0.053	3.35e-08	2	zgc:153284
si:dkey-87o1.2	3.2e-12	1.29272	0.219	0.061	6.36e-08	2	si:dkey-87o1.2
si:ch211-195b11.3	7e-12	0.78159	0.225	0.062	1.39e-07	2	si:ch211-195b11.3
CR383676.21	2.07e-11	0.425109	0.994	0.972	4.11e-07	2	CR383676.2
nfkbiaa	2.5e-11	1.26597	0.166	0.04	4.96e-07	2	nfkbiaa
s100v1	3.99e-11	1.21341	0.195	0.055	7.93e-07	2	s100v1
stk25a	2.96e-10	0.905392	0.112	0.02	5.89e-06	2	stk25a
zgc:153911	3.12e-10	1.11595	0.189	0.055	6.21e-06	2	zgc:153911
ly97.3	4.07e-10	1.17866	0.16	0.041	8.09e-06	2	ly97.3
phlda21	8.07e-10	0.683681	0.746	0.486	1.6e-05	2	phlda2
capns1a	8.79e-10	1.12705	0.272	0.107	1.75e-05	2	capns1a
lgals3b	1.03e-09	0.888851	0.178	0.05	2.04e-05	2	lgals3b
cldnc	1.22e-09	1.4059	0.331	0.158	2.42e-05	2	cldnc
ier2a	1.39e-09	0.99381	0.391	0.185	2.76e-05	2	ier2a
jdp2b	7.54e-09	0.78764	0.272	0.111	0.000149767	2	jdp2b
elf31	2.97e-08	0.916659	0.29	0.126	0.000590817	2	elf3
chp1	3.18e-08	0.907648	0.101	0.021	0.000631436	2	chp1
s100w	5.02e-08	0.670567	0.172	0.054	0.000998113	2	s100w
dap1b	5.19e-08	1.2016	0.349	0.177	0.00103138	2	dap1b
cldn7b	6.14e-08	0.862781	0.189	0.064	0.00121984	2	cldn7b
jun	7.75e-08	0.839478	0.562	0.384	0.00153982	2	jun
fxyd11	1.52e-07	0.617553	0.302	0.138	0.00302712	2	fxyd1
s100a10a1	3.03e-07	0.853265	0.669	0.509	0.00602959	2	s100a10a
tspan3a	3.73e-07	0.675491	0.101	0.024	0.00740586	2	tspan3a
cavin2b	9.6e-07	0.727799	0.118	0.034	0.0190708	2	cavin2b
FO704772.1	2.12e-06	1.05337	0.278	0.14	0.0420905	2	FO704772.1
si:ch73-335l21.4	2.31e-06	0.929859	0.302	0.157	0.0458427	2	si:ch73-335l21.4
bik1	3e-06	0.916114	0.142	0.049	0.0597157	2	bik
si:ch211-105c13.3	3.21e-06	0.556242	0.142	0.048	0.0638184	2	si:ch211-105c13.3
serpinb11	4.2e-06	0.83741	0.373	0.22	0.0835099	2	serpinb1
mt-nd1	5.34e-06	0.604075	0.822	0.725	0.106092	2	mt-nd1
spint2	6.74e-06	0.864896	0.154	0.058	0.133935	2	spint2
tmem176l.2	7.23e-06	0.587	0.509	0.371	0.14368	2	tmem176l.2
ier2b	7.77e-06	0.881083	0.331	0.192	0.154432	2	ier2b
NC-002333.1	2.06e-05	0.852333	0.207	0.098	0.408447	2	NC-002333.1
gstp1	2.27e-05	0.536008	0.692	0.487	0.451548	2	gstp1
fosab	3.48e-05	0.792232	0.367	0.227	0.692202	2	fosab
gadd45ba	4.08e-05	0.705351	0.272	0.151	0.811786	2	gadd45ba
cuzd1.1	6.21e-05	2.3635	0.112	0.042	1	2	cuzd1.1
si:ch211-173a9.6	6.8e-05	3.86918	0.154	0.069	1	2	si:ch211-173a9.6
mt-cyb1	6.96e-05	0.39243	0.959	0.938	1	2	mt-cyb
tagln2	8.68e-05	0.718971	0.385	0.252	1	2	tagln2
pnp5a	8.89e-05	0.795599	0.112	0.042	1	2	pnp5a
CT027638.1	9.44e-05	0.685089	0.178	0.083	1	2	CT027638.1
lgals2b1	0.00010385	0.427489	0.893	0.847	1	2	lgals2b
ctsla	0.000112861	0.465874	0.349	0.215	1	2	ctsla
gstm.3	0.000116869	0.672251	0.183	0.089	1	2	gstm.3
tcnbb	0.000140356	0.755919	0.154	0.068	1	2	tcnbb
tprg1	0.000170422	0.569046	0.16	0.074	1	2	tprg1
NC-002333.41	0.00025426	0.327113	1	0.998	1	2	NC-002333.4
si:ch1073-190k2.1	0.000303755	0.607665	0.148	0.067	1	2	si:ch1073-190k2.1
mcl1a	0.000316044	0.459249	0.55	0.408	1	2	mcl1a
si:ch211-139a5.91	0.000322225	1.13275	0.325	0.222	1	2	si:ch211-139a5.9
mt-nd21	0.000403614	0.423187	0.769	0.676	1	2	mt-nd2
si:dkey-16l2.20	0.000409139	0.731998	0.13	0.058	1	2	si:dkey-16l2.20
ucp2	0.000437683	0.609786	0.201	0.108	1	2	ucp2
pim1	0.000456444	0.666931	0.16	0.077	1	2	pim1
zgc:101744	0.000474241	0.77383	0.254	0.156	1	2	zgc:101744
wu:fb18f061	0.000503312	0.700985	0.343	0.237	1	2	wu:fb18f06
ppdpfb	0.000508075	0.374629	0.201	0.106	1	2	ppdpfb
si:ch211-71m22.1	0.000541243	0.747205	0.178	0.093	1	2	si:ch211-71m22.1
btg2	0.00064514	0.831901	0.225	0.13	1	2	btg2
oclna	0.000701166	0.631647	0.107	0.044	1	2	oclna
ftr82	0.000755498	0.691474	0.13	0.061	1	2	ftr82
CT583728.22	0.00133626	0.717529	0.207	0.119	1	2	CT583728.22
smdt1b	0.00138762	0.604849	0.408	0.308	1	2	smdt1b
mt-co21	0.00157684	0.265412	1	1	1	2	mt-co2
prr131	0.00186466	0.564043	0.207	0.122	1	2	prr13
junba	0.0023469	0.669775	0.207	0.125	1	2	junba
capns1b	0.00243283	0.473849	0.207	0.123	1	2	capns1b
si:ch211-244b2.31	0.00268937	0.932919	0.124	0.064	1	2	si:ch211-244b2.3
cst14a.2	0.0027416	0.491738	0.314	0.215	1	2	cst14a.2
ier5	0.00290204	0.473168	0.373	0.261	1	2	ier5
NC-002333.5	0.00323717	0.621917	0.201	0.121	1	2	NC-002333.5
s100v2	0.00383029	0.255061	0.101	0.045	1	2	s100v2
rn7sk	0.00438616	0.452709	0.13	0.067	1	2	rn7sk
mt-nd4	0.00542496	0.357621	0.751	0.696	1	2	mt-nd4
f11r.1	0.00569652	0.501147	0.172	0.1	1	2	f11r.1
krt18a.11	0.00610349	1.02732	0.42	0.333	1	2	krt18a.1
sypl2a	0.00617676	0.502077	0.118	0.061	1	2	sypl2a
cnn2	0.00671552	0.583196	0.148	0.085	1	2	cnn2
cd9b	0.00718118	0.713599	0.172	0.106	1	2	cd9b
jupa	0.00730979	0.66487	0.107	0.055	1	2	jupa
NC-002333.17	0.00796273	0.257437	0.396	0.284	1	2	NC-002333.17
idh2	0.00888294	0.519948	0.154	0.091	1	2	idh2
tob1b	0.00897219	0.421962	0.243	0.16	1	2	tob1b
id1	0.00979032	0.437996	0.148	0.085	1	2	id1
rgs13	1.9e-146	4.05161	0.685	0.017	3.78e-142	3	rgs13
ccr9a	1.64e-143	3.74824	0.629	0.01	3.26e-139	3	ccr9a
ccl36.1	7.47e-139	4.81185	0.601	0.008	1.48e-134	3	ccl36.1
ccl38.6	7.95e-125	4.60056	0.566	0.011	1.58e-120	3	ccl38.6
srgn	2.19e-102	3.23042	0.517	0.017	4.36e-98	3	srgn
arpc1b	4.17e-100	3.03457	0.538	0.022	8.28e-96	3	arpc1b
pfn1	1.16e-85	4.09236	0.951	0.352	2.3e-81	3	pfn1
lcp1	2.71e-82	2.7004	0.357	0.004	5.39e-78	3	lcp1
si:ch211-214p16.1	3.34e-75	2.90621	0.343	0.006	6.65e-71	3	si:ch211-214p16.1
si:dkey-27i16.2	2.21e-74	3.11006	0.35	0.007	4.4e-70	3	si:dkey-27i16.2
tmsb4x	1.9e-66	2.16856	1	0.918	3.78e-62	3	tmsb4x
laptm5	4.6e-63	2.56298	0.301	0.006	9.14e-59	3	laptm5
ccl20a.3	1.22e-61	4.42353	0.294	0.006	2.42e-57	3	ccl20a.3
zgc:64051	2.32e-59	2.30993	0.273	0.005	4.6e-55	3	zgc:64051
tnfrsf9b	1.15e-52	2.64536	0.21	0	2.28e-48	3	tnfrsf9b
CU914776.1	3.14e-52	2.194	0.238	0.004	6.24e-48	3	CU914776.1
si:ch211-102c2.4	1.25e-50	2.02321	0.217	0.002	2.48e-46	3	si:ch211-102c2.4
ccl38a.5	3.85e-47	3.19361	0.203	0.002	7.65e-43	3	ccl38a.5
cebpb	2.67e-44	2.6683	0.657	0.192	5.31e-40	3	cebpb
CR753876.1	2.3e-43	1.69789	0.196	0.003	4.58e-39	3	CR753876.1
hmgn21	2.52e-43	2.02243	0.86	0.368	5e-39	3	hmgn2
tnfb	5.92e-42	2.23968	0.196	0.004	1.18e-37	3	tnfb
plac8l1	6.18e-42	1.82679	0.182	0.002	1.23e-37	3	plac8l1
si:dkey-183i3.6	2.98e-40	1.8955	0.168	0.001	5.92e-36	3	si:dkey-183i3.6
gapdhs	5.8e-40	2.1584	0.503	0.099	1.15e-35	3	gapdhs
msna	8.51e-36	2.02837	0.245	0.017	1.69e-31	3	msna
cd74b	9.37e-36	2.42863	0.182	0.006	1.86e-31	3	cd74b
ccl38a.4	2.31e-33	3.4413	0.147	0.002	4.59e-29	3	ccl38a.4
ptmaa1	2.16e-32	1.54631	0.825	0.412	4.29e-28	3	ptmaa
fabp31	2.23e-32	1.89011	0.51	0.126	4.43e-28	3	fabp3
arl5c	3.77e-31	2.18373	0.315	0.045	7.5e-27	3	arl5c
ptmab1	3.82e-31	1.30376	0.923	0.597	7.6e-27	3	ptmab
wasb	2.5e-30	1.56762	0.154	0.005	4.96e-26	3	wasb
arhgdig	3.17e-29	1.75369	0.406	0.086	6.3e-25	3	arhgdig
nr4a1	3.17e-29	1.96552	0.406	0.086	6.3e-25	3	nr4a1
gpr183a	1.4e-28	1.49454	0.112	0	2.78e-24	3	gpr183a
2022-09-02	1.55e-28	1.55093	0.182	0.011	3.07e-24	3	2022-09-02
dub	2.38e-28	1.30553	0.119	0.001	4.73e-24	3	dub
sat1a.2	9e-26	1.4105	0.706	0.32	1.79e-21	3	sat1a.2
aldocb	9.28e-26	1.57597	0.189	0.016	1.84e-21	3	aldocb
fcer1gl	6.01e-25	1.85475	0.105	0.001	1.19e-20	3	fcer1gl
CR388164.2	6.86e-25	1.9846	0.105	0.001	1.36e-20	3	CR388164.2
arpc4	1.29e-23	1.62775	0.287	0.051	2.56e-19	3	arpc4
rplp11	2.3e-23	0.673778	1	0.96	4.57e-19	3	rplp1
si:ch211-119e14.1	3.02e-23	1.34334	0.112	0.003	6e-19	3	si:ch211-119e14.1
si:ch211-167j9.5	3.46e-23	1.2148	0.105	0.002	6.88e-19	3	si:ch211-167j9.5
bcl2l10	4.68e-23	1.42622	0.21	0.025	9.3e-19	3	bcl2l10
si:dkey-151g10.61	2.17e-22	0.517112	0.993	0.998	4.32e-18	3	si:dkey-151g10.6
rps201	3.16e-22	0.625766	1	0.959	6.28e-18	3	rps20
wasa	3.17e-22	1.31847	0.119	0.005	6.3e-18	3	wasa
BX322618.1	3.84e-22	1.33736	0.119	0.005	7.64e-18	3	BX322618.1
aif1l	1.04e-21	1.24672	0.105	0.003	2.06e-17	3	aif1l
sept9b	1.26e-21	1.15551	0.105	0.003	2.51e-17	3	sept9b
arpc3	2.14e-20	1.68343	0.469	0.17	4.25e-16	3	arpc3
h2az2b1	2.6e-20	1.45142	0.615	0.283	5.17e-16	3	h2az2b
nr4a2b	2.95e-20	1.33027	0.105	0.004	5.87e-16	3	nr4a2b
abracl	1.31e-19	1.79321	0.364	0.105	2.61e-15	3	abracl
rpl71	1.42e-19	0.6758	0.986	0.899	2.83e-15	3	rpl7
dut	1.66e-19	1.83919	0.329	0.086	3.31e-15	3	dut
rps171	9.32e-19	0.869372	0.937	0.754	1.85e-14	3	rps17
snrpf	8.71e-18	1.42449	0.49	0.197	1.73e-13	3	snrpf
stmn1a	9.13e-18	1.35215	0.51	0.202	1.81e-13	3	stmn1a
TXN	1.01e-17	0.993884	0.797	0.546	2.02e-13	3	TXN
dtnbp1a	4.19e-17	1.40635	0.14	0.015	8.32e-13	3	dtnbp1a
pde4ba	7.83e-17	1.19211	0.133	0.013	1.56e-12	3	pde4ba
rps15a1	1.48e-16	0.597176	0.986	0.948	2.95e-12	3	rps15a
capgb	2.59e-16	1.41735	0.203	0.037	5.14e-12	3	capgb
fam49ba	2.64e-16	1.20033	0.161	0.022	5.24e-12	3	fam49ba
rpl18a1	1.54e-15	0.691345	0.958	0.855	3.06e-11	3	rpl18a
rpl271	2.17e-15	0.645127	0.958	0.878	4.31e-11	3	rpl27
rps22	3.39e-15	0.540557	0.993	0.912	6.74e-11	3	rps2
lasp1	7.07e-15	1.41694	0.273	0.073	1.41e-10	3	lasp1
sub1a	7.48e-15	1.39873	0.42	0.164	1.49e-10	3	sub1a
irf7	8.87e-15	1.47651	0.14	0.018	1.76e-10	3	irf7
rps4x1	1.91e-14	0.613601	0.965	0.878	3.79e-10	3	rps4x
rpl181	2.16e-14	0.585361	0.958	0.897	4.28e-10	3	rpl18
zgc:162944	2.55e-14	1.40716	0.308	0.096	5.06e-10	3	zgc:162944
elmo1	2.74e-14	1.14186	0.112	0.011	5.44e-10	3	elmo1
rpl35a1	2.74e-14	0.565604	0.993	0.909	5.46e-10	3	rpl35a
ptpn6	2.79e-14	1.19816	0.119	0.013	5.54e-10	3	ptpn6
rps151	4.8e-14	0.541065	0.972	0.883	9.55e-10	3	rps15
dnph1	6.85e-14	1.30616	0.161	0.028	1.36e-09	3	dnph1
scinlb	9.04e-14	1.01354	0.126	0.016	1.8e-09	3	scinlb
rpl231	1.11e-13	0.53648	1	0.937	2.2e-09	3	rpl23
rpl391	1.27e-13	0.475155	0.979	0.941	2.53e-09	3	rpl39
rps181	1.31e-13	0.552639	0.972	0.887	2.6e-09	3	rps18
nme2b.11	1.47e-13	0.709893	0.923	0.783	2.93e-09	3	nme2b.1
dusp2	1.93e-13	1.55671	0.231	0.058	3.84e-09	3	dusp2
rpl341	8.98e-13	0.480609	0.979	0.926	1.78e-08	3	rpl34
rpl361	9.19e-13	0.484481	0.993	0.939	1.83e-08	3	rpl36
rps91	9.52e-13	0.600607	0.937	0.852	1.89e-08	3	rps9
rps291	1.01e-12	0.507932	0.972	0.932	2.01e-08	3	rps29
rps161	1.04e-12	0.570589	0.951	0.834	2.07e-08	3	rps16
cfl1	1.1e-12	1.02257	0.706	0.487	2.19e-08	3	cfl1
rpl191	1.32e-12	0.521095	0.944	0.913	2.62e-08	3	rpl19
snrpe	1.94e-12	1.36288	0.322	0.118	3.85e-08	3	snrpe
CR318588.4	2.28e-12	1.32258	0.636	0.399	4.52e-08	3	CR318588.4
ran	3.63e-12	1.15313	0.559	0.32	7.22e-08	3	ran
rpl7a1	4.08e-12	0.530272	0.972	0.875	8.11e-08	3	rpl7a
rps241	4.78e-12	0.494762	0.958	0.906	9.49e-08	3	rps24
ldha1	5.05e-12	1.44945	0.35	0.142	1e-07	3	ldha
rpl101	5.55e-12	0.597258	0.937	0.813	1.1e-07	3	rpl10
rpl311	1.52e-11	0.515959	0.93	0.851	3.02e-07	3	rpl31
rps111	1.68e-11	0.547513	0.923	0.832	3.34e-07	3	rps11
cirbpb	1.73e-11	0.978225	0.608	0.374	3.43e-07	3	cirbpb
h2ax	2.13e-11	1.22334	0.175	0.041	4.22e-07	3	h2ax
id3	2.46e-11	1.5797	0.301	0.113	4.88e-07	3	id3
arg2	3.35e-11	1.04678	0.14	0.026	6.66e-07	3	arg2
zgc:194246	5.62e-11	0.980869	0.112	0.017	1.12e-06	3	zgc:194246
rpl81	7.55e-11	0.576703	0.944	0.837	1.5e-06	3	rpl8
rplp2l1	7.62e-11	0.480016	0.993	0.92	1.51e-06	3	rplp2l
ncl	8.23e-11	1.23308	0.35	0.149	1.63e-06	3	ncl
2022-09-06	8.74e-11	0.953861	0.147	0.029	1.74e-06	3	2022-09-06
pfdn4	1.04e-10	1.20085	0.259	0.087	2.06e-06	3	pfdn4
rac2	1.07e-10	1.35571	0.203	0.056	2.13e-06	3	rac2
eno1a	1.56e-10	1.07143	0.112	0.017	3.1e-06	3	eno1a
rpl281	1.78e-10	0.508684	0.958	0.884	3.54e-06	3	rpl28
pptc7a	2.33e-10	0.907351	0.133	0.025	4.62e-06	3	pptc7a
rps51	2.58e-10	0.503522	0.951	0.88	5.12e-06	3	rps5
rel	3.26e-10	1.13415	0.14	0.029	6.49e-06	3	rel
rrm2	3.28e-10	1.35474	0.21	0.063	6.51e-06	3	rrm2
rps27.11	3.51e-10	0.480784	0.965	0.89	6.97e-06	3	rps27.1
ptges3b	4.01e-10	1.11387	0.182	0.048	7.97e-06	3	ptges3b
rpl151	4.16e-10	0.47839	0.965	0.857	8.27e-06	3	rpl15
banf1	6.15e-10	1.33942	0.35	0.157	1.22e-05	3	banf1
rpl371	1.06e-09	0.400505	0.993	0.959	2.11e-05	3	rpl37
rpl13a1	1.15e-09	0.537671	0.93	0.805	2.29e-05	3	rpl13a
rplp0	1.3e-09	0.496732	0.951	0.871	2.59e-05	3	rplp0
snrpd3l	2.3e-09	1.1815	0.203	0.064	4.58e-05	3	snrpd3l
rps61	2.4e-09	0.513107	0.909	0.808	4.77e-05	3	rps6
lsm3	2.44e-09	1.14325	0.217	0.071	4.84e-05	3	lsm3
hnrnpa1b	2.52e-09	1.1205	0.329	0.142	5.02e-05	3	hnrnpa1b
rps71	2.73e-09	0.479911	0.979	0.882	5.43e-05	3	rps7
si:ch211-222l21.11	3.45e-09	0.882472	0.615	0.403	6.85e-05	3	si:ch211-222l21.1
ndufv3	3.55e-09	1.50086	0.252	0.096	7.05e-05	3	ndufv3
capza1b	3.57e-09	1.12405	0.308	0.131	7.09e-05	3	capza1b
rpl111	3.97e-09	0.477816	0.944	0.866	7.88e-05	3	rpl11
tma7	4.08e-09	1.00675	0.462	0.249	8.1e-05	3	tma7
ube2v2	4.55e-09	0.994934	0.224	0.076	9.05e-05	3	ube2v2
rpl141	5.82e-09	0.663499	0.874	0.782	0.000115702	3	rpl14
rpl10a1	6.07e-09	0.500313	0.944	0.847	0.000120577	3	rpl10a
cox17	6.23e-09	1.05446	0.28	0.111	0.000123859	3	cox17
hint1	6.94e-09	1.01753	0.308	0.131	0.000137975	3	hint1
rpl23a1	6.98e-09	0.468325	0.937	0.911	0.000138677	3	rpl23a
pomp	7.61e-09	1.04658	0.357	0.169	0.000151256	3	pomp
cirbpa	8.26e-09	1.0358	0.469	0.268	0.000164163	3	cirbpa
skap2	8.27e-09	1.05336	0.126	0.028	0.000164407	3	skap2
snrpg	9.36e-09	1.04065	0.35	0.163	0.000185947	3	snrpg
rpl351	1.05e-08	0.411588	0.958	0.896	0.000208283	3	rpl35
rpl321	1.52e-08	0.345111	1	0.968	0.000302237	3	rpl32
rps231	1.53e-08	0.476687	0.937	0.853	0.000303515	3	rps23
rps131	1.99e-08	0.456268	0.979	0.908	0.000395091	3	rps13
snrpd1	2.41e-08	1.29352	0.231	0.088	0.000478885	3	snrpd1
hmga1a1	2.52e-08	1.08861	0.364	0.182	0.000500403	3	hmga1a
ppiaa	2.73e-08	0.488375	0.895	0.782	0.00054287	3	ppiaa
rpl381	3.13e-08	0.3754	0.979	0.942	0.000622981	3	rpl38
rps26l1	3.33e-08	0.489022	0.909	0.873	0.000661278	3	rps26l
zgc:1717721	3.94e-08	0.388417	0.993	0.911	0.000782664	3	zgc:171772
rps8a1	4.47e-08	0.440358	0.93	0.858	0.000888015	3	rps8a
snu13b	5.21e-08	1.21986	0.224	0.086	0.00103576	3	snu13b
ranbp1	6.15e-08	1.07917	0.217	0.08	0.00122139	3	ranbp1
rpa2	6.7e-08	1.03167	0.126	0.031	0.00133253	3	rpa2
faua1	7.13e-08	0.490141	0.902	0.82	0.00141701	3	faua
rps211	8.25e-08	0.353029	0.986	0.948	0.00163999	3	rps21
setb	1.12e-07	1.14616	0.196	0.069	0.00223228	3	setb
psma5	1.25e-07	0.99345	0.203	0.073	0.00247681	3	psma5
mcl1a1	1.36e-07	0.681938	0.622	0.401	0.00269359	3	mcl1a
rpl291	2.21e-07	0.36072	0.965	0.92	0.00439217	3	rpl29
h3f3b.11	2.43e-07	0.842345	0.58	0.406	0.00482491	3	h3f3b.1
rps191	2.84e-07	0.382215	0.979	0.933	0.0056403	3	rps19
arpc2	3.1e-07	1.16685	0.259	0.114	0.00615493	3	arpc2
pcna	3.41e-07	1.26417	0.315	0.159	0.00677191	3	pcna
rps121	3.57e-07	0.378813	0.944	0.891	0.00710053	3	rps12
cycsb	3.63e-07	0.815705	0.49	0.31	0.00722297	3	cycsb
rpl211	3.83e-07	0.42057	0.93	0.826	0.00761925	3	rpl21
rpl41	4.24e-07	0.43151	0.881	0.793	0.00843047	3	rpl4
clic1	4.34e-07	1.10717	0.154	0.049	0.0086213	3	clic1
zgc:110540	4.64e-07	0.840615	0.112	0.028	0.0092125	3	zgc:110540
reep5	4.79e-07	0.90618	0.154	0.048	0.00952917	3	reep5
rps3a1	5.19e-07	0.47351	0.902	0.82	0.0103054	3	rps3a
rps27a1	6.23e-07	0.330532	0.965	0.934	0.0123849	3	rps27a
hmgn7	8.72e-07	0.842601	0.329	0.168	0.017338	3	hmgn7
rpl61	9.25e-07	0.462107	0.853	0.742	0.0183871	3	rpl6
rps31	9.32e-07	0.534997	0.867	0.762	0.018516	3	rps3
cenpx	9.35e-07	0.878429	0.112	0.029	0.0185821	3	cenpx
rps141	9.37e-07	0.394822	0.951	0.89	0.0186243	3	rps14
birc5a	9.47e-07	1.21039	0.133	0.041	0.0188155	3	birc5a
rpl33	1.2e-06	0.443877	0.874	0.799	0.0237741	3	rpl3
abcf1	1.34e-06	1.03889	0.154	0.052	0.0266326	3	abcf1
hmgn3	1.56e-06	0.885273	0.112	0.029	0.031089	3	hmgn3
snrpd2	1.61e-06	1.19429	0.266	0.132	0.0320179	3	snrpd2
eif2s2	3.37e-06	1.02721	0.308	0.167	0.0669435	3	eif2s2
napsa	3.42e-06	0.85681	0.112	0.031	0.0679877	3	napsa
sem1	3.48e-06	0.914909	0.301	0.158	0.0691583	3	sem1
mob1a	3.55e-06	0.994477	0.133	0.042	0.0706425	3	mob1a
rps281	3.66e-06	0.384676	0.958	0.881	0.0727831	3	rps28
rpl301	3.94e-06	0.35616	0.951	0.88	0.0783503	3	rpl30
uba521	4.05e-06	0.418234	0.832	0.707	0.0805606	3	uba52
CABZ01115113.1	6.15e-06	0.70387	0.112	0.032	0.122193	3	CABZ01115113.1
lsm6	6.2e-06	0.936665	0.203	0.086	0.123179	3	lsm6
eef1b21	8.01e-06	0.495147	0.727	0.592	0.159135	3	eef1b2
rpl36a1	9.17e-06	0.331098	0.972	0.92	0.182327	3	rpl36a
rpl131	9.54e-06	0.41294	0.937	0.86	0.189509	3	rpl13
lsm7	1.36e-05	0.912588	0.189	0.081	0.270955	3	lsm7
hmgb2b1	1.56e-05	0.93124	0.329	0.188	0.31065	3	hmgb2b
rpl22l11	1.65e-05	0.55924	0.671	0.562	0.327884	3	rpl22l1
tubb4b	1.66e-05	0.756179	0.427	0.283	0.330521	3	tubb4b
actb21	2.04e-05	0.318228	0.909	0.832	0.406196	3	actb2
magoh	2.65e-05	0.926626	0.154	0.06	0.525869	3	magoh
mif	2.84e-05	0.96119	0.259	0.138	0.564735	3	mif
aldoaa	3.08e-05	0.727021	0.238	0.116	0.611617	3	aldoaa
snrpb2	3.23e-05	0.947911	0.105	0.033	0.641622	3	snrpb2
actb1	3.3e-05	0.507132	0.804	0.749	0.655574	3	actb1
myl12.1	3.39e-05	0.834876	0.42	0.283	0.673292	3	myl12.1
rpl171	3.5e-05	0.428799	0.818	0.764	0.695913	3	rpl17
pclaf	3.65e-05	0.849225	0.105	0.033	0.725884	3	pclaf
gng5	3.8e-05	0.861746	0.231	0.114	0.755669	3	gng5
rps261	4.09e-05	0.350811	0.874	0.743	0.813607	3	rps26
commd7	4.38e-05	0.626964	0.147	0.056	0.87019	3	commd7
rpl121	5.69e-05	0.32855	0.916	0.846	1	3	rpl12
psme1	5.81e-05	0.762197	0.112	0.038	1	3	psme1
tardbp	6.35e-05	0.732131	0.119	0.041	1	3	tardbp
ppifb	6.66e-05	1.05322	0.224	0.116	1	3	ppifb
ilf2	7.27e-05	0.793474	0.133	0.051	1	3	ilf2
rpl241	7.99e-05	0.452287	0.811	0.706	1	3	rpl24
adssl	9.66e-05	1.0244	0.105	0.036	1	3	adssl
eif1b	9.86e-05	0.800712	0.154	0.064	1	3	eif1b
denr	0.000114343	0.889157	0.14	0.057	1	3	denr
h2az2a	0.000114348	0.822326	0.161	0.07	1	3	h2az2a
seta	0.000115722	0.953685	0.161	0.07	1	3	seta
BOLA2	0.00011759	0.632483	0.161	0.068	1	3	BOLA2
rplp21	0.000124075	0.271206	0.972	0.94	1	3	rplp2
fkbp3	0.000128823	0.742051	0.119	0.044	1	3	fkbp3
rps101	0.00013952	0.392887	0.818	0.728	1	3	rps10
nutf2l	0.000140427	0.989778	0.196	0.097	1	3	nutf2l
rpa3	0.00016652	0.871366	0.168	0.077	1	3	rpa3
atp5f1d1	0.000250425	0.82179	0.315	0.2	1	3	atp5f1d
rpl221	0.000260547	0.304302	0.93	0.865	1	3	rpl22
psma2	0.000270967	0.918747	0.189	0.097	1	3	psma2
tuba8l41	0.000282576	0.781933	0.371	0.246	1	3	tuba8l4
sumo3b	0.000287784	0.816142	0.126	0.052	1	3	sumo3b
rbm8a	0.000319689	0.796137	0.196	0.1	1	3	rbm8a
zgc:91910	0.000335877	0.688565	0.126	0.052	1	3	zgc:91910
capza1a	0.00038311	0.66881	0.147	0.064	1	3	capza1a
cct3	0.000424782	0.873941	0.133	0.058	1	3	cct3
tpt11	0.000444736	0.409754	0.818	0.773	1	3	tpt1
sec11a	0.000463388	0.676137	0.119	0.048	1	3	sec11a
polr2d	0.000494291	0.924302	0.154	0.073	1	3	polr2d
psmb4	0.00049996	0.645054	0.189	0.096	1	3	psmb4
eef1g1	0.000517997	0.3096	0.825	0.73	1	3	eef1g
rps27.21	0.000525846	0.384859	0.713	0.61	1	3	rps27.2
pycard	0.000706671	0.836378	0.119	0.051	1	3	pycard
cox6b2	0.000763167	0.613545	0.587	0.49	1	3	cox6b2
erh	0.00077543	0.725471	0.252	0.15	1	3	erh
arf6b	0.000779861	0.610798	0.112	0.045	1	3	arf6b
eif2s31	0.000839093	0.490651	0.524	0.405	1	3	eif2s3
anp32a	0.000849019	0.71325	0.161	0.078	1	3	anp32a
pmaip1	0.000863018	1.07153	0.119	0.052	1	3	pmaip1
npm1a	0.000893528	0.825682	0.238	0.143	1	3	npm1a
cnbpa	0.00098351	0.654241	0.175	0.089	1	3	cnbpa
sumo3a	0.000987302	1.00328	0.119	0.052	1	3	sumo3a
kctd5a	0.00105406	0.555362	0.112	0.046	1	3	kctd5a
selenoh	0.00116863	0.689626	0.196	0.108	1	3	selenoh
rhoab	0.00125341	0.783153	0.238	0.143	1	3	rhoab
ldhba	0.00132046	0.789428	0.189	0.104	1	3	ldhba
eif2s1b	0.00133309	0.872574	0.182	0.099	1	3	eif2s1b
dnase1l4.2	0.00135719	0.710887	0.105	0.043	1	3	dnase1l4.2
cct6a	0.00139203	0.4499	0.161	0.079	1	3	cct6a
psmb2	0.00145778	0.87	0.217	0.13	1	3	psmb2
cdv3	0.00159484	0.78442	0.119	0.053	1	3	cdv3
psmc5	0.0015953	0.639784	0.105	0.044	1	3	psmc5
snrpb	0.0016948	0.751237	0.182	0.098	1	3	snrpb
psmb7	0.00169985	0.778035	0.168	0.09	1	3	psmb7
tuba8l	0.0018222	0.765065	0.224	0.135	1	3	tuba8l
eif3ea	0.00194435	0.44484	0.441	0.338	1	3	eif3ea
arpc4l	0.00194938	0.655709	0.217	0.126	1	3	arpc4l
rps251	0.0019902	0.270152	0.93	0.883	1	3	rps25
nop58	0.00215367	0.784941	0.126	0.06	1	3	nop58
cox7a2a	0.00253859	0.576685	0.455	0.37	1	3	cox7a2a
lsm8	0.00273448	0.608225	0.161	0.085	1	3	lsm8
psma8	0.00326733	0.787624	0.161	0.087	1	3	psma8
vamp3	0.00352371	0.689194	0.126	0.063	1	3	vamp3
metap2b	0.00401602	0.677798	0.224	0.139	1	3	metap2b
nop56	0.00413866	0.696325	0.294	0.206	1	3	nop56
nasp	0.0045557	0.612209	0.126	0.063	1	3	nasp
arhgdia	0.00507091	0.627571	0.175	0.101	1	3	arhgdia
mrps33	0.00517659	0.60644	0.119	0.059	1	3	mrps33
pgam1a1	0.00533075	0.594785	0.21	0.131	1	3	pgam1a
hspe1	0.00534098	0.73095	0.259	0.176	1	3	hspe1
hsp90ab11	0.00618641	0.339226	0.762	0.758	1	3	hsp90ab1
cct7	0.0062229	0.792123	0.147	0.081	1	3	cct7
psmb1	0.00655318	0.74981	0.168	0.099	1	3	psmb1
ctps1a	0.0066509	0.749129	0.21	0.136	1	3	ctps1a
oaz1b1	0.00692122	0.504721	0.161	0.09	1	3	oaz1b
hmgn6	0.0081315	0.508155	0.392	0.292	1	3	hmgn6
nfkbiaa1	0.00836807	0.445113	0.105	0.051	1	3	nfkbiaa
eif5	0.00850185	0.609189	0.133	0.072	1	3	eif5
cct2	0.00860374	0.71434	0.119	0.062	1	3	cct2
hnrnpabb	0.00889321	0.587206	0.21	0.133	1	3	hnrnpabb
dusp51	0.0092222	0.49982	0.21	0.132	1	3	dusp5
srsf2a	0.00932019	0.495127	0.105	0.052	1	3	srsf2a
fabp1b.11	1.31e-98	3.84433	0.975	0.202	2.61e-94	4	fabp1b.1
stoml3b	8.52e-90	2.46646	0.742	0.072	1.69e-85	4	stoml3b
gsta.11	1.43e-81	2.94926	0.958	0.254	2.84e-77	4	gsta.1
gsto2	4.09e-75	2.65505	0.908	0.194	8.13e-71	4	gsto2
rbp2a1	6.82e-75	2.68886	0.925	0.2	1.36e-70	4	rbp2a
apoa4b.21	1.02e-70	2.42215	0.817	0.136	2.02e-66	4	apoa4b.2
chia.21	1.95e-68	2.52375	0.967	0.264	3.88e-64	4	chia.2
zgc:112146	1.19e-64	2.13494	0.475	0.035	2.37e-60	4	zgc:112146
fabp21	9.69e-59	2.32766	0.983	0.38	1.93e-54	4	fabp2
wu:fa56d061	3.7e-57	1.87429	0.725	0.118	7.35e-53	4	wu:fa56d06
tcnba	2.46e-56	1.70932	0.808	0.191	4.9e-52	4	tcnba
plac8.1	7.33e-56	2.33927	0.917	0.332	1.46e-51	4	plac8.1
apoa1a1	9.8e-56	2.04679	0.908	0.246	1.95e-51	4	apoa1a
cyp2k18	1.77e-55	1.61987	0.325	0.014	3.52e-51	4	cyp2k18
cotl1	3.78e-53	2.40229	0.892	0.32	7.51e-49	4	cotl1
gsta.2	7.18e-53	1.44761	0.375	0.024	1.43e-48	4	gsta.2
gstp2	1.46e-51	1.76553	0.625	0.096	2.9e-47	4	gstp2
mgst3b	3.58e-51	2.19873	0.875	0.272	7.12e-47	4	mgst3b
apoa4b.11	3.21e-50	1.81706	0.917	0.278	6.39e-46	4	apoa4b.1
apoc21	5.82e-50	1.63563	0.775	0.156	1.16e-45	4	apoc2
afp41	8.46e-50	2.09437	0.7	0.135	1.68e-45	4	afp4
gpx4a1	8.89e-50	1.95327	0.892	0.286	1.77e-45	4	gpx4a
crip1	2.75e-47	1.98748	0.983	0.528	5.46e-43	4	crip1
ociad2	4.31e-47	1.58182	0.475	0.055	8.57e-43	4	ociad2
sult6b1	4.7e-47	2.09598	0.767	0.191	9.33e-43	4	sult6b1
si:ch211-113d11.6	1.53e-46	1.33399	0.217	0.004	3.05e-42	4	si:ch211-113d11.6
rida1	3.84e-42	1.76139	0.833	0.236	7.64e-38	4	rida
neu3.3	1.21e-40	1.62545	0.242	0.011	2.4e-36	4	neu3.3
cdo11	1.51e-40	1.28009	0.567	0.095	3e-36	4	cdo1
rtn4b1	8.98e-40	1.53004	0.625	0.124	1.78e-35	4	rtn4b
zgc:172079	5.8e-39	1.77513	0.875	0.377	1.15e-34	4	zgc:172079
chia.11	8e-39	1.45371	0.45	0.061	1.59e-34	4	chia.1
si:ch211-133l5.71	1.19e-38	1.5659	0.692	0.161	2.37e-34	4	si:ch211-133l5.7
tm4sf4	2.38e-38	1.46485	0.942	0.403	4.74e-34	4	tm4sf4
bambia	4.78e-37	1.18973	0.383	0.045	9.49e-33	4	bambia
dhrs13l1	2.23e-35	1.56402	0.383	0.05	4.43e-31	4	dhrs13l1
gstp11	2.93e-35	1.3751	0.958	0.467	5.83e-31	4	gstp1
tmsb11	3.97e-33	1.35386	0.983	0.629	7.89e-29	4	tmsb1
gapdh1	1.47e-32	1.11383	0.983	0.422	2.92e-28	4	gapdh
mgst3a1	9.94e-32	1.40599	0.817	0.261	1.97e-27	4	mgst3a
zgc:1588461	9.99e-31	1.34804	0.808	0.261	1.99e-26	4	zgc:158846
gstt1a1	2.21e-30	1.26909	0.617	0.151	4.39e-26	4	gstt1a
zgc:1539681	3.29e-30	1.28241	0.6	0.142	6.54e-26	4	zgc:153968
cyp1a	4.59e-29	1.37103	0.342	0.049	9.12e-25	4	cyp1a
cyp3c31	7.15e-29	1.1355	0.4	0.067	1.42e-24	4	cyp3c3
slc35b4	8.87e-29	0.943163	0.25	0.023	1.76e-24	4	slc35b4
nmrk2	1.42e-28	0.995855	0.217	0.016	2.82e-24	4	nmrk2
ugt1a11	1.71e-28	1.4108	0.533	0.122	3.4e-24	4	ugt1a1
si:ch211-142d6.2	7.25e-28	1.13775	0.158	0.006	1.44e-23	4	si:ch211-142d6.2
ddt1	3.62e-27	1.39156	0.558	0.14	7.2e-23	4	ddt
gpx1b	5.19e-27	1.18491	0.392	0.069	1.03e-22	4	gpx1b
gamt1	5.42e-27	1.12066	0.625	0.17	1.08e-22	4	gamt
cbr1l1	2.99e-26	1.34674	0.358	0.06	5.94e-22	4	cbr1l
prdx1	5.84e-26	1.23618	0.508	0.121	1.16e-21	4	prdx1
prdx21	2.82e-25	1.18677	0.9	0.469	5.61e-21	4	prdx2
elovl2	6.54e-25	0.949913	0.175	0.012	1.3e-20	4	elovl2
zgc:777481	9.04e-24	1.07746	0.425	0.091	1.8e-19	4	zgc:77748
cox6b11	1.71e-23	1.32856	0.725	0.302	3.4e-19	4	cox6b1
pla2g12b1	2.75e-23	1.06392	0.458	0.106	5.46e-19	4	pla2g12b
hsd11b1la	9.21e-23	0.869114	0.217	0.023	1.83e-18	4	hsd11b1la
apobb.11	2.13e-20	0.921605	0.492	0.133	4.22e-16	4	apobb.1
pgrmc11	2.5e-20	1.04457	0.492	0.138	4.96e-16	4	pgrmc1
sb:cb1058	1.07e-19	0.803391	0.45	0.113	2.13e-15	4	sb:cb1058
cyp2y31	1.12e-19	1.07359	0.242	0.037	2.22e-15	4	cyp2y3
atp5mc3b1	1.56e-19	0.948549	0.917	0.634	3.1e-15	4	atp5mc3b
glud1b1	1.77e-19	0.808031	0.608	0.19	3.52e-15	4	glud1b
si:dkey-36i7.31	2.15e-19	0.910964	0.883	0.378	4.27e-15	4	si:dkey-36i7.3
atp5if1b	2.75e-19	1.09043	0.65	0.228	5.48e-15	4	atp5if1b
pdlim1	6.15e-19	0.914908	0.417	0.105	1.22e-14	4	pdlim1
dbi1	9.97e-19	0.93845	0.767	0.309	1.98e-14	4	dbi
cyp3a651	1.43e-18	0.950882	0.633	0.224	2.85e-14	4	cyp3a65
si:dkey-286j15.3	1.55e-18	1.13884	0.3	0.06	3.07e-14	4	si:dkey-286j15.3
CU682777.21	1.92e-18	1.03507	0.492	0.148	3.81e-14	4	CU682777.2
s100a10a2	3.01e-18	0.581386	0.95	0.486	5.99e-14	4	s100a10a
C1H4orf331	3.71e-18	0.857182	0.308	0.063	7.38e-14	4	C1H4orf33
krt971	5.21e-18	0.609281	0.567	0.187	1.03e-13	4	krt97
nccrp1	5.7e-18	1.16234	0.492	0.157	1.13e-13	4	nccrp1
ndufa41	9.96e-18	1.02693	0.35	0.084	1.98e-13	4	ndufa4
zgc:1017441	2.21e-17	1.06191	0.458	0.138	4.39e-13	4	zgc:101744
vil11	2.83e-17	1.33336	0.508	0.164	5.62e-13	4	vil1
cyp2n131	9.09e-17	0.689593	0.225	0.037	1.81e-12	4	cyp2n13
si:dkeyp-73b11.8	1.03e-16	0.789629	0.917	0.546	2.04e-12	4	si:dkeyp-73b11.8
alas11	1.84e-16	1.24611	0.375	0.103	3.66e-12	4	alas1
kdelr2b	3.75e-16	0.798607	0.317	0.073	7.45e-12	4	kdelr2b
phlda22	1.04e-15	0.768876	0.892	0.482	2.06e-11	4	phlda2
entpd8	1.23e-15	1.0062	0.158	0.02	2.45e-11	4	entpd8
pon1	2.06e-15	0.758367	0.158	0.02	4.1e-11	4	pon1
dhrs91	6.86e-15	0.787315	0.35	0.093	1.36e-10	4	dhrs9
zgc:136872	1.05e-14	0.834733	0.175	0.026	2.09e-10	4	zgc:136872
mbl21	3.7e-14	0.755721	0.25	0.054	7.36e-10	4	mbl2
ldha2	4.45e-14	0.714323	0.433	0.137	8.84e-10	4	ldha
si:rp71-1h20.9	5.27e-14	0.516453	0.15	0.02	1.05e-09	4	si:rp71-1h20.9
rdh11	9.11e-14	0.823777	0.267	0.062	1.81e-09	4	rdh1
pdx1	1.08e-13	0.729469	0.175	0.028	2.15e-09	4	pdx1
mdh21	1.39e-13	0.692348	0.55	0.201	2.77e-09	4	mdh2
mat2al	1.55e-13	0.746917	0.183	0.032	3.09e-09	4	mat2al
sult1st2	1.69e-13	0.589637	0.108	0.01	3.35e-09	4	sult1st2
cox8b1	1.84e-13	0.863539	0.625	0.269	3.65e-09	4	cox8b
mdh1aa1	2.11e-13	0.727256	0.625	0.262	4.19e-09	4	mdh1aa
idh11	2.43e-13	0.836104	0.592	0.232	4.84e-09	4	idh1
atp5pf1	2.59e-13	0.806756	0.75	0.39	5.14e-09	4	atp5pf
spink2.1	2.75e-13	0.787164	0.258	0.06	5.47e-09	4	spink2.1
atp5pd1	3.41e-13	0.861467	0.767	0.377	6.78e-09	4	atp5pd
atp5l1	3.86e-13	0.938622	0.775	0.436	7.67e-09	4	atp5l
zgc:1104101	4.49e-13	0.681333	0.175	0.03	8.93e-09	4	zgc:110410
aqp8a.21	4.51e-13	0.769191	0.25	0.058	8.96e-09	4	aqp8a.2
cldn15la1	4.72e-13	0.690494	0.767	0.353	9.39e-09	4	cldn15la
atp5po1	5.22e-13	0.73866	0.733	0.34	1.04e-08	4	atp5po
gpd1c1	6.84e-13	0.703693	0.217	0.045	1.36e-08	4	gpd1c
COX5B1	7.76e-13	0.747006	0.767	0.384	1.54e-08	4	COX5B
timm8b	8.98e-13	0.65834	0.233	0.051	1.79e-08	4	timm8b
zgc:926301	1.02e-12	1.06124	0.3	0.084	2.04e-08	4	zgc:92630
cox6c1	1.78e-12	0.908902	0.775	0.428	3.53e-08	4	cox6c
si:ch1073-165f9.2	2.33e-12	0.70981	0.142	0.021	4.63e-08	4	si:ch1073-165f9.2
cox4i1l	2.81e-12	0.598207	0.192	0.038	5.59e-08	4	cox4i1l
slc9a3r1a1	3.07e-12	0.98316	0.233	0.056	6.1e-08	4	slc9a3r1a
ctsd	3.22e-12	0.624862	0.267	0.068	6.41e-08	4	ctsd
aldob1	3.45e-12	0.579217	0.708	0.313	6.86e-08	4	aldob
ndufb8	5.64e-12	1.00449	0.5	0.198	1.12e-07	4	ndufb8
rps27l	6.02e-12	0.497685	0.517	0.195	1.2e-07	4	rps27l
ppa1b	8.91e-12	0.925403	0.258	0.069	1.77e-07	4	ppa1b
dhrs11	9.44e-12	0.842611	0.367	0.122	1.88e-07	4	dhrs1
dhrs4	1.05e-11	0.634756	0.192	0.04	2.08e-07	4	dhrs4
mgst2	1.89e-11	0.422195	0.133	0.02	3.75e-07	4	mgst2
wu:fb59d01	1.99e-11	0.630026	0.667	0.298	3.95e-07	4	wu:fb59d01
gpx1a1	1.99e-11	0.652772	0.475	0.179	3.96e-07	4	gpx1a
gnpda11	3.24e-11	0.656082	0.4	0.14	6.44e-07	4	gnpda1
slc6a19a.1	3.28e-11	0.858653	0.133	0.021	6.52e-07	4	slc6a19a.1
cyp4v81	3.45e-11	0.602146	0.192	0.041	6.85e-07	4	cyp4v8
uqcrq	3.82e-11	0.674643	0.633	0.286	7.6e-07	4	uqcrq
ndufa31	4.1e-11	0.753927	0.483	0.188	8.14e-07	4	ndufa3
cldn15a1	4.26e-11	0.376516	0.342	0.106	8.46e-07	4	cldn15a
cd361	4.76e-11	0.470848	0.333	0.104	9.46e-07	4	cd36
atp5f1c1	5.05e-11	0.793263	0.717	0.379	1e-06	4	atp5f1c
sod11	6.45e-11	0.773061	0.692	0.348	1.28e-06	4	sod1
atp5f1e1	6.53e-11	0.717087	0.9	0.602	1.3e-06	4	atp5f1e
si:dkey-16l2.201	6.53e-11	0.623019	0.217	0.052	1.3e-06	4	si:dkey-16l2.20
zgc:162396	6.62e-11	0.653853	0.225	0.056	1.32e-06	4	zgc:162396
msmo1	6.7e-11	0.751019	0.183	0.04	1.33e-06	4	msmo1
zgc:1364721	8.48e-11	0.63928	0.183	0.04	1.69e-06	4	zgc:136472
mrps36	9.35e-11	0.63248	0.225	0.057	1.86e-06	4	mrps36
ndufb5	1.49e-10	0.637301	0.3	0.092	2.96e-06	4	ndufb5
slc5a11	1.6e-10	0.554587	0.175	0.037	3.18e-06	4	slc5a1
idi1	1.65e-10	0.559314	0.108	0.014	3.28e-06	4	idi1
si:ch211-77g15.321	1.75e-10	0.681836	0.475	0.19	3.48e-06	4	si:ch211-77g15.32
selenou1a1	1.79e-10	0.428301	0.192	0.043	3.56e-06	4	selenou1a
inavab	1.92e-10	0.488409	0.358	0.121	3.81e-06	4	inavab
hemgn	1.93e-10	0.656182	0.225	0.059	3.84e-06	4	hemgn
gda1	2.17e-10	0.520359	0.15	0.028	4.31e-06	4	gda
cox7c	3.08e-10	0.64993	0.808	0.482	6.12e-06	4	cox7c
fbp1b1	3.1e-10	0.367164	0.508	0.2	6.15e-06	4	fbp1b
si:ch211-71m22.11	3.28e-10	0.50985	0.283	0.086	6.53e-06	4	si:ch211-71m22.1
atf31	3.32e-10	0.391064	0.583	0.245	6.6e-06	4	atf3
mcl1a2	3.42e-10	0.619556	0.742	0.393	6.79e-06	4	mcl1a
atp5mc11	4.02e-10	0.686013	0.683	0.35	7.98e-06	4	atp5mc1
calm3a1	4.04e-10	0.663749	0.692	0.344	8.03e-06	4	calm3a
gsto11	4.21e-10	0.733386	0.158	0.032	8.37e-06	4	gsto1
ahcy1	4.24e-10	0.472878	0.508	0.206	8.43e-06	4	ahcy
atp1a1a.41	5.02e-10	0.53369	0.517	0.21	9.99e-06	4	atp1a1a.4
gpx4b	5.38e-10	0.596505	0.442	0.171	1.07e-05	4	gpx4b
si:ch211-85n16.3	6.06e-10	0.538822	0.133	0.023	1.2e-05	4	si:ch211-85n16.3
pck11	6.28e-10	0.295524	0.442	0.168	1.25e-05	4	pck1
apoc11	7.3e-10	0.574328	0.15	0.03	1.45e-05	4	apoc1
faxdc21	8.83e-10	0.593447	0.267	0.08	1.75e-05	4	faxdc2
agmo1	8.92e-10	0.692663	0.225	0.061	1.77e-05	4	agmo
ap1s3a1	1.1e-09	0.742873	0.208	0.054	2.18e-05	4	ap1s3a
mif1	1.23e-09	0.598468	0.358	0.13	2.45e-05	4	mif
cox6a11	1.38e-09	0.605014	0.708	0.368	2.75e-05	4	cox6a1
pon3.21	1.53e-09	0.573612	0.225	0.062	3.04e-05	4	pon3.2
prdx3	1.95e-09	0.634863	0.308	0.104	3.88e-05	4	prdx3
CABZ01102240.1	2.01e-09	0.446021	0.15	0.031	4e-05	4	CABZ01102240.1
eny2	2.06e-09	0.634906	0.225	0.063	4.08e-05	4	eny2
tcnbb1	4.15e-09	0.431955	0.225	0.064	8.26e-05	4	tcnbb
eif4ebp3l1	5.1e-09	0.53954	0.3	0.102	0.000101366	4	eif4ebp3l
ndufa6	5.19e-09	0.552834	0.333	0.12	0.000103163	4	ndufa6
ndufc2	5.2e-09	0.60598	0.392	0.155	0.000103249	4	ndufc2
faub1	5.58e-09	0.474912	0.392	0.149	0.00011087	4	faub
insig1	6.15e-09	0.461905	0.15	0.032	0.000122295	4	insig1
suclg11	7.56e-09	0.542777	0.325	0.117	0.000150285	4	suclg1
nop16	8.1e-09	0.291397	0.2	0.053	0.000160882	4	nop16
prr132	8.27e-09	0.607958	0.317	0.114	0.000164335	4	prr13
timm8a	8.61e-09	0.379241	0.142	0.03	0.00017107	4	timm8a
gstr1	9.49e-09	0.583213	0.517	0.231	0.000188641	4	gstr
tax1bp3	9.83e-09	0.32835	0.217	0.061	0.000195272	4	tax1bp3
bhlhe40	1.28e-08	0.524041	0.183	0.048	0.000253797	4	bhlhe40
chchd7	1.29e-08	0.604781	0.15	0.034	0.000255781	4	chchd7
ckba	1.85e-08	0.359213	0.2	0.056	0.000367523	4	ckba
si:ch211-161h7.8	1.95e-08	0.453217	0.117	0.022	0.000386888	4	si:ch211-161h7.8
si:dkey-69o16.51	2.08e-08	0.386583	0.392	0.154	0.000412856	4	si:dkey-69o16.5
ckmt11	2.38e-08	0.433173	0.383	0.151	0.000473404	4	ckmt1
zfp36l1b	2.39e-08	0.379421	0.167	0.041	0.000473996	4	zfp36l1b
dhdhl1	2.42e-08	0.415237	0.325	0.119	0.00048181	4	dhdhl
atp5mf	2.59e-08	0.596029	0.675	0.36	0.000514301	4	atp5mf
sdhdb	2.64e-08	0.462552	0.242	0.077	0.000525037	4	sdhdb
cmah1	2.91e-08	0.533899	0.292	0.104	0.000578196	4	cmah
klf6a	3.07e-08	0.432378	0.217	0.065	0.000610644	4	klf6a
si:ch1073-325m22.21	3.37e-08	0.60859	0.567	0.289	0.000669354	4	si:ch1073-325m22.2
zgc:1935411	3.39e-08	0.604374	0.692	0.396	0.000674607	4	zgc:193541
sdhc	3.91e-08	0.476027	0.383	0.155	0.000777275	4	sdhc
ndufab1b1	4.35e-08	0.428809	0.35	0.136	0.000865169	4	ndufab1b
ost4	4.52e-08	0.366119	0.475	0.203	0.000899134	4	ost4
stard14	4.91e-08	0.338801	0.208	0.061	0.000974838	4	stard14
ethe11	4.98e-08	0.401534	0.192	0.054	0.000989071	4	ethe1
atp5mea	5.5e-08	0.629233	0.408	0.175	0.00109357	4	atp5mea
tsku	5.69e-08	0.788963	0.133	0.03	0.00113042	4	tsku
wu:fb18f062	6.44e-08	0.714088	0.483	0.226	0.00127989	4	wu:fb18f06
atp5f1d2	6.58e-08	0.504672	0.442	0.188	0.00130836	4	atp5f1d
fth1a1	6.72e-08	0.54439	0.8	0.463	0.00133491	4	fth1a
etnppl1	8.04e-08	0.393125	0.117	0.023	0.00159797	4	etnppl
ckbb1	8.2e-08	0.539841	0.408	0.174	0.0016287	4	ckbb
zgc:175280	9.42e-08	0.397025	0.108	0.021	0.00187174	4	zgc:175280
ndufa81	1e-07	0.580784	0.292	0.107	0.00198901	4	ndufa8
ebna1bp2	1.01e-07	0.596223	0.108	0.021	0.00200018	4	ebna1bp2
zgc:162183	1.12e-07	0.370678	0.125	0.027	0.00222625	4	zgc:162183
rpa31	1.13e-07	0.447459	0.225	0.073	0.00223872	4	rpa3
tagln21	1.17e-07	0.384292	0.525	0.243	0.00232727	4	tagln2
atp5md1	1.2e-07	0.613288	0.633	0.332	0.00239072	4	atp5md
hspe11	1.27e-07	0.39635	0.392	0.163	0.00252886	4	hspe1
atp5mc3a	1.3e-07	0.497439	0.325	0.127	0.00258682	4	atp5mc3a
tspan13a1	1.33e-07	0.488086	0.2	0.061	0.00263567	4	tspan13a
coa5	1.35e-07	0.506224	0.158	0.041	0.00267967	4	coa5
ndufa11	1.37e-07	0.428242	0.333	0.13	0.00272127	4	ndufa11
cox7b1	1.42e-07	0.503804	0.817	0.549	0.00281218	4	cox7b
mpc1	1.45e-07	0.333037	0.325	0.124	0.00287264	4	mpc1
ndufs5	1.52e-07	0.367385	0.3	0.112	0.00301616	4	ndufs5
serpinb1l31	1.57e-07	0.487204	0.333	0.133	0.00311208	4	serpinb1l3
srd5a2a1	1.67e-07	0.503337	0.225	0.074	0.0033164	4	srd5a2a
ap1s3b	1.9e-07	0.569432	0.217	0.07	0.00378176	4	ap1s3b
sec14l8	1.94e-07	0.462673	0.108	0.022	0.00384702	4	sec14l8
cox20	2.04e-07	0.443656	0.133	0.032	0.00405663	4	cox20
tmem258	2.16e-07	0.453114	0.475	0.222	0.00429344	4	tmem258
CABZ01044746.11	2.64e-07	0.514167	0.2	0.063	0.00525116	4	CABZ01044746.1
ndufb9	2.97e-07	0.456734	0.375	0.161	0.00590487	4	ndufb9
slc22a18	3.04e-07	0.504165	0.142	0.036	0.00604052	4	slc22a18
si:ch211-117n7.71	3.29e-07	0.403638	0.192	0.059	0.00653534	4	si:ch211-117n7.7
gstm.31	3.45e-07	0.555599	0.242	0.087	0.00685731	4	gstm.3
tmem14ca	3.48e-07	0.398994	0.208	0.067	0.00692081	4	tmem14ca
etfb1	3.67e-07	0.270662	0.233	0.078	0.00729016	4	etfb
atp5f1b1	4.04e-07	0.542913	0.642	0.335	0.00803639	4	atp5f1b
ezra1	4.05e-07	0.484877	0.3	0.119	0.00805285	4	ezra
uqcr10	4.14e-07	0.494061	0.542	0.276	0.00822326	4	uqcr10
pdcd10a	4.85e-07	0.499073	0.158	0.044	0.00963993	4	pdcd10a
ndufb31	4.86e-07	0.353245	0.325	0.129	0.00966619	4	ndufb3
COX7A2	5.15e-07	0.447498	0.292	0.114	0.0102351	4	COX7A2
zgc:1103391	5.35e-07	0.453197	0.225	0.078	0.0106336	4	zgc:110339
si:ch211-235e9.6	5.39e-07	0.468198	0.275	0.106	0.010717	4	si:ch211-235e9.6
atp5pb1	5.6e-07	0.470771	0.492	0.243	0.0111259	4	atp5pb
cmpk1	5.87e-07	0.356607	0.217	0.073	0.0116738	4	cmpk
polr2l	6.17e-07	0.432813	0.242	0.087	0.0122644	4	polr2l
cox4i11	7.41e-07	0.493019	0.692	0.411	0.0147185	4	cox4i1
slc25a51	8.75e-07	0.305788	0.983	0.977	0.0173933	4	slc25a5
zgc:77938	9.15e-07	0.329915	0.125	0.031	0.0181789	4	zgc:77938
uqcrfs1	9.22e-07	0.346854	0.317	0.128	0.0183163	4	uqcrfs1
echs1	9.29e-07	0.313827	0.192	0.061	0.0184585	4	echs1
pgd	1e-06	0.402215	0.142	0.038	0.0198964	4	pgd
npm1a1	1.25e-06	0.615294	0.317	0.136	0.0249258	4	npm1a
timm9	1.27e-06	0.406634	0.108	0.024	0.0251896	4	timm9
prelid1a	1.31e-06	0.32692	0.167	0.05	0.0259654	4	prelid1a
ndufa1	1.48e-06	0.375828	0.483	0.233	0.0294348	4	ndufa1
C25H12orf73	1.49e-06	0.427957	0.158	0.047	0.0296064	4	C25H12orf73
bpnt1	1.49e-06	0.549918	0.142	0.04	0.0296404	4	bpnt1
lgals3a	1.51e-06	0.331226	0.142	0.039	0.0299854	4	lgals3a
cox7a2a1	1.78e-06	0.474085	0.633	0.353	0.0353112	4	cox7a2a
nedd8	1.78e-06	0.305749	0.167	0.05	0.0354691	4	nedd8
cyb5r1	1.8e-06	0.327034	0.125	0.032	0.0356801	4	cyb5r1
hacd21	1.88e-06	0.250923	0.267	0.103	0.0372776	4	hacd2
aamdc	1.88e-06	0.468592	0.142	0.04	0.0374178	4	aamdc
cox5ab1	1.94e-06	0.505077	0.5	0.25	0.0384859	4	cox5ab
cox7a2l	2.7e-06	0.46441	0.25	0.095	0.0536704	4	cox7a2l
zgc:101569	3.06e-06	0.427648	0.108	0.026	0.0608767	4	zgc:101569
actb11	3.08e-06	0.580139	0.925	0.737	0.0611611	4	actb1
ppifb1	3.55e-06	0.441158	0.275	0.113	0.07056	4	ppifb
dad1	3.7e-06	0.49854	0.533	0.285	0.073501	4	dad1
uqcrh	3.84e-06	0.538087	0.55	0.294	0.0762937	4	uqcrh
ndufs8a1	4.46e-06	0.393813	0.158	0.05	0.0886948	4	ndufs8a
pa2g4b	5.02e-06	0.250199	0.117	0.03	0.0998123	4	pa2g4b
mrpl32	5.41e-06	0.498746	0.192	0.067	0.10754	4	mrpl32
rwdd1	5.85e-06	0.358438	0.133	0.038	0.116343	4	rwdd1
ndufb10	6.61e-06	0.340753	0.333	0.149	0.131316	4	ndufb10
prxl2b1	6.65e-06	0.319137	0.417	0.203	0.132132	4	prxl2b
mrpl52	6.93e-06	0.412079	0.192	0.069	0.13779	4	mrpl52
bin2a	6.97e-06	0.515535	0.167	0.056	0.138504	4	bin2a
ndufs4	7.18e-06	0.451819	0.233	0.093	0.142685	4	ndufs4
fkbp2	7.35e-06	0.341158	0.283	0.119	0.1461	4	fkbp2
si:ch211-198m17.1	7.58e-06	0.610948	0.125	0.035	0.150642	4	si:ch211-198m17.1
pklr1	8.11e-06	0.425644	0.242	0.096	0.161157	4	pklr
ndufb21	8.21e-06	0.448665	0.367	0.175	0.163124	4	ndufb2
hint2	8.6e-06	0.273508	0.133	0.039	0.171003	4	hint2
vdac21	8.72e-06	0.380074	0.483	0.248	0.173348	4	vdac2
actb22	8.74e-06	0.607053	0.917	0.833	0.173695	4	actb2
acsl51	8.84e-06	0.380344	0.158	0.051	0.175757	4	acsl5
sult3st31	9.3e-06	0.358642	0.1	0.024	0.184853	4	sult3st3
ndufb6	9.55e-06	0.36116	0.258	0.106	0.189836	4	ndufb6
klf3	1.04e-05	0.554797	0.317	0.147	0.207117	4	klf3
ndufa7	1.07e-05	0.394037	0.242	0.097	0.213154	4	ndufa7
ptgr1	1.13e-05	0.38871	0.2	0.074	0.22468	4	ptgr1
slirp	1.14e-05	0.276255	0.2	0.073	0.226684	4	slirp
zgc:1539111	1.26e-05	0.571243	0.175	0.062	0.25117	4	zgc:153911
selenoh1	1.27e-05	0.447476	0.25	0.104	0.252243	4	selenoh
ebp	1.44e-05	0.433969	0.133	0.041	0.286816	4	ebp
gstt1b1	1.53e-05	0.320685	0.342	0.16	0.303281	4	gstt1b
atp5meb	1.55e-05	0.258166	0.533	0.283	0.307968	4	atp5meb
bloc1s5	1.56e-05	0.333944	0.108	0.029	0.30952	4	bloc1s5
msrb1b	1.6e-05	0.3991	0.167	0.058	0.318787	4	msrb1b
si:ch211-156b7.4	1.64e-05	0.264008	0.183	0.066	0.326817	4	si:ch211-156b7.4
adh51	1.71e-05	0.368251	0.283	0.124	0.340206	4	adh5
fthl27	1.81e-05	0.252478	0.842	0.647	0.358855	4	fthl27
tsc22d11	1.82e-05	0.34194	0.175	0.061	0.361269	4	tsc22d1
sult1st31	1.84e-05	0.436931	0.15	0.05	0.366106	4	sult1st3
tmem86b1	2.34e-05	0.309852	0.117	0.033	0.465699	4	tmem86b
mrpl33	2.75e-05	0.374366	0.142	0.046	0.547275	4	mrpl33
zgc:1943921	2.78e-05	0.519414	0.133	0.042	0.553054	4	zgc:194392
pnp4b1	2.89e-05	0.357358	0.183	0.069	0.573972	4	pnp4b
lgals2b2	2.9e-05	0.28648	1	0.838	0.576833	4	lgals2b
rpl122	3.39e-05	0.313146	0.983	0.84	0.673501	4	rpl12
eno31	3.73e-05	0.414995	0.492	0.275	0.741724	4	eno3
mgst1.21	3.86e-05	0.436016	0.233	0.097	0.767758	4	mgst1.2
lta4h1	4.05e-05	0.258851	0.108	0.031	0.804722	4	lta4h
isoc2	4.2e-05	0.502521	0.183	0.07	0.83385	4	isoc2
abcd3a1	4.4e-05	0.420477	0.142	0.048	0.874223	4	abcd3a
ndufab1a	4.47e-05	0.27715	0.258	0.112	0.8887	4	ndufab1a
ftr821	4.56e-05	0.254478	0.167	0.06	0.905475	4	ftr82
pmp22b	5.44e-05	0.261062	0.15	0.052	1	4	pmp22b
pin4	6.74e-05	0.281084	0.117	0.036	1	4	pin4
cd9a	7.14e-05	0.277156	0.1	0.028	1	4	cd9a
cox5aa	7.22e-05	0.353527	0.6	0.344	1	4	cox5aa
sdhb1	7.53e-05	0.33396	0.175	0.068	1	4	sdhb
smdt1b1	7.88e-05	0.259597	0.533	0.299	1	4	smdt1b
slc43a2b1	7.9e-05	0.366006	0.158	0.059	1	4	slc43a2b
hagh	7.9e-05	0.536167	0.108	0.032	1	4	hagh
ndufa2	8.64e-05	0.254298	0.25	0.11	1	4	ndufa2
eif3k	9.7e-05	0.288891	0.217	0.092	1	4	eif3k
ndufa12	0.000102157	0.264073	0.325	0.16	1	4	ndufa12
cyp2k191	0.000111012	0.385676	0.142	0.05	1	4	cyp2k19
si:ch211-201h21.51	0.000116364	0.607587	0.108	0.034	1	4	si:ch211-201h21.5
zgc:162730	0.000123464	0.543165	0.375	0.197	1	4	zgc:162730
C2H14orf119	0.000124543	0.27511	0.108	0.033	1	4	C2H14orf119
uqcrc2a1	0.000135245	0.312165	0.117	0.038	1	4	uqcrc2a
chpt11	0.000135671	0.289402	0.142	0.051	1	4	chpt1
mrpl42	0.000150943	0.428537	0.15	0.057	1	4	mrpl42
ndufa5	0.000168352	0.297676	0.283	0.136	1	4	ndufa5
mrpl57	0.000171407	0.282533	0.142	0.051	1	4	mrpl57
eif1axa	0.000172848	0.273874	0.108	0.034	1	4	eif1axa
nutf2l1	0.000180077	0.317379	0.217	0.096	1	4	nutf2l
cyp2k16	0.000191887	0.340529	0.1	0.031	1	4	cyp2k16
sult1st61	0.00019441	0.508837	0.1	0.031	1	4	sult1st6
c1qbp	0.00020168	0.262569	0.125	0.043	1	4	c1qbp
zgc:560951	0.000208982	0.311382	0.208	0.092	1	4	zgc:56095
tktb	0.000240122	0.549063	0.133	0.05	1	4	tktb
slc25a3b1	0.000250454	0.272507	0.458	0.255	1	4	slc25a3b
ostc	0.000292981	0.260359	0.175	0.073	1	4	ostc
zgc:56622	0.000315277	0.313535	0.117	0.041	1	4	zgc:56622
lyrm4	0.000391855	0.384297	0.125	0.046	1	4	lyrm4
hnf4g	0.000414735	0.255561	0.1	0.032	1	4	hnf4g
si:ch211-217k17.7	0.000520082	0.318801	0.1	0.033	1	4	si:ch211-217k17.7
gcshb1	0.000561855	0.346883	0.117	0.042	1	4	gcshb
apoea1	0.000565044	0.523817	0.117	0.043	1	4	apoea
mrpl23	0.000738072	0.302911	0.1	0.034	1	4	mrpl23
rhocb	0.000768268	0.271002	0.125	0.048	1	4	rhocb
npepl1	0.000795189	0.250262	0.1	0.034	1	4	npepl1
rmdn11	0.00153316	0.2842	0.167	0.077	1	4	rmdn1
hsdl21	0.00187586	0.558022	0.15	0.067	1	4	hsdl2
edf11	0.00195759	0.309734	0.317	0.179	1	4	edf1
polr2eb	0.00204039	0.292674	0.108	0.042	1	4	polr2eb
itpk1a1	0.0021295	0.360307	0.175	0.084	1	4	itpk1a
med10	0.00247327	0.386314	0.1	0.039	1	4	med10
hspa5	0.00259336	0.261174	0.142	0.063	1	4	hspa5
fis1	0.00283223	0.316654	0.117	0.049	1	4	fis1
dkc1	0.00337911	0.345384	0.117	0.05	1	4	dkc1
ptk6b1	0.00443492	0.318692	0.1	0.041	1	4	ptk6b
ccka	9.7e-99	5.68475	0.564	0.025	1.93e-94	5	ccka
si:zfos-2372e4.1	2.75e-96	5.68428	0.473	0.012	5.46e-92	5	si:zfos-2372e4.1
scg3	2.56e-77	3.41531	0.418	0.014	5.08e-73	5	scg3
rgs16	7.7e-77	3.40618	0.327	0.003	1.53e-72	5	rgs16
nmbb	3.05e-71	4.40695	0.364	0.01	6.07e-67	5	nmbb
scg5	8.1e-63	3.07105	0.336	0.011	1.61e-58	5	scg5
anxa41	3.33e-58	2.32099	0.982	0.376	6.62e-54	5	anxa4
si:ch73-359m17.9	2.86e-52	3.12692	0.336	0.018	5.68e-48	5	si:ch73-359m17.9
s100a1	1.11e-46	2.60289	0.2	0.002	2.21e-42	5	s100a1
c2cd4a	1.36e-45	2.52838	0.245	0.008	2.71e-41	5	c2cd4a
insl5a	3.59e-43	5.27996	0.418	0.051	7.13e-39	5	insl5a
gcga	3.79e-41	2.64001	0.209	0.005	7.53e-37	5	gcga
cckb	2.23e-39	3.26848	0.236	0.011	4.44e-35	5	cckb
fev	9.49e-36	2.38447	0.245	0.015	1.89e-31	5	fev
tm4sf41	4.31e-35	2.04919	0.9	0.412	8.57e-31	5	tm4sf4
CR383676.22	4.87e-33	1.04434	1	0.972	9.68e-29	5	CR383676.2
neurod1	5.32e-33	1.80853	0.145	0.002	1.06e-28	5	neurod1
foxq1b	4.17e-32	2.70794	0.227	0.015	8.29e-28	5	foxq1b
fthl271	1.52e-31	1.85267	0.964	0.637	3.02e-27	5	fthl27
pax6b	6.88e-29	1.9614	0.164	0.006	1.37e-24	5	pax6b
pyya	1.35e-28	1.72257	0.127	0.002	2.69e-24	5	pyya
TCIM	1.82e-28	2.70242	0.291	0.037	3.62e-24	5	TCIM
nkx2.2a	1.04e-26	1.6314	0.127	0.003	2.06e-22	5	nkx2.2a
dlb	4.19e-24	2.0708	0.227	0.024	8.33e-20	5	dlb
mid1ip1b	5.45e-24	2.3863	0.482	0.142	1.08e-19	5	mid1ip1b
zgc:123284	1.64e-23	2.17733	0.245	0.031	3.26e-19	5	zgc:123284
si:ch211-137i24.101	5.79e-21	1.59415	0.764	0.401	1.15e-16	5	si:ch211-137i24.10
CR318588.3	1.31e-20	2.03065	0.527	0.187	2.6e-16	5	CR318588.3
CR318588.41	6.65e-20	2.20437	0.718	0.398	1.32e-15	5	CR318588.4
fgf21	8.94e-20	2.06454	0.127	0.007	1.78e-15	5	fgf21
calm1b	1.29e-19	1.86526	0.236	0.036	2.56e-15	5	calm1b
sat1a.21	2.91e-19	1.71076	0.682	0.333	5.78e-15	5	sat1a.2
urahb	9.8e-19	2.89613	0.136	0.01	1.95e-14	5	urahb
zgc:1720791	2.21e-18	1.52587	0.755	0.393	4.39e-14	5	zgc:172079
adcyap1a	6.43e-17	2.64238	0.118	0.008	1.28e-12	5	adcyap1a
tmem176l.21	1.72e-16	1.58587	0.664	0.363	3.43e-12	5	tmem176l.2
tmsb	3.32e-15	1.77343	0.182	0.027	6.6e-11	5	tmsb
penka	4.19e-15	4.27414	0.155	0.02	8.33e-11	5	penka
galn	3.89e-14	3.08054	0.1	0.007	7.72e-10	5	galn
meig1	4.26e-14	1.27486	0.1	0.007	8.46e-10	5	meig1
zgc:158258	7.91e-14	1.65611	0.118	0.012	1.57e-09	5	zgc:158258
CR556712.1	2.94e-13	4.57912	0.118	0.013	5.85e-09	5	CR556712.1
elovl1a	1.17e-12	1.40417	0.109	0.011	2.32e-08	5	elovl1a
pdk2b	1.56e-12	1.4184	0.118	0.013	3.11e-08	5	pdk2b
pyyb	4.06e-12	4.56949	0.245	0.066	8.08e-08	5	pyyb
cldnh1	1.64e-11	1.26386	0.327	0.105	3.26e-07	5	cldnh
fhl1b	4.62e-11	1.71105	0.2	0.048	9.19e-07	5	fhl1b
cldn15la2	5.46e-11	1.2615	0.618	0.372	1.08e-06	5	cldn15la
cst3	5.46e-11	1.47969	0.364	0.144	1.09e-06	5	cst3
mt2	7.84e-11	1.83925	0.191	0.044	1.56e-06	5	mt2
nipa2	8.6e-11	1.45347	0.236	0.065	1.71e-06	5	nipa2
hsbp1a	9.67e-11	1.54469	0.145	0.026	1.92e-06	5	hsbp1a
si:dkey-33c12.4	5.52e-10	1.48649	0.255	0.08	1.1e-05	5	si:dkey-33c12.4
atf32	1.06e-09	1.31087	0.482	0.258	2.11e-05	5	atf3
tsc22d12	1.61e-09	1.47792	0.209	0.059	3.21e-05	5	tsc22d1
sb:cb10581	4.64e-09	1.3446	0.318	0.129	9.22e-05	5	sb:cb1058
sdc41	5.07e-09	1.25821	0.418	0.201	0.000100721	5	sdc4
actb12	5.42e-09	0.619439	0.9	0.741	0.000107657	5	actb1
tent5ba	7.96e-09	1.76461	0.227	0.073	0.000158254	5	tent5ba
gapdhs1	1.57e-08	1.05201	0.327	0.128	0.000311607	5	gapdhs
clk4a	4.76e-08	1.17428	0.127	0.027	0.000946133	5	clk4a
si:dkeyp-73b11.81	6.67e-08	0.849668	0.773	0.564	0.00132586	5	si:dkeyp-73b11.8
vipb	1.03e-07	3.83023	0.1	0.018	0.00204766	5	vipb
si:busm1-57f23.1	1.78e-07	1.58085	0.164	0.046	0.00353159	5	si:busm1-57f23.1
xbp1	2.14e-07	1.02027	0.4	0.208	0.0042502	5	xbp1
etv5b	2.2e-07	1.37841	0.1	0.019	0.0043633	5	etv5b
hbegfb	2.44e-07	2.05823	0.182	0.059	0.00485139	5	hbegfb
rsrp1	3.33e-07	1.25502	0.391	0.207	0.00661894	5	rsrp1
elovl1b	6.97e-07	1.35355	0.236	0.093	0.0138604	5	elovl1b
fxyd12	8.63e-07	1.06074	0.318	0.145	0.017143	5	fxyd1
ctsla1	1.18e-06	1.38319	0.382	0.219	0.0234169	5	ctsla
fthl31	1.55e-06	1.30451	0.245	0.102	0.030902	5	fthl31
eif1	1.72e-06	1.05009	0.536	0.368	0.0341995	5	eif1
map1lc3b	2.24e-06	1.17685	0.109	0.026	0.0444603	5	map1lc3b
jund	2.64e-06	1.39628	0.145	0.044	0.0525019	5	jund
bik2	2.87e-06	0.9546	0.164	0.052	0.0570618	5	bik
prelid3b	3.14e-06	1.15681	0.3	0.149	0.0623373	5	prelid3b
hopx	4.48e-06	1.22945	0.218	0.088	0.0891043	5	hopx
cfl1l	5.7e-06	1.33923	0.364	0.197	0.113252	5	cfl1l
GGH	6.54e-06	0.943826	0.118	0.031	0.129985	5	GGH
ptmab2	7.77e-06	0.492928	0.764	0.622	0.154513	5	ptmab
foxa3	9.44e-06	0.832908	0.109	0.028	0.187692	5	foxa3
atf4b	1.09e-05	1.05193	0.291	0.146	0.21693	5	atf4b
higd1a	1.17e-05	1.30675	0.291	0.153	0.233172	5	higd1a
hmgb3a1	1.52e-05	1.06412	0.173	0.063	0.30149	5	hmgb3a
ddx5	2.09e-05	1.17665	0.245	0.114	0.415394	5	ddx5
oaz1a	2.17e-05	0.923332	0.536	0.412	0.430344	5	oaz1a
mlnl	3.44e-05	2.55403	0.164	0.063	0.684647	5	mlnl
lgals2b3	5.18e-05	0.325666	0.991	0.84	1	5	lgals2b
dusp1	6.26e-05	1.47267	0.245	0.123	1	5	dusp1
gadd45bb	6.68e-05	1.11624	0.118	0.038	1	5	gadd45bb
fa2h	7.51e-05	0.925206	0.155	0.058	1	5	fa2h
slc3a2a1	0.000116037	0.973845	0.227	0.111	1	5	slc3a2a
nocta	0.000126569	1.40374	0.118	0.04	1	5	nocta
h2ax1	0.000133291	1.03981	0.173	0.072	1	5	h2ax1
tob1a	0.000160489	1.25305	0.2	0.095	1	5	tob1a
txn1	0.000180581	0.695728	0.391	0.241	1	5	txn
h3f3d1	0.000185654	0.793053	0.473	0.344	1	5	h3f3d
pptc7a1	0.000188444	1.10223	0.1	0.031	1	5	pptc7a
anpepb1	0.000201494	0.684682	0.355	0.201	1	5	anpepb
gabarapa	0.000242989	1.13311	0.173	0.077	1	5	gabarapa
capns1b1	0.000282211	1.00297	0.236	0.124	1	5	capns1b
srsf5a	0.000294187	0.876354	0.236	0.123	1	5	srsf5a
carhsp1	0.000314775	0.818511	0.1	0.032	1	5	carhsp1
si:ch211-196l7.4	0.000395312	1.1921	0.236	0.128	1	5	si:ch211-196l7.4
plac8.11	0.000416365	0.807193	0.518	0.376	1	5	plac8.1
ly97.31	0.000484362	1.27019	0.127	0.05	1	5	ly97.3
gnb1b	0.000601959	0.90005	0.127	0.05	1	5	gnb1b
nr4a11	0.000673299	1.06962	0.218	0.113	1	5	nr4a1
pdlim11	0.000682895	1.14003	0.227	0.126	1	5	pdlim1
ptp4a1	0.00104024	0.835963	0.1	0.036	1	5	ptp4a1
vdrb	0.00119195	1.10574	0.118	0.048	1	5	vdrb
zgc:158564	0.00131368	0.957419	0.109	0.042	1	5	zgc:158564
stard141	0.00151383	1.29509	0.145	0.069	1	5	stard14
atp6v1g1	0.00174312	1.10039	0.155	0.075	1	5	atp6v1g1
cmah2	0.00262727	1.13498	0.2	0.114	1	5	cmah
phtf1	0.00263389	0.752874	0.109	0.045	1	5	phtf1
arpc1a	0.00316324	0.893256	0.127	0.058	1	5	arpc1a
spcs3	0.003662	0.806112	0.155	0.079	1	5	spcs3
acin1a	0.00401588	0.836043	0.155	0.078	1	5	acin1a
wu:fb59d011	0.00426584	0.610289	0.427	0.324	1	5	wu:fb59d01
mt-co11	0.0043591	0.252263	1	0.981	1	5	mt-co1
rnaseka	0.00443196	0.891841	0.191	0.109	1	5	rnaseka
si:ch211-202h22.9	0.00449178	0.923089	0.173	0.094	1	5	si:ch211-202h22.9
sqstm1	0.00566591	0.74705	0.173	0.095	1	5	sqstm1
cry3a1	0.00634588	1.07942	0.164	0.091	1	5	cry3a
junbb	0.00638962	0.8256	0.145	0.075	1	5	junbb
gnpnat1	0.0066161	0.847896	0.145	0.076	1	5	gnpnat1
sat1a.11	0.00668813	0.813747	0.327	0.241	1	5	sat1a.1
rhocb1	0.00768191	0.687747	0.109	0.05	1	5	rhocb
fosb	0.0079951	0.799326	0.164	0.091	1	5	fosb
si:ch211-248a14.8	0.00834691	0.775592	0.1	0.045	1	5	si:ch211-248a14.8
atp6ap2	0.00928108	0.837878	0.109	0.052	1	5	atp6ap2
dusp7	0.00933475	0.819689	0.127	0.064	1	5	dusp7
si:dkey-42i9.4	0.00991932	0.970628	0.118	0.058	1	5	si:dkey-42i9.4
rgs5b	2.46e-46	2.60812	0.26	0.009	4.9e-42	6	rgs5b
nanos1	5e-46	2.05889	0.198	0.002	9.94e-42	6	nanos1
sparc	1.09e-41	3.60099	0.302	0.019	2.17e-37	6	sparc
si:ch211-156j16.1	1.14e-41	2.43644	0.198	0.004	2.27e-37	6	si:ch211-156j16.1
tmem176	8.16e-33	1.99737	0.135	0.001	1.62e-28	6	tmem176
CABZ01030107.1	8.16e-33	1.58895	0.135	0.001	1.62e-28	6	CABZ01030107.1
myl9a	9.21e-32	2.69347	0.219	0.012	1.83e-27	6	myl9a
sox7	2.83e-31	2.10582	0.177	0.006	5.63e-27	6	sox7
postnb	7.68e-31	2.18366	0.146	0.003	1.53e-26	6	postnb
cldni	2.25e-30	2.17896	0.167	0.005	4.46e-26	6	cldni
si:ch1073-406l10.2	1.15e-29	2.63541	0.156	0.004	2.28e-25	6	si:ch1073-406l10.2
mdka	1.12e-27	1.50671	0.104	0	2.22e-23	6	mdka
ecscr	1.4e-27	1.51915	0.115	0.001	2.78e-23	6	ecscr
spi2	2.5e-27	2.33203	0.177	0.009	4.97e-23	6	spi2
id11	1.67e-25	2.16775	0.385	0.069	3.31e-21	6	id1
clec14a	3.67e-25	1.25926	0.115	0.002	7.3e-21	6	clec14a
col1a2	2.34e-23	2.3612	0.135	0.005	4.64e-19	6	col1a2
krt18b	3.77e-23	1.47951	0.135	0.005	7.49e-19	6	krt18b
pecam1	1.04e-22	1.49219	0.104	0.002	2.07e-18	6	pecam1
cxcr4b	1.3e-20	1.44922	0.146	0.009	2.58e-16	6	cxcr4b
rbp4	2.76e-20	4.74816	0.156	0.011	5.5e-16	6	rbp4
acta2	4.48e-20	3.69603	0.115	0.004	8.9e-16	6	acta2
aoc2	1.01e-19	1.81681	0.125	0.006	2e-15	6	aoc2
krt5	3.69e-18	3.36102	0.146	0.011	7.34e-14	6	krt5
polr2b	4.11e-18	2.18719	0.177	0.019	8.17e-14	6	polr2b
pmp22a	1.03e-17	1.56111	0.135	0.01	2.06e-13	6	pmp22a
ptmaa2	3.23e-14	1.23358	0.76	0.434	6.42e-10	6	ptmaa
apoeb1	1.01e-13	3.05529	0.302	0.083	2e-09	6	apoeb
cxcl18b	4.58e-12	2.2753	0.135	0.018	9.11e-08	6	cxcl18b
dlx3b	6.4e-12	1.14271	0.104	0.01	1.27e-07	6	dlx3b
fosab1	6.83e-12	1.38605	0.521	0.223	1.36e-07	6	fosab
fabp11a	3.04e-11	1.32205	0.104	0.011	6.04e-07	6	fabp11a
hells	9.48e-11	1.22627	0.125	0.017	1.88e-06	6	hells
ywhaz	4.37e-10	1.32626	0.229	0.059	8.69e-06	6	ywhaz
rps8a2	4.45e-10	0.664928	0.927	0.861	8.85e-06	6	rps8a
rps4x2	7.2e-10	0.606083	0.948	0.883	1.43e-05	6	rps4x
ppdpfb1	1.09e-09	1.50073	0.302	0.103	2.16e-05	6	ppdpfb
rpl192	1.43e-09	0.538826	0.948	0.914	2.85e-05	6	rpl19
rpl72	1.66e-09	0.524265	0.99	0.902	3.29e-05	6	rpl7
si:dkey-7j14.6	2.03e-09	1.07358	0.177	0.039	4.03e-05	6	si:dkey-7j14.6
zgc:195173	2.35e-09	1.91922	0.146	0.027	4.68e-05	6	zgc:195173
s100a10b1	2.63e-09	1.70685	0.302	0.104	5.22e-05	6	s100a10b
her6	2.82e-09	1.65433	0.208	0.055	5.61e-05	6	her6
rps192	2.91e-09	0.472403	0.969	0.936	5.79e-05	6	rps19
rgs5a	3.09e-09	3.01498	0.115	0.018	6.15e-05	6	rgs5a
rps3a2	3.57e-09	0.586584	0.938	0.821	7.09e-05	6	rps3a
si:ch211-222l21.12	4.44e-09	1.11065	0.635	0.41	8.82e-05	6	si:ch211-222l21.1
cyp2ad3	4.68e-09	1.34518	0.156	0.033	9.3e-05	6	cyp2ad3
spaca4l	5.78e-09	0.910212	0.188	0.043	0.0001149	6	spaca4l
rplp12	7.54e-09	0.437378	0.99	0.963	0.000149875	6	rplp1
rpl372	1.33e-08	0.379157	0.99	0.961	0.00026368	6	rpl37
nasp1	1.92e-08	1.14383	0.208	0.058	0.000382065	6	nasp
qkia	2.34e-08	1.65519	0.156	0.035	0.000465665	6	qkia
emd	2.45e-08	1.05825	0.125	0.023	0.000487562	6	emd
rpl102	2.95e-08	0.583951	0.927	0.819	0.000587226	6	rpl10
prdx11	3.1e-08	1.58776	0.344	0.143	0.000616246	6	prdx1
aqp3a1	6.8e-08	1.16833	0.26	0.089	0.00135193	6	aqp3a
rps27a2	9e-08	0.45121	0.927	0.938	0.00178833	6	rps27a
rpl152	9.5e-08	0.531657	0.938	0.864	0.00188864	6	rpl15
2022-06-01	1.07e-07	1.21355	0.615	0.391	0.00211805	6	jun
rpl322	1.5e-07	0.370704	0.99	0.97	0.00298804	6	rpl32
hmgb2b2	1.57e-07	1.01596	0.406	0.187	0.00311572	6	hmgb2b
rps92	1.98e-07	0.435473	0.927	0.856	0.00392977	6	rps9
rpl352	2.07e-07	0.481468	0.948	0.899	0.00410525	6	rpl35
rpl18a2	2.14e-07	0.476481	0.948	0.861	0.00425763	6	rpl18a
rps252	2.2e-07	0.448539	0.969	0.882	0.00436657	6	rps25
rpl392	2.52e-07	0.444148	0.969	0.944	0.00500046	6	rpl39
rps72	2.81e-07	0.515943	0.958	0.888	0.005587	6	rps7
rps182	4.33e-07	0.579028	0.948	0.892	0.0085963	6	rps18
rps62	6.4e-07	0.519816	0.865	0.816	0.0127152	6	rps6
anxa2a	7.22e-07	1.56853	0.156	0.042	0.0143427	6	anxa2a
her91	1.02e-06	1.15194	0.188	0.057	0.0203271	6	her9
hbae1.3	1.2e-06	1.98983	0.135	0.033	0.0238226	6	hbae1.3
cd81a	1.36e-06	1.49828	0.104	0.021	0.0270534	6	cd81a
tubb4b1	1.38e-06	0.951923	0.49	0.283	0.0273963	6	tubb4b
rpl10a2	1.7e-06	0.510818	0.906	0.854	0.0337433	6	rpl10a
rpl112	1.72e-06	0.448782	0.906	0.873	0.0341114	6	rpl11
zgc:1717722	1.76e-06	0.492925	0.969	0.916	0.0349278	6	zgc:171772
nme3	1.82e-06	0.948355	0.104	0.021	0.03614	6	nme3
eef1g2	1.83e-06	0.477312	0.844	0.733	0.0363846	6	eef1g
rps162	2.03e-06	0.515285	0.938	0.84	0.0403457	6	rps16
rpl36a2	2.68e-06	0.409583	0.969	0.922	0.0532794	6	rpl36a
rps152	2.96e-06	0.447254	0.906	0.892	0.0587818	6	rps15
rpl132	3.21e-06	0.488859	0.906	0.866	0.0637277	6	rpl13
rpl7a2	3.24e-06	0.42155	0.927	0.883	0.0644261	6	rpl7a
FO704772.11	3.67e-06	1.97726	0.312	0.146	0.072895	6	FO704772.1
hmgn71	4.38e-06	1.09505	0.354	0.172	0.0871148	6	hmgn7
hmgb1b	5.05e-06	1.02055	0.156	0.047	0.100359	6	hmgb1b
tmsb4x1	5.15e-06	0.370906	0.969	0.924	0.102435	6	tmsb4x
rps212	5.49e-06	0.32391	0.969	0.951	0.109072	6	rps21
krt94	5.79e-06	0.252405	0.167	0.049	0.115099	6	krt94
rpl35a2	6.67e-06	0.43472	0.917	0.919	0.132469	6	rpl35a
arhgdig1	7.43e-06	1.15375	0.26	0.111	0.14773	6	arhgdig
rps232	9.55e-06	0.418464	0.885	0.861	0.189871	6	rps23
CT583728.221	1.13e-05	1.91862	0.271	0.119	0.224889	6	CT583728.22
rps262	1.29e-05	0.556683	0.833	0.752	0.256468	6	rps26
nhp2	1.87e-05	0.835855	0.167	0.056	0.37178	6	nhp2
gstm.1	2.11e-05	0.882158	0.115	0.03	0.418526	6	gstm.1
rpl382	2.33e-05	0.3578	0.958	0.945	0.463663	6	rpl38
rpl362	2.37e-05	0.388709	0.938	0.946	0.47047	6	rpl36
glulb	2.45e-05	0.917538	0.156	0.051	0.485927	6	glulb
si:dkey-151g10.62	2.55e-05	0.286964	1	0.997	0.506557	6	si:dkey-151g10.6
rpl5b1	2.64e-05	0.571288	0.76	0.635	0.524981	6	rpl5b
faua2	2.91e-05	0.439734	0.885	0.824	0.578606	6	faua
lgals3b1	2.99e-05	1.12178	0.167	0.059	0.595004	6	lgals3b
rpl232	3.07e-05	0.344173	0.969	0.943	0.610009	6	rpl23
tcima	3.19e-05	0.522423	0.125	0.035	0.634625	6	tcima
jpt1b	3.69e-05	0.741261	0.115	0.031	0.733029	6	jpt1b
egr1	4.16e-05	1.26596	0.167	0.06	0.826924	6	egr1
junbb1	5.36e-05	0.970317	0.188	0.072	1	6	junbb
stmn1a1	5.97e-05	0.999291	0.396	0.224	1	6	stmn1a
rpl42	6.04e-05	0.474447	0.823	0.801	1	6	rpl4
capns1a1	7.14e-05	0.70237	0.26	0.118	1	6	capns1a
rpl302	7.38e-05	0.368572	0.885	0.889	1	6	rpl30
NC-002333.171	8.41e-05	1.05022	0.438	0.288	1	6	NC-002333.17
uba522	9.28e-05	0.607256	0.802	0.715	1	6	uba52
rpl310	0.000100309	0.52645	0.823	0.807	1	6	rpl3
rps242	0.000101449	0.377236	0.927	0.911	1	6	rps24
rps142	0.000125546	0.325009	0.948	0.892	1	6	rps14
anxa1a	0.000129155	0.720098	0.125	0.039	1	6	anxa1a
gadd45ba1	0.000129336	1.0195	0.302	0.156	1	6	gadd45ba
rpl172	0.000143331	0.482851	0.865	0.763	1	6	rpl17
si:ch211-288g17.3	0.000146107	1.15402	0.135	0.047	1	6	si:ch211-288g17.3
rps52	0.000175772	0.387791	0.938	0.884	1	6	rps5
rplp2l2	0.000175957	0.371263	0.917	0.929	1	6	rplp2l
pcna1	0.000192333	0.970862	0.312	0.166	1	6	pcna
fxyd6l	0.000193725	0.738185	0.135	0.047	1	6	fxyd6l
si:ch73-1a9.31	0.000209801	0.938988	0.323	0.179	1	6	si:ch73-1a9.3
rpl23a2	0.000215401	0.342014	0.948	0.911	1	6	rpl23a
rpl282	0.000249152	0.348971	0.896	0.892	1	6	rpl28
sub1b	0.000392695	0.717578	0.135	0.049	1	6	sub1b
rps282	0.000579104	0.285534	0.906	0.889	1	6	rps28
rpl182	0.000587192	0.300218	0.948	0.9	1	6	rpl18
rpl292	0.000613492	0.334569	0.938	0.924	1	6	rpl29
ier2a1	0.000643861	0.828838	0.344	0.202	1	6	ier2a
eef1da1	0.000670419	0.71803	0.469	0.333	1	6	eef1da
rpl212	0.000702034	0.327165	0.844	0.838	1	6	rpl21
rpl13a2	0.000754651	0.370518	0.833	0.818	1	6	rpl13a
snu13b1	0.000779111	0.821035	0.198	0.094	1	6	snu13b
cfd1	0.000836607	1.487	0.333	0.214	1	6	cfd
rpl22l12	0.000897341	0.491025	0.688	0.565	1	6	rpl22l1
s100v21	0.00093022	0.847781	0.125	0.047	1	6	s100v2
eif4ebp1	0.00097322	0.816716	0.146	0.06	1	6	eif4ebp1
rps15a2	0.000987184	0.263258	0.969	0.951	1	6	rps15a
mrpl231	0.00110107	0.575312	0.104	0.035	1	6	mrpl23
rplp22	0.00125148	0.291817	0.979	0.941	1	6	rplp2
tspan36	0.00125334	0.707194	0.104	0.036	1	6	tspan36
tpt12	0.00125708	0.366585	0.823	0.774	1	6	tpt1
nop581	0.00138051	0.617552	0.146	0.061	1	6	nop58
rpl272	0.00149948	0.273561	0.917	0.885	1	6	rpl27
cfl1l1	0.00165471	1.13884	0.312	0.204	1	6	cfl1l
fkbp1aa	0.00167765	0.610913	0.427	0.295	1	6	fkbp1aa
rps27	0.00172134	0.276362	0.917	0.921	1	6	rps2
pa2g4a	0.00173154	0.797745	0.146	0.064	1	6	pa2g4a
rn7sk1	0.00178456	0.880671	0.156	0.069	1	6	rn7sk
zgc:1629441	0.00205377	0.638014	0.219	0.112	1	6	zgc:162944
krt972	0.00211015	1.12544	0.083	0.236	1	6	krt97
rps27.12	0.00211999	0.260402	0.917	0.898	1	6	rps27.1
histh1l	0.00234397	0.810046	0.25	0.142	1	6	histh1l
eif5a	0.0025134	0.684179	0.5	0.389	1	6	eif5a
dynll1	0.00261317	0.798154	0.323	0.199	1	6	dynll1
rpl82	0.00282138	0.294443	0.833	0.851	1	6	rpl8
pomp1	0.00310467	0.600042	0.302	0.181	1	6	pomp
rps292	0.0031294	0.251361	0.906	0.939	1	6	rps29
rps122	0.00317204	0.361051	0.948	0.893	1	6	rps12
ppiaa1	0.00333399	0.381193	0.823	0.793	1	6	ppiaa
hmgn22	0.00358405	0.663503	0.552	0.415	1	6	hmgn2
psma81	0.00362437	0.724837	0.177	0.089	1	6	psma8
metap2b1	0.00377135	0.58438	0.25	0.14	1	6	metap2b
rps32	0.00378547	0.330575	0.792	0.773	1	6	rps3
rps132	0.0045342	0.253427	0.917	0.916	1	6	rps13
prdx5	0.00453717	0.929582	0.146	0.07	1	6	prdx5
gapdhs2	0.00499742	0.386378	0.25	0.137	1	6	gapdhs
si:ch211-114n24.6	0.00518497	0.377614	0.104	0.041	1	6	si:ch211-114n24.6
rps112	0.00528629	0.33463	0.875	0.84	1	6	rps11
cirbpb1	0.00531196	0.474219	0.521	0.391	1	6	cirbpb
snrpb1	0.0060042	0.695946	0.188	0.101	1	6	snrpb
tuba8l42	0.00661151	0.931904	0.344	0.253	1	6	tuba8l4
eif3f	0.00666174	0.436888	0.51	0.378	1	6	eif3f
tbca	0.00666316	0.686121	0.167	0.086	1	6	tbca
rpl222	0.00726132	0.279735	0.875	0.872	1	6	rpl22
setb1	0.00726403	0.541955	0.156	0.078	1	6	setb
rpl142	0.00799674	0.272259	0.844	0.788	1	6	rpl14
h3f3d2	0.00811004	0.46177	0.479	0.345	1	6	h3f3d
cirbpa1	0.00904188	0.661124	0.385	0.283	1	6	cirbpa
nfkbiab1	0.00930575	0.750992	0.312	0.212	1	6	nfkbiab
si:rp71-45k5.4	0.00944129	0.504497	0.115	0.051	1	6	si:rp71-45k5.4
h2ax2	0.00953451	0.591907	0.115	0.051	1	6	h2ax
ctsbb	1.08e-118	4.48439	0.711	0.031	2.14e-114	7	ctsbb
ctsh	3.05e-108	4.05297	0.689	0.035	6.06e-104	7	ctsh
grn11	3.49e-99	3.03976	0.778	0.059	6.93e-95	7	grn1
dab2	7.97e-77	2.80191	0.489	0.022	1.58e-72	7	dab2
folr	1.44e-73	2.74739	0.533	0.033	2.86e-69	7	folr
ctsz	1.71e-69	2.70098	0.478	0.025	3.39e-65	7	ctsz
cpvl	1.75e-68	2.94142	0.511	0.033	3.47e-64	7	cpvl
naga	2.8e-67	3.10873	0.6	0.053	5.56e-63	7	naga
epdl2	3.25e-64	4.25789	0.967	0.306	6.45e-60	7	epdl2
ctsl.1	1.79e-63	5.35718	0.844	0.179	3.56e-59	7	ctsl.1
si:ch211-139a5.92	1.14e-60	2.46355	0.922	0.182	2.27e-56	7	si:ch211-139a5.9
scpep1	3.86e-60	2.23799	0.411	0.021	7.66e-56	7	scpep1
lgmn	8.26e-58	3.23158	0.489	0.04	1.64e-53	7	lgmn
mtbl	2.61e-57	1.97417	0.367	0.016	5.19e-53	7	mtbl
si:dkey-28n18.9	2.54e-51	2.20998	0.4	0.027	5.05e-47	7	si:dkey-28n18.9
lrp2b	9.18e-51	2.03415	0.278	0.008	1.83e-46	7	lrp2b
pttg1ipb	9.94e-50	1.88422	0.456	0.039	1.98e-45	7	pttg1ipb
slc10a21	2.29e-47	1.81375	0.456	0.04	4.55e-43	7	slc10a2
tdo2b	2.39e-47	2.06986	0.333	0.018	4.75e-43	7	tdo2b
zgc:110239	9.53e-47	2.4564	0.444	0.043	1.89e-42	7	zgc:110239
cubn	4.92e-46	2.31096	0.233	0.005	9.79e-42	7	cubn
ms4a17a.17	5.2e-46	1.91452	0.311	0.016	1.03e-41	7	ms4a17a.17
cdaa	4.67e-44	1.70183	0.356	0.025	9.28e-40	7	cdaa
BX569801.1	1.98e-43	2.33177	0.289	0.014	3.94e-39	7	BX569801.1
npc2	2.4e-43	2.36814	0.722	0.155	4.78e-39	7	npc2
hexb	1.77e-42	2.12614	0.444	0.047	3.53e-38	7	hexb
tspan34	2.42e-41	1.84849	0.456	0.05	4.81e-37	7	tspan34
plscr3a	6.24e-41	1.69942	0.344	0.026	1.24e-36	7	plscr3a
ifi30	4.35e-38	2.28438	0.511	0.077	8.64e-34	7	ifi30
fabp61	6.92e-37	2.19041	0.856	0.328	1.38e-32	7	fabp6
lrpap1	3.09e-35	1.32197	0.211	0.008	6.14e-31	7	lrpap1
zgc:165573	1.46e-34	1.90988	0.478	0.073	2.91e-30	7	zgc:165573
ponzr1	1.32e-31	1.81837	0.633	0.142	2.63e-27	7	ponzr1
gstp12	4.59e-31	1.7726	0.933	0.482	9.13e-27	7	gstp1
si:dkey-194e6.1	1.43e-30	1.48007	0.189	0.008	2.83e-26	7	si:dkey-194e6.1
grn2	5.32e-30	1.41582	0.244	0.018	1.06e-25	7	grn2
pllp	1.21e-29	1.50908	0.422	0.062	2.41e-25	7	pllp
rab32b	2.06e-29	1.1211	0.122	0.001	4.1e-25	7	rab32b
BX248318.1	6.52e-29	1.19674	0.933	0.376	1.3e-24	7	BX248318.1
cox7a11	7.86e-29	1.85702	0.556	0.124	1.56e-24	7	cox7a1
ctsa	2.18e-28	1.34608	0.222	0.015	4.32e-24	7	ctsa
glula	2.39e-28	1.60552	0.222	0.015	4.74e-24	7	glula
tmigd1	1.62e-27	1.40482	0.267	0.025	3.22e-23	7	tmigd1
prss16	8.25e-27	1.47254	0.189	0.011	1.64e-22	7	prss16
ctsc	9.73e-27	1.22337	0.189	0.011	1.93e-22	7	ctsc
fuca1.1	1.44e-26	1.63264	0.222	0.017	2.86e-22	7	fuca1.1
dpp7	1.54e-26	1.57056	0.233	0.019	3.07e-22	7	dpp7
dpep1	7.83e-26	1.84774	0.233	0.02	1.56e-21	7	dpep1
atp6v0ca	7.87e-26	1.83491	0.556	0.133	1.56e-21	7	atp6v0ca
si:ch211-122f10.4	8.16e-26	1.24857	0.2	0.013	1.62e-21	7	si:ch211-122f10.4
si:dkey-69o16.52	1.02e-25	1.45463	0.589	0.145	2.03e-21	7	si:dkey-69o16.5
gm2a	2.35e-25	1.48188	0.211	0.016	4.67e-21	7	gm2a
rnaseka1	7.07e-25	1.6036	0.456	0.09	1.4e-20	7	rnaseka
lgals2b4	3.95e-24	0.949064	0.989	0.843	7.85e-20	7	lgals2b
si:dkey-188i13.10	1.5e-23	1.28915	0.256	0.028	2.99e-19	7	si:dkey-188i13.10
atox1	1.72e-22	1.53379	0.489	0.115	3.43e-18	7	atox1
cxcl8b.1	1.9e-22	1.39832	0.233	0.025	3.77e-18	7	cxcl8b.1
p2rx4a	3.97e-21	1.25663	0.2	0.018	7.89e-17	7	p2rx4a
ctsd1	5.74e-21	1.41278	0.356	0.066	1.14e-16	7	ctsd
tspan361	6.55e-21	1.17931	0.233	0.026	1.3e-16	7	tspan36
cox6a21	1.21e-20	1.46071	0.478	0.118	2.41e-16	7	cox6a2
hebp2	6.39e-20	0.934482	0.122	0.005	1.27e-15	7	hebp2
tpte	7.18e-20	0.983661	0.178	0.015	1.43e-15	7	tpte
psap	8.95e-20	1.35977	0.311	0.051	1.78e-15	7	psap
sptbn5	9.04e-20	0.935734	0.144	0.009	1.8e-15	7	sptbn5
myo6a1	3.25e-19	1.24887	0.3	0.05	6.46e-15	7	myo6a
amn	8.1e-19	0.889255	0.144	0.01	1.61e-14	7	amn
s100a10a3	8.48e-19	1.02036	0.956	0.498	1.68e-14	7	s100a10a
si:ch211-202h22.91	1.52e-18	1.24542	0.378	0.079	3.03e-14	7	si:ch211-202h22.9
fuca2	2.32e-18	1.40565	0.278	0.045	4.61e-14	7	fuca2
tmem106a	3.16e-18	1.10432	0.167	0.015	6.27e-14	7	tmem106a
si:ch73-335l21.41	9.45e-18	1.16765	0.522	0.149	1.88e-13	7	si:ch73-335l21.4
cst14a.21	3.39e-17	1.4071	0.589	0.2	6.73e-13	7	cst14a.2
anxa2b1	3.81e-17	1.27231	0.689	0.261	7.58e-13	7	anxa2b
enosf1	3.82e-17	0.957284	0.178	0.018	7.6e-13	7	enosf1
napsa1	5.98e-17	0.926996	0.211	0.027	1.19e-12	7	napsa
glmp	7.53e-17	0.947192	0.133	0.01	1.5e-12	7	glmp
dhdhl2	8.99e-17	1.27022	0.433	0.116	1.79e-12	7	dhdhl
glb1l	2.94e-16	0.836087	0.144	0.012	5.84e-12	7	glb1l
nelfcd	9.11e-16	1.01859	0.144	0.013	1.81e-11	7	nelfcd
si:dkey-36i7.32	9.91e-16	1.06003	0.856	0.393	1.97e-11	7	si:dkey-36i7.3
mafbb	2.54e-15	0.880586	0.111	0.007	5.04e-11	7	mafbb
zgc:1623961	2.83e-15	1.42553	0.278	0.056	5.61e-11	7	zgc:162396
prdx61	3.65e-15	1.37134	0.456	0.143	7.26e-11	7	prdx6
bloc1s1	3.98e-15	0.98233	0.133	0.011	7.91e-11	7	bloc1s1
zgc:162780	4.44e-15	0.872456	0.144	0.014	8.82e-11	7	zgc:162780
cx32.31	4.72e-15	1.19082	0.233	0.04	9.37e-11	7	cx32.3
gstr2	5.91e-15	1.10099	0.611	0.231	1.17e-10	7	gstr
si:ch1073-190k2.11	1.1e-14	1.34386	0.289	0.061	2.18e-10	7	si:ch1073-190k2.1
mpc2	1.13e-14	1.10275	0.378	0.098	2.24e-10	7	mpc2
zgc:64022	1.47e-14	1.14968	0.156	0.018	2.93e-10	7	zgc:64022
si:ch211-262i1.3	2.35e-14	0.937864	0.111	0.008	4.68e-10	7	si:ch211-262i1.3
tdo2a1	5.39e-14	1.30948	0.233	0.043	1.07e-09	7	tdo2a
si:dkey-283b1.61	9.51e-14	1.23425	0.411	0.124	1.89e-09	7	si:dkey-283b1.6
gnpda12	1.97e-13	1.08928	0.444	0.143	3.92e-09	7	gnpda1
ENSDARG00000105068	2.52e-13	1.10405	0.367	0.097	5e-09	7	ENSDARG00000105068
naalad2	3.37e-13	0.720002	0.1	0.007	6.7e-09	7	naalad2
si:dkeyp-73b11.82	4.31e-13	0.82493	0.922	0.556	8.57e-09	7	si:dkeyp-73b11.8
si:dkey-202e17.1	4.52e-13	0.849473	0.1	0.007	8.99e-09	7	si:dkey-202e17.1
krt921	4.9e-13	0.389586	0.956	0.508	9.73e-09	7	krt92
slc15a21	6.81e-13	1.10572	0.256	0.054	1.35e-08	7	slc15a2
stom	1.16e-12	0.733747	0.144	0.018	2.3e-08	7	stom
eipr1	1.29e-12	0.883023	0.122	0.012	2.56e-08	7	eipr1
snx9b	1.75e-12	0.779084	0.133	0.015	3.47e-08	7	snx9b
fkbp21	1.8e-12	0.945784	0.389	0.115	3.58e-08	7	fkbp2
igfbp1a	2.37e-12	0.727181	0.156	0.021	4.71e-08	7	igfbp1a
agtrap	2.56e-12	0.687605	0.1	0.008	5.08e-08	7	agtrap
snx7	2.58e-12	0.995571	0.144	0.018	5.13e-08	7	snx7
nr1h4	3.71e-12	0.797756	0.111	0.011	7.36e-08	7	nr1h4
pepd1	6.6e-12	1.06935	0.278	0.068	1.31e-07	7	pepd
selenop1	9.09e-12	1.24753	0.589	0.246	1.81e-07	7	selenop
dhrs11b	9.2e-12	1.1395	0.2	0.038	1.83e-07	7	dhrs11b
cldn15lb	1.03e-11	0.978015	0.356	0.104	2.04e-07	7	cldn15lb
cdx1a	1.15e-11	1.01241	0.133	0.017	2.28e-07	7	cdx1a
rida2	1.37e-11	0.679014	0.667	0.265	2.72e-07	7	rida
atp6v1h	1.94e-11	0.723125	0.167	0.026	3.86e-07	7	atp6v1h
si:ch211-220m17.4	2.02e-11	0.453324	0.1	0.009	4.02e-07	7	si:ch211-220m17.4
kmo	2.15e-11	1.01547	0.156	0.024	4.27e-07	7	kmo
vps29	2.29e-11	0.777078	0.244	0.054	4.56e-07	7	vps29
slc35f6	2.58e-11	0.71276	0.111	0.011	5.13e-07	7	slc35f6
CABZ01020840.1	5.15e-11	0.789707	0.122	0.015	1.02e-06	7	CABZ01020840.1
ech1	5.67e-11	0.67408	0.189	0.035	1.13e-06	7	ech1
snx3	6.25e-11	0.920212	0.189	0.036	1.24e-06	7	snx3
atp6v0b	9.49e-11	0.66695	0.111	0.012	1.89e-06	7	atp6v0b
mt-co22	1.78e-10	0.4022	1	1	3.55e-06	7	mt-co2
upb1	2.89e-10	0.737226	0.111	0.013	5.75e-06	7	upb1
PLBD2	3.12e-10	1.10493	0.167	0.031	6.21e-06	7	PLBD2
wu:fb59d012	3.42e-10	0.954426	0.633	0.31	6.79e-06	7	wu:fb59d01
si:ch211-168b3.2	4.14e-10	1.0969	0.156	0.027	8.23e-06	7	si:ch211-168b3.2
mt-co31	5.53e-10	0.420102	0.989	0.996	1.1e-05	7	mt-co3
acy3.21	6.32e-10	1.1911	0.211	0.048	1.26e-05	7	acy3.2
zgc:174356	7.04e-10	0.901833	0.111	0.014	1.4e-05	7	zgc:174356
krt82	7.47e-10	0.787739	0.733	0.343	1.48e-05	7	krt8
krt18a.2	7.79e-10	0.694529	0.111	0.014	1.55e-05	7	krt18a.2
zgc:162989	1.04e-09	0.601399	0.111	0.014	2.06e-05	7	zgc:162989
cox7b2	1.27e-09	0.708404	0.878	0.551	2.52e-05	7	cox7b
idh21	1.34e-09	0.823178	0.289	0.084	2.65e-05	7	idh2
lamtor2	1.59e-09	0.743216	0.2	0.045	3.15e-05	7	lamtor2
cltca	2.06e-09	0.832483	0.167	0.032	4.09e-05	7	cltca
phlda23	2.15e-09	0.976825	0.778	0.501	4.28e-05	7	phlda2
si:dkey-76k16.6	2.39e-09	0.592601	0.111	0.015	4.75e-05	7	si:dkey-76k16.6
acp5b	3.28e-09	0.838399	0.1	0.012	6.52e-05	7	acp5b
cpt2	3.39e-09	1.04865	0.1	0.012	6.73e-05	7	cpt2
tmem9b	3.82e-09	0.772053	0.1	0.012	7.59e-05	7	tmem9b
LIMD2	4.51e-09	0.577197	0.1	0.012	8.97e-05	7	LIMD2
rab1ab	4.77e-09	0.730175	0.222	0.056	9.48e-05	7	rab1ab
ndufb81	4.88e-09	0.774971	0.489	0.207	9.69e-05	7	ndufb8
rgn1	5.4e-09	0.906492	0.167	0.035	0.000107357	7	rgn
pfkfb3	7.28e-09	0.844977	0.167	0.035	0.000144672	7	pfkfb3
si:ch73-234b20.51	7.31e-09	0.781201	0.433	0.168	0.000145291	7	si:ch73-234b20.5
ctsba	8.51e-09	0.763959	0.244	0.068	0.000169036	7	ctsba
selenoj	1.07e-08	0.66903	0.156	0.031	0.000212331	7	selenoj
slc30a4	1.13e-08	0.674294	0.1	0.013	0.000224976	7	slc30a4
ciao2a	1.33e-08	0.483472	0.1	0.013	0.000264598	7	ciao2a
nit2	1.56e-08	0.763713	0.111	0.017	0.000310091	7	nit2
slc16a10	1.56e-08	0.789856	0.122	0.02	0.000310613	7	slc16a10
mt-atp61	1.58e-08	0.463665	1	0.968	0.000314994	7	mt-atp6
si:dkey-16l2.202	1.7e-08	1.25596	0.211	0.057	0.000337544	7	si:dkey-16l2.20
cndp21	1.74e-08	0.910528	0.233	0.067	0.000346268	7	cndp2
aldh2.21	1.83e-08	0.709465	0.244	0.07	0.000364315	7	aldh2.2
TST	1.93e-08	0.719552	0.144	0.028	0.000382687	7	TST
aldh9a1a.11	2.46e-08	0.445211	0.733	0.359	0.000488536	7	aldh9a1a.1
slc22a181	2.53e-08	1.04654	0.167	0.037	0.000501876	7	slc22a18
bri3	2.73e-08	0.603486	0.144	0.028	0.000542703	7	bri3
gadd45aa	2.77e-08	0.712687	0.178	0.041	0.000550707	7	gadd45aa
cldnc1	2.97e-08	0.751727	0.411	0.164	0.000591034	7	cldnc
C5H11orf54	3.03e-08	0.631428	0.1	0.014	0.000601747	7	C5H11orf54
lgals9l3	3.29e-08	0.995578	0.178	0.042	0.000653887	7	lgals9l3
selenot1a1	3.34e-08	0.911451	0.256	0.077	0.000664481	7	selenot1a
clta	3.41e-08	0.880338	0.367	0.138	0.000677086	7	clta
fam43a	3.42e-08	0.561069	0.1	0.014	0.000679993	7	fam43a
galnt11	3.64e-08	0.653046	0.122	0.021	0.000723555	7	galnt11
cox5ab2	4.7e-08	0.787946	0.533	0.254	0.000934083	7	cox5ab
atp6ap21	5.56e-08	0.529739	0.189	0.047	0.00110597	7	atp6ap2
si:ch73-18b11.2	6.69e-08	0.606352	0.1	0.015	0.00133038	7	si:ch73-18b11.2
si:ch73-86n18.1	7.72e-08	0.87922	0.156	0.035	0.00153454	7	si:ch73-86n18.1
tspo	8.09e-08	0.6056	0.289	0.096	0.00160692	7	tspo
zgc:1532841	9.53e-08	0.454892	0.222	0.061	0.00189313	7	zgc:153284
dio1	1.09e-07	0.867372	0.122	0.023	0.00217405	7	dio1
cycsb1	1.1e-07	0.729176	0.589	0.311	0.00218799	7	cycsb
dap1	1.18e-07	0.879605	0.333	0.128	0.00234774	7	dap
ndufa42	1.19e-07	0.953542	0.278	0.097	0.00237242	7	ndufa4
slc51a1	1.54e-07	0.801534	0.144	0.032	0.00306221	7	slc51a
hvcn1	1.61e-07	0.667631	0.122	0.023	0.00320864	7	hvcn1
plac8.12	1.66e-07	0.400535	0.711	0.363	0.00330131	7	plac8.1
akr1b1.11	1.67e-07	0.642859	0.267	0.088	0.00332235	7	akr1b1.1
dad11	1.76e-07	0.715734	0.578	0.288	0.00350639	7	dad1
cnn21	1.8e-07	1.15497	0.244	0.082	0.00357323	7	cnn2
ndufa4l1	1.84e-07	0.632874	0.756	0.442	0.00366465	7	ndufa4l
atp6v1ba	1.9e-07	0.653225	0.1	0.016	0.0037793	7	atp6v1ba
cyp2k6	1.99e-07	0.661562	0.1	0.016	0.0039564	7	cyp2k6
fthl272	2.15e-07	0.471973	0.911	0.647	0.00426553	7	fthl27
si:ch211-161h7.51	2.36e-07	1.24038	0.2	0.058	0.00468352	7	si:ch211-161h7.5
eif4ebp3	2.66e-07	0.815912	0.189	0.052	0.00529259	7	eif4ebp3
atp6v1e1b	2.86e-07	0.787505	0.144	0.032	0.00568021	7	atp6v1e1b
gstt1b2	4.38e-07	0.653288	0.389	0.161	0.00870285	7	gstt1b
pitpnaa	4.4e-07	0.479946	0.233	0.072	0.00873942	7	pitpnaa
ndufc21	7.52e-07	0.807096	0.378	0.162	0.0149387	7	ndufc2
mmgt1	7.64e-07	0.653266	0.167	0.044	0.0151825	7	mmgt1
tagln22	7.93e-07	0.809054	0.5	0.252	0.0157594	7	tagln2
eno32	8.07e-07	0.524353	0.567	0.275	0.0160346	7	eno3
sod12	8.39e-07	0.678217	0.656	0.36	0.0166794	7	sod1
si:dkey-33i11.91	9.22e-07	0.498431	0.711	0.397	0.0183264	7	si:dkey-33i11.9
pbld1	9.72e-07	0.75782	0.144	0.035	0.0193257	7	pbld
calr	1.02e-06	0.517404	0.133	0.03	0.0203209	7	calr
spink4	1.32e-06	0.520036	0.433	0.195	0.0262403	7	spink4
abcc21	1.35e-06	0.519657	0.178	0.049	0.0269104	7	abcc2
mt-co12	1.48e-06	0.370289	1	0.982	0.029447	7	mt-co1
glod5	1.59e-06	0.763043	0.189	0.056	0.0316271	7	glod5
akr7a3	1.7e-06	0.839791	0.122	0.027	0.0338538	7	akr7a3
mt-nd41	1.77e-06	0.500672	0.911	0.687	0.035232	7	mt-nd4
mt-cyb2	1.97e-06	0.398333	0.967	0.939	0.0392097	7	mt-cyb
slc20a1b	2.06e-06	0.752063	0.133	0.032	0.0408567	7	slc20a1b
krt18a.12	2.11e-06	0.392438	0.611	0.324	0.0419175	7	krt18a.1
nccrp11	2.22e-06	0.751714	0.389	0.174	0.0440288	7	nccrp1
gpt2l	2.52e-06	0.734394	0.1	0.019	0.0500536	7	gpt2l
kynu	2.55e-06	0.708412	0.1	0.019	0.0506141	7	kynu
mt-nd6	2.92e-06	0.573766	0.522	0.255	0.0580515	7	mt-nd6
tprg11	2.98e-06	0.652609	0.222	0.075	0.0591795	7	tprg1
cldnb1	3.31e-06	0.881538	0.478	0.248	0.0657392	7	cldnb
echs11	3.34e-06	0.655987	0.2	0.064	0.0664463	7	echs1
asah1b	3.61e-06	0.626469	0.122	0.028	0.0718363	7	asah1b
mrps14	3.98e-06	0.682341	0.156	0.043	0.0791018	7	mrps14
si:dkey-74k8.31	4.55e-06	0.716752	0.267	0.104	0.0904103	7	si:dkey-74k8.3
pla2g15	5.09e-06	0.614489	0.1	0.02	0.101109	7	pla2g15
gstz1	5.63e-06	0.872498	0.167	0.05	0.111887	7	gstz1
clic4	5.66e-06	0.501604	0.1	0.02	0.112448	7	clic4
mpc11	6.04e-06	0.717621	0.311	0.131	0.120029	7	mpc1
sgk11	6.47e-06	0.63094	0.267	0.104	0.128611	7	sgk1
ndufb101	7.28e-06	0.436409	0.356	0.152	0.144733	7	ndufb10
crip11	7.46e-06	0.279343	0.844	0.55	0.148241	7	crip1
sqstm11	7.56e-06	0.573839	0.244	0.09	0.150337	7	sqstm1
CABZ01032488.1	8.64e-06	0.56317	0.144	0.04	0.171659	7	CABZ01032488.1
acmsd	9e-06	0.677715	0.133	0.035	0.178798	7	acmsd
txndc17	9.52e-06	0.657494	0.189	0.062	0.189153	7	txndc17
cs	1.05e-05	0.633222	0.233	0.085	0.209661	7	cs
krtcap2	1.15e-05	0.74546	0.278	0.116	0.229202	7	krtcap2
CU694197.1	1.19e-05	0.660841	0.244	0.094	0.23637	7	CU694197.1
cd44a	1.19e-05	0.399587	0.1	0.021	0.236596	7	cd44a
anapc16	1.2e-05	0.712078	0.178	0.057	0.238827	7	anapc16
si:ch211-149l1.2	1.23e-05	0.430256	0.122	0.03	0.24386	7	si:ch211-149l1.2
atp5mc12	1.28e-05	0.425419	0.644	0.362	0.255321	7	atp5mc1
enpep1	1.31e-05	0.714719	0.144	0.041	0.261146	7	enpep
mt-nd11	1.32e-05	0.420401	0.911	0.725	0.261603	7	mt-nd1
hbegfa	1.41e-05	0.401049	0.311	0.129	0.281183	7	hbegfa
atp5mc3b2	1.42e-05	0.47326	0.922	0.641	0.281589	7	atp5mc3b
ccng2	1.47e-05	0.543575	0.189	0.062	0.292392	7	ccng2
cldn15la3	1.49e-05	0.461571	0.667	0.372	0.295217	7	cldn15la
eif4ebp3l2	1.89e-05	0.702096	0.267	0.11	0.375268	7	eif4ebp3l
inavab1	1.96e-05	0.647121	0.3	0.132	0.389622	7	inavab
uqcr101	1.97e-05	0.504141	0.533	0.284	0.391098	7	uqcr10
fosb1	2.08e-05	0.375116	0.233	0.087	0.414368	7	fosb
midn	2.16e-05	0.321173	0.178	0.057	0.428341	7	midn
atp5md2	2.17e-05	0.576199	0.6	0.342	0.430777	7	atp5md
gdi2	2.18e-05	0.63605	0.2	0.071	0.432279	7	gdi2
ctsla2	2.26e-05	0.561921	0.422	0.219	0.449639	7	ctsla
atp6v1f	2.37e-05	0.568299	0.133	0.037	0.47109	7	atp6v1f
suclg21	2.45e-05	0.532311	0.189	0.065	0.486881	7	suclg2
ndufs41	2.53e-05	0.515219	0.244	0.096	0.503736	7	ndufs4
sptssa	2.58e-05	0.670539	0.211	0.078	0.512279	7	sptssa
ssr4	2.8e-05	0.475939	0.333	0.151	0.556252	7	ssr4
bloc1s6	2.84e-05	0.589857	0.133	0.038	0.56519	7	bloc1s6
rbm471	3.28e-05	0.81735	0.167	0.054	0.651003	7	rbm47
ckba1	3.47e-05	0.554521	0.178	0.061	0.689851	7	ckba
ndufa51	3.62e-05	0.613297	0.311	0.138	0.720043	7	ndufa5
adh8b1	3.67e-05	0.506866	0.411	0.202	0.728473	7	adh8b
zgc:1943922	3.69e-05	0.593742	0.144	0.044	0.733518	7	zgc:194392
phtf11	3.82e-05	0.400078	0.144	0.043	0.759546	7	phtf1
pak1	4.01e-05	0.489305	0.1	0.024	0.797654	7	pak1
sdhc1	4.05e-05	0.436566	0.356	0.163	0.804756	7	sdhc
gabarapb	4.34e-05	0.473489	0.3	0.131	0.86214	7	gabarapb
otulinb	4.43e-05	0.529212	0.1	0.024	0.879794	7	otulinb
ndufb7	4.71e-05	0.522383	0.311	0.14	0.936554	7	ndufb7
si:ch211-235e9.61	5.19e-05	0.384711	0.267	0.111	1	7	si:ch211-235e9.6
ube2l3b	5.43e-05	0.553051	0.144	0.045	1	7	ube2l3b
gpx4b1	5.47e-05	0.632302	0.367	0.184	1	7	gpx4b
msra	5.48e-05	0.517493	0.111	0.029	1	7	msra
pcf11	5.81e-05	0.543608	0.144	0.045	1	7	pcf11
atp5mea1	5.9e-05	0.426252	0.378	0.183	1	7	atp5mea
uqcrq1	5.95e-05	0.498229	0.533	0.303	1	7	uqcrq
blvrb	6.11e-05	0.740104	0.111	0.03	1	7	blvrb
si:ch211-221j21.31	6.26e-05	0.524404	0.122	0.034	1	7	si:ch211-221j21.3
acadvl1	6.39e-05	0.412958	0.178	0.061	1	7	acadvl
hadh1	6.59e-05	0.593796	0.222	0.09	1	7	hadh
acaa1	7.4e-05	0.552535	0.122	0.035	1	7	acaa1
lamtor4	7.55e-05	0.351762	0.1	0.025	1	7	lamtor4
g6pca.21	8.13e-05	0.401977	0.233	0.093	1	7	g6pca.2
zgc:1935412	8.58e-05	0.628403	0.644	0.407	1	7	zgc:193541
atp5meb1	8.94e-05	0.657187	0.511	0.291	1	7	atp5meb
zgc:566221	9.02e-05	0.5563	0.133	0.041	1	7	zgc:56622
ppib	9.24e-05	0.36194	0.367	0.178	1	7	ppib
cox6b12	9.46e-05	0.522661	0.578	0.325	1	7	cox6b1
pik3r1	9.88e-05	0.483249	0.122	0.035	1	7	pik3r1
s100u	0.000100091	0.580828	0.1	0.025	1	7	s100u
slc22a6l1	0.000102118	0.308771	0.122	0.035	1	7	slc22a6l
acadm1	0.000102626	0.551329	0.267	0.119	1	7	acadm
zgc:66484	0.00010403	0.453763	0.144	0.047	1	7	zgc:66484
cygb11	0.000105736	0.688095	0.244	0.106	1	7	cygb1
cox6c2	0.000106245	0.383597	0.733	0.441	1	7	cox6c
magt1	0.000107809	0.474236	0.144	0.047	1	7	magt1
tmem256	0.000107855	0.500618	0.133	0.041	1	7	tmem256
btg21	0.000111741	0.460782	0.289	0.132	1	7	btg2
hsp90b1	0.00011195	0.485897	0.111	0.031	1	7	hsp90b1
chchd6b	0.000112823	0.468467	0.111	0.031	1	7	chchd6b
ppil1	0.00011774	0.402514	0.167	0.058	1	7	ppil1
ssr21	0.00012007	0.433241	0.333	0.159	1	7	ssr2
xpnpep1	0.000122026	0.280216	0.1	0.025	1	7	xpnpep1
abcb41	0.000128514	0.395862	0.156	0.053	1	7	abcb4
atp5f1e2	0.000134393	0.417656	0.833	0.615	1	7	atp5f1e
mfsd8	0.000135718	0.433411	0.1	0.026	1	7	mfsd8
epcam2	0.000155106	0.457387	0.5	0.277	1	7	epcam
aamdc1	0.000164086	0.539114	0.133	0.043	1	7	aamdc
si:ch73-141c7.11	0.000168195	0.550003	0.222	0.094	1	7	si:ch73-141c7.1
calml4a1	0.000172012	0.303898	0.2	0.077	1	7	calml4a
mt-nd5	0.000172566	0.52398	0.444	0.243	1	7	mt-nd5
ndufs6	0.000186624	0.392614	0.278	0.126	1	7	ndufs6
anks4b1	0.0002102	0.446884	0.122	0.038	1	7	anks4b
sypl2a1	0.000223066	0.619929	0.167	0.061	1	7	sypl2a
fahd1	0.000225751	0.538905	0.122	0.039	1	7	fahd1
mt-nd31	0.000233618	0.374225	0.944	0.813	1	7	mt-nd3
zgc:926302	0.000234423	0.627138	0.222	0.096	1	7	zgc:92630
ubb	0.000242028	0.612661	0.267	0.125	1	7	ubb
zgc:1627301	0.000263629	0.584951	0.378	0.202	1	7	zgc:162730
gadd45bb1	0.000269829	0.579272	0.122	0.039	1	7	gadd45bb
clcn5a	0.000273284	0.485363	0.1	0.028	1	7	clcn5a
rnf7	0.000283902	0.543036	0.144	0.05	1	7	rnf7
ost41	0.000288818	0.43713	0.4	0.216	1	7	ost4
pigbos1	0.00030255	0.42948	0.167	0.062	1	7	pigbos1
cyp3c32	0.000312668	0.553999	0.211	0.09	1	7	cyp3c3
zgc:641061	0.000322452	0.630355	0.133	0.046	1	7	zgc:64106
fosl1a	0.000331535	0.71938	0.211	0.091	1	7	fosl1a
ddit3	0.000352469	0.413165	0.211	0.089	1	7	ddit3
ezra2	0.000361783	0.420575	0.267	0.126	1	7	ezra
ppt11	0.000371724	0.546544	0.211	0.09	1	7	ppt1
atp5pf2	0.000376474	0.483464	0.644	0.408	1	7	atp5pf
rassf6	0.000378489	0.429859	0.1	0.029	1	7	rassf6
tpm3	0.000383597	0.479897	0.256	0.118	1	7	tpm3
micos13	0.000384585	0.430618	0.122	0.04	1	7	micos13
acsf21	0.000408766	0.363	0.111	0.034	1	7	acsf2
si:dkey-88p24.11	0.000420355	0.594217	0.122	0.04	1	7	si:dkey-88p24.11
got2a1	0.000422402	0.459235	0.144	0.052	1	7	got2a
nagk	0.000443098	0.342856	0.1	0.029	1	7	nagk
eci21	0.000479457	0.447788	0.144	0.053	1	7	eci2
zfp36l1b1	0.000485715	0.740073	0.133	0.047	1	7	zfp36l1b
atp1b1a1	0.000497543	0.563801	0.6	0.373	1	7	atp1b1a
prkcsh	0.000498298	0.424353	0.122	0.04	1	7	prkcsh
jdp2b1	0.000502117	0.571981	0.256	0.124	1	7	jdp2b
ndufs7	0.000526277	0.353213	0.278	0.133	1	7	ndufs7
eci1	0.0005341	0.354974	0.122	0.04	1	7	eci1
fthl311	0.000548312	0.45733	0.233	0.105	1	7	fthl31
si:ch211-15b10.6	0.000550289	0.316502	0.122	0.04	1	7	si:ch211-15b10.6
ppifb2	0.000552124	0.353919	0.256	0.119	1	7	ppifb
coq9	0.00057886	0.613462	0.111	0.036	1	7	coq9
cox7c1	0.000591527	0.557847	0.689	0.5	1	7	cox7c
pdhb	0.000676519	0.550349	0.111	0.036	1	7	pdhb
cox7a2l1	0.000678866	0.409659	0.222	0.101	1	7	cox7a2l
[truncated: 348 more rows]
