# Supplementary material for: Unraveling Differential Transcriptomes and Cell Types in Zebrafish Larvae Intestine and Liver
Source: Cells. 2022 Oct 19;11(20):3290. doi: 10.3390/cells11203290 (PMC9600436; doi:10.3390/cells11203290)
Supplement: Supplementary file 1 [file cells-11-03290-s001.zip › Gao et al 2022 Cells Table S24.xlsx]

## Sheet: Table S24
Table S24 List of feature genes for the 8 cell clusters identified by the liver scRNA-seq.
Feature gene	p_val	avg_log2FC	pct.1	pct.2	p_val_adj	cluster	gene
tat	2.47e-164	1.55905	0.912	0.45	4.23e-160	0	tat
ucp1	5.35e-158	1.20935	0.983	0.774	9.16e-154	0	ucp1
rbp4	3.12e-140	0.637043	1	0.992	5.34e-136	0	rbp4
cyp24a1	6.74e-114	1.17953	0.898	0.534	1.15e-109	0	cyp24a1
fetub	2.66e-108	0.532503	1	0.997	4.55e-104	0	fetub
agxtb	4.08e-106	0.614974	0.999	0.979	6.99e-102	0	agxtb
igfbp1b	1.01e-73	1.03507	0.757	0.42	1.72e-69	0	igfbp1b
gamt	1.97e-64	0.432761	0.999	0.988	3.37e-60	0	gamt
hamp	1.37e-55	0.944933	0.777	0.528	2.35e-51	0	hamp
pnp5a	5.98e-55	0.858472	0.712	0.409	1.02e-50	0	pnp5a
soul5	3.97e-53	0.985922	0.51	0.226	6.79e-49	0	soul5
si:ch1073-464p5.5	1.71e-50	0.711648	0.886	0.651	2.93e-46	0	si:ch1073-464p5.5
arg2	2.62e-50	0.989717	0.412	0.156	4.49e-46	0	arg2
fthl27	1.24e-49	0.747074	0.869	0.641	2.12e-45	0	fthl27
igfbp1a	1.51e-45	0.575731	0.941	0.775	2.59e-41	0	igfbp1a
tdo2b	3.74e-45	0.817796	0.633	0.353	6.41e-41	0	tdo2b
upp2	9.7e-38	0.765116	0.536	0.283	1.66e-33	0	upp2
pck1	2.13e-37	0.799199	0.633	0.391	3.65e-33	0	pck1
krt18a.1	4.42e-37	0.665741	0.685	0.43	7.56e-33	0	krt18a.1
cdab	3.69e-36	0.586761	0.816	0.608	6.32e-32	0	cdab
pah	4.52e-35	0.798508	0.334	0.134	7.74e-31	0	pah
cyp3a65	1.39e-32	0.604888	0.72	0.496	2.38e-28	0	cyp3a65
nme4	1.6e-31	0.817947	0.336	0.146	2.75e-27	0	nme4
rcl1	1.04e-27	0.635127	0.584	0.369	1.78e-23	0	rcl1
tdh	2.27e-27	0.740862	0.362	0.174	3.89e-23	0	tdh
aldob	2.59e-26	0.437974	0.894	0.772	4.44e-22	0	aldob
ahsg1	6.54e-26	0.64379	0.523	0.319	1.12e-21	0	ahsg1
sgk1	1.24e-23	0.679822	0.394	0.215	2.12e-19	0	sgk1
sat1a.2	4e-23	0.674569	0.476	0.284	6.84e-19	0	sat1a.2
aqp9b	2.58e-22	0.600403	0.254	0.109	4.42e-18	0	aqp9b
selenop	3.39e-21	0.448858	0.798	0.644	5.8e-17	0	selenop
si:ch73-141c7.1	5.61e-21	0.569514	0.531	0.351	9.61e-17	0	si:ch73-141c7.1
ttr	1.25e-20	0.339847	0.942	0.831	2.14e-16	0	ttr
faxdc2	2.03e-20	0.589069	0.493	0.311	3.47e-16	0	faxdc2
ldhbb	3.39e-20	0.57578	0.533	0.352	5.81e-16	0	ldhbb
cetp	1.1e-19	0.544182	0.506	0.318	1.88e-15	0	cetp
CR383676.2	2.49e-19	0.339004	0.863	0.74	4.27e-15	0	CR383676.2
prelid3b	2.7e-19	0.490584	0.582	0.386	4.63e-15	0	prelid3b
ces3	2.29e-18	0.587726	0.66	0.497	3.91e-14	0	ces3
zgc:112265	2.53e-17	0.283724	0.987	0.951	4.33e-13	0	zgc:112265
gc	4e-17	0.272333	0.984	0.952	6.85e-13	0	gc
fbp1b	5.71e-17	0.303607	0.926	0.877	9.79e-13	0	fbp1b
sult6b1	1.23e-16	0.621738	0.287	0.155	2.1e-12	0	sult6b1
diabloa	3.1e-15	0.352549	0.883	0.789	5.31e-11	0	diabloa
hpda	3.33e-15	0.406769	0.681	0.535	5.7e-11	0	hpda
slco1d1	8.99e-15	0.501742	0.514	0.364	1.54e-10	0	slco1d1
hgd	1.12e-14	0.362378	0.769	0.644	1.92e-10	0	hgd
ahsg2	7.97e-14	0.43317	0.638	0.496	1.37e-09	0	ahsg2
pdk2b	9.27e-14	0.515731	0.331	0.2	1.59e-09	0	pdk2b
cth	9.98e-14	0.411184	0.282	0.156	1.71e-09	0	cth
gadd45ba	1.92e-13	0.511679	0.321	0.191	3.29e-09	0	gadd45ba
mcl1a	2.22e-13	0.417553	0.551	0.396	3.8e-09	0	mcl1a
ddx5	5.89e-13	0.439916	0.331	0.2	1.01e-08	0	ddx5
zgc:162730	1.28e-12	0.430912	0.469	0.326	2.19e-08	0	zgc:162730
tob1b	1.77e-12	0.409091	0.556	0.409	3.03e-08	0	tob1b
fosab	1.89e-12	0.429892	0.487	0.353	3.23e-08	0	fosab
g6pca.2	4.29e-12	0.288826	0.825	0.71	7.35e-08	0	g6pca.2
pla2g12b	4.39e-12	0.343701	0.723	0.618	7.51e-08	0	pla2g12b
agxta	1.85e-11	0.29768	0.84	0.735	3.16e-07	0	agxta
bzw1b	1.93e-11	0.434454	0.378	0.25	3.3e-07	0	bzw1b
slc25a48	2.38e-11	0.406737	0.428	0.297	4.07e-07	0	slc25a48
junba	5.1e-11	0.405214	0.263	0.154	8.73e-07	0	junba
gnmt	6.2e-11	0.338813	0.671	0.531	1.06e-06	0	gnmt
tob1a	9.52e-11	0.368701	0.334	0.209	1.63e-06	0	tob1a
gabarapl2	1.86e-10	0.400019	0.279	0.171	3.18e-06	0	gabarapl2
vmo1b	1.52e-09	0.394358	0.456	0.333	2.6e-05	0	vmo1b
dap1b	1.8e-09	0.329168	0.537	0.401	3.08e-05	0	dap1b
si:ch73-86n18.1	2.89e-09	0.38536	0.336	0.226	4.95e-05	0	si:ch73-86n18.1
spink2.1	4.37e-09	0.361388	0.456	0.337	7.49e-05	0	spink2.1
krt92	1.44e-08	0.271063	0.487	0.36	0.000246329	0	krt92
cst3	1.73e-08	0.35758	0.34	0.238	0.000296426	0	cst3
pxmp2	2.91e-08	0.33037	0.267	0.172	0.000497533	0	pxmp2
gcat	1.17e-07	0.324259	0.299	0.203	0.00199649	0	gcat
selenop2	1.58e-07	0.310118	0.467	0.357	0.00270973	0	selenop2
asgrl2	1.81e-07	0.27155	0.524	0.403	0.00310809	0	asgrl2
zgc:162608	4.24e-07	0.303163	0.298	0.203	0.00725835	0	zgc:162608
lpl	5.42e-07	0.368473	0.356	0.265	0.00928535	0	lpl
cat	5.8e-07	0.253826	0.639	0.533	0.00993106	0	cat
g6pca.1	6.28e-07	0.301909	0.529	0.435	0.0107551	0	g6pca.1
cebpd	7.76e-07	0.289014	0.399	0.294	0.0132894	0	cebpd
eif4ebp3	3.83e-06	0.290122	0.362	0.272	0.0655794	0	eif4ebp3
krt8	1.18e-05	0.25281	0.32	0.237	0.202921	0	krt8
cyp2n13	1.29e-05	0.250524	0.572	0.485	0.22141	0	cyp2n13
cp	1.59e-05	0.264682	0.525	0.439	0.27272	0	cp
rsl24d1	2.6e-05	0.27429	0.252	0.178	0.444543	0	rsl24d1
insig1	2.95e-05	0.254103	0.265	0.191	0.504777	0	insig1
pnrc2	3.62e-05	0.26393	0.325	0.246	0.619987	0	pnrc2
rbp41	1.75e-36	0.347542	1	0.993	3e-32	1	rbp4
fetub1	1.1e-24	0.299655	1	0.998	1.89e-20	1	fetub
agxtb1	1.9e-21	0.311294	0.998	0.981	3.25e-17	1	agxtb
ucp11	2.49e-20	0.40183	0.943	0.807	4.26e-16	1	ucp1
tat1	2.72e-17	0.428274	0.735	0.54	4.66e-13	1	tat
upp21	1.05e-11	0.589732	0.452	0.33	1.79e-07	1	upp2
cyp24a11	2.82e-11	0.392477	0.735	0.61	4.83e-07	1	cyp24a1
ttr1	4.46e-10	0.312807	0.891	0.855	7.65e-06	1	ttr
cdab1	6.5e-06	0.318923	0.704	0.655	0.111345	1	cdab
igfbp1b1	8.11e-06	0.277175	0.578	0.496	0.138936	1	igfbp1b
hpda1	1.55e-05	0.304748	0.611	0.566	0.266165	1	hpda
cyp3a651	3.63e-05	0.348494	0.586	0.55	0.62172	1	cyp3a65
ldhbb1	0.000287005	0.335745	0.445	0.392	1	1	ldhbb
ahsg11	0.000590097	0.373637	0.414	0.365	1	1	ahsg1
faxdc21	0.00116682	0.27235	0.401	0.351	1	1	faxdc2
krt921	0.00221257	0.342622	0.422	0.388	1	1	krt92
asgrl21	0.00429521	0.307214	0.45	0.432	1	1	asgrl2
slc25a481	0.00561276	0.380237	0.359	0.327	1	1	slc25a48
dap1b1	0.0078419	0.297724	0.445	0.436	1	1	dap1b
zgc:123103	1.03e-99	0.876472	1	0.994	1.77e-95	2	zgc:123103
rbp2b	4.8e-44	0.42816	1	0.99	8.22e-40	2	rbp2b
si:ch211-270n8.1	1.52e-25	1.32077	0.313	0.14	2.6e-21	2	si:ch211-270n8.1
apoc1	1.05e-21	0.31228	0.998	0.994	1.79e-17	2	apoc1
lect2l	6.99e-19	0.779445	0.572	0.413	1.2e-14	2	lect2l
wu:fj16a03	3.5e-18	0.501793	0.893	0.817	6e-14	2	wu:fj16a03
gck	3.51e-16	0.79626	0.399	0.244	6.02e-12	2	gck
cox6b1	4.89e-16	0.496459	0.726	0.609	8.38e-12	2	cox6b1
atp5mc1	9.86e-16	0.430899	0.831	0.72	1.69e-11	2	atp5mc1
crp2	1.8e-14	0.491044	0.474	0.309	3.09e-10	2	crp2
serpina1l	6.72e-13	0.277134	0.985	0.971	1.15e-08	2	serpina1l
cox7c	7.87e-12	0.369676	0.856	0.808	1.35e-07	2	cox7c
afp4	2.53e-11	0.280058	0.981	0.979	4.34e-07	2	afp4
ppib	2.62e-11	0.470305	0.61	0.5	4.5e-07	2	ppib
mid1ip1b	4.24e-11	0.707576	0.301	0.187	7.26e-07	2	mid1ip1b
cox6c	3.51e-10	0.332424	0.812	0.742	6.01e-06	2	cox6c
atp5l	3.93e-10	0.298081	0.875	0.826	6.73e-06	2	atp5l
serpina7	1.17e-09	0.552438	0.541	0.448	2.01e-05	2	serpina7
cox7b	3.3e-08	0.257055	0.893	0.894	0.000565469	2	cox7b
oxct1b	4.27e-08	0.342929	0.664	0.588	0.0007316	2	oxct1b
si:dkey-16p21.8	8.91e-08	0.348727	0.643	0.555	0.00152645	2	si:dkey-16p21.8
rbp2a	9.99e-08	0.635726	0.386	0.295	0.00171054	2	rbp2a
g0s2	1.02e-07	0.511107	0.338	0.242	0.0017409	2	g0s2
atp5md	1.11e-07	0.349332	0.664	0.579	0.001896	2	atp5md
ssr4	1.87e-07	0.458869	0.457	0.374	0.00319937	2	ssr4
dad1	2.4e-07	0.4374	0.415	0.326	0.00411204	2	dad1
uqcrq	2.56e-07	0.414507	0.564	0.49	0.00438163	2	uqcrq
nupr1b	4.69e-07	0.300035	0.77	0.715	0.00803975	2	nupr1b
cox7a2a	1.39e-06	0.371321	0.614	0.56	0.0237537	2	cox7a2a
zgc:172253	2.64e-06	0.416142	0.301	0.214	0.0452139	2	zgc:172253
dbi	4.44e-06	0.350514	0.599	0.519	0.0759674	2	dbi
si:ch1073-325m22.2	4.77e-06	0.321848	0.704	0.675	0.0817348	2	si:ch1073-325m22.2
atp5mf	9.32e-06	0.294644	0.653	0.601	0.159626	2	atp5mf
atp5po	1.12e-05	0.331385	0.697	0.661	0.191765	2	atp5po
si:ch73-281k2.5	1.9e-05	0.260106	0.66	0.616	0.325637	2	si:ch73-281k2.5
ppdpfb	2.73e-05	0.381892	0.468	0.399	0.467111	2	ppdpfb
ndufb8	2.87e-05	0.324586	0.62	0.57	0.492311	2	ndufb8
cox5ab	3.23e-05	0.25716	0.668	0.62	0.553228	2	cox5ab
cfh	5.16e-05	0.459617	0.282	0.216	0.884227	2	cfh
lipf	8.38e-05	0.434793	0.263	0.196	1	2	lipf
EGFP	8.91e-05	0.417259	0.472	0.435	1	2	EGFP
tmem258	9.75e-05	0.399219	0.367	0.3	1	2	tmem258
fkbp2	0.000104539	0.44803	0.255	0.19	1	2	fkbp2
comtd1	0.000125585	0.28484	0.593	0.559	1	2	comtd1
atp5f1d	0.000245364	0.311859	0.589	0.545	1	2	atp5f1d
cyp4v8	0.000365897	0.317918	0.489	0.448	1	2	cyp4v8
zgc:193541	0.000396802	0.301211	0.566	0.54	1	2	zgc:193541
uqcr10	0.000495889	0.352226	0.424	0.375	1	2	uqcr10
myl7	0.00054809	0.497726	0.276	0.216	1	2	myl7
atp5pb	0.000561248	0.262761	0.655	0.639	1	2	atp5pb
rnasel3	0.0008477	0.384904	0.336	0.285	1	2	rnasel3
si:dkey-22f5.9	0.0017335	0.321841	0.313	0.26	1	2	si:dkey-22f5.9
ndufa1	0.00207809	0.282106	0.48	0.437	1	2	ndufa1
mpc2	0.00433609	0.271004	0.386	0.344	1	2	mpc2
uqcrc1	0.00489135	0.299945	0.353	0.307	1	2	uqcrc1
hsdl2	0.00574429	0.2516	0.319	0.273	1	2	hsdl2
fkbp1aa	0.00581189	0.282991	0.461	0.432	1	2	fkbp1aa
mgst3b	0.00667197	0.391255	0.255	0.217	1	2	mgst3b
ssr2	0.00691468	0.295829	0.397	0.362	1	2	ssr2
atp5mea	0.00887236	0.287485	0.328	0.286	1	2	atp5mea
tfa	1.17e-75	0.675038	1	0.997	2e-71	3	tfa
crp21	4.1e-25	1.31594	0.526	0.307	7.03e-21	3	crp2
pklr	8.14e-25	0.457189	0.998	0.976	1.39e-20	3	pklr
gatm	9.46e-19	0.60325	0.761	0.591	1.62e-14	3	gatm
NC-002333.4	3.79e-15	0.384276	1	0.998	6.49e-11	3	NC-002333.4
msmo1	3.84e-15	0.534828	0.308	0.147	6.58e-11	3	msmo1
elovl2	5.17e-15	0.662597	0.317	0.157	8.85e-11	3	elovl2
apobb.1	1.02e-12	0.820385	0.394	0.237	1.74e-08	3	apobb.1
cyp2ad2	3.57e-11	0.396838	0.822	0.743	6.11e-07	3	cyp2ad2
pgm1	6.01e-10	0.380381	0.777	0.675	1.03e-05	3	pgm1
si:ch73-141c7.11	9.52e-10	0.53034	0.526	0.378	1.63e-05	3	si:ch73-141c7.1
mid1ip1b1	1.19e-08	0.518362	0.308	0.19	0.000203468	3	mid1ip1b
c8g	1.26e-08	0.422662	0.655	0.538	0.000215282	3	c8g
zgc:1722531	2.55e-08	0.48094	0.333	0.212	0.000437514	3	zgc:172253
fads2	3.57e-08	0.579393	0.31	0.194	0.000611358	3	fads2
rnasel31	5.45e-08	0.46979	0.404	0.276	0.000933227	3	rnasel3
pck11	8.7e-08	0.396862	0.556	0.439	0.00149018	3	pck1
si:ch211-270n8.11	9.81e-08	0.582848	0.256	0.155	0.00167992	3	si:ch211-270n8.1
a2ml	1.14e-07	0.454325	0.491	0.369	0.00194601	3	a2ml
si:dkey-22f5.91	1.41e-07	0.472446	0.371	0.252	0.00241641	3	si:dkey-22f5.9
sord	1.52e-07	0.377676	0.559	0.43	0.00260551	3	sord
si:dkeyp-73d8.9	6.14e-07	0.416014	0.718	0.648	0.0105232	3	si:dkeyp-73d8.9
myl71	1.41e-06	0.499408	0.315	0.212	0.0241023	3	myl7
zgc:1626081	4.49e-06	0.442409	0.312	0.215	0.076914	3	zgc:162608
mt-atp6	5.47e-06	0.260937	0.986	0.977	0.0936429	3	mt-atp6
tob1b1	1.41e-05	0.297163	0.54	0.433	0.241047	3	tob1b
hsd3b7	1.77e-05	0.346366	0.251	0.165	0.302805	3	hsd3b7
rbp2a1	2.29e-05	0.397456	0.39	0.298	0.391515	3	rbp2a
oxct1b1	2.95e-05	0.308627	0.669	0.59	0.504591	3	oxct1b
fxyd1	4.03e-05	0.259949	0.575	0.47	0.690305	3	fxyd1
cfh1	5.04e-05	0.352392	0.3	0.215	0.863102	3	cfh
habp2	5.36e-05	0.307013	0.556	0.467	0.918275	3	habp2
bzw1b1	5.42e-05	0.363999	0.366	0.271	0.928697	3	bzw1b
ppdpfb1	5.58e-05	0.313261	0.498	0.397	0.955552	3	ppdpfb
g6pca.21	6.83e-05	0.25517	0.803	0.73	1	3	g6pca.2
mgst3b1	8.18e-05	0.337537	0.296	0.212	1	3	mgst3b
eif4ebp31	0.000139012	0.32846	0.371	0.284	1	3	eif4ebp3
si:ch73-281k2.51	0.00014235	0.250505	0.685	0.614	1	3	si:ch73-281k2.5
pdk2b1	0.000407365	0.314765	0.303	0.224	1	3	pdk2b
c8a	0.000417609	0.301973	0.35	0.265	1	3	c8a
si:dkey-105h12.2	0.000497472	0.311091	0.261	0.19	1	3	si:dkey-105h12.2
aldh2.2	0.000507729	0.320614	0.484	0.416	1	3	aldh2.2
akr7a3	0.000760446	0.250576	0.282	0.205	1	3	akr7a3
sgk11	0.000876264	0.32214	0.326	0.253	1	3	sgk1
insig11	0.00127134	0.316683	0.268	0.202	1	3	insig1
pabpc1a	0.00136631	0.274303	0.383	0.307	1	3	pabpc1a
cbln9	0.00142968	0.282297	0.329	0.252	1	3	cbln9
aldh9a1a.1	0.00170763	0.260355	0.521	0.439	1	3	aldh9a1a.1
dio1	0.00295053	0.258943	0.324	0.255	1	3	dio1
cyb5a	0.00358166	0.251212	0.462	0.4	1	3	cyb5a
ndufa10	0.00361942	0.268896	0.291	0.228	1	3	ndufa10
prelid3b1	0.00483425	0.263958	0.498	0.428	1	3	prelid3b
zgc:174904	0.00671121	0.267236	0.373	0.314	1	3	zgc:174904
lipf1	0.00830548	0.271635	0.254	0.2	1	3	lipf
hmgcs1	1.68e-125	1.94057	0.339	0.022	2.88e-121	4	hmgcs1
fdps	1.5e-83	1.61387	0.267	0.023	2.57e-79	4	fdps
h2az2b	5.06e-79	1.41904	0.303	0.035	8.66e-75	4	h2az2b
msmo11	1.06e-78	2.04937	0.514	0.128	1.82e-74	4	msmo1
cyb5r2	1.18e-75	1.33593	0.264	0.027	2.03e-71	4	cyb5r2
hmgn2	3e-63	1.52406	0.318	0.053	5.14e-59	4	hmgn2
atp5mc11	2.73e-58	1.03806	0.937	0.715	4.67e-54	4	atp5mc1
dbi1	2.03e-56	1.27974	0.85	0.494	3.47e-52	4	dbi
ostc	4.9e-41	1.04876	0.447	0.143	8.39e-37	4	ostc
tubb4b	3.89e-40	1.07542	0.261	0.055	6.66e-36	4	tubb4b
fabp2	2.58e-39	1.17451	0.685	0.367	4.42e-35	4	fabp2
banf1	1.67e-38	0.917358	0.255	0.053	2.86e-34	4	banf1
dad11	3.25e-36	1.00767	0.64	0.305	5.56e-32	4	dad1
hspe1	3.83e-35	0.860747	0.838	0.583	6.57e-31	4	hspe1
elovl21	6.41e-34	1.08368	0.414	0.151	1.1e-29	4	elovl2
cox7a2a1	6.82e-32	0.856338	0.817	0.539	1.17e-27	4	cox7a2a
si:ch73-281n10.2	1.02e-31	1.07945	0.297	0.087	1.74e-27	4	si:ch73-281n10.2
cox7b1	3.69e-31	0.590082	0.952	0.886	6.32e-27	4	cox7b
zgc:1231031	3.97e-31	0.514313	0.997	0.994	6.8e-27	4	zgc:123103
ost4	3.23e-30	0.846654	0.459	0.181	5.53e-26	4	ost4
calm3a	3.23e-30	1.03686	0.42	0.163	5.53e-26	4	calm3a
cycsb	5.11e-30	0.985463	0.366	0.126	8.76e-26	4	cycsb
txn	1.85e-29	0.974688	0.55	0.252	3.17e-25	4	txn
ptmab	2.32e-29	0.972237	0.703	0.399	3.97e-25	4	ptmab
gstp1	3.76e-29	0.786367	0.886	0.655	6.45e-25	4	gstp1
ssr41	4.89e-29	0.871971	0.664	0.354	8.37e-25	4	ssr4
atp5l1	5.84e-28	0.603618	0.943	0.822	1e-23	4	atp5l
cyp51	1.52e-27	0.899186	0.255	0.07	2.61e-23	4	cyp51
krtcap2	3.35e-27	0.850539	0.375	0.138	5.74e-23	4	krtcap2
atp5f1b	4.05e-27	0.585425	0.955	0.854	6.93e-23	4	atp5f1b
calr3a	2.54e-26	0.880628	0.252	0.073	4.35e-22	4	calr3a
atp5md1	3.07e-25	0.779431	0.79	0.57	5.26e-21	4	atp5md
atp5mf1	5.03e-25	0.719218	0.82	0.584	8.61e-21	4	atp5mf
rab5if	1.41e-24	0.77476	0.261	0.079	2.42e-20	4	rab5if
TXN	9.01e-24	0.786678	0.742	0.488	1.54e-19	4	TXN
gck1	9.88e-24	0.775667	0.514	0.241	1.69e-19	4	gck
ddost	3.83e-23	0.821759	0.303	0.108	6.55e-19	4	ddost
fkbp21	3.94e-23	0.794994	0.411	0.176	6.76e-19	4	fkbp2
myl72	5.04e-23	1.15073	0.435	0.201	8.64e-19	4	myl7
ssr3	7.75e-23	0.912755	0.42	0.192	1.33e-18	4	ssr3
uqcr101	1.22e-22	0.740094	0.631	0.353	2.09e-18	4	uqcr10
tmed10	1.74e-21	0.786514	0.3	0.11	2.99e-17	4	tmed10
cox6b11	1.97e-21	0.659883	0.832	0.604	3.38e-17	4	cox6b1
serpina1l1	2.34e-21	0.429162	0.979	0.973	4.01e-17	4	serpina1l
mcfd2	4.7e-21	0.794139	0.333	0.133	8.05e-17	4	mcfd2
tmem2581	8e-21	0.778537	0.538	0.284	1.37e-16	4	tmem258
sec61b	8.97e-21	0.797708	0.559	0.309	1.54e-16	4	sec61b
ndufab1b	1.08e-20	0.799834	0.495	0.25	1.85e-16	4	ndufab1b
uqcrfs1	1.11e-20	0.717501	0.682	0.414	1.9e-16	4	uqcrfs1
zgc:1935411	4.54e-20	0.661257	0.775	0.516	7.78e-16	4	zgc:193541
ndufa12	9.95e-20	0.671353	0.58	0.322	1.7e-15	4	ndufa12
cox7c1	2.08e-19	0.472899	0.916	0.804	3.57e-15	4	cox7c
h3f3b.1	3.05e-19	0.948253	0.333	0.144	5.22e-15	4	h3f3b.1
dynll1	3.7e-19	0.791088	0.282	0.107	6.34e-15	4	dynll1
rbp2b1	4.6e-19	0.312212	0.997	0.991	7.87e-15	4	rbp2b
ssr21	4.63e-19	0.784273	0.58	0.342	7.93e-15	4	ssr2
eci1	4.72e-19	0.752116	0.378	0.17	8.09e-15	4	eci1
atp5f1c	2.52e-18	0.564599	0.865	0.705	4.31e-14	4	atp5f1c
pomp	3.26e-18	0.712852	0.279	0.108	5.58e-14	4	pomp
atp5po1	1.01e-17	0.55665	0.811	0.649	1.74e-13	4	atp5po
cox4i1	1.27e-17	0.61932	0.772	0.556	2.17e-13	4	cox4i1
tfa1	2.09e-17	0.296413	1	0.997	3.57e-13	4	tfa
ndufab1a	3.07e-17	0.726859	0.468	0.247	5.26e-13	4	ndufab1a
atp5mc3a	4.64e-17	0.698194	0.712	0.495	7.94e-13	4	atp5mc3a
atp5pd	4.85e-17	0.524844	0.841	0.681	8.31e-13	4	atp5pd
fxyd11	5.87e-17	0.620468	0.694	0.459	1e-12	4	fxyd1
cyc1	1.09e-16	0.706891	0.369	0.172	1.86e-12	4	cyc1
hadh	2.33e-16	0.74923	0.438	0.233	3.99e-12	4	hadh
ndufa8	2.49e-16	0.724197	0.366	0.174	4.26e-12	4	ndufa8
atp5f1d1	5.26e-16	0.616433	0.733	0.53	9.01e-12	4	atp5f1d
ppiaa	1.32e-15	0.528357	0.811	0.631	2.26e-11	4	ppiaa
atp5meb	2.12e-15	0.621505	0.73	0.514	3.63e-11	4	atp5meb
ppib1	2.45e-15	0.667335	0.7	0.496	4.2e-11	4	ppib
ndufb2	4.2e-15	0.62638	0.583	0.36	7.2e-11	4	ndufb2
chchd10	1.35e-14	0.650102	0.462	0.255	2.3e-10	4	chchd10
ndufb6	1.37e-14	0.657825	0.396	0.199	2.35e-10	4	ndufb6
cfl1	1.53e-14	0.652136	0.336	0.162	2.63e-10	4	cfl1
atp5pb1	1.81e-14	0.533201	0.817	0.62	3.1e-10	4	atp5pb
serp1	3.51e-14	0.608711	0.312	0.143	6.01e-10	4	serp1
cox6a1	4.99e-14	0.494325	0.838	0.698	8.55e-10	4	cox6a1
ndufs4	5.25e-14	0.61948	0.441	0.237	8.99e-10	4	ndufs4
hadhb	6.65e-14	0.608488	0.345	0.167	1.14e-09	4	hadhb
uqcrq1	1.14e-13	0.522057	0.703	0.479	1.96e-09	4	uqcrq
sem1	1.54e-13	0.63761	0.333	0.164	2.65e-09	4	sem1
mid1ip1b2	1.66e-13	0.606645	0.363	0.187	2.85e-09	4	mid1ip1b
dap	3.11e-13	0.600729	0.492	0.29	5.32e-09	4	dap
ndufb3	5.81e-13	0.574159	0.574	0.353	9.94e-09	4	ndufb3
DHRS11	1.13e-12	0.578349	0.489	0.296	1.94e-08	4	DHRS11
tma7	1.84e-12	0.6617	0.363	0.196	3.15e-08	4	tma7
ndufc2	2.01e-12	0.614965	0.511	0.307	3.45e-08	4	ndufc2
cnbpa	3.11e-12	0.592553	0.384	0.21	5.33e-08	4	cnbpa
dcxr	4.28e-12	0.584759	0.285	0.135	7.33e-08	4	dcxr
pbld	5.17e-12	0.560852	0.297	0.144	8.85e-08	4	pbld
atp5f1e	5.75e-12	0.412373	0.925	0.803	9.85e-08	4	atp5f1e
atp5pf	6.34e-12	0.420803	0.895	0.79	1.09e-07	4	atp5pf
prdx3	6.42e-12	0.531622	0.459	0.267	1.1e-07	4	prdx3
psmb7	8.37e-12	0.554476	0.273	0.127	1.43e-07	4	psmb7
urad	9.71e-12	0.605127	0.447	0.263	1.66e-07	4	urad
prdx4	9.81e-12	0.566192	0.378	0.201	1.68e-07	4	prdx4
crp22	1.52e-11	0.972317	0.486	0.319	2.61e-07	4	crp2
fdx1	2.06e-11	0.524933	0.538	0.345	3.53e-07	4	fdx1
hint1	3.72e-11	0.490485	0.453	0.264	6.38e-07	4	hint1
chchd2	7.65e-11	0.595756	0.348	0.193	1.31e-06	4	chchd2
slc51a	8.7e-11	0.557373	0.408	0.238	1.49e-06	4	slc51a
cox5ab1	8.85e-11	0.432866	0.793	0.608	1.52e-06	4	cox5ab
ptmaa	9.67e-11	0.467301	0.291	0.145	1.66e-06	4	ptmaa
mdh2	1.09e-10	0.555172	0.393	0.227	1.86e-06	4	mdh2
mt-atp61	1.12e-10	0.287871	0.988	0.978	1.92e-06	4	mt-atp6
atp5mea1	1.27e-10	0.503027	0.456	0.274	2.17e-06	4	atp5mea
shbg	1.5e-10	0.470243	0.727	0.56	2.56e-06	4	shbg
cope	3.3e-10	0.522157	0.282	0.144	5.66e-06	4	cope
ndufa11	3.5e-10	0.483033	0.483	0.296	6e-06	4	ndufa11
rpe	4.11e-10	0.535756	0.303	0.161	7.04e-06	4	rpe
mgst3b2	8.72e-10	0.499023	0.366	0.206	1.49e-05	4	mgst3b
sult1st6	1.15e-09	0.577044	0.339	0.189	1.97e-05	4	sult1st6
atp5fa1	1.32e-09	0.499822	0.613	0.417	2.27e-05	4	atp5fa1
glod5	1.57e-09	0.427413	0.559	0.364	2.69e-05	4	glod5
si:ch1073-325m22.21	2.36e-09	0.381927	0.796	0.666	4.05e-05	4	si:ch1073-325m22.2
uqcrh	3.08e-09	0.486413	0.556	0.386	5.28e-05	4	uqcrh
ndufa13	3.14e-09	0.456094	0.601	0.425	5.37e-05	4	ndufa1
mt-nd1	3.56e-09	0.399546	0.778	0.615	6.09e-05	4	mt-nd1
ndufa101	3.57e-09	0.477922	0.372	0.22	6.11e-05	4	ndufa10
ppiab	5.05e-09	0.423024	0.751	0.591	8.64e-05	4	ppiab
si:ch211-235e9.6	9.09e-09	0.518673	0.33	0.189	0.000155671	4	si:ch211-235e9.6
ndufb10	1.3e-08	0.441037	0.492	0.323	0.000223186	4	ndufb10
sdhdb	1.68e-08	0.467532	0.342	0.199	0.00028688	4	sdhdb
akr1a1a	1.68e-08	0.4556	0.297	0.162	0.000287751	4	akr1a1a
acaa2	1.76e-08	0.364738	0.793	0.643	0.000300571	4	acaa2
atp5mc3b	1.88e-08	0.272159	0.967	0.923	0.000321705	4	atp5mc3b
serpinf2b	2.09e-08	0.408363	0.748	0.605	0.000358025	4	serpinf2b
ndufs3	2.64e-08	0.495821	0.33	0.19	0.000452428	4	ndufs3
eif2s2	3.65e-08	0.426804	0.321	0.186	0.000625825	4	eif2s2
afp41	5.35e-08	0.292244	0.982	0.979	0.000915415	4	afp4
msrb2	5.75e-08	0.489838	0.339	0.204	0.000984403	4	msrb2
si:ch211-288g17.4	7.22e-08	0.342055	0.258	0.136	0.00123706	4	si:ch211-288g17.4
fahd1	8.3e-08	0.38793	0.282	0.155	0.00142073	4	fahd1
ndufa9a	8.31e-08	0.409417	0.27	0.148	0.00142294	4	ndufa9a
ran	1.1e-07	0.401349	0.393	0.243	0.00187957	4	ran
rps27.2	1.11e-07	0.363438	0.571	0.392	0.00190439	4	rps27.2
ndufb7	1.16e-07	0.435307	0.423	0.27	0.00198592	4	ndufb7
si:dkey-16p21.81	1.92e-07	0.393477	0.67	0.558	0.00329529	4	si:dkey-16p21.8
ndufb81	2.27e-07	0.365386	0.706	0.563	0.00388578	4	ndufb8
cox6c1	2.48e-07	0.28451	0.844	0.743	0.00424376	4	cox6c
skp1	4.05e-07	0.362862	0.264	0.148	0.00693768	4	skp1
ech1	4.47e-07	0.421497	0.366	0.232	0.00765133	4	ech1
crp3	4.89e-07	0.608717	0.414	0.283	0.00837478	4	crp3
COX5B	5.26e-07	0.303235	0.865	0.812	0.00901175	4	COX5B
COX7A2	5.72e-07	0.37596	0.465	0.314	0.00980388	4	COX7A2
uqcrc11	7.17e-07	0.460994	0.438	0.299	0.0122822	4	uqcrc1
cox6b2	8e-07	0.360703	0.796	0.687	0.0136962	4	cox6b2
esd	8.01e-07	0.398931	0.252	0.142	0.0137136	4	esd
sdhc	1.39e-06	0.401558	0.285	0.17	0.0238277	4	sdhc
pgrmc1	2.28e-06	0.399455	0.577	0.447	0.0390515	4	pgrmc1
ugt2a4	2.82e-06	0.290107	0.3	0.179	0.0482734	4	ugt2a4
upb1	3.31e-06	0.345332	0.502	0.341	0.0567368	4	upb1
etfa	3.34e-06	0.430817	0.303	0.188	0.0572579	4	etfa
ndufs7	3.71e-06	0.316658	0.405	0.259	0.0634588	4	ndufs7
gcshb	3.8e-06	0.316297	0.396	0.259	0.0651449	4	gcshb
ttc36	4.49e-06	0.318525	0.76	0.615	0.0768236	4	ttc36
ndufv2	4.67e-06	0.344215	0.333	0.206	0.0799514	4	ndufv2
EGFP1	4.8e-06	0.374638	0.559	0.427	0.0822429	4	EGFP
allc	4.93e-06	0.3805	0.3	0.185	0.0845146	4	allc
gstk1	5.26e-06	0.315372	0.429	0.285	0.0900751	4	gstk1
eif1axb	6.56e-06	0.406688	0.291	0.187	0.112388	4	eif1axb
cyp2ad21	9.11e-06	0.29959	0.823	0.745	0.155973	4	cyp2ad2
ebi3	1.04e-05	0.305731	0.315	0.197	0.178357	4	ebi3
mif	1.13e-05	0.263126	0.351	0.222	0.192944	4	mif
slc25a20	1.29e-05	0.340175	0.432	0.303	0.220529	4	slc25a20
sord1	1.54e-05	0.298687	0.58	0.432	0.262949	4	sord
NDUFB1	1.67e-05	0.332749	0.273	0.17	0.28685	4	NDUFB1
ndufb9	1.84e-05	0.266192	0.628	0.489	0.315397	4	ndufb9
si:dkeyp-73d8.91	1.97e-05	0.292425	0.748	0.647	0.337257	4	si:dkeyp-73d8.9
si:dkey-33i11.9	2.41e-05	0.29806	0.252	0.155	0.411993	4	si:dkey-33i11.9
uba52	2.43e-05	0.323982	0.706	0.558	0.415746	4	uba52
glrx	2.49e-05	0.40022	0.333	0.225	0.427084	4	glrx
fads21	2.61e-05	0.323907	0.306	0.199	0.446212	4	fads2
rps23	2.61e-05	0.263046	0.844	0.746	0.447249	4	rps23
rpl5b	2.62e-05	0.312251	0.553	0.414	0.448053	4	rpl5b
mpc21	2.81e-05	0.29897	0.474	0.336	0.480679	4	mpc2
aldh7a1	2.93e-05	0.333326	0.492	0.364	0.501477	4	aldh7a1
mgst3a	3.49e-05	0.360464	0.276	0.173	0.5979	4	mgst3a
dhdhl	4.13e-05	0.308989	0.444	0.313	0.708105	4	dhdhl
gatm1	4.14e-05	0.288656	0.721	0.602	0.708177	4	gatm
pygl	4.44e-05	0.332157	0.517	0.39	0.76085	4	pygl
h3f3d	5.2e-05	0.358986	0.324	0.217	0.889704	4	h3f3d
slc25a3b	6.7e-05	0.289736	0.727	0.609	1	4	slc25a3b
srd5a2a	7.16e-05	0.356124	0.372	0.262	1	4	srd5a2a
ppdpfb2	7.29e-05	0.340199	0.526	0.397	1	4	ppdpfb
cfh2	7.35e-05	0.331837	0.324	0.215	1	4	cfh
acaa1	8.08e-05	0.363276	0.315	0.216	1	4	acaa1
cox5aa	9.99e-05	0.275542	0.616	0.472	1	4	cox5aa
faub	0.000106401	0.302223	0.294	0.192	1	4	faub
ndufs6	0.000113681	0.270036	0.285	0.184	1	4	ndufs6
oaz1a	0.000114126	0.306067	0.453	0.324	1	4	oaz1a
prdx6	0.000123927	0.286392	0.532	0.407	1	4	prdx6
ndufa2	0.000255323	0.389485	0.291	0.203	1	4	ndufa2
npm1a	0.000334761	0.313138	0.282	0.192	1	4	npm1a
si:dkey-22f5.92	0.000335867	0.323567	0.36	0.257	1	4	si:dkey-22f5.9
akr7a31	0.00035754	0.278342	0.297	0.206	1	4	akr7a3
aqp12	0.00052084	0.271029	0.396	0.297	1	4	aqp12
gstr	0.000694841	0.260425	0.649	0.566	1	4	gstr
hmgn7	0.00102323	0.254791	0.294	0.206	1	4	hmgn7
adka	0.00117805	0.257028	0.258	0.177	1	4	adka
sod2	0.00126852	0.291753	0.351	0.261	1	4	sod2
idh1	0.0024978	0.29399	0.327	0.244	1	4	idh1
gck2	2.35e-47	1.43972	0.625	0.236	4.02e-43	5	gck
jdp2b	1.19e-45	1.44963	0.39	0.099	2.04e-41	5	jdp2b
pklr1	1.2e-30	0.561711	1	0.977	2.06e-26	5	pklr
hamp1	1.81e-30	1.06819	0.835	0.571	3.1e-26	5	hamp
myl73	3.28e-27	0.998083	0.493	0.201	5.63e-23	5	myl7
fosab1	8.31e-22	0.828896	0.647	0.364	1.42e-17	5	fosab
zgc:1627301	9.58e-21	0.886585	0.603	0.34	1.64e-16	5	zgc:162730
junba1	1.66e-20	0.971717	0.39	0.163	2.83e-16	5	junba
ier2a	5.44e-20	0.856538	0.371	0.151	9.31e-16	5	ier2a
actb1	9.99e-16	0.66454	0.393	0.183	1.71e-11	5	actb1
ppdpfb3	3.11e-15	0.660719	0.636	0.389	5.32e-11	5	ppdpfb
fthl271	1.68e-14	0.549893	0.871	0.686	2.87e-10	5	fthl27
ubb	2.64e-14	0.810376	0.585	0.388	4.53e-10	5	ubb
UBB	1.39e-13	0.780393	0.415	0.213	2.38e-09	5	UBB
gadd45ba1	2.3e-12	0.637705	0.401	0.209	3.95e-08	5	gadd45ba
igfbp1a1	1.25e-11	0.426169	0.945	0.807	2.14e-07	5	igfbp1a
gpx4a	6.73e-11	0.288036	1	0.984	1.15e-06	5	gpx4a
ccl39.2	2.44e-09	0.52598	0.276	0.136	4.18e-05	5	ccl39.2
hmox1a	1.59e-08	0.816867	0.257	0.134	0.000271865	5	hmox1a
serpine1	1.11e-07	0.521621	0.276	0.149	0.00189647	5	serpine1
si:ch73-141c7.12	1.51e-07	0.431065	0.57	0.382	0.00258186	5	si:ch73-141c7.1
diabloa1	2.94e-07	0.312228	0.926	0.803	0.00503598	5	diabloa
cebpd1	1.85e-06	0.438029	0.449	0.31	0.0317107	5	cebpd
pgm11	2.13e-06	0.342084	0.801	0.678	0.0365263	5	pgm1
histh1l	2.23e-06	0.34327	0.555	0.383	0.0381916	5	histh1l
arl5c	2.9e-05	0.368453	0.309	0.193	0.495848	5	arl5c
cebpb	5.11e-05	0.271601	0.371	0.241	0.875017	5	cebpb
selenow1	6.93e-05	0.318997	0.257	0.158	1	5	selenow1
crp31	0.000125479	0.311022	0.408	0.287	1	5	crp3
dio11	0.000133437	0.325892	0.368	0.255	1	5	dio1
pnrc21	0.000266738	0.329991	0.364	0.257	1	5	pnrc2
EGFP2	0.000287821	0.285433	0.555	0.43	1	5	EGFP
ndufb31	0.000473607	0.312871	0.482	0.366	1	5	ndufb3
eif4ebp1	0.000484175	0.280915	0.25	0.162	1	5	eif4ebp1
cox6b12	0.000774332	0.257428	0.721	0.62	1	5	cox6b1
gpx4b	0.00105324	0.25204	0.592	0.457	1	5	gpx4b
eif4ebp32	0.00174476	0.30373	0.39	0.287	1	5	eif4ebp3
hbbe2	3.39e-230	3.84026	0.774	0.03	5.8e-226	6	hbbe2
hbbe1.2	4.96e-171	4.77322	0.978	0.093	8.5e-167	6	hbbe1.2
hbae1.1	8.85e-136	5.35656	0.978	0.134	1.52e-131	6	hbae1.1
cahz	1.28e-123	1.99994	0.323	0.007	2.19e-119	6	cahz
hbbe1.1	2.89e-112	5.37376	0.925	0.141	4.95e-108	6	hbbe1.1
hbae3	1.01e-90	5.33585	0.968	0.242	1.74e-86	6	hbae3
hbae1.3	2.15e-90	5.55717	0.989	0.254	3.69e-86	6	hbae1.3
hbbe1.3	6.24e-89	5.50176	0.978	0.253	1.07e-84	6	hbbe1.3
fth1a	3.07e-25	1.64998	0.774	0.388	5.26e-21	6	fth1a
tspo	3.82e-09	0.780558	0.323	0.114	6.55e-05	6	tspo
mibp2	3.33e-06	0.739803	0.688	0.499	0.0569783	6	mibp2
blvrb	4.53e-05	0.745554	0.312	0.161	0.775531	6	blvrb
ost41	0.00258293	0.477542	0.333	0.208	1	6	ost4
pnrc22	0.00300263	0.366223	0.419	0.262	1	6	pnrc2
rbx1	0.00330284	0.500834	0.258	0.148	1	6	rbx1
CR383676.21	0.00599142	0.31854	0.892	0.769	1	6	CR383676.2
vdac2	0.00626974	0.341933	0.409	0.271	1	6	vdac2
epcam	1.21e-128	2.71362	0.295	0.003	2.06e-124	7	epcam
si:dkey-96g2.1	1.36e-120	3.53002	0.311	0.004	2.33e-116	7	si:dkey-96g2.1
icn	4.22e-99	4.33074	0.443	0.017	7.23e-95	7	icn
pfn1	6.51e-90	4.5706	0.525	0.029	1.11e-85	7	pfn1
tmsb4x	4.59e-86	5.14592	0.902	0.122	7.86e-82	7	tmsb4x
aqp8a.1	4.86e-76	2.30938	0.328	0.012	8.33e-72	7	aqp8a.1
cd9b	8.29e-73	2.3494	0.328	0.012	1.42e-68	7	cd9b
cd63	1.57e-71	2.48579	0.311	0.011	2.69e-67	7	cd63
ponzr1	2.95e-61	2.53037	0.262	0.009	5.06e-57	7	ponzr1
CR318588.4	8.67e-53	3.71666	0.426	0.035	1.48e-48	7	CR318588.4
crip1	3.94e-35	2.27301	0.279	0.022	6.74e-31	7	crip1
tubb4b1	3.7e-22	1.90481	0.393	0.071	6.34e-18	7	tubb4b
actb11	7.35e-19	2.7048	0.59	0.194	1.26e-14	7	actb1
actb2	6.73e-17	2.34115	0.803	0.525	1.15e-12	7	actb2
CR383676.22	1.69e-14	1.72269	0.951	0.769	2.9e-10	7	CR383676.2
jun	2.49e-14	1.98853	0.344	0.084	4.26e-10	7	jun
atf4b	1.04e-12	1.58805	0.279	0.059	1.78e-08	7	atf4b
rplp2	8.29e-12	0.856474	0.918	0.859	1.42e-07	7	rplp2
tm4sf4	1.59e-11	1.85553	0.262	0.058	2.72e-07	7	tm4sf4
mcl1a1	5.35e-11	1.3529	0.738	0.432	9.17e-07	7	mcl1a
hmgn21	1.27e-10	2.24177	0.295	0.077	2.17e-06	7	hmgn2
zgc:153867	2.36e-10	1.23976	0.377	0.117	4.04e-06	7	zgc:153867
h1-10	4.94e-10	1.24753	0.344	0.102	8.45e-06	7	h1-10
fthl272	1.73e-09	1.38823	0.918	0.698	2.95e-05	7	fthl27
ptmaa1	1.27e-08	1.84453	0.393	0.157	0.000217643	7	ptmaa
gadd45ba2	3.27e-08	0.966719	0.508	0.221	0.00056081	7	gadd45ba
arpc3	4.15e-08	1.2647	0.262	0.076	0.000710281	7	arpc3
jdp2b1	5.45e-08	1.50984	0.344	0.121	0.00093379	7	jdp2b
fosab2	4.22e-07	1.61863	0.607	0.384	0.00722228	7	fosab
ier2a1	1.69e-06	1.94225	0.361	0.167	0.0290262	7	ier2a
junba2	2.66e-06	1.71287	0.377	0.179	0.045475	7	junba
rpl36	4.68e-06	0.445352	1	0.979	0.0801175	7	rpl36
hspa8	5.54e-06	0.703321	0.934	0.876	0.0949062	7	hspa8
rps2	6.85e-06	0.412697	1	0.985	0.117262	7	rps2
eif3f	9.79e-06	1.02719	0.59	0.376	0.167735	7	eif3f
si:ch73-234b20.5	1.25e-05	0.866977	0.393	0.186	0.214534	7	si:ch73-234b20.5
rps21	1.36e-05	0.564917	0.934	0.901	0.233078	7	rps21
cirbpb	1.51e-05	1.08565	0.361	0.169	0.259162	7	cirbpb
krt81	2.18e-05	1.32312	0.459	0.255	0.374022	7	krt8
eef1a1l1	2.3e-05	0.596244	0.951	0.973	0.394741	7	eef1a1l1
anxa4	8.44e-05	2.47041	0.525	0.398	1	7	anxa4
rps28	8.51e-05	0.436914	0.951	0.965	1	7	rps28
rplp1	8.6e-05	0.482511	1	0.993	1	7	rplp1
cebpb1	8.7e-05	1.66813	0.426	0.249	1	7	cebpb
h3f3b.11	8.81e-05	1.22598	0.328	0.162	1	7	h3f3b.1
si:ch211-196l7.4	0.000115721	1.05617	0.311	0.148	1	7	si:ch211-196l7.4
rpsa	0.000125089	0.425438	0.984	0.98	1	7	rpsa
ubb1	0.000181698	0.894076	0.574	0.402	1	7	ubb
rpl7	0.000212143	0.34615	0.984	0.993	1	7	rpl7
rpl7a	0.000220148	0.454648	1	0.98	1	7	rpl7a
rpl37	0.000233325	0.419345	1	0.99	1	7	rpl37
rpl10	0.000248737	0.486359	0.902	0.816	1	7	rpl10
rpl18	0.000280593	0.47121	0.869	0.882	1	7	rpl18
cycsb1	0.000301468	0.96848	0.311	0.149	1	7	cycsb
cfl11	0.00041559	1.34148	0.328	0.178	1	7	cfl1
rpl19	0.000465676	0.321826	0.984	0.985	1	7	rpl19
ppiab1	0.00059667	0.664991	0.705	0.606	1	7	ppiab
rpl18a	0.000607922	0.339933	0.951	0.978	1	7	rpl18a
nsa2	0.000649351	0.943006	0.623	0.525	1	7	nsa2
rpl3	0.000719275	0.426472	0.984	0.949	1	7	rpl3
serbp1a	0.000793012	0.800178	0.426	0.267	1	7	serbp1a
rpl6	0.00106115	0.69956	0.836	0.752	1	7	rpl6
rps9	0.00137537	0.459786	0.902	0.887	1	7	rps9
serf2	0.00143656	0.715515	0.492	0.31	1	7	serf2
selenow11	0.00174344	1.44247	0.295	0.164	1	7	selenow1
rps12	0.00186919	0.299742	0.951	0.93	1	7	rps12
rpl29	0.0021384	0.321773	0.967	0.956	1	7	rpl29
ppiaa1	0.00227846	0.542366	0.754	0.648	1	7	ppiaa
rps19	0.00228873	0.33603	0.984	0.98	1	7	rps19
pnrc23	0.00244892	0.951216	0.393	0.264	1	7	pnrc2
eif1	0.00266988	0.824115	0.459	0.333	1	7	eif1
rps29	0.00267589	0.390211	0.918	0.956	1	7	rps29
krt18a.11	0.00347518	1.15919	0.574	0.496	1	7	krt18a.1
zgc:1627302	0.0042868	1.2099	0.475	0.362	1	7	zgc:162730
ucp2	0.00433999	0.924684	0.262	0.142	1	7	ucp2
rps16	0.00532311	0.393061	0.934	0.879	1	7	rps16
rpl15	0.00535061	0.352397	0.885	0.902	1	7	rpl15
hsp90ab1	0.00568325	0.651627	0.639	0.556	1	7	hsp90ab1
rps5	0.00596504	0.42557	0.984	0.934	1	7	rps5
RPL37A	0.00672032	0.455447	0.951	0.963	1	7	RPL37A
naca	0.00672721	0.662957	0.672	0.701	1	7	naca
h3f3d1	0.00694984	1.00323	0.344	0.227	1	7	h3f3d
rpl11	0.00765835	0.269238	0.885	0.947	1	7	rpl11
sat1a.21	0.00768681	0.687304	0.475	0.333	1	7	sat1a.2
rpl21	0.00892875	0.506253	0.672	0.649	1	7	rpl21
eif5a	0.00987394	0.513349	0.656	0.561	1	7	eif5a
