# Supplementary material for: Unraveling Differential Transcriptomes and Cell Types in Zebrafish Larvae Intestine and Liver
Source: Cells. 2022 Oct 19;11(20):3290. doi: 10.3390/cells11203290 (PMC9600436; doi:10.3390/cells11203290)
Supplement: Supplementary file 1 [file cells-11-03290-s001.zip › Gao et al 2022 Cells Table S3.xlsx]

## Sheet: Table S3
Table S3 List of the 2110 intestine-enriched genes.
Gene ID	baseMean	log2FoldChange	lfcSE	stat	pvalue	padj	LIVER1	LIVER2	LIVER3	GUT1	GUT2	GUT3	external_gene_name	description
ENSDARG00000003902	185887	9.97292	0.287641	34.6714	2.13e-263	4.51e-259	464.913	269.382	375.94	368360	432302	313553	ctsl.1	cathepsin L.1 [Source:ZFIN;Acc:ZDB-GENE-040718-61]
ENSDARG00000103639	32521.6	10.9188	0.324117	33.688	8.67e-249	9.21e-245	17.6549	44.8971	36.4347	67334.9	61886.9	65808.6	si:dkey-36i7.3	si:dkey-36i7.3 [Source:ZFIN;Acc:ZDB-GENE-131127-316]
ENSDARG00000102442	13049.9	8.24233	0.246416	33.4488	2.68e-245	1.9e-241	96.5135	74.2842	87.7745	24183.8	26586.3	27270.6	folr	folate receptor [Source:ZFIN;Acc:ZDB-GENE-070615-23]
ENSDARG00000016598	35970.8	7.86764	0.241394	32.5925	5.24e-233	2.78e-229	289.541	347.748	282.369	71215.8	62809.9	80879.7	ckmt1	creatine kinase, mitochondrial 1 [Source:ZFIN;Acc:ZDB-GENE-030131-611]
ENSDARG00000079166	21210.9	7.41287	0.23594	31.4184	1.13e-216	3.01e-213	256.585	221.22	264.98	43048.5	37237	46236.8	ace	angiotensin I converting enzyme (peptidyl-dipeptidase A) 1 [Source:ZFIN;Acc:ZDB-GENE-030131-1826]
ENSDARG00000071592	17176	10.6085	0.338299	31.3585	7.44e-216	1.76e-212	28.2479	24.4893	14.0771	35043	27444.5	40501.6	aqp8a.2	aquaporin 8a, tandem duplicate 2 [Source:ZFIN;Acc:ZDB-GENE-070112-1802]
ENSDARG00000070057	20586.8	8.16343	0.265562	30.7402	1.65e-207	3.51e-204	177.726	133.059	120.069	46891.5	36957.6	39240.9	si:dkey-69o16.5	si:dkey-69o16.5 [Source:ZFIN;Acc:ZDB-GENE-081104-432]
ENSDARG00000040466	25409.3	9.39108	0.307788	30.5115	1.83e-204	3.54e-201	60.0267	108.569	57.1363	51567.7	47930	52732.1	vil1	villin 1 [Source:ZFIN;Acc:ZDB-GENE-040426-799]
ENSDARG00000095633	22675.9	10.7186	0.354854	30.2058	1.99e-200	3.25e-197	20.0089	40.8155	19.0454	36176.5	45770.2	54029	si:ch211-133l5.7	si:ch211-133l5.7 [Source:ZFIN;Acc:ZDB-GENE-081104-117]
ENSDARG00000090185	44862.8	8.38338	0.280341	29.9042	1.74e-196	2.63e-193	263.647	345.299	194.595	89467	82951.3	95955.1	si:dkeyp-73b11.8	si:dkeyp-73b11.8 [Source:ZFIN;Acc:ZDB-GENE-131120-176]
ENSDARG00000103019	22013.2	10.4111	0.356492	29.2042	1.72e-187	2.28e-184	21.1859	50.6112	24.0138	47746.9	48295.4	35940.9	gstp2	glutathione S-transferase pi 2 [Source:ZFIN;Acc:ZDB-GENE-050601-1]
ENSDARG00000058206	7626.87	7.80575	0.267604	29.1691	4.79e-187	5.65e-184	51.7877	73.4679	77.0097	16330.7	15409.4	13818.8	si:ch211-153b23.5	si:ch211-153b23.5 [Source:ZFIN;Acc:ZDB-GENE-030131-9744]
ENSDARG00000075931	20927.4	9.066	0.314379	28.8378	7.2e-183	7.64e-180	61.2037	97.1409	74.5256	42808.3	30237.8	52285.2	acsl5	acyl-CoA synthetase long chain family member 5 [Source:ZFIN;Acc:ZDB-GENE-040912-169]
ENSDARG00000055416	10990.5	6.97151	0.243476	28.6332	2.59e-180	2.62e-177	203.62	160.813	158.16	21451.3	20118	23851.4	serpinb1	serpin peptidase inhibitor, clade B (ovalbumin), member 1 [Source:ZFIN;Acc:ZDB-GENE-040718-400]
ENSDARG00000016081	11552.6	8.69377	0.305238	28.482	1.96e-178	1.77e-175	58.8497	65.3048	43.0592	21157.5	18791.7	29198.9	cldn15la	claudin 15-like a [Source:ZFIN;Acc:ZDB-GENE-010328-12]
ENSDARG00000058462	43669.1	9.13672	0.32544	28.075	1.98e-173	1.68e-170	116.522	227.75	119.241	89027.3	73775.6	98748.1	zgc:158846	zgc:158846 [Source:ZFIN;Acc:ZDB-GENE-070209-50]
ENSDARG00000079647	7066.01	8.72401	0.313947	27.7881	6.04e-170	4.93e-167	22.3629	44.0807	32.2944	13183.4	12689.8	16424.1	muc13b	mucin 13b, cell surface associated [Source:ZFIN;Acc:ZDB-GENE-080220-61]
ENSDARG00000041540	5572.95	8.60728	0.309766	27.7863	6.34e-170	4.99e-167	36.4868	31.8361	18.2174	10780.6	10843.9	11726.6	sult1st2	sulfotransferase family 1, cytosolic sulfotransferase 2 [Source:NCBI gene;Acc:791732]
ENSDARG00000059227	121456	9.50872	0.342881	27.7318	2.89e-169	2.19e-166	225.983	466.113	305.555	224583	183264	319891	fabp1b.1	fatty acid binding protein 1b, tandem duplicate 1 [Source:NCBI gene;Acc:554095]
ENSDARG00000035832	5839.36	10.306	0.376048	27.4061	2.32e-165	1.64e-162	11.7699	10.612	5.79643	10300.2	11425	13282.8	pyyb	peptide YYb [Source:ZFIN;Acc:ZDB-GENE-060215-2]
ENSDARG00000005221	9021.34	10.6861	0.398994	26.7825	5.16e-158	3.43e-155	10.5929	13.8773	8.28062	16752.9	24241	13101.4	desmb	desmin b [Source:ZFIN;Acc:ZDB-GENE-061027-102]
ENSDARG00000053625	16702.1	9.89461	0.369473	26.7803	5.48e-158	3.53e-155	24.7169	55.5091	24.0138	26567.2	32575.4	40966	anxa2b	annexin A2b [Source:ZFIN;Acc:ZDB-GENE-030131-1089]
ENSDARG00000045408	14525.5	9.61114	0.360969	26.6259	3.4e-156	2.12e-153	32.9558	48.9786	28.9822	29261	38907.4	18874	tagln	transgelin [Source:ZFIN;Acc:ZDB-GENE-070912-1]
ENSDARG00000033285	62184.8	6.88226	0.259673	26.5035	8.82e-155	5.35e-152	882.746	1149.36	1102.98	149087	102011	118875	gsto2	glutathione S-transferase omega 2 [Source:ZFIN;Acc:ZDB-GENE-041114-67]
ENSDARG00000059993	2672.25	7.71181	0.293154	26.3063	1.62e-152	9.58e-150	27.0709	26.9382	22.3577	5934.42	5079.49	4943.21	trpm4a	transient receptor potential cation channel, subfamily M, member 4a [Source:ZFIN;Acc:ZDB-GENE-090302-3]
ENSDARG00000101979	6831.32	5.72811	0.221311	25.8827	1.04e-147	5.54e-145	235.399	260.403	262.496	12831.4	13495.4	13902.8	eps8l3a	EPS8-like 3a [Source:ZFIN;Acc:ZDB-GENE-091204-460]
ENSDARG00000061355	11970.9	8.97881	0.348933	25.7321	5.11e-146	2.65e-143	56.4957	49.7949	36.4347	17554.7	19892.3	34235.5	aoc1	amine oxidase copper containing 1 [Source:ZFIN;Acc:ZDB-GENE-061103-112]
ENSDARG00000104181	40446.2	7.14261	0.279701	25.5366	7.73e-144	3.73e-141	555.541	725.7	423.968	70734.5	80388.1	89849.7	tmsb1	thymosin beta 1 [Source:ZFIN;Acc:ZDB-GENE-030131-8575]
ENSDARG00000056719	4212.57	8.69518	0.344397	25.2475	1.21e-140	5.22e-138	12.9469	27.7545	19.0454	7046.66	8019.25	10149.8	slc6a19b	solute carrier family 6 member 19b [Source:ZFIN;Acc:ZDB-GENE-030131-4755]
ENSDARG00000098162	6350.76	6.31093	0.250354	25.208	3.27e-140	1.39e-137	140.062	155.099	178.033	11146.4	12117.7	14367.2	zgc:77748	zgc:77748 [Source:ZFIN;Acc:ZDB-GENE-040426-1864]
ENSDARG00000089050	5087.27	10.3796	0.413298	25.114	3.5e-139	1.46e-136	8.23896	9.79572	4.96837	7747.81	12119.9	10632.9	cuzd1.1	CUB and zona pellucida-like domains 1, tandem duplicate 1 [Source:ZFIN;Acc:ZDB-GENE-131122-16]
ENSDARG00000052336	5231.15	6.80793	0.271357	25.0885	6.65e-139	2.71e-136	112.991	93.8757	72.0414	11519.6	10060.7	9527.71	ociad2	OCIA domain containing 2 [Source:ZFIN;Acc:ZDB-GENE-041014-253]
ENSDARG00000022261	16314.7	8.73621	0.349549	24.9928	7.32e-138	2.93e-135	85.9206	97.9572	45.5434	29394	25653.3	42611.3	pdzk1	PDZ domain containing 1 [Source:ZFIN;Acc:ZDB-GENE-031222-1]
ENSDARG00000045180	42965.3	9.49276	0.38384	24.7311	4.96e-135	1.85e-132	69.4427	170.609	115.929	89040.2	113733	54662.5	acta2	actin alpha 2, smooth muscle [Source:ZFIN;Acc:ZDB-GENE-030131-1229]
ENSDARG00000057035	4771.2	8.76678	0.356023	24.6242	6.96e-134	2.55e-131	25.8939	28.5709	11.5929	8746.43	8398.04	11416.7	stoml3b	stomatin (EPB72)-like 3b [Source:ZFIN;Acc:ZDB-GENE-050417-366]
ENSDARG00000069244	2850.75	8.33768	0.341168	24.4386	6.65e-132	2.36e-129	21.1859	10.612	21.5296	5063.28	6423.67	5564.22	si:ch211-244b2.3	si:ch211-244b2.3 [Source:ZFIN;Acc:ZDB-GENE-030131-4737]
ENSDARG00000075800	3140.09	7.81705	0.321207	24.3365	8.06e-131	2.76e-128	23.5399	39.1829	19.8735	5832.8	6165.56	6759.59	calml4a	calmodulin-like 4a [Source:ZFIN;Acc:ZDB-GENE-081022-9]
ENSDARG00000039423	4882.03	10.3653	0.430368	24.0847	3.62e-128	1.2e-125	1.17699	12.2447	7.45256	8493.31	9377.96	11400.1	AL831745.1	si:ch211-217g15.3 [Source:NCBI gene;Acc:368914]
ENSDARG00000100315	5948.45	9.65431	0.4021	24.0097	2.2e-127	7.08e-125	11.7699	19.5914	12.4209	10229.1	8290.77	17127.1	slc15a1a	solute carrier family 15 member 1a [Source:ZFIN;Acc:ZDB-GENE-091204-9]
ENSDARG00000116139	2261.31	8.83805	0.371215	23.8084	2.73e-125	8.06e-123	12.9469	5.71417	11.5929	4276.22	4356.57	4904.85	cdx1b	caudal type homeobox 1 b [Source:ZFIN;Acc:ZDB-GENE-070615-29]
ENSDARG00000093078	5741.63	7.6653	0.322235	23.7879	4.46e-125	1.3e-122	49.4338	81.631	37.2628	12062.8	11369.1	10849.6	plscr3a	phospholipid scramblase 3a [Source:ZFIN;Acc:ZDB-GENE-060531-17]
ENSDARG00000003219	6581.06	8.10258	0.340876	23.7698	6.85e-125	1.97e-122	24.7169	62.8559	53.824	14754.7	13345.7	11244.6	bin2a	bridging integrator 2a [Source:ZFIN;Acc:ZDB-GENE-041114-126]
ENSDARG00000003977	6633.5	7.24024	0.306413	23.629	1.94e-123	5.43e-121	77.6816	92.243	91.0868	11412.5	10211.5	17916	zgc:153896	zgc:153896 [Source:ZFIN;Acc:ZDB-GENE-060825-119]
ENSDARG00000029747	7552.69	9.58238	0.406435	23.5767	6.69e-123	1.82e-120	12.9469	13.8773	31.4663	10526.6	14360.2	20371	mep1a.1	meprin A, alpha (PABA peptide hydrolase), tandem duplicate 1 [Source:ZFIN;Acc:ZDB-GENE-041001-209]
ENSDARG00000093044	14544.1	9.51633	0.407498	23.3531	1.28e-120	3.36e-118	47.0798	31.8361	40.575	15057.7	27126	44961.6	si:ch211-161h7.5	si:ch211-161h7.5 [Source:ZFIN;Acc:ZDB-GENE-091204-265]
ENSDARG00000053858	34998.6	7.03219	0.301556	23.3197	2.8e-120	7.25e-118	351.921	711.822	526.647	63961.2	71040.3	73399.6	crip1	cysteine-rich protein 1 [Source:ZFIN;Acc:ZDB-GENE-041111-1]
ENSDARG00000036846	4137.72	9.25112	0.397363	23.2813	6.86e-120	1.76e-117	4.70798	11.4283	23.1857	8887.77	8301.94	7597.28	anks4b	ankyrin repeat and sterile alpha motif domain containing 4B [Source:ZFIN;Acc:ZDB-GENE-040704-29]
ENSDARG00000019228	7000.1	9.07885	0.391031	23.2177	3.02e-119	7.36e-117	37.6638	26.9382	14.0771	11495.6	11035	19391.3	mogat2	monoacylglycerol O-acyltransferase 2 [Source:ZFIN;Acc:ZDB-GENE-041010-186]
ENSDARG00000043729	46168.1	10.5444	0.459994	22.9228	2.75e-116	6.56e-114	54.1417	110.202	20.7015	85349.7	83480.9	107993	plac8.1	placenta associated 8, tandem duplicate 1 [Source:ZFIN;Acc:ZDB-GENE-050809-124]
ENSDARG00000061481	2292.02	8.64891	0.377431	22.9152	3.27e-116	7.73e-114	7.06197	14.6936	11.5929	3799.54	4277.23	5641.98	wu:fj05g07	wu:fj05g07 [Source:ZFIN;Acc:ZDB-GENE-030131-7307]
ENSDARG00000037551	8589.27	6.64941	0.291342	22.8234	2.69e-115	6.27e-113	167.133	177.139	163.956	13143.7	15017.2	22866.5	pm20d1.1	peptidase M20 domain containing 1, tandem duplicate 1 [Source:NCBI gene;Acc:553216]
ENSDARG00000104418	11323.3	9.1888	0.403158	22.7921	5.5e-115	1.25e-112	14.1239	39.1829	61.2766	19910.4	22873.4	25041.6	BX248318.1
ENSDARG00000099185	321527	9.51157	0.417384	22.7885	5.96e-115	1.35e-112	593.205	1442.42	602.829	487189	483943	955391	chia.2	chitinase, acidic.2 [Source:ZFIN;Acc:ZDB-GENE-040426-2014]
ENSDARG00000001870	27023.5	7.89867	0.34809	22.6914	5.44e-114	1.2e-111	138.885	314.279	221.921	51366.3	41237.1	68862.8	atp1a1a.4	ATPase Na+/K+ transporting subunit alpha 1a, tandem duplicate 4 [Source:ZFIN;Acc:ZDB-GENE-001212-4]
ENSDARG00000055539	89303.7	6.21755	0.274138	22.6803	7.01e-114	1.53e-111	1839.64	2428.52	2835.28	204947	180035	143737	epdl2	ependymin-like 2 [Source:ZFIN;Acc:ZDB-GENE-091204-250]
ENSDARG00000077688	3043.69	9.23547	0.408597	22.6029	4.06e-113	8.8e-111	17.6549	5.71417	8.28062	7499.31	4969.99	5761.2	cpo	carboxypeptidase O [Source:NCBI gene;Acc:100005630]
ENSDARG00000006427	441260	6.58802	0.291885	22.5706	8.43e-113	1.81e-110	7669.29	12196.5	7370.58	799082	780458	1.04078e+06	fabp2	fatty acid binding protein 2, intestinal [Source:ZFIN;Acc:ZDB-GENE-991019-5]
ENSDARG00000068515	2247.36	7.87625	0.349931	22.508	3.46e-112	7.36e-110	16.4779	19.5914	20.7015	4150.58	3434.75	5842.07	chs1	chitin synthase 1 [Source:ZFIN;Acc:ZDB-GENE-030131-1188]
ENSDARG00000101251	9469.45	5.89718	0.262129	22.4973	4.41e-112	9.28e-110	369.576	319.994	249.247	18775.1	16163.7	20939.2	ldha	lactate dehydrogenase A4 [Source:NCBI gene;Acc:30496]
ENSDARG00000071036	12250.8	5.38504	0.239965	22.4409	1.57e-111	3.24e-109	488.453	619.579	608.625	21676.7	26980.8	23130.9	si:dkey-286j15.3	si:dkey-286j15.3 [Source:ZFIN;Acc:ZDB-GENE-060503-635]
ENSDARG00000104347	37578.1	7.08509	0.315793	22.4359	1.76e-111	3.59e-109	660.294	488.97	500.149	49488.3	74615.8	99715.4	rtn4b	reticulon 4b [Source:ZFIN;Acc:ZDB-GENE-030710-2]
ENSDARG00000042293	4012.34	10.5303	0.469429	22.4322	1.91e-111	3.86e-109	3.53098	10.612	1.65612	8343.65	6719.77	8994.82	ca4b	carbonic anhydrase IV b [Source:ZFIN;Acc:ZDB-GENE-080815-5]
ENSDARG00000041060	3074.84	5.96304	0.266526	22.3732	7.18e-111	1.44e-108	74.1506	97.9572	117.585	6087.76	6146.57	5925.01	lgals9l3	lectin, galactoside-binding, soluble, 9 (galectin 9)-like 3 [Source:ZFIN;Acc:ZDB-GENE-040718-159]
ENSDARG00000012903	17236.6	10.5444	0.471668	22.3555	1.07e-110	2.12e-108	3.53098	34.285	29.8102	37798.6	27505.9	38047.6	slc34a2a	solute carrier family 34 member 2a [Source:ZFIN;Acc:ZDB-GENE-000524-1]
ENSDARG00000059729	3049.56	6.81124	0.304716	22.3528	1.13e-110	2.23e-108	41.1948	54.6928	64.5888	5761.67	4923.06	7452.14	sec14l8	SEC14-like lipid binding 8 [Source:ZFIN;Acc:ZDB-GENE-060526-180]
ENSDARG00000022698	2486.13	9.23676	0.413924	22.3151	2.64e-110	5.14e-108	8.23896	7.34679	9.10868	6446.19	4735.35	3710.52	lad1	ladinin [Source:ZFIN;Acc:ZDB-GENE-030616-268]
ENSDARG00000010130	5448.53	8.46154	0.383911	22.0404	1.18e-107	2.26e-105	16.4779	45.7134	28.9822	10199.5	8055.01	14345.5	smpdl3b	sphingomyelin phosphodiesterase acid like 3B [Source:ZFIN;Acc:ZDB-GENE-041008-132]
ENSDARG00000014916	3956.7	11.0465	0.505615	21.8477	8.17e-106	1.52e-103	8.23896	0.81631	3.31225	8082.22	6927.6	8718.01	slc10a2	solute carrier family 10 member 2 [Source:ZFIN;Acc:ZDB-GENE-040426-1328]
ENSDARG00000016918	33639.5	10.3863	0.476083	21.8161	1.63e-105	2.96e-103	16.4779	90.6104	42.2312	58970	50692.1	92025.8	ace2	angiotensin I converting enzyme 2 [Source:ZFIN;Acc:ZDB-GENE-041114-6]
ENSDARG00000099923	2074.07	6.93757	0.318247	21.7993	2.36e-105	4.24e-103	21.1859	35.9176	42.2312	4266.98	3531.96	4546.14	zgc:154054	zgc:154054 [Source:ZFIN;Acc:ZDB-GENE-061103-283]
ENSDARG00000089361	9819.47	4.68323	0.214884	21.7942	2.63e-105	4.7e-103	680.303	737.128	789.143	19209.3	18736.9	18764.1	wu:fb59d01	wu:fb59d01 [Source:ZFIN;Acc:ZDB-GENE-030131-1098]
ENSDARG00000008553	2130.25	7.54992	0.347175	21.7467	7.42e-105	1.31e-102	28.2479	13.8773	26.498	4933.95	3394.52	4384.4	zgc:136872	zgc:136872 [Source:ZFIN;Acc:ZDB-GENE-060421-5204]
ENSDARG00000075159	5290.52	11.3126	0.520725	21.7248	1.2e-104	2.1e-102	0	5.71417	5.79643	9695.16	7765.61	14270.8	meltf	melanotransferrin [Source:ZFIN;Acc:ZDB-GENE-050309-40]
ENSDARG00000013871	12712.3	8.33456	0.384324	21.6863	2.76e-104	4.77e-102	60.0267	111.834	62.9327	20660.5	17310.1	38068.3	slc5a1	solute carrier family 5 member 1 [Source:ZFIN;Acc:ZDB-GENE-040426-1524]
ENSDARG00000069540	2373.93	8.75201	0.40501	21.6094	1.47e-103	2.45e-101	11.7699	17.1425	4.14031	4965.36	4044.82	5200.32	si:dkey-30c15.2	si:dkey-30c15.2 [Source:ZFIN;Acc:ZDB-GENE-060503-543]
ENSDARG00000026017	2192.77	9.13108	0.42615	21.4269	7.5e-102	1.2e-99	4.70798	9.79572	8.28062	3902.08	3428.04	5803.71	xpnpep2	X-prolyl aminopeptidase (aminopeptidase P) 2, membrane-bound [Source:ZFIN;Acc:ZDB-GENE-040426-1151]
ENSDARG00000059956	1555.3	8.32714	0.388836	21.4155	9.57e-102	1.52e-99	7.06197	8.97941	12.4209	3303.47	2431.36	3568.48	ptk6b	PTK6 protein tyrosine kinase 6b [Source:ZFIN;Acc:ZDB-GENE-060929-1150]
ENSDARG00000038123	2112.85	7.44966	0.348139	21.3985	1.38e-101	2.17e-99	14.1239	27.7545	28.9822	3665.59	5285.09	3655.57	myl9a	myosin, light chain 9a, regulatory [Source:ZFIN;Acc:ZDB-GENE-041010-120]
ENSDARG00000104213	6598.93	9.14493	0.429158	21.309	9.36e-101	1.45e-98	44.7258	17.1425	9.93674	12002.8	12583.6	14935.4	si:dkey-283b1.6	si:dkey-283b1.6 [Source:ZFIN;Acc:ZDB-GENE-120215-112]
ENSDARG00000101160	7592.28	6.95757	0.326606	21.3026	1.07e-100	1.65e-98	118.876	150.201	94.399	18461	9971.27	16758	apoa4a	apolipoprotein A-IV a [Source:ZFIN;Acc:ZDB-GENE-050417-469]
ENSDARG00000000212	20301.1	6.6086	0.313675	21.0683	1.55e-98	2.36e-96	443.727	540.397	251.731	42608.8	38868.3	39093.7	krt97	keratin 97 [Source:ZFIN;Acc:ZDB-GENE-040718-78]
ENSDARG00000070810	1612	8.52542	0.404748	21.0635	1.72e-98	2.59e-96	14.1239	7.34679	5.79643	3119.63	2685	3840.11	ccka	cholecystokinin a [Source:ZFIN;Acc:ZDB-GENE-100922-79]
ENSDARG00000032639	50900.9	10.3891	0.494243	21.0202	4.29e-98	6.36e-96	98.8675	110.202	19.0454	86037	82817.2	136323	cd36	CD36 molecule (thrombospondin receptor) [Source:ZFIN;Acc:ZDB-GENE-040718-55]
ENSDARG00000103342	43737.1	9.32095	0.443678	21.0084	5.5e-98	8.11e-96	49.4338	221.22	137.458	86347.4	66905	108762	wu:fa56d06	wu:fa56d06 [Source:ZFIN;Acc:ZDB-GENE-030131-9298]
ENSDARG00000103878	20042.7	6.78667	0.323307	20.9914	7.86e-98	1.15e-95	306.019	391.829	380.908	27827.3	34092.7	57257.5	anpepb	alanyl (membrane) aminopeptidase b [Source:ZFIN;Acc:ZDB-GENE-030131-1253]
ENSDARG00000046012	1376.86	8.49105	0.404781	20.9769	1.07e-97	1.55e-95	8.23896	8.97941	5.79643	2477.6	2462.65	3297.89	slc47a1	solute carrier family 47 member 1 [Source:ZFIN;Acc:ZDB-GENE-050327-20]
ENSDARG00000005112	11316.8	6.93302	0.333996	20.7578	1.04e-95	1.48e-93	107.106	220.404	221.921	21301.6	18676.6	27373.2	cdh17	cadherin 17, LI cadherin (liver-intestine) [Source:ZFIN;Acc:ZDB-GENE-030910-3]
ENSDARG00000051876	1979.23	9.97236	0.483714	20.6162	1.96e-94	2.72e-92	2.35399	2.44893	6.62449	4042.5	3768.84	4052.64	ush1c	Usher syndrome 1C [Source:ZFIN;Acc:ZDB-GENE-060312-41]
ENSDARG00000105644	3792.07	11.4361	0.554778	20.6138	2.06e-94	2.85e-92	2.35399	4.08155	1.65612	7917.79	6395.74	8430.83	zgc:172079	zgc:172079 [Source:ZFIN;Acc:ZDB-GENE-080204-103]
ENSDARG00000092916	1857.57	6.39476	0.310668	20.5839	3.83e-94	5.24e-92	40.0178	35.1013	55.4801	3352.43	3187.81	4474.6	mlnl	motilin-like [Source:ZFIN;Acc:ZDB-GENE-091204-289]
ENSDARG00000053853	30100.7	8.95323	0.435516	20.5577	6.56e-94	8.88e-92	193.027	128.161	43.8873	58207	50784.9	71247.3	slc13a2	solute carrier family 13 member 2 [Source:ZFIN;Acc:ZDB-GENE-040426-2389]
ENSDARG00000057571	1793.79	5.98763	0.294779	20.3123	1e-91	1.31e-89	54.1417	48.1623	64.5888	4317.79	2939.76	3338.33	pgam2	phosphoglycerate mutase 2 (muscle) [Source:ZFIN;Acc:ZDB-GENE-040116-6]
ENSDARG00000038006	4162.14	7.28209	0.358609	20.3065	1.13e-91	1.46e-89	62.3807	66.1211	31.4663	10480.4	8413.68	5918.79	osr2	odd-skipped related transciption factor 2 [Source:NCBI gene;Acc:550389]
ENSDARG00000017047	3040.38	8.42729	0.415077	20.303	1.21e-91	1.56e-89	30.6019	13.8773	9.93674	4870.21	5110.78	8206.89	slc27a4	solute carrier family 27 member 4 [Source:ZFIN;Acc:ZDB-GENE-050417-248]
ENSDARG00000096990	1498.33	8.76656	0.432454	20.2717	2.29e-91	2.93e-89	2.35399	8.1631	9.10868	3361.67	3260.44	2348.23	si:ch1073-340i21.2	si:ch1073-340i21.2 [Source:ZFIN;Acc:ZDB-GENE-131121-430]
ENSDARG00000043257	78138.4	6.57921	0.325357	20.2215	6.33e-91	8.01e-89	2271.6	1559.97	1022.66	142405	141951	179621	ckbb	creatine kinase, brain b [Source:ZFIN;Acc:ZDB-GENE-020103-2]
ENSDARG00000112049	2623.91	7.26802	0.359473	20.2186	6.72e-91	8.44e-89	45.9028	31.8361	24.8419	6474.83	3466.03	5700.04	cldn15a	claudin 15a [Source:ZFIN;Acc:ZDB-GENE-040426-1305]
ENSDARG00000012829	4115.25	9.88389	0.490596	20.1467	2.88e-90	3.57e-88	17.6549	3.26524	6.62449	6351.04	6320.87	11992.1	asah2	N-acylsphingosine amidohydrolase 2 [Source:NCBI gene;Acc:493602]
ENSDARG00000003697	1131.91	8.15922	0.406116	20.0908	8.87e-90	1.08e-87	7.06197	9.79572	6.62449	2024.02	1994.48	2749.45	slc5a8l	solute carrier family 5 member 8, like [Source:NCBI gene;Acc:556156]
ENSDARG00000037425	7864.15	7.97007	0.396866	20.0825	1.05e-89	1.26e-87	104.752	48.9786	35.6067	12869.3	13777	20349.3	s100a10a	S100 calcium binding protein A10a [Source:ZFIN;Acc:ZDB-GENE-041010-35]
ENSDARG00000058445	1954.35	9.15669	0.456452	20.0606	1.63e-89	1.95e-87	10.5929	6.53048	4.14031	3312.7	2998.98	5393.16	zgc:136472	zgc:136472 [Source:ZFIN;Acc:ZDB-GENE-060421-2552]
ENSDARG00000058638	6196.66	6.30695	0.315283	20.0041	5.07e-89	5.98e-87	123.584	192.649	146.567	15346	12814.9	8556.27	si:ch211-71m22.1	si:ch211-71m22.1 [Source:ZFIN;Acc:ZDB-GENE-070705-193]
ENSDARG00000040683	2808.72	9.63532	0.483177	19.9416	1.77e-88	2.07e-86	1.17699	12.2447	6.62449	3678.52	6129.81	7023.96	MEP1B	si:ch73-40a17.3 [Source:ZFIN;Acc:ZDB-GENE-030131-5797]
ENSDARG00000041115	2218.87	10.1144	0.508495	19.8908	4.88e-88	5.58e-86	5.88497	4.89786	1.65612	4142.27	5675.04	3483.47	cnfn	Danio rerio cornifelin (cnfn), mRNA. [Source:RefSeq mRNA;Acc:NM_001004663]
ENSDARG00000100635	27706.6	8.73271	0.439153	19.8853	5.45e-88	6.19e-86	120.053	198.363	71.2133	46304	32445.7	87100.2	chia.1	chitinase, acidic.1 [Source:ZFIN;Acc:ZDB-GENE-040426-1994]
ENSDARG00000036834	101436	4.15171	0.208961	19.8684	7.65e-88	8.64e-86	10820.1	10812.8	10784.7	181186	187951	207058	krt92	keratin 92 [Source:ZFIN;Acc:ZDB-GENE-050417-363]
ENSDARG00000051874	1858.61	7.10794	0.359612	19.7656	5.89e-87	6.58e-85	30.6019	31.8361	18.2174	3078.99	3000.1	4991.94	stra6	stimulated by retinoic acid 6 [Source:NCBI gene;Acc:724007]
ENSDARG00000105351	8345.45	9.3186	0.471619	19.7587	6.75e-87	7.5e-85	25.8939	45.7134	6.62449	19479	15403.8	15111.6	si:ch211-113d11.6	si:ch211-113d11.6 [Source:ZFIN;Acc:ZDB-GENE-160113-62]
ENSDARG00000089919	2637.67	10.7796	0.547575	19.686	2.84e-86	3.1e-84	0	4.89786	3.31225	4782.45	4644.84	6390.51	si:ch211-161h7.8	si:ch211-161h7.8 [Source:ZFIN;Acc:ZDB-GENE-091204-302]
ENSDARG00000061858	9644.87	8.42128	0.428209	19.6663	4.19e-86	4.54e-84	51.7877	89.7941	26.498	14817.6	15356.9	27526.7	zgc:153968	zgc:153968 [Source:ZFIN;Acc:ZDB-GENE-061027-211]
ENSDARG00000045638	2296.88	10.1329	0.516164	19.6311	8.39e-86	9.04e-84	9.41595	3.26524	0.828062	4579.22	3662.69	5525.86	slc13a1	solute carrier family 13 member 1 [Source:ZFIN;Acc:ZDB-GENE-031222-3]
ENSDARG00000018342	1011.87	7.36267	0.376637	19.5484	4.25e-85	4.56e-83	12.9469	10.612	13.249	2133.95	1511.78	2388.67	ggt1b	gamma-glutamyltransferase 1b [Source:ZFIN;Acc:ZDB-GENE-110408-13]
ENSDARG00000103659	3853.87	5.71356	0.292476	19.5351	5.52e-85	5.89e-83	164.779	106.12	162.3	7403.24	6235.96	9050.8	bco1l	beta-carotene oxygenase 1, like [Source:ZFIN;Acc:ZDB-GENE-040426-1191]
ENSDARG00000040898	1567.9	6.32007	0.324994	19.4467	3.11e-84	3.27e-82	35.3098	32.6524	48.0276	3900.23	2990.04	2401.11	gpa33b	glycoprotein A33 (transmembrane), paralog b [Source:ZFIN;Acc:ZDB-GENE-070912-194]
ENSDARG00000099728	2404.06	5.2866	0.27263	19.3911	9.18e-84	9.55e-82	121.23	127.344	111.788	5310.86	5128.66	3624.47	zgc:56622	zgc:56622 [Source:ZFIN;Acc:ZDB-GENE-030131-4758]
ENSDARG00000101051	3294.89	11.2533	0.580613	19.3817	1.1e-83	1.14e-81	0	4.08155	3.31225	4711.32	7633.77	7416.89	ctsbb	cathepsin Bb [Source:ZFIN;Acc:ZDB-GENE-070323-1]
ENSDARG00000062947	795.158	7.21216	0.372544	19.3592	1.7e-83	1.76e-81	10.5929	13.8773	7.45256	1600	1448.09	1690.93	amn	amnion associated transmembrane protein [Source:ZFIN;Acc:ZDB-GENE-060810-59]
ENSDARG00000022183	3939.13	7.86786	0.407426	19.3111	4.33e-83	4.44e-81	31.7788	53.8765	14.9051	7011.55	6726.47	9796.22	gsto1	glutathione S-transferase omega 1 [Source:ZFIN;Acc:ZDB-GENE-040718-365]
ENSDARG00000068220	1745.62	9.4835	0.491234	19.3055	4.83e-83	4.93e-81	4.70798	4.89786	4.96837	2704.85	2866.01	4888.26	mbl2	mannose binding lectin 2 [Source:ZFIN;Acc:ZDB-GENE-000427-2]
ENSDARG00000014556	13559.3	6.15342	0.319774	19.243	1.62e-82	1.63e-80	557.895	280.811	290.65	25509.5	26031	28685.8	serpinb1l3	serpin peptidase inhibitor, clade B (ovalbumin), member 1, like 3 [Source:ZFIN;Acc:ZDB-GENE-030131-7059]
ENSDARG00000104839	1194.73	5.80716	0.302178	19.2177	2.63e-82	2.65e-80	31.7788	39.9992	52.996	2059.12	2469.35	2515.15	mansc1	MANSC domain containing 1 [Source:ZFIN;Acc:ZDB-GENE-070209-77]
ENSDARG00000030980	1393.34	8.50667	0.443083	19.1988	3.79e-82	3.77e-80	8.23896	7.34679	7.45256	2001.85	3902.92	2432.21	csrp1b	cysteine and glycine-rich protein 1b [Source:ZFIN;Acc:ZDB-GENE-070112-252]
ENSDARG00000074698	1943.97	5.6292	0.293516	19.1785	5.59e-82	5.55e-80	75.3276	63.6722	91.9149	3303.47	3424.69	4704.76	sdsl	serine dehydratase-like [Source:ZFIN;Acc:ZDB-GENE-131121-410]
ENSDARG00000039436	1616.38	8.07943	0.424337	19.0401	7.93e-81	7.83e-79	7.06197	20.4078	7.45256	3086.38	4064.94	2512.04	il13ra2	interleukin 13 receptor, alpha 2 [Source:ZFIN;Acc:ZDB-GENE-030521-10]
ENSDARG00000060626	1664.21	4.70423	0.24734	19.0193	1.18e-80	1.16e-78	115.345	134.691	118.413	3086.38	3003.45	3527.01	dgkaa	diacylglycerol kinase, alpha a [Source:ZFIN;Acc:ZDB-GENE-060616-305]
ENSDARG00000056831	2365.52	4.57995	0.240892	19.0125	1.34e-80	1.31e-78	180.08	172.241	216.952	4794.46	4331.98	4497.41	gng2	guanine nucleotide binding protein (G protein), gamma 2 [Source:ZFIN;Acc:ZDB-GENE-050417-59]
ENSDARG00000100792	3625.76	8.69151	0.45801	18.9767	2.66e-80	2.59e-78	31.7788	8.97941	13.249	5404.16	5486.21	10810.2	zgc:154142	zgc:154142 [Source:ZFIN;Acc:ZDB-GENE-070615-2]
ENSDARG00000042874	2536.44	5.18126	0.273761	18.9262	6.93e-80	6.69e-78	142.416	159.997	105.992	4575.52	5661.64	4573.09	phlda2	pleckstrin homology-like domain, family A, member 2 [Source:NCBI gene;Acc:553622]
ENSDARG00000096908	1361.15	5.87343	0.310821	18.8965	1.22e-79	1.17e-77	44.7258	39.1829	52.996	2097.92	2626.9	3305.15	si:ch73-185c24.2	si:ch73-185c24.2 [Source:ZFIN;Acc:ZDB-GENE-131121-189]
ENSDARG00000054786	4790.8	12.3692	0.657684	18.8072	6.59e-79	6.22e-77	0	3.26524	1.65612	11448.5	9089.68	8201.71	faah2b	fatty acid amide hydrolase 2b [Source:NCBI gene;Acc:768298]
ENSDARG00000006491	1687.8	7.38709	0.395395	18.6828	6.83e-78	6.34e-76	10.5929	32.6524	15.7332	3830.03	2596.73	3641.06	agpat9l	1-acylglycerol-3-phosphate O-acyltransferase 9, like [Source:NCBI gene;Acc:567414]
ENSDARG00000102004	5843.33	5.08717	0.276418	18.4039	1.22e-75	1.12e-73	384.877	330.606	287.337	10060.1	9593.61	14403.5	apoea	apolipoprotein Ea [Source:ZFIN;Acc:ZDB-GENE-010724-18]
ENSDARG00000000906	911.979	5.75806	0.313399	18.3729	2.16e-75	1.97e-73	22.3629	33.4687	42.2312	1749.65	1878.27	1745.88	skap2	src kinase associated phosphoprotein 2 [Source:NCBI gene;Acc:368564]
ENSDARG00000011581	1136.4	5.60703	0.305517	18.3526	3.15e-75	2.86e-73	49.4338	40.8155	47.1995	2532.1	1692.79	2456.05	si:dkey-23k10.5	si:dkey-23k10.5 [Source:ZFIN;Acc:ZDB-GENE-030131-4787]
ENSDARG00000097193	4805.66	7.44722	0.40586	18.3492	3.35e-75	3.02e-73	23.5399	48.1623	91.0868	10692.8	9687.46	8290.87	si:dkey-28n18.9	si:dkey-28n18.9 [Source:ZFIN;Acc:ZDB-GENE-131127-205]
ENSDARG00000070038	86960.8	6.53568	0.357349	18.2894	1.01e-74	9.01e-73	1091.07	1739.56	2731.78	140432	162306	213465	rbp2a	retinol binding protein 2a, cellular [Source:ZFIN;Acc:ZDB-GENE-020320-2]
ENSDARG00000086391	1276.64	9.21024	0.503792	18.2818	1.15e-74	1.03e-72	5.88497	4.08155	3.31225	2781.53	3098.42	1766.62	cald1b	caldesmon 1b [Source:ZFIN;Acc:ZDB-GENE-090313-229]
ENSDARG00000054534	2041.3	5.45203	0.298248	18.2802	1.19e-74	1.06e-72	108.283	75.9168	90.2587	3333.95	3552.07	5087.32	ACOT12	acyl-CoA thioesterase 12 [Source:NCBI gene;Acc:100536873]
ENSDARG00000061985	4220.5	4.61994	0.252886	18.2688	1.47e-74	1.3e-72	268.355	380.4	339.505	7332.11	8061.71	8940.91	rbm47	RNA binding motif protein 47 [Source:ZFIN;Acc:ZDB-GENE-030131-9612]
ENSDARG00000039832	4266.2	5.64935	0.310039	18.2214	3.49e-74	3.08e-72	217.744	133.059	150.707	10814.8	6965.59	7315.29	gsta.2	glutathione S-transferase, alpha tandem duplicate 2 [Source:ZFIN;Acc:ZDB-GENE-070822-30]
ENSDARG00000006029	28869.9	4.42081	0.243588	18.1487	1.31e-73	1.15e-71	2778.88	2376.28	2571.96	53376.5	46442.8	65672.7	lta4h	leukotriene A4 hydrolase [Source:ZFIN;Acc:ZDB-GENE-040426-2477]
ENSDARG00000017985	3559.36	4.40474	0.242987	18.1275	1.93e-73	1.69e-71	330.735	312.647	319.632	6096.08	6256.07	8041.01	C1H4orf33	zgc:77739 [Source:NCBI gene;Acc:393870]
ENSDARG00000114258	1265.25	8.14741	0.450423	18.0884	3.93e-73	3.41e-71	16.4779	2.44893	9.10868	2108.08	2486.11	2969.24	si:dkey-30c15.13	si:dkey-30c15.13 [Source:ZFIN;Acc:ZDB-GENE-060503-73]
ENSDARG00000040747	60367.4	4.1616	0.230295	18.0707	5.42e-73	4.68e-71	6998.41	5501.93	6668.38	124699	104770	113566	tm4sf4	transmembrane 4 L six family member 4 [Source:ZFIN;Acc:ZDB-GENE-040801-231]
ENSDARG00000078389	944.074	5.7792	0.319884	18.0665	5.85e-73	5.03e-71	28.2479	26.1219	46.3715	1932.56	1730.78	1900.36	ifi46	interferon alpha inducible protein 46 [Source:ZFIN;Acc:ZDB-GENE-090312-190]
ENSDARG00000041108	8891.51	5.02771	0.279547	17.9852	2.55e-72	2.16e-70	686.188	415.502	486.9	16958.9	15190.4	19611.1	ctsh	cathepsin H [Source:ZFIN;Acc:ZDB-GENE-030131-3539]
ENSDARG00000067848	1272	6.40395	0.356219	17.9776	2.92e-72	2.47e-70	15.3009	40.8155	31.4663	2400.93	2215.71	2927.77	nmrk2	nicotinamide riboside kinase 2 [Source:ZFIN;Acc:ZDB-GENE-040912-44]
ENSDARG00000058226	1917.25	5.13116	0.285468	17.9745	3.08e-72	2.6e-70	80.0356	102.855	134.974	4116.4	3401.23	3668.01	ak3	adenylate kinase 3 [Source:ZFIN;Acc:ZDB-GENE-040426-2142]
ENSDARG00000053493	3720.34	5.43485	0.302471	17.9681	3.46e-72	2.91e-70	230.691	128.977	146.567	8374.14	7174.53	6267.14	aldh1a2	aldehyde dehydrogenase 1 family, member A2 [Source:ZFIN;Acc:ZDB-GENE-011010-3]
ENSDARG00000025615	1118.76	8.96759	0.499284	17.9609	3.94e-72	3.3e-70	0	4.08155	8.28062	2656.81	2070.46	1972.93	prr15la	proline rich 15 like a [Source:NCBI gene;Acc:445084]
ENSDARG00000035326	10175.8	4.60617	0.25781	17.8665	2.15e-71	1.79e-69	948.657	755.087	705.509	23012.5	19046.4	16586.9	nccrp1	P1, F-box associated domain containing [Source:NCBI gene;Acc:30078]
ENSDARG00000037307	6975.95	4.46353	0.25007	17.8491	2.93e-71	2.43e-69	627.338	488.97	698.884	12727	12565.8	14747.7	gnpda1	glucosamine-6-phosphate deaminase 1 [Source:ZFIN;Acc:ZDB-GENE-050417-417]
ENSDARG00000062788	800.171	8.34795	0.472616	17.6633	8.04e-70	6.57e-68	5.88497	5.71417	3.31225	1938.11	1538.6	1309.41	irg1l	immunoresponsive gene 1, like [Source:ZFIN;Acc:ZDB-GENE-061103-301]
ENSDARG00000044295	651.614	5.74106	0.325175	17.6553	9.26e-70	7.54e-68	16.4779	27.7545	26.498	1339.49	1176.57	1322.89	pip5k1ba	phosphatidylinositol-4-phosphate 5-kinase, type I, beta a [Source:ZFIN;Acc:ZDB-GENE-041010-81]
ENSDARG00000104829	18944.6	5.21884	0.295615	17.6542	9.45e-70	7.66e-68	1188.76	672.639	1112.09	43419.9	33223.4	34050.9	zgc:112146	zgc:112146 [Source:ZFIN;Acc:ZDB-GENE-050417-237]
ENSDARG00000059361	795.676	7.2406	0.412551	17.5508	5.87e-69	4.72e-67	5.88497	12.2447	12.4209	1152.89	1614.58	1976.04	slc39a4	solute carrier family 39 member 4 [Source:ZFIN;Acc:ZDB-GENE-060315-8]
ENSDARG00000053774	2728.14	11.1566	0.637258	17.5072	1.26e-68	1.01e-66	0	5.71417	0.828062	4943.19	3828.06	7591.06	alpi.2	alkaline phosphatase, intestinal, tandem duplicate 2 [Source:ZFIN;Acc:ZDB-GENE-050626-142]
ENSDARG00000110439	2971.11	6.05277	0.347306	17.4278	5.08e-68	4.02e-66	136.531	53.8765	76.1817	6179.22	5582.3	5798.53	ap1s3a	adaptor related protein complex 1 subunit sigma 3a [Source:ZFIN;Acc:ZDB-GENE-050417-222]
ENSDARG00000002779	1472.74	7.77722	0.446608	17.414	6.46e-68	5.1e-66	22.3629	5.71417	13.249	3554.74	3357.65	1882.73	pdx1	pancreatic and duodenal homeobox 1 [Source:ZFIN;Acc:ZDB-GENE-990415-122]
ENSDARG00000007040	1478.23	6.84156	0.39352	17.3855	1.06e-67	8.35e-66	17.6549	42.4481	15.7332	2538.57	2719.64	3535.31	tmigd1	transmembrane and immunoglobulin domain containing 1 [Source:ZFIN;Acc:ZDB-GENE-080303-6]
ENSDARG00000073876	850.631	6.23306	0.358748	17.3745	1.29e-67	1.01e-65	14.1239	25.3056	26.498	1427.25	1474.91	2135.7	si:ch1073-165f9.2	si:ch1073-165f9.2 [Source:ZFIN;Acc:ZDB-GENE-141216-228]
ENSDARG00000090228	69786.1	4.16929	0.241019	17.2986	4.82e-67	3.71e-65	8200.12	7875.76	5971.98	120505	139298	136865	gsta.1	glutathione S-transferase, alpha tandem duplicate 1 [Source:ZFIN;Acc:ZDB-GENE-040426-2720]
ENSDARG00000025311	3431.04	8.98967	0.520107	17.2843	6.18e-67	4.74e-65	2.35399	29.3872	7.45256	7822.64	6228.13	6496.26	cuzd1.2	CUB and zona pellucida-like domains 1, tandem duplicate 2 [Source:ZFIN;Acc:ZDB-GENE-131119-30]
ENSDARG00000112419	1070.09	5.73113	0.332338	17.2449	1.22e-66	9.31e-65	47.0798	45.7134	26.498	2341.8	2300.63	1658.8	si:ch211-62a1.3	si:ch211-62a1.3 [Source:ZFIN;Acc:ZDB-GENE-061207-41]
ENSDARG00000018621	4826.55	7.83349	0.454551	17.2335	1.49e-66	1.13e-64	63.5577	47.346	16.5612	7730.26	6720.89	14380.7	slc6a19a.1	solute carrier family 6 member 19a, tandem duplicate 1 [Source:ZFIN;Acc:ZDB-GENE-070620-2]
ENSDARG00000057064	3298.48	5.88191	0.342683	17.1643	4.91e-66	3.7e-64	142.416	122.447	66.2449	5583.38	5627	8249.4	enpep	glutamyl aminopeptidase [Source:ZFIN;Acc:ZDB-GENE-050309-218]
ENSDARG00000017624	134593	4.62361	0.269873	17.1325	8.49e-66	6.37e-64	13005.8	10793.3	7684.41	276622	247395	252060	krt4	keratin 4 [Source:ZFIN;Acc:ZDB-GENE-000607-83]
ENSDARG00000093006	636.33	6.59344	0.384877	17.1313	8.67e-66	6.49e-64	11.7699	11.4283	15.7332	1006.93	1162.05	1610.07	rarres3	retinoic acid receptor responder 3 [Source:ZFIN;Acc:ZDB-GENE-060929-616]
ENSDARG00000057714	3011.07	5.10923	0.298615	17.1097	1.26e-65	9.32e-64	110.637	197.547	198.735	5697.93	5391.24	6470.34	cmah	cytidine monophospho-N-acetylneuraminic acid hydroxylase [Source:NCBI gene;Acc:431739]
ENSDARG00000070480	2554.18	5.9055	0.346299	17.0532	3.31e-65	2.45e-63	60.0267	122.447	67.9011	3780.14	5478.39	5816.15	agr2	anterior gradient 2 [Source:NCBI gene;Acc:335616]
ENSDARG00000056026	3796.26	5.27932	0.310038	17.028	5.1e-65	3.76e-63	127.115	224.485	218.608	8651.28	7668.4	5887.69	tprg1	tumor protein p63 regulated 1 [Source:ZFIN;Acc:ZDB-GENE-070410-113]
ENSDARG00000111188	849.698	8.86587	0.521234	17.0094	7e-65	5.14e-63	2.35399	0.81631	7.45256	1738.57	1743.07	1605.92	cdaa	cytidine deaminase a [Source:ZFIN;Acc:ZDB-GENE-170609-2]
ENSDARG00000014232	844.415	7.65056	0.451983	16.9266	2.86e-64	2.08e-62	11.7699	12.2447	1.65612	1816.17	1729.66	1494.99	prkg3	protein kinase cGMP-dependent 3 [Source:ZFIN;Acc:ZDB-GENE-030131-4745]
ENSDARG00000096739	1404.25	5.41879	0.320547	16.9048	4.15e-64	3e-62	65.9117	59.5906	67.073	2097.92	2393.37	3741.62	si:dkey-219e21.2	si:dkey-219e21.2 [Source:ZFIN;Acc:ZDB-GENE-141215-26]
ENSDARG00000039272	652.343	7.12832	0.422933	16.8545	9.73e-64	7e-62	4.70798	6.53048	15.7332	1381.99	1139.7	1365.4	pls1	plastin 1 (I isoform) [Source:ZFIN;Acc:ZDB-GENE-030131-6205]
ENSDARG00000087983	567.768	4.85294	0.288594	16.8158	1.87e-63	1.34e-61	36.4868	38.3666	38.9189	1134.41	1033.55	1124.87	igsf5a	immunoglobulin superfamily, member 5a [Source:ZFIN;Acc:ZDB-GENE-091204-182]
ENSDARG00000043814	643.98	5.83976	0.347861	16.7876	3.01e-63	2.14e-61	15.3009	29.3872	20.7015	1478.06	1181.04	1139.38	st6galnac1.1	ST6 (alpha-N-acetyl-neuraminyl-2,3-beta-galactosyl-1,3)-N-acetylgalactosaminide alpha-2,6-sialyltransferase 1, tandem duplicate 1 [Source:ZFIN;Acc:ZDB-GENE-041014-160]
ENSDARG00000023587	1047.17	6.25534	0.372678	16.7849	3.15e-63	2.24e-61	14.1239	35.9176	29.8102	2455.43	1565.41	2182.35	kcnk5a	potassium channel, subfamily K, member 5a [Source:ZFIN;Acc:ZDB-GENE-051113-112]
ENSDARG00000070021	3028.34	5.93078	0.354767	16.7174	9.79e-63	6.93e-61	60.0267	129.793	101.852	6800.93	4092.87	6984.56	cyp3c4	cytochrome P450, family 3, subfamily C, polypeptide 4 [Source:ZFIN;Acc:ZDB-GENE-060929-96]
ENSDARG00000013056	8159.79	5.68437	0.341547	16.643	3.4e-62	2.4e-60	178.903	302.851	450.466	17520.6	14926.7	15579.2	itpk1a	inositol-tetrakisphosphate 1-kinase a [Source:NCBI gene;Acc:406290]
ENSDARG00000044528	6185.79	9.32305	0.560532	16.6325	4.05e-62	2.85e-60	17.6549	36.734	3.31225	9401.39	8671.79	18983.9	slc15a1b	solute carrier family 15 member 1b [Source:ZFIN;Acc:ZDB-GENE-030131-4661]
ENSDARG00000008494	11750.5	5.4285	0.327097	16.596	7.45e-62	5.22e-60	433.134	455.501	710.477	21813.4	30571.9	16518.5	myl6	myosin, light chain 6, alkali, smooth muscle and non-muscle [Source:ZFIN;Acc:ZDB-GENE-041010-28]
ENSDARG00000102720	949.722	5.37028	0.323677	16.5915	8.03e-62	5.61e-60	49.4338	47.346	38.0908	1346.88	2243.65	1972.93	zgc:123284	zgc:123284 [Source:ZFIN;Acc:ZDB-GENE-051113-92]
ENSDARG00000077201	1235.49	8.19537	0.494472	16.574	1.07e-61	7.43e-60	17.6549	4.89786	4.14031	1626.79	2490.58	3268.86	myo7bb	myosin VIIBb [Source:ZFIN;Acc:ZDB-GENE-070912-482]
ENSDARG00000099525	1818.55	8.15152	0.492011	16.5678	1.19e-61	8.22e-60	11.7699	8.97941	17.3893	1762.59	3055.96	6054.6	si:ch1073-13h15.3	si:ch1073-13h15.3 [Source:ZFIN;Acc:ZDB-GENE-121214-245]
ENSDARG00000092361	1163.7	7.29651	0.442237	16.4991	3.72e-61	2.55e-59	7.06197	25.3056	10.7648	3026.33	1639.16	2273.59	si:dkey-79f11.7	si:dkey-79f11.7 [Source:ZFIN;Acc:ZDB-GENE-090313-338]
ENSDARG00000056018	626.153	7.21636	0.439716	16.4114	1.58e-60	1.08e-58	4.70798	14.6936	4.96837	1133.49	1163.17	1435.89	itga6l	integrin, alpha 6, like [Source:ZFIN;Acc:ZDB-GENE-040914-57]
ENSDARG00000010728	581.033	6.48948	0.396696	16.3588	3.76e-60	2.54e-58	7.06197	20.4078	9.93674	1176.91	1212.33	1059.56	scin	scinderin [Source:ZFIN;Acc:ZDB-GENE-060503-6]
ENSDARG00000016483	634.348	8.03762	0.491891	16.3403	5.1e-60	3.43e-58	2.35399	4.08155	7.45256	1251.73	983.272	1557.19	baiap2l2a	BAR/IMD domain containing adaptor protein 2 like 2a [Source:ZFIN;Acc:ZDB-GENE-040108-10]
ENSDARG00000058133	779.452	7.08677	0.434441	16.3124	8.06e-60	5.4e-58	2.35399	18.7751	11.5929	1486.38	1461.5	1696.12	foxd2	forkhead box D2 [Source:ZFIN;Acc:ZDB-GENE-980605-6]
ENSDARG00000058678	668.408	8.03898	0.493566	16.2876	1.21e-59	8.03e-58	1.17699	6.53048	6.62449	963.511	1510.66	1521.94	aqp10b	aquaporin 10b [Source:ZFIN;Acc:ZDB-GENE-060503-57]
ENSDARG00000079443	917.75	7.46826	0.458834	16.2766	1.45e-59	9.57e-58	3.53098	9.79572	16.5612	1191.69	2041.41	2243.52	vipb	vasoactive intestinal peptide b [Source:ZFIN;Acc:ZDB-GENE-080225-22]
ENSDARG00000091658	1491.95	10.6669	0.65809	16.2089	4.36e-59	2.88e-57	2.35399	0	3.31225	3177.83	3287.26	2480.94	sptssb	serine palmitoyltransferase, small subunit B [Source:NCBI gene;Acc:678546]
ENSDARG00000103294	741.222	4.61599	0.28497	16.1982	5.19e-59	3.4e-57	52.9647	61.2233	59.6204	1198.15	1528.54	1546.83	si:ch211-221j21.3	si:ch211-221j21.3 [Source:ZFIN;Acc:ZDB-GENE-030131-1805]
ENSDARG00000112015	653.833	8.33809	0.514899	16.1937	5.59e-59	3.65e-57	7.06197	4.89786	0.828062	1382.91	1073.78	1453.52	LIMD2	LIM domain containing 2 [Source:HGNC Symbol;Acc:HGNC:28142]
ENSDARG00000043102	15643.4	4.23091	0.262576	16.1131	2.06e-58	1.34e-56	1700.76	1200.79	1844.92	32618	29900.4	26595.7	lxn	latexin [Source:ZFIN;Acc:ZDB-GENE-041212-18]
ENSDARG00000041644	754.492	5.82299	0.362721	16.0537	5.39e-58	3.47e-56	12.9469	26.9382	37.2628	1418.94	1529.66	1501.21	si:dkey-194e6.1	si:dkey-194e6.1 [Source:ZFIN;Acc:ZDB-GENE-100922-43]
ENSDARG00000079324	459.161	4.85099	0.302826	16.0191	9.4e-58	6.03e-56	30.6019	32.6524	28.9822	891.456	869.302	901.97	ano9b	anoctamin 9b [Source:ZFIN;Acc:ZDB-GENE-121106-2]
ENSDARG00000105416	934.105	8.72019	0.545362	15.9897	1.51e-57	9.64e-56	0	8.97941	3.31225	1799.54	1327.42	2465.38	adgrg4a	adhesion G protein-coupled receptor G4a [Source:ZFIN;Acc:ZDB-GENE-121129-2]
ENSDARG00000074771	571.639	5.73836	0.360313	15.9261	4.18e-57	2.66e-55	21.1859	24.4893	17.3893	877.599	1062.6	1426.56	ifngr1	interferon gamma receptor 1 [Source:ZFIN;Acc:ZDB-GENE-081022-158]
ENSDARG00000110019	622.059	8.67534	0.54922	15.7957	3.33e-56	2.1e-54	2.35399	3.26524	3.31225	1038.34	1234.68	1450.41	CABZ01079267.1
ENSDARG00000102051	607.247	7.88988	0.500245	15.7721	4.85e-56	3.05e-54	2.35399	3.26524	9.10868	891.456	1311.77	1425.53	mtbl	metallothionein-B-like [Source:ZFIN;Acc:ZDB-GENE-110414-3]
ENSDARG00000038151	1277.63	4.1997	0.266894	15.7355	8.64e-56	5.43e-54	102.399	141.222	150.707	2448.04	2306.22	2517.22	zgc:92360	zgc:92360 [Source:ZFIN;Acc:ZDB-GENE-040718-470]
ENSDARG00000087402	13655.1	4.75094	0.303068	15.6761	2.2e-55	1.37e-53	1089.9	832.636	1011.89	24986.6	35460.4	18549.5	tpm1	tropomyosin 1 (alpha) [Source:ZFIN;Acc:ZDB-GENE-040426-854]
ENSDARG00000052129	635.084	6.33339	0.404066	15.6742	2.27e-55	1.41e-53	5.88497	20.4078	19.0454	1498.38	1213.45	1053.33	boka	BCL2 family apoptosis regulator BOK a [Source:NCBI gene;Acc:445218]
ENSDARG00000044566	42646.6	18.9328	1.2125	15.6147	5.78e-55	3.55e-53	0	0	0	70401	82255.2	103224	fabp6	fatty acid binding protein 6, ileal (gastrotropin) [Source:ZFIN;Acc:ZDB-GENE-040625-49]
ENSDARG00000043281	458.994	5.34231	0.343333	15.5602	1.36e-54	8.31e-53	24.7169	25.3056	16.5612	972.749	946.399	768.23	stap2b	signal transducing adaptor family member 2b [Source:ZFIN;Acc:ZDB-GENE-040426-2540]
ENSDARG00000087625	6223.49	13.7315	0.882645	15.5572	1.42e-54	8.66e-53	1.17699	1.63262	0	10255	11830.5	15252.6	si:ch211-173a9.6	si:ch211-173a9.6 [Source:ZFIN;Acc:ZDB-GENE-030131-4623]
ENSDARG00000068387	973.869	9.85235	0.633741	15.5463	1.68e-54	1.02e-52	0	4.08155	1.65612	2269.75	2030.23	1537.5	slc6a18	solute carrier family 6 member 18 [Source:ZFIN;Acc:ZDB-GENE-080219-9]
ENSDARG00000078541	1452.51	7.12266	0.460381	15.4712	5.43e-54	3.28e-52	4.70798	26.1219	29.8102	2208.78	2661.54	3784.13	cers3a	ceramide synthase 3a [Source:ZFIN;Acc:ZDB-GENE-130320-1]
ENSDARG00000031534	525.743	7.16948	0.463751	15.4598	6.48e-54	3.9e-52	5.88497	8.1631	7.45256	1455.89	741.923	935.146	CU571315.1
ENSDARG00000102249	16479.3	4.01745	0.259928	15.456	6.87e-54	4.12e-52	2455.21	1572.21	1724.85	31274.8	30799.9	31048.5	pepd	peptidase D [Source:ZFIN;Acc:ZDB-GENE-030131-9444]
ENSDARG00000010586	403.562	6.90537	0.44868	15.3904	1.9e-53	1.14e-51	5.88497	5.71417	8.28062	832.333	625.719	943.44	tex9	testis expressed 9 [Source:ZFIN;Acc:ZDB-GENE-110623-3]
ENSDARG00000070427	896.14	4.07218	0.26524	15.3528	3.39e-53	2.02e-51	107.106	86.5289	108.476	1713.63	1824.64	1536.46	s100v1	S100 calcium binding protein V1 [Source:ZFIN;Acc:ZDB-GENE-080407-1]
ENSDARG00000003931	7397.61	3.83663	0.250274	15.3297	4.84e-53	2.87e-51	892.162	959.164	1051.64	13707.2	11338.9	16436.6	cndp2	carnosine dipeptidase 2 [Source:ZFIN;Acc:ZDB-GENE-030131-5499]
ENSDARG00000038153	270183	4.7885	0.312449	15.3257	5.15e-53	3.05e-51	25831.5	12351.6	18428.5	518321	462274	583893	lgals2b	lectin, galactoside-binding, soluble, 2b [Source:ZFIN;Acc:ZDB-GENE-040426-1590]
ENSDARG00000036427	5808.52	5.20588	0.34056	15.2862	9.44e-53	5.53e-51	244.815	248.975	424.796	10329.8	8337.7	15265.1	slc3a2a	solute carrier family 3 member 2a [Source:ZFIN;Acc:ZDB-GENE-000831-3]
ENSDARG00000054609	2277.85	3.92241	0.257261	15.2468	1.73e-52	1.01e-50	244.815	319.177	280.713	3600	4419.14	4803.25	slco2b1	solute carrier organic anion transporter family, member 2B1 [Source:ZFIN;Acc:ZDB-GENE-051023-6]
ENSDARG00000004034	2216.52	3.69913	0.242783	15.2364	2.03e-52	1.18e-50	360.16	320.81	270.776	4368.59	3893.98	4084.78	arhgdig	Rho GDP dissociation inhibitor (GDI) gamma [Source:ZFIN;Acc:ZDB-GENE-040426-1493]
ENSDARG00000077082	509.757	6.14591	0.405581	15.1533	7.2e-52	4.14e-50	7.06197	22.8567	11.5929	961.663	1114	941.366	agtrap	angiotensin II receptor-associated protein [Source:ZFIN;Acc:ZDB-GENE-050309-11]
ENSDARG00000015890	815.304	5.34644	0.353027	15.1446	8.23e-52	4.72e-50	48.2568	37.5503	32.2944	1552.89	1116.24	2104.6	mafa	v-maf avian musculoaponeurotic fibrosarcoma oncogene homolog a (paralog a) [Source:ZFIN;Acc:ZDB-GENE-010605-2]
ENSDARG00000013787	643.184	7.99095	0.527852	15.1386	9.01e-52	5.16e-50	9.41595	0.81631	5.79643	1369.05	1585.53	888.492	gucy1a1	guanylate cyclase 1 soluble subunit alpha 1 [Source:ZFIN;Acc:ZDB-GENE-050417-230]
ENSDARG00000013711	2011.02	4.1291	0.273656	15.0887	1.92e-51	1.09e-49	242.461	248.158	162.3	3461.43	4123.04	3828.71	zgc:77486	zgc:77486 [Source:ZFIN;Acc:ZDB-GENE-040426-2056]
ENSDARG00000091834	2791.11	7.5253	0.498821	15.0862	2e-51	1.12e-49	17.6549	61.2233	10.7648	6276.22	4410.2	5970.63	si:ch211-198m17.1	si:ch211-198m17.1 [Source:ZFIN;Acc:ZDB-GENE-131127-451]
ENSDARG00000020952	1181.03	8.4124	0.558859	15.0528	3.31e-51	1.85e-49	16.4779	3.26524	2.48419	1558.43	1988.89	3516.65	si:ch211-214j8.1	si:ch211-214j8.1 [Source:ZFIN;Acc:ZDB-GENE-060526-100]
ENSDARG00000002210	825.739	4.19153	0.278589	15.0456	3.69e-51	2.06e-49	76.5046	90.6104	89.4307	1850.35	1445.86	1401.68	stk25a	serine/threonine kinase 25a [Source:ZFIN;Acc:ZDB-GENE-041010-92]
ENSDARG00000103983	2282.13	7.16048	0.476463	15.0284	4.78e-51	2.67e-49	8.23896	50.6112	34.7786	3364.44	4009.07	6225.67	slc30a10	solute carrier family 30 member 10 [Source:ZFIN;Acc:ZDB-GENE-060608-2]
ENSDARG00000087857	484.099	7.89993	0.525713	15.0271	4.88e-51	2.71e-49	7.06197	3.26524	2.48419	963.511	731.867	1196.41	si:ch211-180a12.2	si:ch211-180a12.2 [Source:ZFIN;Acc:ZDB-GENE-121214-236]
ENSDARG00000057125	1372.4	4.43882	0.296396	14.976	1.05e-50	5.84e-49	135.354	142.854	85.2904	2762.13	2280.52	2828.25	pld1b	phospholipase D1b [Source:ZFIN;Acc:ZDB-GENE-070510-3]
ENSDARG00000071498	1572.92	6.80699	0.454559	14.9749	1.07e-50	5.92e-49	14.1239	18.7751	49.6837	3161.2	4142.03	2051.72	fhl1a	four and a half LIM domains 1a [Source:ZFIN;Acc:ZDB-GENE-040206-1]
ENSDARG00000103459	1590.34	6.12764	0.409699	14.9564	1.41e-50	7.8e-49	60.0267	57.958	17.3893	3404.16	2640.31	3362.17	evplb	envoplakin b [Source:ZFIN;Acc:ZDB-GENE-030131-212]
ENSDARG00000092680	382.575	5.77344	0.386052	14.9551	1.44e-50	7.94e-49	8.23896	12.2447	19.8735	763.049	735.219	756.825	si:dkey-58f10.12	si:dkey-58f10.12 [Source:ZFIN;Acc:ZDB-GENE-060526-314]
ENSDARG00000091609	1388.19	5.38403	0.360042	14.9539	1.47e-50	8.06e-49	48.2568	61.2233	84.4623	1705.31	3104.01	3325.88	spink4	serine peptidase inhibitor, Kazal type 4 [Source:ZFIN;Acc:ZDB-GENE-130821-1]
ENSDARG00000001880	1426.37	5.30983	0.355716	14.9272	2.19e-50	1.19e-48	35.3098	88.9778	84.4623	3076.21	2821.32	2451.91	stx3a	syntaxin 3A [Source:ZFIN;Acc:ZDB-GENE-040426-1489]
ENSDARG00000068181	3969.56	13.0911	0.877229	14.9232	2.33e-50	1.26e-48	0	2.44893	0	7333.95	7814.78	8666.17	dpep1	dipeptidase 1 [Source:ZFIN;Acc:ZDB-GENE-061013-388]
ENSDARG00000063665	10214.7	3.91302	0.26284	14.8874	3.98e-50	2.15e-48	1477.13	1385.28	953.927	20651.3	17538	19282.5	mat2al	methionine adenosyltransferase II, alpha-like [Source:ZFIN;Acc:ZDB-GENE-060421-5255]
ENSDARG00000103503	2036.49	4.68718	0.315068	14.8767	4.67e-50	2.52e-48	193.027	131.426	133.318	3006.01	3604.59	5150.56	dgat1a	diacylglycerol O-acyltransferase 1a [Source:ZFIN;Acc:ZDB-GENE-030131-4600]
ENSDARG00000008568	1829.6	4.40475	0.29694	14.8338	8.85e-50	4.76e-48	108.283	182.853	202.047	3530.72	3452.63	3501.09	slc25a24	solute carrier family 25 member 24 [Source:NCBI gene;Acc:447867]
ENSDARG00000076972	754.298	6.92926	0.46752	14.8213	1.07e-49	5.71e-48	3.53098	8.1631	24.0138	1575.98	1506.19	1407.9	plvapa	plasmalemma vesicle associated protein a [Source:ZFIN;Acc:ZDB-GENE-070912-432]
ENSDARG00000012388	3557.01	5.2128	0.352947	14.7694	2.31e-49	1.23e-47	269.532	101.222	191.282	7313.63	6309.7	7156.66	cox4i1l	cytochrome c oxidase subunit 4I1, like [Source:ZFIN;Acc:ZDB-GENE-130814-2]
ENSDARG00000058327	5300.9	7.66596	0.519805	14.7478	3.18e-49	1.68e-47	18.8319	109.386	26.498	12594.9	10668.5	8387.28	neu3.3	sialidase 3 (membrane sialidase), tandem duplicate 3 [Source:ZFIN;Acc:ZDB-GENE-061103-511]
ENSDARG00000057706	6731.67	3.49908	0.237372	14.7409	3.52e-49	1.86e-47	1122.85	931.41	1228.02	13411.6	12406	11290.2	si:ch211-137i24.10	si:ch211-137i24.10 [Source:ZFIN;Acc:ZDB-GENE-060526-34]
ENSDARG00000114554	966.494	9.64389	0.655469	14.7129	5.32e-49	2.8e-47	1.17699	0.81631	4.96837	1118.71	1920.73	2752.56	cdx1a	caudal type homeobox 1a [Source:ZFIN;Acc:ZDB-GENE-050510-1]
ENSDARG00000105068	2365.29	4.20999	0.286213	14.7093	5.62e-49	2.94e-47	193.027	221.22	312.179	3771.83	4856.02	4837.46	SMIM22	si:ch1073-443f11.2 [Source:ZFIN;Acc:ZDB-GENE-120215-185]
ENSDARG00000058218	560.974	6.57114	0.447133	14.6962	6.82e-49	3.56e-47	8.23896	15.5099	10.7648	1067.9	692.76	1570.67	fam151a	family with sequence similarity 151 member A [Source:NCBI gene;Acc:100005645]
ENSDARG00000033437	466.19	5.09336	0.34688	14.6834	8.24e-49	4.29e-47	27.0709	26.9382	25.6699	1149.19	713.99	854.28	rps6ka1	ribosomal protein S6 kinase a, polypeptide 1 [Source:ZFIN;Acc:ZDB-GENE-060929-516]
ENSDARG00000101374	852.115	8.15311	0.555393	14.6799	8.67e-49	4.5e-47	3.53098	11.4283	2.48419	1057.74	1370.99	2666.51	si:dkey-11n14.1	si:dkey-11n14.1 [Source:ZFIN;Acc:ZDB-GENE-060503-332]
ENSDARG00000043323	305.485	6.50881	0.444308	14.6493	1.36e-48	7.02e-47	4.70798	8.97941	5.79643	552.425	622.366	638.636	lnx1	ligand of numb-protein X 1 [Source:ZFIN;Acc:ZDB-GENE-030131-9439]
ENSDARG00000079560	588.997	8.41433	0.574441	14.6479	1.39e-48	7.15e-47	7.06197	4.08155	0	1163.97	865.95	1492.92	ptprh	protein tyrosine phosphatase receptor type H [Source:ZFIN;Acc:ZDB-GENE-091118-90]
ENSDARG00000056378	12170.5	4.75152	0.325013	14.6195	2.11e-48	1.08e-46	639.108	727.332	1246.23	18581.1	27564	24265.1	ifi30	IFI30 lysosomal thiol reductase [Source:NCBI gene;Acc:336503]
ENSDARG00000091560	2352.22	7.31075	0.500143	14.6173	2.18e-48	1.11e-46	25.8939	51.4275	10.7648	2837.88	4006.83	7180.51	slc6a19a.2	solute carrier family 6 member 19a, tandem duplicate 2 [Source:ZFIN;Acc:ZDB-GENE-141210-16]
ENSDARG00000002494	506.829	7.01729	0.480181	14.6138	2.29e-48	1.17e-46	4.70798	13.8773	4.14031	1322.86	808.965	886.419	itgb6	integrin, beta 6 [Source:ZFIN;Acc:ZDB-GENE-100812-2]
ENSDARG00000009978	11822.7	4.88279	0.335299	14.5625	4.86e-48	2.47e-46	814.48	687.333	823.921	13260.1	31193.2	24157.2	icn	ictacalcin [Source:ZFIN;Acc:ZDB-GENE-030131-8599]
ENSDARG00000102482	4879.21	3.62376	0.250216	14.4825	1.56e-47	7.92e-46	893.339	698.761	606.141	9240.65	8610.33	9226.01	zgc:165573	zgc:165573 [Source:NCBI gene;Acc:100073329]
ENSDARG00000020187	8038.21	3.32426	0.229734	14.47	1.87e-47	9.47e-46	1507.73	1572.21	1298.4	16296.5	13533.4	14021	GCA	zgc:92027 [Source:ZFIN;Acc:ZDB-GENE-040930-3]
ENSDARG00000006944	557.7	5.52172	0.383081	14.414	4.23e-47	2.13e-45	31.7788	11.4283	28.9822	1118.71	1019.03	1136.27	gdpd3b	glycerophosphodiester phosphodiesterase domain containing 3b [Source:ZFIN;Acc:ZDB-GENE-121210-2]
ENSDARG00000100312	659.274	6.75975	0.469098	14.4101	4.47e-47	2.24e-45	24.7169	6.53048	6.62449	1591.69	1273.78	1052.3	hoxa13a	homeobox A13a [Source:NCBI gene;Acc:570239]
ENSDARG00000063412	376.293	6.66364	0.463019	14.3917	5.83e-47	2.92e-45	8.23896	6.53048	7.45256	517.321	737.454	980.763	cers1	ceramide synthase 1 [Source:ZFIN;Acc:ZDB-GENE-050208-406]
ENSDARG00000056331	798.608	4.26359	0.297852	14.3144	1.78e-46	8.8e-45	97.6905	76.7331	63.7608	1299.77	1744.19	1509.5	ahcyl1	adenosylhomocysteinase-like 1 [Source:ZFIN;Acc:ZDB-GENE-021206-7]
ENSDARG00000055226	1415.19	4.96882	0.34716	14.3128	1.82e-46	8.99e-45	69.4427	82.4473	110.132	2253.12	2086.1	3889.87	slc7a7	solute carrier family 7 member 7 [Source:ZFIN;Acc:ZDB-GENE-051127-5]
ENSDARG00000039095	353.398	5.52767	0.386276	14.3101	1.89e-46	9.32e-45	10.5929	14.6936	19.0454	592.148	838.016	645.893	nkx2.3	NK2 homeobox 3 [Source:ZFIN;Acc:ZDB-GENE-990415-178]
ENSDARG00000059305	821.647	7.44964	0.521525	14.2843	2.74e-46	1.35e-44	17.6549	2.44893	9.10868	1303.47	1159.81	2437.39	tmem37	transmembrane protein 37 [Source:ZFIN;Acc:ZDB-GENE-040426-2208]
ENSDARG00000041372	2355.55	4.41069	0.309835	14.2356	5.51e-46	2.69e-44	290.718	204.894	140.771	4355.66	4487.3	4653.96	C8H9orf64	zgc:136564 [Source:ZFIN;Acc:ZDB-GENE-070410-3]
ENSDARG00000100955	2970.63	5.02741	0.353583	14.2185	7.04e-46	3.42e-44	89.4516	222.036	216.952	5413.4	5558.84	6323.12	stk24a	serine/threonine kinase 24a (STE20 homolog, yeast) [Source:ZFIN;Acc:ZDB-GENE-070424-52]
ENSDARG00000023768	530.744	6.19111	0.435868	14.2041	8.64e-46	4.19e-44	4.70798	15.5099	21.5296	947.807	878.241	1316.67	mfsd4aa	major facilitator superfamily domain containing 4Aa [Source:NCBI gene;Acc:393503]
ENSDARG00000058631	450.371	8.35952	0.588605	14.2023	8.87e-46	4.29e-44	2.35399	4.08155	1.65612	699.308	892.766	1102.06	CABZ01030107.1
ENSDARG00000020212	497.492	6.3845	0.452008	14.1248	2.67e-45	1.29e-43	9.41595	5.71417	19.8735	739.954	1001.15	1208.85	slc1a1	solute carrier family 1 member 1 [Source:ZFIN;Acc:ZDB-GENE-040718-414]
ENSDARG00000100465	650.075	8.99894	0.638221	14.1	3.8e-45	1.82e-43	7.06197	0.81631	0.828062	1067.9	1016.79	1807.05	clrn3	clarin 3 [Source:ZFIN;Acc:ZDB-GENE-170623-3]
ENSDARG00000005894	950.395	4.64829	0.329699	14.0986	3.87e-45	1.85e-43	68.2657	99.5898	50.5118	1618.48	2148.67	1716.85	slc7a9	solute carrier family 7 member 9 [Source:ZFIN;Acc:ZDB-GENE-080116-2]
ENSDARG00000099877	679.812	4.29084	0.304504	14.0913	4.3e-45	2.05e-43	48.2568	73.4679	75.3536	1219.4	1178.81	1483.58	si:dkeyp-72e1.6	si:dkeyp-72e1.6 [Source:ZFIN;Acc:ZDB-GENE-120215-228]
ENSDARG00000019917	2736.82	3.6303	0.257724	14.086	4.63e-45	2.2e-43	347.213	386.115	492.697	4881.3	4628.08	5685.52	epb41l3b	erythrocyte membrane protein band 4.1-like 3b [Source:ZFIN;Acc:ZDB-GENE-021106-1]
ENSDARG00000025046	835.261	7.87401	0.561448	14.0245	1.1e-44	5.22e-43	3.53098	16.3262	0.828062	2021.25	1442.5	1527.13	AL935186.1
ENSDARG00000031757	389.706	5.72127	0.408341	14.011	1.33e-44	6.29e-43	7.06197	14.6936	20.7015	775.982	631.305	888.492	tmc4	transmembrane channel-like 4 [Source:ZFIN;Acc:ZDB-GENE-030131-7489]
ENSDARG00000101901	1178.54	3.55657	0.254185	13.992	1.74e-44	8.17e-43	171.841	183.67	197.907	1886.38	2447.01	2184.43	zgc:193711	zgc:193711 [Source:ZFIN;Acc:ZDB-GENE-081022-34]
ENSDARG00000021383	1206.13	6.57084	0.470771	13.9576	2.83e-44	1.32e-42	48.2568	12.2447	16.5612	2100.69	1763.19	3295.82	naalad2	N-acetylated alpha-linked acidic dipeptidase 2 [Source:ZFIN;Acc:ZDB-GENE-040426-1025]
ENSDARG00000053222	598.602	5.38641	0.386998	13.9184	4.89e-44	2.27e-42	18.8319	26.1219	38.0908	1597.23	899.47	1011.87	asb5b	ankyrin repeat and SOCS box containing 5b [Source:ZFIN;Acc:ZDB-GENE-050417-271]
ENSDARG00000070339	317.039	5.39631	0.388126	13.9035	6.03e-44	2.78e-42	16.4779	18.7751	9.10868	661.432	560.912	635.526	hoxc3a	homeobox C3a [Source:NCBI gene;Acc:30421]
ENSDARG00000061375	17928.2	3.99064	0.287529	13.8791	8.48e-44	3.9e-42	2524.65	1919.14	1923.59	29930.7	26842.2	44428.8	sgpl1	sphingosine-1-phosphate lyase 1 [Source:ZFIN;Acc:ZDB-GENE-070410-24]
ENSDARG00000039577	575.757	5.43976	0.391982	13.8776	8.66e-44	3.97e-42	27.0709	37.5503	13.249	1319.17	1086.07	971.432	ptk2bb	protein tyrosine kinase 2 beta, b [Source:ZFIN;Acc:ZDB-GENE-020507-1]
ENSDARG00000035603	1763.38	3.66605	0.264656	13.8521	1.24e-43	5.65e-42	307.196	260.403	206.187	3056.81	3613.52	3136.16	dao.2	D-amino-acid oxidase, tandem duplicate 2 [Source:ZFIN;Acc:ZDB-GENE-040426-2634]
ENSDARG00000097973	925.515	4.94251	0.356979	13.8454	1.36e-43	6.19e-42	63.5577	71.019	40.575	1518.71	2463.77	1395.46	si:ch1073-190k2.1	si:ch1073-190k2.1 [Source:ZFIN;Acc:ZDB-GENE-131127-449]
ENSDARG00000074842	435.375	5.70682	0.412594	13.8316	1.64e-43	7.49e-42	24.7169	17.9588	7.45256	949.654	737.454	875.014	snx8a	sorting nexin 8a [Source:ZFIN;Acc:ZDB-GENE-031202-1]
ENSDARG00000030463	316.286	6.94511	0.502938	13.8091	2.25e-43	1.02e-41	2.35399	5.71417	6.62449	679.908	739.689	463.426	tppp3	tubulin polymerization-promoting protein family member 3 [Source:ZFIN;Acc:ZDB-GENE-040426-1909]
ENSDARG00000009782	2029.1	4.28891	0.31076	13.8013	2.5e-43	1.13e-41	277.771	151.834	164.784	3859.59	4339.81	3380.83	myh11a	myosin, heavy chain 11a, smooth muscle [Source:ZFIN;Acc:ZDB-GENE-050531-1]
ENSDARG00000009612	1172.95	5.67048	0.411064	13.7946	2.75e-43	1.24e-41	52.9647	44.8971	38.0908	1881.76	1322.95	3697.04	chia.3	chitinase, acidic.3 [Source:ZFIN;Acc:ZDB-GENE-040426-2891]
ENSDARG00000011770	2308.7	3.31159	0.240162	13.789	2.97e-43	1.34e-41	444.904	468.562	354.41	4183.84	4321.93	4078.56	dhrs12	dehydrogenase/reductase (SDR family) member 12 [Source:ZFIN;Acc:ZDB-GENE-060929-1134]
ENSDARG00000105522	1306.49	7.30805	0.5323	13.7292	6.79e-43	3.05e-41	4.70798	34.285	9.10868	2509.93	1777.71	3503.17	si:ch211-196f2.3	si:ch211-196f2.3 [Source:ZFIN;Acc:ZDB-GENE-160728-62]
ENSDARG00000113274	503.57	5.04423	0.367476	13.7267	7.03e-43	3.15e-41	18.8319	40.8155	28.1541	848.038	1202.27	883.308	AL929536.3
ENSDARG00000052063	384.843	4.69115	0.341939	13.7192	7.79e-43	3.48e-41	37.6638	20.4078	28.9822	703.927	779.913	738.164	col4a5	collagen, type IV, alpha 5 (Alport syndrome) [Source:ZFIN;Acc:ZDB-GENE-030131-2281]
ENSDARG00000032765	3453.85	3.8639	0.281701	13.7163	8.11e-43	3.62e-41	546.125	433.461	353.582	7803.24	6107.46	5479.21	net1	neuroepithelial cell transforming 1 [Source:ZFIN;Acc:ZDB-GENE-041121-18]
ENSDARG00000030478	6897.37	3.83625	0.279895	13.7061	9.34e-43	4.16e-41	920.41	1115.08	672.386	11716.4	11933.3	15026.6	zgc:66484	zgc:66484 [Source:ZFIN;Acc:ZDB-GENE-030131-5768]
ENSDARG00000005704	3138.43	6.44891	0.471664	13.6727	1.48e-42	6.56e-41	141.239	43.2644	30.6383	6019.4	5842.65	6753.37	eps8l3b	EPS8-like 3b [Source:ZFIN;Acc:ZDB-GENE-040426-1335]
ENSDARG00000040076	1732.05	3.87433	0.283552	13.6635	1.68e-42	7.42e-41	263.647	231.832	168.925	3199.08	3756.55	2772.26	pycard	PYD and CARD domain containing [Source:NCBI gene;Acc:57923]
ENSDARG00000086288	578.749	6.05447	0.443621	13.6479	2.08e-42	9.18e-41	22.3629	5.71417	24.0138	1021.71	1015.68	1383.02	scg3	secretogranin III [Source:NCBI gene;Acc:393730]
ENSDARG00000011239	361.131	7.91467	0.582547	13.5863	4.83e-42	2.11e-40	0	6.53048	1.65612	708.546	785.5	664.555	ppp1r14aa	protein phosphatase 1, regulatory (inhibitor) subunit 14Aa [Source:ZFIN;Acc:ZDB-GENE-050417-413]
ENSDARG00000042920	1945.03	4.77192	0.351278	13.5845	4.95e-42	2.16e-40	177.726	156.732	78.6659	4305.78	2901.77	4049.53	sult3st3	sulfotransferase family 3, cytosolic sulfotransferase 3 [Source:ZFIN;Acc:ZDB-GENE-060503-628]
ENSDARG00000097231	405.333	6.10962	0.450098	13.574	5.71e-42	2.49e-40	16.4779	4.08155	14.9051	862.818	896.118	637.599	ugt1b2	UDP glucuronosyltransferase 1 family, polypeptide B2 [Source:ZFIN;Acc:ZDB-GENE-080227-11]
ENSDARG00000095048	638.459	6.42784	0.474733	13.5399	9.09e-42	3.95e-40	5.88497	8.1631	28.9822	1162.13	1243.62	1381.98	si:dkey-250k15.7	si:dkey-250k15.7 [Source:ZFIN;Acc:ZDB-GENE-100921-33]
ENSDARG00000026829	18844.2	2.99493	0.22145	13.5242	1.13e-41	4.87e-40	3868.78	3980.33	4752.25	32232.8	34886	33344.9	cotl1	coactosin-like F-actin binding protein 1 [Source:ZFIN;Acc:ZDB-GENE-030131-8325]
ENSDARG00000005713	13081.7	3.7829	0.279795	13.5202	1.19e-41	5.11e-40	1228.78	1906.08	2179.46	24885.9	23475.6	24814.5	ethe1	ETHE1 persulfide dioxygenase [Source:ZFIN;Acc:ZDB-GENE-040426-2503]
ENSDARG00000060879	535.479	8.98246	0.669487	13.4169	4.81e-41	2.06e-39	1.17699	4.89786	0	895.151	858.128	1453.52	slc28a1	solute carrier family 28 member 1 [Source:ZFIN;Acc:ZDB-GENE-050419-117]
ENSDARG00000095388	412.83	6.55756	0.488789	13.4159	4.88e-41	2.09e-39	5.88497	14.6936	4.96837	810.162	547.504	1093.77	BX323590.3	uncharacterized LOC100536104 [Source:NCBI gene;Acc:100536104]
ENSDARG00000015050	30541.1	2.74576	0.204814	13.4061	5.57e-41	2.38e-39	7848.2	8050.45	7876.52	51974.2	55187.3	52310.1	calm3a	calmodulin 3a (phosphorylase kinase, delta) [Source:ZFIN;Acc:ZDB-GENE-030131-5590]
ENSDARG00000042876	1674.11	3.87261	0.288893	13.405	5.65e-41	2.41e-39	273.063	161.629	208.672	2760.28	3529.72	3111.28	abracl	ABRA C-terminal like [Source:NCBI gene;Acc:336650]
ENSDARG00000016350	11300.3	3.0103	0.224887	13.3858	7.32e-41	3.11e-39	2322.21	2644.03	2518.96	20450.8	22095.7	17769.8	cap1	CAP, adenylate cyclase-associated protein 1 (yeast) [Source:ZFIN;Acc:ZDB-GENE-030131-6459]
ENSDARG00000061436	922.988	3.99387	0.299122	13.352	1.15e-40	4.89e-39	118.876	123.263	85.2904	1383.83	2012.36	1814.31	col6a2	collagen, type VI, alpha 2 [Source:ZFIN;Acc:ZDB-GENE-070501-7]
ENSDARG00000033466	6369.84	3.68418	0.276576	13.3207	1.75e-40	7.42e-39	912.171	1164.87	681.495	12216.2	12537.8	10706.5	tagln2	transgelin 2 [Source:ZFIN;Acc:ZDB-GENE-020802-2]
ENSDARG00000056781	3162.11	7.55407	0.568612	13.2851	2.82e-40	1.19e-38	68.2657	25.3056	8.28062	5053.12	3835.88	9981.8	zanl	zonadhesin, like [Source:ZFIN;Acc:ZDB-GENE-060131-2]
ENSDARG00000096995	390.979	6.16618	0.465295	13.2522	4.38e-40	1.83e-38	11.7699	5.71417	14.9051	637.414	1101.71	574.358	fbxl22	F-box and leucine-rich repeat protein 22 [Source:ZFIN;Acc:ZDB-GENE-050227-1]
ENSDARG00000095939	407.948	7.82673	0.593293	13.192	9.76e-40	4.04e-38	1.17699	6.53048	2.48419	574.596	659.239	1203.66	si:ch73-226l13.2	si:ch73-226l13.2 [Source:ZFIN;Acc:ZDB-GENE-110411-18]
ENSDARG00000041339	2614.63	5.39951	0.409769	13.177	1.19e-39	4.92e-38	150.655	156.732	56.3082	6446.19	5492.91	3384.98	zgc:92380	zgc:92380 [Source:ZFIN;Acc:ZDB-GENE-040801-221]
ENSDARG00000069503	1090.59	4.92914	0.37548	13.1275	2.29e-39	9.41e-38	43.5488	107.753	55.4801	2584.76	1753.13	1998.85	cldnh	claudin h [Source:ZFIN;Acc:ZDB-GENE-010328-8]
ENSDARG00000059423	362.454	7.25855	0.553081	13.1238	2.4e-39	9.86e-38	0	5.71417	7.45256	473.903	816.786	870.868	prune2	prune homolog 2 with BCH domain [Source:ZFIN;Acc:ZDB-GENE-050309-222]
ENSDARG00000031337	347.572	5.52638	0.421131	13.1227	2.44e-39	9.99e-38	7.06197	17.1425	19.0454	607.853	869.302	565.027	hoxa10b	homeobox A10b [Source:NCBI gene;Acc:30391]
ENSDARG00000067806	471.586	7.32208	0.558266	13.1158	2.67e-39	1.09e-37	1.17699	13.061	2.48419	957.045	689.408	1166.34	zgc:158432	zgc:158432 [Source:ZFIN;Acc:ZDB-GENE-061201-57]
ENSDARG00000036876	838.764	6.71886	0.51241	13.1123	2.8e-39	1.14e-37	3.53098	32.6524	9.93674	1538.11	1841.4	1606.96	zgc:153284	zgc:153284 [Source:ZFIN;Acc:ZDB-GENE-060825-317]
ENSDARG00000076402	360.573	4.43271	0.33829	13.1033	3.15e-39	1.28e-37	38.8408	22.8567	34.7786	720.555	713.99	632.416	nat16l	N-acetyltransferase 16, like [Source:ZFIN;Acc:ZDB-GENE-070912-63]
ENSDARG00000003854	3973.06	5.02248	0.383347	13.1016	3.22e-39	1.31e-37	363.691	225.302	124.209	6630.95	6891.84	9602.35	acsl1b	acyl-CoA synthetase long chain family member 1b [Source:ZFIN;Acc:ZDB-GENE-040801-88]
ENSDARG00000077573	299.632	5.09602	0.3895	13.0835	4.09e-39	1.66e-37	11.7699	23.673	14.9051	670.67	511.748	565.027	tmprss13b	transmembrane serine protease 13b [Source:ZFIN;Acc:ZDB-GENE-090309-2]
ENSDARG00000098345	370.694	5.68342	0.434451	13.0818	4.18e-39	1.68e-37	11.7699	20.4078	9.93674	888.684	812.317	481.051	mamdc2a	MAM domain containing 2a [Source:ZFIN;Acc:ZDB-GENE-060526-16]
ENSDARG00000009488	1262.5	3.21055	0.246038	13.049	6.44e-39	2.58e-37	238.93	222.853	276.573	2318.71	2095.04	2422.88	gipc2	GIPC PDZ domain containing family, member 2 [Source:ZFIN;Acc:ZDB-GENE-040426-921]
ENSDARG00000007418	666.034	4.08341	0.314433	12.9866	1.46e-38	5.81e-37	56.4957	93.0593	72.0414	1443.88	1295.01	1035.71	chmp4c	charged multivesicular body protein 4C [Source:ZFIN;Acc:ZDB-GENE-050417-389]
ENSDARG00000088515	323.175	6.88184	0.530175	12.9803	1.58e-38	6.29e-37	11.7699	1.63262	4.14031	537.645	787.735	596.13	st6gal2b	ST6 beta-galactosamide alpha-2,6-sialyltranferase 2b [Source:ZFIN;Acc:ZDB-GENE-120426-2]
ENSDARG00000096809	542.934	5.75057	0.443268	12.9731	1.74e-38	6.9e-37	28.2479	22.8567	9.10868	721.479	1036.91	1439	si:ch211-168b3.2	si:ch211-168b3.2 [Source:ZFIN;Acc:ZDB-GENE-130603-47]
ENSDARG00000056819	257.685	5.81858	0.449821	12.9353	2.84e-38	1.13e-36	11.7699	5.71417	9.93674	603.234	531.861	383.596	hoxa9b	homeobox A9b [Source:NCBI gene;Acc:58048]
ENSDARG00000008200	7632.92	3.85286	0.297912	12.9329	2.94e-38	1.16e-36	1162.87	986.919	815.641	18578.3	13783.7	10470.1	ugp2b	UDP-glucose pyrophosphorylase 2b [Source:ZFIN;Acc:ZDB-GENE-030131-6352]
ENSDARG00000078733	498.746	4.70101	0.363623	12.9282	3.12e-38	1.23e-36	49.4338	39.9992	22.3577	1134.41	925.17	821.104	cnnm2b	cyclin and CBS domain divalent metal cation transport mediator 2b [Source:ZFIN;Acc:ZDB-GENE-090311-26]
ENSDARG00000056239	3352.53	3.80403	0.294562	12.9142	3.74e-38	1.47e-36	322.496	416.318	603.657	5796.77	6467.25	6508.7	tmem45b	transmembrane protein 45B [Source:NCBI gene;Acc:402977]
ENSDARG00000094719	6681.53	4.25257	0.330461	12.8686	6.76e-38	2.65e-36	381.346	888.962	726.21	13389.4	11908.8	12794.5	CR318588.3	uncharacterized LOC101884954 [Source:NCBI gene;Acc:101884954]
ENSDARG00000099371	1754.99	3.47381	0.270232	12.8549	8.07e-38	3.16e-36	287.187	336.32	245.934	3117.78	2727.46	3815.23	cygb1	cytoglobin 1 [Source:NCBI gene;Acc:246090]
ENSDARG00000024006	256.202	5.81738	0.453195	12.8364	1.03e-37	4e-36	4.70798	13.8773	7.45256	561.663	529.626	419.883	rprmb	reprimo, TP53 dependent G2 arrest mediator candidate b [Source:NCBI gene;Acc:393779]
ENSDARG00000096445	5922.13	6.52823	0.509031	12.8248	1.19e-37	4.62e-36	241.284	84.8962	56.3082	7751.51	8646.09	18752.7	si:ch211-214p16.3	si:ch211-214p16.3 [Source:ZFIN;Acc:ZDB-GENE-120709-93]
ENSDARG00000031929	1723.01	3.4652	0.270864	12.7931	1.79e-37	6.94e-36	229.514	343.667	284.025	3587.99	2802.33	3090.54	stard14	START domain containing 14 [Source:ZFIN;Acc:ZDB-GENE-040426-963]
ENSDARG00000089362	664.875	4.07448	0.318718	12.784	2.02e-37	7.78e-36	56.4957	83.2636	82.8062	1567.67	1035.79	1163.23	grn1	granulin 1 [Source:ZFIN;Acc:ZDB-GENE-060103-1]
ENSDARG00000021242	14553.6	4.89815	0.383274	12.7798	2.13e-37	8.2e-36	1533.62	743.658	558.114	33867.9	28143.9	22474.6	mvp	major vault protein [Source:NCBI gene;Acc:373081]
ENSDARG00000015611	754.848	6.22414	0.487156	12.7765	2.22e-37	8.54e-36	10.5929	34.285	14.0771	1518.71	2138.62	812.81	rasl11b	RAS-like, family 11, member B [Source:NCBI gene;Acc:393109]
ENSDARG00000099313	5905.74	3.21637	0.251959	12.7655	2.56e-37	9.82e-36	1260.56	1018.75	1163.43	8675.29	10979.1	12337.3	naga	N-acetylgalactosaminidase, alpha [Source:ZFIN;Acc:ZDB-GENE-051113-256]
ENSDARG00000000068	8661.39	2.81618	0.221068	12.739	3.59e-37	1.37e-35	2411.66	1963.23	2087.54	15762.6	14774.8	14968.6	slc9a3r1a	SLC9A3 regulator 1a [Source:ZFIN;Acc:ZDB-GENE-031006-7]
ENSDARG00000003909	359.35	5.81645	0.456665	12.7368	3.69e-37	1.41e-35	3.53098	20.4078	12.4209	690.07	617.897	811.773	ftr01	finTRIM family, member 1 [Source:ZFIN;Acc:ZDB-GENE-070705-491]
ENSDARG00000059939	233.916	5.24144	0.411539	12.7362	3.72e-37	1.42e-35	15.3009	13.061	8.28062	416.628	525.157	425.066	dab1a	DAB adaptor protein 1a [Source:ZFIN;Acc:ZDB-GENE-060528-1]
ENSDARG00000098063	1430.38	6.97634	0.547886	12.7332	3.87e-37	1.47e-35	4.70798	20.4078	41.4031	1953.81	2031.35	4530.58	alp3	alkaline phosphatase 3 [Source:ZFIN;Acc:ZDB-GENE-120919-1]
ENSDARG00000042021	1017.11	3.67316	0.289366	12.6938	6.4e-37	2.42e-35	114.168	146.936	181.346	1637.88	2137.5	1884.81	mapk12a	mitogen-activated protein kinase 12a [Source:NCBI gene;Acc:30681]
ENSDARG00000011602	359.53	5.86221	0.461905	12.6914	6.6e-37	2.49e-35	16.4779	8.1631	12.4209	792.61	408.952	918.558	CRACD	si:dkeyp-117h8.2 [Source:NCBI gene;Acc:570321]
ENSDARG00000116378	1110.78	11.2534	0.887275	12.6832	7.33e-37	2.76e-35	0	0	2.48419	2072.06	1975.48	2614.68	ms4a17a.17	membrane-spanning 4-domains, subfamily A, member 17A.17 [Source:ZFIN;Acc:ZDB-GENE-070424-27]
ENSDARG00000017821	2035.8	3.40681	0.269225	12.6541	1.06e-36	3.99e-35	357.806	342.034	352.754	3547.35	2959.87	4654.99	gata5	GATA binding protein 5 [Source:ZFIN;Acc:ZDB-GENE-980526-340]
ENSDARG00000019924	6186.63	2.88031	0.227751	12.6468	1.17e-36	4.37e-35	1539.51	1587.72	1311.65	11904.9	10658.4	10117.6	cmpk	cytidylate kinase [Source:NCBI gene;Acc:406383]
ENSDARG00000039579	14013.8	4.28345	0.33904	12.6341	1.37e-36	5.12e-35	2080.93	966.511	1061.58	28488.7	28904.8	22580.4	cfd	complement factor D (adipsin) [Source:ZFIN;Acc:ZDB-GENE-050522-411]
ENSDARG00000005518	880.329	3.92922	0.311136	12.6286	1.47e-36	5.48e-35	88.2746	93.8757	142.427	1456.81	1516.25	1984.33	slc5a9	solute carrier family 5 member 9 [Source:NCBI gene;Acc:564815]
ENSDARG00000017474	403.438	8.40115	0.66604	12.6136	1.78e-36	6.61e-35	0	5.71417	0.828062	701.155	1124.06	588.872	zgc:110699	zgc:110699 [Source:ZFIN;Acc:ZDB-GENE-050522-487]
ENSDARG00000044441	355.146	7.22539	0.573061	12.6084	1.9e-36	7.03e-35	8.23896	1.63262	4.96837	713.164	404.482	998.387	MYO7B	si:ch73-194h10.2 [Source:ZFIN;Acc:ZDB-GENE-100921-21]
ENSDARG00000003754	722.043	3.50564	0.278664	12.5802	2.72e-36	1e-34	103.575	142.038	104.336	1381.06	1207.86	1393.39	tspan2a	tetraspanin 2a [Source:ZFIN;Acc:ZDB-GENE-050522-511]
ENSDARG00000101914	883.673	3.24245	0.257747	12.58	2.72e-36	1e-34	165.956	149.385	191.282	1591.69	1482.73	1721	metrnla	meteorin like, glial cell differentiation regulator a [Source:NCBI gene;Acc:406258]
ENSDARG00000055592	1019.03	4.64938	0.370015	12.5654	3.27e-36	1.2e-34	68.2657	117.549	48.0276	1995.38	2317.39	1567.56	capn2b	calpain 2, (m/II) large subunit b [Source:ZFIN;Acc:ZDB-GENE-050522-84]
ENSDARG00000006207	1828.55	4.77044	0.379673	12.5646	3.3e-36	1.21e-34	167.133	81.631	139.942	2220.79	3483.91	4877.89	gpx1b	glutathione peroxidase 1b [Source:ZFIN;Acc:ZDB-GENE-040912-60]
ENSDARG00000061736	438.758	5.03315	0.400792	12.558	3.59e-36	1.32e-34	20.0089	39.1829	18.2174	626.328	1012.32	916.484	ank3a	ankyrin 3a [Source:ZFIN;Acc:ZDB-GENE-060621-1]
ENSDARG00000045930	2053.75	3.00934	0.239967	12.5407	4.47e-36	1.63e-34	400.178	484.072	476.136	3258.2	3949.85	3754.06	rbpms2a	RNA binding protein, mRNA processing factor 2a [Source:ZFIN;Acc:ZDB-GENE-040718-106]
ENSDARG00000057859	319.566	8.46212	0.67623	12.5137	6.29e-36	2.29e-34	0	1.63262	3.31225	664.204	632.423	615.828	hoxd10a	homeobox D10a [Source:NCBI gene;Acc:30404]
ENSDARG00000052652	524.876	3.98633	0.3186	12.512	6.42e-36	2.33e-34	81.2126	52.2438	54.6521	853.58	960.925	1146.64	fermt1	fermitin family member 1 [Source:ZFIN;Acc:ZDB-GENE-030131-3264]
ENSDARG00000062757	384.91	4.90238	0.392287	12.4969	7.76e-36	2.82e-34	20.0089	28.5709	25.6699	1037.41	665.943	531.851	zgc:158403	zgc:158403 [Source:NCBI gene;Acc:790939]
ENSDARG00000098852	21972	3.59598	0.288451	12.4665	1.14e-35	4.11e-34	2474.04	3912.57	3681.56	32192.2	48556.9	41014.7	smdt1b	single-pass membrane protein with aspartate-rich tail 1b [Source:ZFIN;Acc:ZDB-GENE-141212-9]
ENSDARG00000102602	230.772	7.12915	0.573109	12.4394	1.6e-35	5.76e-34	0	4.08155	4.96837	420.324	436.886	518.374	si:ch211-220m17.4	si:ch211-220m17.4 [Source:ZFIN;Acc:ZDB-GENE-141216-273]
ENSDARG00000004094	2011.86	4.02814	0.323941	12.4348	1.69e-35	6.1e-34	135.354	270.199	289.822	3853.12	3780.01	3742.66	acsbg2	acyl-CoA synthetase bubblegum family member 2 [Source:ZFIN;Acc:ZDB-GENE-030131-7099]
ENSDARG00000056015	938.301	11.0102	0.886034	12.4264	1.88e-35	6.75e-34	0	0.81631	1.65612	2075.75	1978.83	1572.75	hoxb13a	homeobox B13a [Source:NCBI gene;Acc:559921]
ENSDARG00000044655	475.433	4.45157	0.358366	12.4219	1.99e-35	7.13e-34	36.4868	57.1417	30.6383	913.626	724.046	1090.66	st14b	suppression of tumorigenicity 14b [Source:ZFIN;Acc:ZDB-GENE-061103-613]
ENSDARG00000003113	21822.8	3.88355	0.312724	12.4185	2.07e-35	7.43e-34	2338.69	3939.51	2029.58	45876.2	34956.4	41796.5	ada	adenosine deaminase [Source:NCBI gene;Acc:436919]
ENSDARG00000041960	3077.82	15.1403	1.21921	12.4181	2.08e-35	7.45e-34	0	0	0	4488.69	6593.51	7384.75	si:ch211-173a9.6	si:ch211-173a9.6 [Source:ZFIN;Acc:ZDB-GENE-030131-4623]
ENSDARG00000074697	642.778	4.08936	0.32939	12.4149	2.17e-35	7.74e-34	78.8586	75.1005	60.4485	1558.43	1206.74	877.088	npdc1a	neural proliferation, differentiation and control, 1a [Source:ZFIN;Acc:ZDB-GENE-031204-31]
ENSDARG00000039697	274.625	4.55194	0.366702	12.4132	2.22e-35	7.9e-34	25.8939	23.673	18.2174	580.139	422.36	577.468	shtn1	shootin 1 [Source:NCBI gene;Acc:407656]
ENSDARG00000005179	2285.08	3.10211	0.251086	12.3548	4.59e-35	1.63e-33	439.019	504.48	486.072	3463.28	3982.25	4835.39	dglucy	D-glutamate cyclase [Source:ZFIN;Acc:ZDB-GENE-070725-6]
ENSDARG00000079281	624.643	5.41536	0.438404	12.3524	4.73e-35	1.68e-33	12.9469	21.2241	50.5118	1099.31	1135.23	1428.64	TESK1	si:dkeyp-75h12.2 [Source:ZFIN;Acc:ZDB-GENE-030131-7512]
ENSDARG00000104721	586.571	8.1267	0.658967	12.3325	6.06e-35	2.14e-33	2.35399	4.08155	5.79643	378.753	1057.02	2071.42	si:dkey-203a12.9	si:dkey-203a12.9 [Source:ZFIN;Acc:ZDB-GENE-141216-334]
ENSDARG00000007302	2938.83	3.51558	0.285661	12.3068	8.32e-35	2.94e-33	369.576	427.746	619.39	6145.96	5164.41	4905.89	sh3gl3b	SH3-domain GRB2-like 3b [Source:ZFIN;Acc:ZDB-GENE-040121-4]
ENSDARG00000041165	368.189	8.92907	0.725862	12.3013	8.91e-35	3.14e-33	0	3.26524	0.828062	672.518	793.322	739.201	rab32b	RAB32b, member RAS oncogene family [Source:ZFIN;Acc:ZDB-GENE-090821-4]
ENSDARG00000008029	4868.37	14.84	1.20839	12.2808	1.15e-34	4.03e-33	1.17699	0	0	8536.73	10786.9	9885.38	mep1a.2	meprin A, alpha (PABA peptide hydrolase), tandem duplicate 2 [Source:ZFIN;Acc:ZDB-GENE-041001-208]
ENSDARG00000090793	260.753	6.57968	0.536208	12.2707	1.3e-34	4.55e-33	10.5929	0.81631	5.79643	448.037	521.805	577.468	si:ch211-207j7.2	si:ch211-207j7.2 [Source:ZFIN;Acc:ZDB-GENE-120215-232]
ENSDARG00000115610	335.642	7.88661	0.64283	12.2686	1.34e-34	4.67e-33	5.88497	2.44893	0.828062	581.063	433.534	990.093	ccl25a	chemokine (C-C motif) ligand 25a [Source:ZFIN;Acc:ZDB-GENE-110222-1]
ENSDARG00000117253	508.343	6.14431	0.501471	12.2526	1.63e-34	5.68e-33	24.7169	8.1631	10.7648	576.444	1549.77	880.198	BX088707.3
ENSDARG00000038009	257.688	7.93252	0.647666	12.2479	1.73e-34	6.01e-33	0	3.26524	2.48419	557.968	482.697	499.712	CT573429.1	GTPase IMAP family member 4-like [Source:NCBI gene;Acc:798736]
ENSDARG00000044968	489.18	6.09014	0.498007	12.229	2.17e-34	7.56e-33	16.4779	20.4078	5.79643	1174.13	1212.33	505.933	vcla	vinculin a [Source:ZFIN;Acc:ZDB-GENE-050506-61]
ENSDARG00000057983	266.509	4.64096	0.37971	12.2224	2.36e-34	8.19e-33	27.0709	17.9588	17.3893	538.568	412.304	585.762	svopl	SVOP-like [Source:NCBI gene;Acc:492766]
ENSDARG00000101159	359.168	7.78082	0.636827	12.2181	2.49e-34	8.62e-33	0	0.81631	8.28062	524.712	686.056	935.146	si:ch73-338a16.3	si:ch73-338a16.3 [Source:ZFIN;Acc:ZDB-GENE-120215-227]
ENSDARG00000044685	1739.19	4.07875	0.333884	12.2161	2.55e-34	8.82e-33	150.655	166.527	264.98	2463.74	3166.58	4222.67	nr0b2a	nuclear receptor subfamily 0, group B, member 2a [Source:ZFIN;Acc:ZDB-GENE-080403-1]
ENSDARG00000103951	2386.33	14.7732	1.20987	12.2106	2.73e-34	9.42e-33	0	0	0	5302.54	4826.97	4188.46	tspan34	tetraspanin 34 [Source:ZFIN;Acc:ZDB-GENE-060825-202]
ENSDARG00000017165	697.593	3.46473	0.284284	12.1876	3.62e-34	1.25e-32	97.6905	119.181	130.006	1476.21	1088.3	1274.16	slc3a1	solute carrier family 3 member 1 [Source:ZFIN;Acc:ZDB-GENE-090313-225]
ENSDARG00000056985	1208.76	4.57125	0.375807	12.1638	4.84e-34	1.67e-32	54.1417	84.0799	153.191	2601.39	2158.73	2201.01	tpte	transmembrane phosphatase with tensin homology [Source:ZFIN;Acc:ZDB-GENE-030131-5503]
ENSDARG00000103444	239.458	5.64469	0.464427	12.1541	5.46e-34	1.87e-32	2.35399	11.4283	13.249	491.455	441.355	476.904	gig2h	grass carp reovirus (GCRV)-induced gene 2h [Source:ZFIN;Acc:ZDB-GENE-130517-5]
ENSDARG00000099448	518.001	4.14066	0.341711	12.1175	8.54e-34	2.92e-32	70.6197	42.4481	54.6521	1164.9	1041.37	734.017	sh3d21	SH3 domain containing 21 [Source:ZFIN;Acc:ZDB-GENE-051120-57]
ENSDARG00000088625	2091.13	14.5827	1.20763	12.0755	1.42e-33	4.83e-32	0	0	0	4406.47	3977.78	4162.54	si:ch211-142d6.2	si:ch211-142d6.2 [Source:ZFIN;Acc:ZDB-GENE-141216-119]
ENSDARG00000006215	36098	2.87618	0.238416	12.0637	1.64e-33	5.56e-32	8464.94	10034.1	7464.15	59164.9	60661.2	70798.4	akr1b1.1	aldo-keto reductase family 1, member B1 (aldose reductase), tandem duplicate 1 [Source:ZFIN;Acc:ZDB-GENE-040625-7]
ENSDARG00000011459	2123.73	3.38624	0.28099	12.0511	1.91e-33	6.47e-32	373.107	362.442	376.768	3998.16	4805.74	2826.17	gsna	gelsolin a [Source:ZFIN;Acc:ZDB-GENE-030131-9653]
ENSDARG00000059274	440.706	6.14073	0.509791	12.0456	2.05e-33	6.91e-32	1.17699	22.0404	12.4209	915.474	777.679	915.448	hoxd9a	homeobox D9a [Source:NCBI gene;Acc:30350]
ENSDARG00000002644	2201.45	3.80657	0.31646	12.0286	2.51e-33	8.46e-32	218.921	332.238	328.741	4710.4	4776.69	2841.72	rgs5a	regulator of G protein signaling 5a [Source:ZFIN;Acc:ZDB-GENE-030131-7570]
ENSDARG00000014248	249.134	6.99546	0.581634	12.0272	2.56e-33	8.59e-32	1.17699	4.08155	5.79643	423.095	705.051	355.604	pdlim3b	PDZ and LIM domain 3b [Source:ZFIN;Acc:ZDB-GENE-060130-104]
ENSDARG00000099116	3217.93	2.74818	0.22861	12.0213	2.75e-33	9.22e-32	725.028	863.656	911.696	5777.37	5545.43	5484.39	nagk	N-acetylglucosamine kinase [Source:ZFIN;Acc:ZDB-GENE-070928-19]
ENSDARG00000088891	232.681	4.39591	0.366278	12.0016	3.49e-33	1.17e-31	27.0709	19.5914	17.3893	475.751	430.181	426.103	slc23a3	solute carrier family 23 member 3 [Source:ZFIN;Acc:ZDB-GENE-070912-714]
ENSDARG00000101695	182.132	5.5934	0.466482	11.9906	3.98e-33	1.33e-31	9.41595	8.97941	4.14031	363.973	334.089	372.192	si:dkey-26m3.3	si:dkey-26m3.3 [Source:ZFIN;Acc:ZDB-GENE-070705-445]
ENSDARG00000099233	741.654	10.6724	0.890894	11.9794	4.56e-33	1.52e-31	0	2.44893	0	1612.93	1236.91	1597.63	si:zfos-2372e4.1	si:zfos-2372e4.1 [Source:ZFIN;Acc:ZDB-GENE-131127-560]
ENSDARG00000116608	179.51	6.07541	0.507847	11.9631	5.55e-33	1.84e-31	7.06197	2.44893	6.62449	373.21	349.732	337.98	pitx1	paired-like homeodomain 1 [Source:ZFIN;Acc:ZDB-GENE-060421-3623]
ENSDARG00000101264	445.476	9.52353	0.796088	11.9629	5.56e-33	1.84e-31	0	0.81631	2.48419	1039.26	898.353	731.943	trim35-12	tripartite motif containing 35-12 [Source:ZFIN;Acc:ZDB-GENE-110920-4]
ENSDARG00000006508	253.924	4.34895	0.363808	11.954	6.19e-33	2.05e-31	28.2479	26.1219	17.3893	444.342	470.406	537.035	pip5k1bb	phosphatidylinositol-4-phosphate 5-kinase, type I, beta b [Source:ZFIN;Acc:ZDB-GENE-040912-141]
ENSDARG00000029890	251.433	5.17482	0.434077	11.9214	9.15e-33	3.02e-31	10.5929	9.79572	19.8735	428.638	414.539	625.158	si:dkeyp-86f7.4	si:dkeyp-86f7.4 [Source:ZFIN;Acc:ZDB-GENE-091204-252]
ENSDARG00000054937	2415.76	3.63965	0.305645	11.9081	1.07e-32	3.53e-31	263.647	328.973	482.76	5066.98	3724.14	4628.04	badb	BCL2 associated agonist of cell death b [Source:ZFIN;Acc:ZDB-GENE-000616-1]
ENSDARG00000092404	531.097	8.47641	0.712478	11.8971	1.23e-32	4.01e-31	1.17699	4.89786	2.48419	633.719	475.993	2068.31	LCT	si:dkey-79p17.3 [Source:ZFIN;Acc:ZDB-GENE-081105-132]
ENSDARG00000029795	15144	3.52533	0.296922	11.8729	1.64e-32	5.35e-31	1581.88	2986.88	2690.37	25285	28463.5	29856.2	prxl2b	peroxiredoxin like 2B [Source:NCBI gene;Acc:406605]
ENSDARG00000036830	6274.38	2.96177	0.249735	11.8597	1.92e-32	6.25e-31	1576	1535.48	1171.71	12405.6	11248.4	9709.14	krt91	keratin 91 [Source:ZFIN;Acc:ZDB-GENE-040801-181]
ENSDARG00000013730	1373.68	6.01996	0.508146	11.8469	2.23e-32	7.27e-31	76.5046	35.1013	14.9051	2367.67	1698.38	4049.53	slc4a4a	solute carrier family 4 member 4a [Source:ZFIN;Acc:ZDB-GENE-060526-274]
ENSDARG00000098191	933.568	5.05221	0.426674	11.8409	2.4e-32	7.8e-31	20.0089	61.2233	81.1501	2004.62	1949.78	1484.62	si:dkey-16l2.20	si:dkey-16l2.20 [Source:ZFIN;Acc:ZDB-GENE-141212-380]
ENSDARG00000069463	473.809	4.27556	0.361176	11.8379	2.49e-32	8.07e-31	41.1948	31.8361	66.2449	1059.59	872.654	771.34	alox12	arachidonate 12-lipoxygenase [Source:ZFIN;Acc:ZDB-GENE-030131-1452]
ENSDARG00000103959	700.916	3.16834	0.267818	11.8302	2.73e-32	8.84e-31	163.602	117.549	140.771	1237.88	1257.02	1288.68	pak1	p21 protein (Cdc42/Rac)-activated kinase 1 [Source:ZFIN;Acc:ZDB-GENE-030826-29]
ENSDARG00000009844	1179.67	3.66795	0.310065	11.8296	2.74e-32	8.88e-31	114.168	187.751	212.812	1935.34	2154.26	2473.68	dusp23a	dual specificity phosphatase 23a [Source:ZFIN;Acc:ZDB-GENE-030131-2554]
ENSDARG00000040039	1155.83	3.65426	0.309066	11.8236	2.95e-32	9.5e-31	168.31	117.549	224.405	1955.66	2337.51	2131.55	pttg1ipb	PTTG1 interacting protein b [Source:ZFIN;Acc:ZDB-GENE-041010-10]
ENSDARG00000009949	376.731	4.72781	0.401008	11.7898	4.41e-32	1.41e-30	11.7699	35.1013	33.9505	754.735	651.418	773.413	fndc4b	fibronectin type III domain containing 4b [Source:ZFIN;Acc:ZDB-GENE-120711-3]
ENSDARG00000052061	374.82	4.17549	0.354832	11.7675	5.74e-32	1.84e-30	40.0178	51.4275	26.498	690.07	816.786	624.122	col4a6	collagen, type IV, alpha 6 [Source:ZFIN;Acc:ZDB-GENE-101001-2]
ENSDARG00000040608	1195.13	5.11686	0.43532	11.7543	6.72e-32	2.14e-30	30.6019	112.651	56.3082	2496.08	1660.39	2814.77	gcnt7	glucosaminyl (N-acetyl) transferase family member 7 [Source:ZFIN;Acc:ZDB-GENE-120919-3]
ENSDARG00000030094	505.243	5.48535	0.467599	11.7309	8.85e-32	2.82e-30	4.70798	27.7545	32.2944	1021.71	1006.74	938.256	malb	mal, T cell differentiation protein b [Source:ZFIN;Acc:ZDB-GENE-050417-175]
ENSDARG00000014320	763.312	4.11841	0.352445	11.6853	1.52e-31	4.82e-30	87.0976	47.346	115.101	1460.51	1481.61	1388.2	gucy2c	guanylate cyclase 2C [Source:ZFIN;Acc:ZDB-GENE-091118-67]
ENSDARG00000086826	32133	3.08528	0.264191	11.6782	1.65e-31	5.23e-30	7716.37	6137.83	6468.82	61367.2	43813.7	67294.2	sult6b1	sulfotransferase family, cytosolic, 6b, member 1 [Source:NCBI gene;Acc:322462]
ENSDARG00000087633	411.687	5.51853	0.472948	11.6684	1.85e-31	5.85e-30	8.23896	21.2241	22.3577	670.67	512.866	1234.77	si:dkey-11o18.5	si:dkey-11o18.5 [Source:ZFIN;Acc:ZDB-GENE-091204-110]
ENSDARG00000015033	1386.19	3.47559	0.298478	11.6444	2.45e-31	7.74e-30	204.797	199.18	281.541	2077.6	2330.8	3223.25	slc23a1	solute carrier family 23 member 1 [Source:ZFIN;Acc:ZDB-GENE-080804-2]
ENSDARG00000038010	2589.15	3.44508	0.296322	11.6261	3.04e-31	9.55e-30	289.541	515.908	499.321	5098.39	4283.94	4847.83	rac2	Rac family small GTPase 2 [Source:ZFIN;Acc:ZDB-GENE-040625-27]
ENSDARG00000074852	1663.84	6.11601	0.526223	11.6225	3.17e-31	9.95e-30	97.6905	31.0198	14.9051	2568.13	2983.34	4287.99	myo15b	myosin XVB [Source:ZFIN;Acc:ZDB-GENE-030131-4797]
ENSDARG00000071518	431.773	4.05325	0.34889	11.6176	3.36e-31	1.05e-29	35.3098	56.3254	54.6521	993.072	615.662	835.618	krt222	keratin 222 [Source:ZFIN;Acc:ZDB-GENE-070912-343]
ENSDARG00000060280	198.059	5.55711	0.47918	11.5971	4.26e-31	1.33e-29	2.35399	11.4283	9.93674	398.153	421.243	345.237	pde9a	phosphodiesterase 9A [Source:ZFIN;Acc:ZDB-GENE-130920-1]
ENSDARG00000029112	228.61	7.57536	0.653412	11.5936	4.44e-31	1.39e-29	0	4.89786	1.65612	395.381	579.907	389.817	gem	GTP binding protein overexpressed in skeletal muscle [Source:ZFIN;Acc:ZDB-GENE-060825-251]
ENSDARG00000034215	267.579	6.86894	0.594019	11.5635	6.31e-31	1.96e-29	3.53098	0	9.93674	543.187	454.763	594.056	rab42a	RAB42, member RAS oncogene family a [Source:ZFIN;Acc:ZDB-GENE-040426-1983]
ENSDARG00000020054	919.903	4.30888	0.373868	11.5251	9.86e-31	3.05e-29	44.7258	97.1409	121.725	1934.41	1446.97	1874.44	aox6	aldehyde oxidase 6 [Source:ZFIN;Acc:ZDB-GENE-050208-742]
ENSDARG00000003808	1655.84	3.55626	0.309076	11.5061	1.23e-30	3.78e-29	304.842	299.586	174.721	3186.15	3451.51	2518.26	aqp3a	aquaporin 3a [Source:ZFIN;Acc:ZDB-GENE-040426-2826]
ENSDARG00000067664	236.104	7.79755	0.677862	11.5032	1.27e-30	3.91e-29	1.17699	3.26524	1.65612	610.624	324.033	475.867	si:dkey-172m14.2	si:dkey-172m14.2 [Source:ZFIN;Acc:ZDB-GENE-060526-222]
ENSDARG00000068493	703.621	4.04847	0.352249	11.4932	1.43e-30	4.38e-29	51.7877	81.631	105.992	1224.94	1072.66	1684.71	cyp2y3	cytochrome P450, family 2, subfamily Y, polypeptide 3 [Source:ZFIN;Acc:ZDB-GENE-050522-490]
ENSDARG00000055395	246.696	5.35712	0.466286	11.4889	1.5e-30	4.6e-29	4.70798	16.3262	13.249	409.238	401.13	635.526	foxq1b	forkhead box Q1b [Source:ZFIN;Acc:ZDB-GENE-040426-2090]
ENSDARG00000034080	463.619	3.72149	0.324025	11.4852	1.57e-30	4.79e-29	50.6108	84.8962	59.6204	815.705	777.679	993.204	plcd1b	phospholipase C, delta 1b [Source:ZFIN;Acc:ZDB-GENE-030131-9435]
ENSDARG00000079420	239.821	7.11814	0.620126	11.4785	1.69e-30	5.16e-29	5.88497	4.89786	0	394.458	374.314	659.371	dpp4	dipeptidyl-peptidase 4 [Source:ZFIN;Acc:ZDB-GENE-081104-277]
ENSDARG00000036422	255.369	8.14331	0.709447	11.4784	1.69e-30	5.16e-29	0	1.63262	3.31225	569.977	594.433	362.861	ntn5	netrin 5 [Source:ZFIN;Acc:ZDB-GENE-130530-593]
ENSDARG00000070353	231.749	7.49892	0.653656	11.4723	1.82e-30	5.53e-29	7.06197	0	1.65612	556.12	422.36	403.295	hoxc13a	homeobox C13a [Source:NCBI gene;Acc:58059]
ENSDARG00000058953	629.447	5.06097	0.441324	11.4677	1.92e-30	5.81e-29	21.1859	62.0396	25.6699	966.282	1016.79	1684.71	abcc4	ATP-binding cassette, sub-family C (CFTR/MRP), member 4 [Source:ZFIN;Acc:ZDB-GENE-030616-511]
ENSDARG00000095796	661.408	3.4897	0.304661	11.4544	2.24e-30	6.74e-29	89.4516	130.61	103.508	959.816	1306.19	1378.87	si:dkey-87o1.2	si:dkey-87o1.2 [Source:ZFIN;Acc:ZDB-GENE-110411-217]
ENSDARG00000090618	682.267	6.56266	0.573349	11.4462	2.46e-30	7.4e-29	32.9558	6.53048	4.96837	1120.56	959.808	1968.78	malrd1	MAM and LDL receptor class A domain containing 1 [Source:ZFIN;Acc:ZDB-GENE-140106-257]
ENSDARG00000089936	339.683	3.5631	0.311494	11.4388	2.68e-30	8.04e-29	45.9028	62.8559	49.6837	628.176	576.555	674.922	selenow2b	selenoprotein W, 2b [Source:ZFIN;Acc:ZDB-GENE-030428-2]
ENSDARG00000042018	698.288	4.31408	0.377144	11.4388	2.68e-30	8.04e-29	51.7877	67.7537	80.322	1296.07	1872.69	821.104	fhl2a	four and a half LIM domains 2a [Source:ZFIN;Acc:ZDB-GENE-040808-49]
ENSDARG00000051915	488.651	4.22612	0.369642	11.433	2.86e-30	8.58e-29	37.6638	41.6318	68.7291	830.486	735.219	1218.18	pde5ab	phosphodiesterase 5A, cGMP-specific, b [Source:ZFIN;Acc:ZDB-GENE-060824-4]
ENSDARG00000101645	1431.66	3.35802	0.293798	11.4297	2.97e-30	8.89e-29	225.983	213.057	323.772	2449.89	2222.42	3154.82	myrfl	myelin regulatory factor like [Source:ZFIN;Acc:ZDB-GENE-180312-1]
ENSDARG00000004015	1256.18	13.8474	1.21241	11.4214	3.27e-30	9.76e-29	0	0	0	2158.89	2753.16	2625.04	adcyap1a	adenylate cyclase activating polypeptide 1a [Source:ZFIN;Acc:ZDB-GENE-020809-4]
ENSDARG00000045530	475.641	3.44837	0.302127	11.4136	3.57e-30	1.07e-28	70.6197	94.692	73.6975	993.996	738.571	882.272	si:ch211-244b2.4	si:ch211-244b2.4 [Source:ZFIN;Acc:ZDB-GENE-030131-8699]
ENSDARG00000015266	389.891	4.32082	0.378647	11.4112	3.68e-30	1.09e-28	29.4249	35.9176	45.5434	598.615	1035.79	594.056	mab21l2	mab-21-like 2 [Source:NCBI gene;Acc:117234]
ENSDARG00000070966	1513.33	12.2717	1.07599	11.4051	3.94e-30	1.17e-28	1.17699	0.81631	0	1993.53	3195.63	3888.84	insl5a	insulin-like 5a [Source:ZFIN;Acc:ZDB-GENE-050310-4]
ENSDARG00000088116	1597.52	3.06305	0.26908	11.3834	5.06e-30	1.5e-28	291.895	318.361	413.203	2426.79	3167.7	2967.17	gstm.3	glutathione S-transferase mu tandem duplicate 3 [Source:ZFIN;Acc:ZDB-GENE-050309-24]
ENSDARG00000075151	732.144	3.54352	0.311497	11.3758	5.52e-30	1.63e-28	82.3896	111.018	152.363	1336.72	1240.26	1470.11	si:dkey-188i13.10	si:dkey-188i13.10 [Source:ZFIN;Acc:ZDB-GENE-090313-208]
ENSDARG00000103266	682.648	5.07186	0.445906	11.3743	5.62e-30	1.65e-28	16.4779	31.8361	68.7291	1061.43	1465.97	1451.45	ogal	O-GlcNAcase like [Source:ZFIN;Acc:ZDB-GENE-110914-153]
ENSDARG00000032010	1455.45	3.63681	0.319776	11.373	5.7e-30	1.68e-28	262.47	239.995	148.223	2645.73	2135.26	3301	slc15a2	solute carrier family 15 member 2 [Source:NCBI gene;Acc:556684]
ENSDARG00000035810	1794.89	4.70603	0.4142	11.3617	6.48e-30	1.9e-28	61.2037	217.138	117.585	4186.61	3197.87	2988.94	rgcc	regulator of cell cycle [Source:ZFIN;Acc:ZDB-GENE-040704-31]
ENSDARG00000074652	282.003	7.72187	0.679751	11.3598	6.63e-30	1.94e-28	0	5.71417	1.65612	641.109	740.806	302.73	smtna	smoothelin a [Source:ZFIN;Acc:ZDB-GENE-091204-245]
ENSDARG00000003142	243.294	4.22143	0.372095	11.345	7.85e-30	2.29e-28	25.8939	26.9382	21.5296	352.887	516.218	516.3	dachc	dachshund c [Source:ZFIN;Acc:ZDB-GENE-020402-5]
ENSDARG00000103825	2025.43	3.20577	0.282703	11.3397	8.35e-30	2.43e-28	470.798	295.504	423.14	4240.19	3501.79	3221.17	galnt10	UDP-N-acetyl-alpha-D-galactosamine:polypeptide N-acetylgalactosaminyltransferase 10 (GalNAc-T10) [Source:ZFIN;Acc:ZDB-GENE-030131-595]
ENSDARG00000117337	232.341	8.00681	0.706561	11.3321	9.1e-30	2.65e-28	0	2.44893	2.48419	463.742	353.084	572.284	CABZ01071874.1
ENSDARG00000074813	1165.12	13.739	1.21296	11.3268	9.67e-30	2.81e-28	0	0	0	2599.54	2005.65	2385.55	btr05	bloodthirsty-related gene family, member 5 [Source:ZFIN;Acc:ZDB-GENE-080219-8]
ENSDARG00000006603	1101.96	2.76608	0.244656	11.306	1.23e-29	3.55e-28	260.116	311.014	275.745	2090.53	1783.3	1891.03	csrp1a	cysteine and glycine-rich protein 1a [Source:ZFIN;Acc:ZDB-GENE-030909-4]
ENSDARG00000018077	498.817	6.43107	0.569268	11.2971	1.36e-29	3.92e-28	25.8939	1.63262	8.28062	1126.1	863.715	967.285	rbp1.1	retinol binding protein 1, cellular, tandem duplicate 1 [Source:ZFIN;Acc:ZDB-GENE-050421-2]
ENSDARG00000103454	374.365	4.76578	0.421937	11.295	1.39e-29	4.01e-28	38.8408	29.3872	12.4209	770.439	569.851	825.251	trpm6	transient receptor potential cation channel, subfamily M, member 6 [Source:ZFIN;Acc:ZDB-GENE-111212-1]
ENSDARG00000075172	1357.92	3.69643	0.3274	11.2902	1.47e-29	4.22e-28	123.584	194.282	264.152	2826.79	2539.75	2198.94	fbxo25	F-box protein 25 [Source:ZFIN;Acc:ZDB-GENE-040801-19]
ENSDARG00000097256	264.373	4.34872	0.385272	11.2874	1.51e-29	4.36e-28	17.6549	34.285	21.5296	555.197	540.8	416.772	si:ch211-270g19.5	si:ch211-270g19.5 [Source:ZFIN;Acc:ZDB-GENE-131121-121]
ENSDARG00000012632	323.008	3.83151	0.339911	11.2721	1.8e-29	5.17e-28	31.7788	44.8971	49.6837	533.026	565.381	713.282	zgc:92749	zgc:92749 [Source:ZFIN;Acc:ZDB-GENE-040718-309]
ENSDARG00000057911	272.481	5.99431	0.532554	11.2558	2.17e-29	6.21e-28	11.7699	8.97941	4.96837	512.702	813.434	283.032	ACTC1	zgc:86709 [Source:ZFIN;Acc:ZDB-GENE-040625-35]
ENSDARG00000003991	231.379	6.27092	0.557463	11.249	2.34e-29	6.69e-28	2.35399	9.79572	4.96837	563.511	546.386	261.26	fhl2b	four and a half LIM domains 2b [Source:ZFIN;Acc:ZDB-GENE-041010-121]
ENSDARG00000102381	168.06	4.74024	0.421495	11.2463	2.42e-29	6.9e-28	16.4779	10.612	9.93674	314.088	344.145	313.098	slc44a4	solute carrier family 44 member 4 [Source:NCBI gene;Acc:393385]
ENSDARG00000054300	13750.7	2.47696	0.220458	11.2355	2.73e-29	7.77e-28	3869.96	4175.43	4517.08	23789.4	21190.6	24961.8	dhrs1	dehydrogenase/reductase (SDR family) member 1 [Source:ZFIN;Acc:ZDB-GENE-030616-591]
ENSDARG00000091212	420.824	4.04185	0.359946	11.2291	2.94e-29	8.35e-28	55.3187	37.5503	52.1679	998.615	550.856	830.434	si:dkey-192p21.6	si:dkey-192p21.6 [Source:ZFIN;Acc:ZDB-GENE-060503-809]
ENSDARG00000110496	339.167	9.13231	0.814836	11.2076	3.74e-29	1.06e-27	0	0.81631	2.48419	816.629	732.985	482.087	zgc:162989	zgc:162989 [Source:ZFIN;Acc:ZDB-GENE-070410-123]
ENSDARG00000101655	188.381	5.66327	0.505629	11.2005	4.06e-29	1.15e-27	7.06197	9.79572	4.96837	499.769	260.344	348.347	sstr5	somatostatin receptor 5 [Source:ZFIN;Acc:ZDB-GENE-040426-2502]
ENSDARG00000092520	202.145	7.55439	0.677969	11.1427	7.77e-29	2.2e-27	2.35399	0	4.14031	450.809	442.472	313.098	si:dkey-250k15.10	si:dkey-250k15.10 [Source:ZFIN;Acc:ZDB-GENE-100921-41]
ENSDARG00000103034	157.725	5.70646	0.513174	11.1199	1e-28	2.83e-27	9.41595	6.53048	2.48419	291.917	308.39	327.612	CABZ01068499.1	cysteine-rich venom protein natrin-1-like [Source:NCBI gene;Acc:100536500]
ENSDARG00000075766	894.674	3.05067	0.274602	11.1094	1.13e-28	3.17e-27	155.363	222.036	199.563	1403.23	1764.3	1623.55	sccpdha.1	saccharopine dehydrogenase a, tandem duplicate 1 [Source:ZFIN;Acc:ZDB-GENE-040718-51]
ENSDARG00000016494	1776.55	3.22682	0.290488	11.1083	1.14e-28	3.21e-27	309.549	413.869	304.727	2645.73	2900.65	4084.78	ddc	dopa decarboxylase [Source:ZFIN;Acc:ZDB-GENE-040426-2656]
ENSDARG00000059267	184.879	7.26778	0.654432	11.1055	1.18e-28	3.31e-27	0	4.89786	1.65612	319.631	349.732	433.36	hoxd11a	homeobox D11a [Source:NCBI gene;Acc:30405]
ENSDARG00000025866	222.535	6.00337	0.540626	11.1045	1.19e-28	3.34e-27	3.53098	9.79572	6.62449	625.405	436.886	252.966	ankdd1b	ankyrin repeat and death domain containing 1B [Source:ZFIN;Acc:ZDB-GENE-060526-136]
ENSDARG00000070229	778.51	4.49399	0.404742	11.1034	1.21e-28	3.38e-27	36.4868	106.12	54.6521	1231.41	1357.59	1884.81	zgc:158258	zgc:158258 [Source:ZFIN;Acc:ZDB-GENE-070112-2272]
ENSDARG00000054288	607.454	6.21656	0.560142	11.0982	1.28e-28	3.57e-27	1.17699	28.5709	17.3893	870.208	1576.59	1150.79	zgc:63972	zgc:63972 [Source:NCBI gene;Acc:572862]
ENSDARG00000093279	347.837	6.18741	0.558428	11.0801	1.57e-28	4.37e-27	0	18.7751	8.28062	666.975	727.398	665.592	si:dkey-11o1.3	si:dkey-11o1.3 [Source:ZFIN;Acc:ZDB-GENE-100921-37]
ENSDARG00000079361	650.842	5.98363	0.541427	11.0516	2.15e-28	5.99e-27	36.4868	19.5914	5.79643	953.349	853.659	2036.17	abcg2b	ATP-binding cassette, sub-family G (WHITE), member 2b [Source:ZFIN;Acc:ZDB-GENE-050517-36]
ENSDARG00000077875	254.764	4.61913	0.418182	11.0457	2.3e-28	6.38e-27	25.8939	19.5914	14.9051	375.058	422.36	670.775	slc2a5	solute carrier family 2 member 5 [Source:ZFIN;Acc:ZDB-GENE-060222-2]
ENSDARG00000033735	699.636	4.83703	0.439398	11.0083	3.48e-28	9.65e-27	83.5666	26.9382	33.1225	1386.61	977.685	1689.9	ncf1	neutrophil cytosolic factor 1 [Source:ZFIN;Acc:ZDB-GENE-031006-6]
ENSDARG00000095090	844.678	4.42737	0.40267	10.995	4.04e-28	1.12e-26	54.1417	86.5289	83.6342	829.562	1867.1	2147.1	tspan37	tetraspanin 37 [Source:ZFIN;Acc:ZDB-GENE-070912-550]
ENSDARG00000071377	9824.16	3.08427	0.280643	10.99	4.27e-28	1.18e-26	2503.47	1955.88	1758.8	15039.3	15301.1	22386.5	hsd11b1la	Danio rerio Hydroxysteroid 11-beta-dehydrogenase 1-like protein-like (LOC100006793), mRNA. [Source:RefSeq mRNA;Acc:NM_001105607]
ENSDARG00000091377	253.529	5.65984	0.514993	10.9901	4.26e-28	1.18e-26	5.88497	4.89786	18.2174	348.268	594.433	549.476	galn	galanin/GMAP prepropeptide [Source:NCBI gene;Acc:100006361]
ENSDARG00000056030	154.333	5.83315	0.530824	10.9889	4.32e-28	1.19e-26	1.17699	7.34679	6.62449	288.222	338.558	284.069	hoxb7a	homeobox B7a [Source:NCBI gene;Acc:58044]
ENSDARG00000088044	241.52	4.97742	0.453365	10.9788	4.83e-28	1.33e-26	9.41595	19.5914	14.9051	292.841	545.269	567.101	si:ch73-139j3.4	si:ch73-139j3.4 [Source:ZFIN;Acc:ZDB-GENE-140106-202]
ENSDARG00000020708	855.575	4.35251	0.396544	10.9761	4.98e-28	1.37e-26	60.0267	56.3254	122.553	1709.01	2092.81	1092.73	mdkb	midkine b [Source:ZFIN;Acc:ZDB-GENE-010131-6]
ENSDARG00000029011	8853.05	3.20553	0.292307	10.9663	5.55e-28	1.52e-26	2076.22	1577.93	1541.85	12674.4	14063	21184.9	xpnpep1	X-prolyl aminopeptidase (aminopeptidase P) 1, soluble [Source:ZFIN;Acc:ZDB-GENE-040426-999]
ENSDARG00000077897	211.812	4.05696	0.369965	10.9658	5.58e-28	1.53e-26	18.8319	26.1219	26.498	402.772	451.411	345.237	znf296	zinc finger protein 296 [Source:ZFIN;Acc:ZDB-GENE-050419-201]
ENSDARG00000077169	179.784	5.36703	0.49013	10.9502	6.63e-28	1.81e-26	8.23896	11.4283	5.79643	445.266	365.375	242.599	si:ch211-153b23.4	si:ch211-153b23.4 [Source:ZFIN;Acc:ZDB-GENE-030131-7332]
ENSDARG00000011373	886.659	4.30531	0.393408	10.9436	7.13e-28	1.94e-26	83.5666	95.5083	77.0097	2105.31	829.077	2129.48	mknk2a	MAPK interacting serine/threonine kinase 2a [Source:ZFIN;Acc:ZDB-GENE-030131-6099]
ENSDARG00000071017	1369.81	4.59937	0.420474	10.9385	7.54e-28	2.05e-26	42.3718	163.262	118.413	2501.62	2343.09	3050.11	nt5e	5'-nucleotidase, ecto (CD73) [Source:ZFIN;Acc:ZDB-GENE-040426-1261]
ENSDARG00000011245	413.543	3.77438	0.345451	10.926	8.66e-28	2.34e-26	60.0267	65.3048	43.8873	1003.23	667.061	641.746	esrp1	epithelial splicing regulatory protein 1 [Source:NCBI gene;Acc:560190]
ENSDARG00000074575	698.025	3.54758	0.325295	10.9057	1.08e-27	2.92e-26	69.4427	122.447	136.63	1423.56	1188.87	1247.21	ppp1r9alb	protein phosphatase 1 regulatory subunit 9A-like B [Source:ZFIN;Acc:ZDB-GENE-090312-99]
ENSDARG00000010794	274.82	4.39933	0.403687	10.8979	1.18e-27	3.17e-26	20.0089	37.5503	16.5612	607.853	498.34	468.61	tfeb	transcription factor EB [Source:ZFIN;Acc:ZDB-GENE-090807-3]
ENSDARG00000104188	171.246	5.85062	0.536906	10.8969	1.19e-27	3.2e-26	7.06197	8.1631	2.48419	369.515	237.997	402.258	fam83fb	family with sequence similarity 83 member Fb [Source:ZFIN;Acc:ZDB-GENE-041114-194]
ENSDARG00000079980	898.18	11.5293	1.05975	10.8792	1.45e-27	3.88e-26	0	0	1.65612	1880.83	1757.6	1748.99	si:ch211-202h22.9	si:ch211-202h22.9 [Source:ZFIN;Acc:ZDB-GENE-030131-1143]
ENSDARG00000005220	3770.63	2.38623	0.219498	10.8713	1.58e-27	4.22e-26	1231.14	1245.69	1155.97	6637.42	6577.87	5775.72	pdcd6	programmed cell death 6 [Source:ZFIN;Acc:ZDB-GENE-040426-1307]
ENSDARG00000100453	3676.2	3.07103	0.282764	10.8608	1.77e-27	4.74e-26	992.206	563.254	791.627	7066.98	6582.34	6060.82	GALNT10	polypeptide N-acetylgalactosaminyltransferase 10-like [Source:NCBI gene;Acc:103910015]
ENSDARG00000054222	862.639	3.48271	0.320883	10.8535	1.92e-27	5.11e-26	133	158.364	133.318	1109.47	1546.42	2095.27	fbxl8	F-box and leucine-rich repeat protein 8 [Source:ZFIN;Acc:ZDB-GENE-051120-81]
ENSDARG00000056627	3995.18	4.74833	0.437701	10.8483	2.03e-27	5.4e-26	122.407	409.788	326.256	7339.5	10808.2	4964.98	cxcl14	chemokine (C-X-C motif) ligand 14 [Source:ZFIN;Acc:ZDB-GENE-000619-1]
ENSDARG00000102300	195.535	7.74476	0.715197	10.8288	2.51e-27	6.66e-26	1.17699	4.08155	0	363.973	337.441	466.536	ca9	carbonic anhydrase IX [Source:ZFIN;Acc:ZDB-GENE-080818-5]
ENSDARG00000102241	673.136	6.1275	0.56713	10.8044	3.28e-27	8.68e-26	41.1948	7.34679	9.93674	783.372	1187.75	2009.22	zgc:136410	zgc:136410 [Source:ZFIN;Acc:ZDB-GENE-060421-6071]
ENSDARG00000024278	14581	3.64545	0.337647	10.7967	3.57e-27	9.43e-26	1271.15	2822.8	2378.19	25188	22778.4	33047.3	adh8b	alcohol dehydrogenase 8b [Source:ZFIN;Acc:ZDB-GENE-030529-2]
ENSDARG00000015922	403.033	3.34461	0.310112	10.7852	4.05e-27	1.07e-25	89.4516	63.6722	64.5888	731.64	643.596	825.251	stk17al	serine/threonine kinase 17a like [Source:ZFIN;Acc:ZDB-GENE-061103-427]
ENSDARG00000042379	1826.28	2.89311	0.268415	10.7785	4.35e-27	1.14e-25	526.116	335.503	439.701	3071.6	3095.07	3489.69	TMEM120A	zgc:103681 [Source:ZFIN;Acc:ZDB-GENE-041010-17]
ENSDARG00000052497	535.091	6.4186	0.597396	10.7443	6.3e-27	1.65e-25	3.53098	26.9382	5.79643	940.416	613.428	1620.44	zgc:110789	zgc:110789 [Source:ZFIN;Acc:ZDB-GENE-050306-38]
ENSDARG00000058605	338.968	3.38781	0.316054	10.7191	8.28e-27	2.17e-25	69.4427	46.5297	62.1046	677.137	586.611	591.983	vsig10	V-set and immunoglobulin domain containing 10 [Source:NCBI gene;Acc:100005564]
ENSDARG00000012137	203.872	5.78107	0.539546	10.7147	8.68e-27	2.27e-25	1.17699	12.2447	7.45256	338.106	526.274	337.98	cyp46a1.1	cytochrome P450, family 46, subfamily A, polypeptide 1, tandem duplicate 1 [Source:ZFIN;Acc:ZDB-GENE-050522-464]
ENSDARG00000031761	3731.12	4.18756	0.391187	10.7047	9.67e-27	2.52e-25	643.816	206.526	316.32	6500.7	7697.46	7021.89	dab2	DAB adaptor protein 2 [Source:ZFIN;Acc:ZDB-GENE-040303-1]
ENSDARG00000053528	278.414	7.08704	0.665384	10.651	1.72e-26	4.48e-25	0	9.79572	1.65612	348.268	823.49	487.271	nog3	noggin 3 [Source:NCBI gene;Acc:30173]
ENSDARG00000098746	10602.5	4.24242	0.399249	10.626	2.26e-26	5.84e-25	580.258	1797.51	813.157	22255.9	16685.5	21482.4	dhrs13l1	dehydrogenase/reductase (SDR family) member 13 like 1 [Source:ZFIN;Acc:ZDB-GENE-040426-1907]
ENSDARG00000016837	274.381	4.7106	0.44336	10.6248	2.29e-26	5.9e-25	17.6549	30.2035	12.4209	533.026	684.938	368.045	glipr2l	GLI pathogenesis-related 2, like [Source:ZFIN;Acc:ZDB-GENE-041010-53]
ENSDARG00000100041	167.029	6.95692	0.655613	10.6113	2.64e-26	6.81e-25	0	5.71417	1.65612	299.307	414.539	280.958	CU571069.1
ENSDARG00000041430	523.553	4.49274	0.423514	10.6082	2.73e-26	7.03e-25	61.2037	28.5709	44.7153	1201.85	1250.32	554.66	bmp2b	bone morphogenetic protein 2b [Source:ZFIN;Acc:ZDB-GENE-980526-474]
ENSDARG00000077911	243.299	5.98515	0.564411	10.6042	2.85e-26	7.33e-25	1.17699	5.71417	14.9051	354.735	443.59	639.673	treh	trehalase (brush-border membrane glycoprotein) [Source:ZFIN;Acc:ZDB-GENE-070912-84]
ENSDARG00000057882	8145.45	2.23848	0.211175	10.6001	2.98e-26	7.65e-25	2810.66	2833.41	2901.53	14195.9	13581.4	12549.8	arpc3	actin related protein 2/3 complex, subunit 3 [Source:ZFIN;Acc:ZDB-GENE-040625-107]
ENSDARG00000068939	209.37	4.4332	0.420229	10.5495	5.11e-26	1.31e-24	12.9469	13.8773	28.1541	385.22	446.942	369.082	xaf1	XIAP associated factor 1 [Source:ZFIN;Acc:ZDB-GENE-060929-840]
ENSDARG00000014626	580.525	4.4603	0.423055	10.5431	5.47e-26	1.4e-24	69.4427	60.4069	22.3577	816.629	1195.57	1318.74	dlx3b	distal-less homeobox 3b [Source:NCBI gene;Acc:30585]
ENSDARG00000104569	723.87	5.72878	0.544631	10.5186	7.09e-26	1.8e-24	17.6549	51.4275	10.7648	897.922	1051.43	2314.02	CABZ01088484.1
ENSDARG00000104119	744.114	2.59317	0.246782	10.5079	7.94e-26	2.01e-24	218.921	210.608	205.359	1178.75	1352	1299.04	kalrna	kalirin RhoGEF kinase a [Source:ZFIN;Acc:ZDB-GENE-100921-4]
ENSDARG00000103203	5440.82	2.31309	0.220192	10.5049	8.2e-26	2.07e-24	1660.74	1913.43	1893.78	9733.96	8705.31	8737.7	vps28	VPS28 subunit of ESCRT-I [Source:ZFIN;Acc:ZDB-GENE-040426-1527]
ENSDARG00000055835	709.704	11.1803	1.06532	10.4948	9.12e-26	2.3e-24	1.17699	0.81631	0	1680.37	1172.1	1403.76	slc26a6	solute carrier family 26 member 6 [Source:ZFIN;Acc:ZDB-GENE-081105-83]
ENSDARG00000001993	1245.84	6.45615	0.616203	10.4773	1.1e-25	2.77e-24	54.1417	24.4893	6.62449	2417.55	4067.17	905.08	myhb	myosin, heavy chain b [Source:ZFIN;Acc:ZDB-GENE-081124-1]
ENSDARG00000099111	7226.57	9.90563	0.945621	10.4753	1.12e-25	2.82e-24	4.70798	34.285	5.79643	12866.5	11797	18651.1	zgc:175280	zgc:175280 [Source:ZFIN;Acc:ZDB-GENE-080219-39]
ENSDARG00000013575	282.229	4.88088	0.465959	10.4749	1.13e-25	2.83e-24	29.4249	7.34679	19.8735	432.333	541.917	662.481	rfx2	regulatory factor X, 2 (influences HLA class II expression) [Source:NCBI gene;Acc:503590]
ENSDARG00000003952	20801.8	2.50311	0.239075	10.4699	1.19e-25	2.98e-24	7054.9	6190.9	5470.18	40291.9	34314	31489.1	pfn2	profilin 2 [Source:ZFIN;Acc:ZDB-GENE-040115-4]
ENSDARG00000073820	224.374	8.537	0.818318	10.4324	1.76e-25	4.4e-24	0	2.44893	0.828062	507.16	347.497	488.308	zgc:174917	zgc:174917 [Source:ZFIN;Acc:ZDB-GENE-070928-42]
ENSDARG00000057678	285.735	4.90247	0.470625	10.4169	2.08e-25	5.17e-24	9.41595	26.1219	19.0454	392.61	823.49	443.728	sfrp1b	secreted frizzled-related protein 1b [Source:ZFIN;Acc:ZDB-GENE-061103-1]
ENSDARG00000076472	337.889	4.0969	0.393804	10.4034	2.39e-25	5.94e-24	28.2479	40.8155	42.2312	436.952	584.376	894.713	ovol1a	ovo-like zinc finger 1a [Source:ZFIN;Acc:ZDB-GENE-031010-37]
ENSDARG00000036337	227.618	4.84764	0.466131	10.3997	2.49e-25	6.17e-24	20.0089	8.1631	18.2174	387.991	320.681	610.644	cers3b	ceramide synthase 3b [Source:ZFIN;Acc:ZDB-GENE-080220-32]
ENSDARG00000025977	6891.61	2.74579	0.264554	10.379	3.09e-25	7.64e-24	2310.44	1569.76	1486.37	11576	11942.3	12464.8	blmh	bleomycin hydrolase [Source:ZFIN;Acc:ZDB-GENE-030131-8485]
ENSDARG00000039351	250.085	5.36495	0.518335	10.3504	4.17e-25	1.03e-23	24.7169	7.34679	4.96837	416.628	484.932	561.917	ccl19b	chemokine (C-C motif) ligand 19b [Source:ZFIN;Acc:ZDB-GENE-091204-19]
ENSDARG00000045352	6246.53	2.87578	0.277895	10.3484	4.25e-25	1.05e-23	1547.75	1204.06	1742.24	8484.99	11708.8	12791.4	cst14a.2	cystatin 14a, tandem duplicate 2 [Source:ZFIN;Acc:ZDB-GENE-040426-1065]
ENSDARG00000104682	10180.4	3.47034	0.3356	10.3407	4.61e-25	1.13e-23	1193.47	1846.49	2013.85	17753.4	25500.3	12774.8	tpm2	tropomyosin 2 (beta) [Source:ZFIN;Acc:ZDB-GENE-040625-114]
ENSDARG00000022995	5249.66	2.25176	0.218061	10.3263	5.36e-25	1.31e-23	1707.82	1912.61	1844.92	9027.26	9019.29	7986.06	clic4	chloride intracellular channel 4 [Source:ZFIN;Acc:ZDB-GENE-030326-3]
ENSDARG00000069833	795.5	3.34763	0.324398	10.3195	5.75e-25	1.41e-23	181.257	109.386	137.458	1785.68	1099.48	1459.74	rhbdl2	rhomboid, veinlet-like 2 (Drosophila) [Source:ZFIN;Acc:ZDB-GENE-040426-732]
ENSDARG00000097160	200.032	5.91516	0.573811	10.3086	6.45e-25	1.57e-23	3.53098	13.8773	1.65612	392.61	353.084	435.434	si:ch211-121j5.4	si:ch211-121j5.4 [Source:ZFIN;Acc:ZDB-GENE-070912-29]
ENSDARG00000044094	277.531	5.63787	0.547046	10.306	6.62e-25	1.61e-23	23.5399	6.53048	4.14031	378.753	615.662	636.563	gfpt2	glutamine-fructose-6-phosphate transaminase 2 [Source:ZFIN;Acc:ZDB-GENE-071113-1]
ENSDARG00000068264	560.939	3.09139	0.300896	10.2739	9.24e-25	2.23e-23	88.2746	125.712	138.286	964.435	1139.7	909.227	grhpra	glyoxylate reductase/hydroxypyruvate reductase a [Source:ZFIN;Acc:ZDB-GENE-040724-230]
ENSDARG00000071495	570.504	3.70927	0.361583	10.2584	1.08e-24	2.62e-23	45.9028	87.3452	108.476	918.245	1032.44	1230.62	sult3st5	sulfotransferase family 3, cytosolic sulfotransferase 5 [Source:ZFIN;Acc:ZDB-GENE-060503-722]
ENSDARG00000096304	485.188	3.0538	0.29785	10.2528	1.15e-24	2.77e-23	91.8056	91.4267	129.178	944.111	775.444	879.161	btr31	bloodthirsty-related gene family, member 31 [Source:ZFIN;Acc:ZDB-GENE-090512-3]
ENSDARG00000115971	141.233	4.81872	0.470012	10.2523	1.16e-24	2.78e-23	8.23896	11.4283	9.10868	257.737	215.649	345.237	CU856344.1
ENSDARG00000014386	304.888	4.74436	0.463056	10.2458	1.24e-24	2.97e-23	10.5929	26.9382	27.326	677.137	341.91	745.421	galnt6	UDP-N-acetyl-alpha-D-galactosamine:polypeptide N-acetylgalactosaminyltransferase 6 (GalNAc-T6) [Source:ZFIN;Acc:ZDB-GENE-040426-2272]
ENSDARG00000039980	10635.8	2.31843	0.226756	10.2243	1.54e-24	3.7e-23	3814.64	3258.71	3584.68	20000.9	16510	16646	ppt1	palmitoyl-protein thioesterase 1 (ceroid-lipofuscinosis, neuronal 1, infantile) [Source:ZFIN;Acc:ZDB-GENE-040426-2653]
ENSDARG00000100740	195.491	7.13427	0.697984	10.2213	1.59e-24	3.81e-23	3.53098	4.08155	0.828062	625.405	201.124	337.98	CU179702.2
ENSDARG00000002401	1661.71	2.50867	0.245446	10.2208	1.6e-24	3.83e-23	581.435	476.725	433.076	2775.98	2987.81	2715.24	gale	UDP-galactose-4-epimerase [Source:ZFIN;Acc:ZDB-GENE-060421-6479]
ENSDARG00000058579	525.502	3.89267	0.38093	10.2189	1.63e-24	3.89e-23	97.6905	65.3048	37.2628	1151.04	946.399	855.316	si:ch211-274f20.2	si:ch211-274f20.2 [Source:ZFIN;Acc:ZDB-GENE-091204-91]
ENSDARG00000041107	142.496	6.20136	0.607119	10.2144	1.71e-24	4.07e-23	0	5.71417	4.96837	236.49	248.053	359.751	cftr	CF transmembrane conductance regulator [Source:NCBI gene;Acc:559080]
ENSDARG00000099409	202.371	8.38562	0.821119	10.2124	1.74e-24	4.15e-23	0	0	3.31225	387.067	454.763	369.082	zgc:162182	zgc:162182 [Source:ZFIN;Acc:ZDB-GENE-070424-58]
ENSDARG00000002216	226.006	4.37942	0.429032	10.2077	1.83e-24	4.36e-23	32.9558	16.3262	14.0771	339.954	459.233	493.492	tbx3a	T-box transcription factor 3a [Source:ZFIN;Acc:ZDB-GENE-070209-80]
ENSDARG00000040513	1646.52	2.76931	0.271332	10.2063	1.86e-24	4.41e-23	415.479	390.196	457.918	2480.37	2510.7	3624.47	zgc:92313	zgc:92313 [Source:ZFIN;Acc:ZDB-GENE-040718-339]
ENSDARG00000094929	6912.12	3.82265	0.374724	10.2012	1.96e-24	4.64e-23	933.356	573.866	1230.5	9908.55	9853.95	18972.5	apoa4b.2	apolipoprotein A-IV b, tandem duplicate 2 [Source:ZFIN;Acc:ZDB-GENE-030131-3143]
ENSDARG00000088263	1135.61	3.67111	0.360189	10.1922	2.15e-24	5.09e-23	103.575	213.057	178.033	1537.18	1987.77	2794.03	zgc:174356	zgc:174356 [Source:ZFIN;Acc:ZDB-GENE-080215-21]
ENSDARG00000015506	1223.17	4.24358	0.416478	10.1892	2.22e-24	5.23e-23	190.673	122.447	56.3082	2944.11	1879.39	2146.07	pibf1	progesterone immunomodulatory binding factor 1 [Source:ZFIN;Acc:ZDB-GENE-040801-94]
ENSDARG00000029308	285.212	3.2217	0.316244	10.1874	2.26e-24	5.32e-23	60.0267	60.4069	45.5434	491.455	553.09	500.749	prr15lb	proline rich 15 like b [Source:NCBI gene;Acc:550400]
ENSDARG00000095832	12355.2	2.81056	0.276107	10.1793	2.45e-24	5.78e-23	2523.48	3267.69	3456.33	26629.1	16825.1	21429.6	CU682777.2
ENSDARG00000069478	232.879	4.44175	0.436611	10.1732	2.61e-24	6.13e-23	12.9469	13.8773	33.9505	469.284	438.003	429.213	slc13a3	solute carrier family 13 member 3 [Source:ZFIN;Acc:ZDB-GENE-040426-2486]
ENSDARG00000011334	190.647	4.60814	0.453105	10.1701	2.7e-24	6.32e-23	11.7699	14.6936	18.2174	417.552	452.529	229.121	ncaldb	neurocalcin delta b [Source:NCBI gene;Acc:445319]
ENSDARG00000018966	2026.35	3.08645	0.303861	10.1574	3.07e-24	7.2e-23	309.549	390.196	579.643	4100.7	3359.89	3418.15	cyb5r1	cytochrome b5 reductase 1 [Source:ZFIN;Acc:ZDB-GENE-030131-8497]
ENSDARG00000102555	8541.61	2.19556	0.216329	10.1492	3.34e-24	7.82e-23	2927.18	3116.67	3139.18	13312.7	13361.3	15392.6	si:dkey-33i11.9	si:dkey-33i11.9 [Source:ZFIN;Acc:ZDB-GENE-060503-262]
ENSDARG00000054184	259.581	9.1161	0.898517	10.1457	3.46e-24	8.08e-23	3.53098	0	0	485.913	563.147	504.896	btr06	bloodthirsty-related gene family, member 6 [Source:ZFIN;Acc:ZDB-GENE-080516-2]
ENSDARG00000054211	1643.54	4.7017	0.463414	10.1458	3.46e-24	8.08e-23	227.16	79.9984	59.6204	4163.51	2486.11	2844.83	st8sia7.1	ST8 alpha-N-acetyl-neuraminide alpha-2,8-sialyltransferase 7.1 [Source:ZFIN;Acc:ZDB-GENE-090504-4]
ENSDARG00000059950	321.611	4.17388	0.411522	10.1425	3.58e-24	8.33e-23	43.5488	25.3056	33.1225	394.458	581.024	852.206	plxdc2	plexin domain containing 2 [Source:ZFIN;Acc:ZDB-GENE-140106-69]
ENSDARG00000040942	210.121	5.05633	0.498724	10.1385	3.73e-24	8.67e-23	12.9469	4.08155	19.8735	448.961	436.886	337.98	pnp6	purine nucleoside phosphorylase 6 [Source:ZFIN;Acc:ZDB-GENE-040426-1800]
ENSDARG00000055618	1528.54	4.01187	0.396552	10.1169	4.65e-24	1.08e-22	125.938	151.017	257.527	2436.03	4310.75	1889.99	acta1b	actin alpha 1, skeletal muscle b [Source:ZFIN;Acc:ZDB-GENE-030131-55]
ENSDARG00000055043	331.161	3.57926	0.353864	10.1148	4.75e-24	1.1e-22	36.4868	48.9786	67.073	679.908	497.223	657.298	depdc7a	DEP domain containing 7, paralog a [Source:NCBI gene;Acc:692297]
ENSDARG00000078283	256.898	3.448	0.341204	10.1054	5.23e-24	1.21e-22	44.7258	32.6524	52.1679	503.465	448.059	460.316	si:zfos-323e3.4	si:zfos-323e3.4 [Source:ZFIN;Acc:ZDB-GENE-120215-44]
ENSDARG00000029305	944.348	4.05149	0.40135	10.0946	5.83e-24	1.35e-22	161.248	108.569	53.824	2221.71	1726.31	1394.42	baiap2l1a	BAR/IMD domain containing adaptor protein 2 like 1a [Source:ZFIN;Acc:ZDB-GENE-031201-1]
ENSDARG00000103683	1937.8	2.4311	0.240921	10.0908	6.06e-24	1.4e-22	534.355	631.008	652.513	3269.29	2929.7	3609.95	inpp5b	inositol polyphosphate-5-phosphatase B [Source:ZFIN;Acc:ZDB-GENE-110411-228]
ENSDARG00000069549	6117.07	2.36323	0.234559	10.0752	7.11e-24	1.64e-22	1739.6	2023.63	2208.44	11130.7	9144.43	10455.6	zgc:162396	zgc:162396 [Source:ZFIN;Acc:ZDB-GENE-030131-1190]
ENSDARG00000105607	244.274	6.5906	0.654938	10.0629	8.06e-24	1.85e-22	2.35399	12.2447	0	383.372	500.575	567.101	si:dkey-183c6.9	si:dkey-183c6.9 [Source:ZFIN;Acc:ZDB-GENE-160728-24]
ENSDARG00000104084	176.735	5.25637	0.522503	10.06	8.3e-24	1.91e-22	7.06197	13.8773	5.79643	231.871	307.272	494.528	si:dkey-191g9.7	si:dkey-191g9.7 [Source:ZFIN;Acc:ZDB-GENE-141216-135]
ENSDARG00000070055	1076.23	2.78853	0.277326	10.055	8.73e-24	2e-22	203.62	319.177	292.306	1999.08	1754.25	1888.95	arfip1	ADP-ribosylation factor interacting protein 1 (arfaptin 1) [Source:ZFIN;Acc:ZDB-GENE-040426-2690]
ENSDARG00000089697	701.664	3.64285	0.362929	10.0374	1.04e-23	2.39e-22	54.1417	139.589	116.757	1305.31	1253.67	1340.51	nfe2l2b	nuclear factor, erythroid 2-like 2b [Source:ZFIN;Acc:ZDB-GENE-120320-3]
ENSDARG00000078455	541.682	10.801	1.07635	10.0348	1.07e-23	2.45e-22	0	0	1.65612	899.77	983.272	1365.4	best4	bestrophin 4 [Source:ZFIN;Acc:ZDB-GENE-070912-6]
ENSDARG00000042338	764.632	2.90802	0.289833	10.0334	1.09e-23	2.49e-22	175.372	142.854	221.092	1425.41	1165.4	1457.67	lpar2a	lysophosphatidic acid receptor 2a [Source:ZFIN;Acc:ZDB-GENE-040801-97]
ENSDARG00000000804	954.567	2.34542	0.234051	10.021	1.23e-23	2.81e-22	311.903	319.177	310.523	1537.18	1673.8	1574.82	rassf6	Ras association domain family member 6 [Source:ZFIN;Acc:ZDB-GENE-030616-513]
ENSDARG00000069129	292.995	3.67654	0.367549	10.0029	1.48e-23	3.37e-22	41.1948	47.346	38.9189	740.878	446.942	442.691	fhdc3	FH2 domain containing 3 [Source:ZFIN;Acc:ZDB-GENE-061103-76]
ENSDARG00000097503	290.247	5.96654	0.597672	9.98297	1.81e-23	4.11e-22	0	7.34679	19.0454	551.502	464.819	698.767	si:ch73-288o11.5	si:ch73-288o11.5 [Source:ZFIN;Acc:ZDB-GENE-131121-416]
ENSDARG00000039150	10185.6	2.65391	0.266426	9.96115	2.25e-23	5.09e-22	2973.09	2430.15	2976.05	14267.9	16351.4	22114.9	lgmn	legumain [Source:ZFIN;Acc:ZDB-GENE-021030-1]
ENSDARG00000036942	5426.03	2.78056	0.280048	9.9289	3.12e-23	7.02e-22	1809.04	1193.45	1135.27	8169.06	10026	10223.4	gpd1c	glycerol-3-phosphate dehydrogenase 1c [Source:ZFIN;Acc:ZDB-GENE-040426-2576]
ENSDARG00000102929	302.203	4.91081	0.494752	9.92581	3.21e-23	7.23e-22	37.6638	12.2447	9.93674	504.388	757.566	491.418	C7H19orf12	zgc:101715 [Source:ZFIN;Acc:ZDB-GENE-040912-59]
ENSDARG00000098239	229.173	4.03968	0.407142	9.92204	3.34e-23	7.5e-22	38.8408	21.2241	19.8735	511.779	338.558	444.764	zgc:85932	zgc:85932 [Source:ZFIN;Acc:ZDB-GENE-040426-2460]
ENSDARG00000094894	231.835	8.99478	0.907471	9.91192	3.69e-23	8.29e-22	0	1.63262	0.828062	519.169	453.646	415.736	tyrobp	TYRO protein tyrosine kinase binding protein [Source:ZFIN;Acc:ZDB-GENE-061130-2]
ENSDARG00000067975	5610.76	2.92368	0.295067	9.90853	3.82e-23	8.57e-22	1741.95	1069.37	1110.43	11758.9	9722.1	8261.84	atp5if1a	ATP synthase inhibitory factor subunit 1a [Source:NCBI gene;Acc:100037369]
ENSDARG00000040130	403.869	12.2101	1.23528	9.88454	4.86e-23	1.09e-21	0	0	0	557.044	862.598	1003.57	si:ch211-215k15.4	si:ch211-215k15.4 [Source:ZFIN;Acc:ZDB-GENE-131127-215]
ENSDARG00000034368	5841.76	2.08426	0.211014	9.87735	5.22e-23	1.16e-21	2155.08	2175.47	2357.49	9727.49	9305.33	9329.69	hexb	hexosaminidase B (beta polypeptide) [Source:ZFIN;Acc:ZDB-GENE-030131-2333]
ENSDARG00000039490	4592.64	2.90309	0.293913	9.8774	5.22e-23	1.16e-21	752.099	1381.2	1114.57	7675.76	7411.41	9220.83	pitpnaa	phosphatidylinositol transfer protein, alpha a [Source:ZFIN;Acc:ZDB-GENE-040426-744]
ENSDARG00000099918	1732.14	3.03878	0.307707	9.87556	5.31e-23	1.18e-21	453.143	436.726	238.482	3147.35	3051.5	3065.66	arl4aa	ADP-ribosylation factor-like 4aa [Source:ZFIN;Acc:ZDB-GENE-040426-1878]
ENSDARG00000105714	1142.7	5.16813	0.523482	9.87261	5.47e-23	1.22e-21	98.8675	67.7537	19.8735	1514.09	1507.31	3648.31	CABZ01083442.1	si:cabz01083442.1 [Source:NCBI gene;Acc:101883419]
ENSDARG00000077313	131.004	6.29965	0.638983	9.85888	6.27e-23	1.4e-21	1.17699	1.63262	6.62449	229.099	216.767	330.722	slc46a3	solute carrier family 46 member 3 [Source:ZFIN;Acc:ZDB-GENE-100105-2]
ENSDARG00000042535	3084.75	3.84918	0.392544	9.80573	1.06e-22	2.36e-21	340.151	289.79	570.535	4011.09	8918.72	4378.18	actc1a	actin alpha cardiac muscle 1a [Source:ZFIN;Acc:ZDB-GENE-040520-4]
ENSDARG00000060813	333.07	3.73454	0.381775	9.78205	1.34e-22	2.97e-21	45.9028	44.8971	48.8556	810.162	379.901	668.702	plekha7a	pleckstrin homology domain containing, family A member 7a [Source:NCBI gene;Acc:571486]
ENSDARG00000013082	722.215	3.00511	0.307672	9.76727	1.56e-22	3.44e-21	161.248	175.507	143.255	1544.57	1392.22	916.484	uap1l1	UDP-N-acetylglucosamine pyrophosphorylase 1, like 1 [Source:NCBI gene;Acc:393264]
ENSDARG00000056532	3962.14	2.52808	0.259491	9.74244	1.99e-22	4.37e-21	1104.02	967.327	1440.83	6105.32	6748.82	7406.52	serinc2	serine incorporator 2 [Source:ZFIN;Acc:ZDB-GENE-041111-296]
ENSDARG00000002937	545.835	2.9121	0.299175	9.73377	2.16e-22	4.75e-21	141.239	123.263	120.069	1152.89	991.093	746.458	meis1a	Meis homeobox 1 a [Source:ZFIN;Acc:ZDB-GENE-020122-3]
ENSDARG00000091926	162.332	5.9375	0.610082	9.73229	2.2e-22	4.82e-21	0	10.612	4.14031	386.143	327.385	245.709	casp22	caspase 22, apoptosis-related cysteine peptidase [Source:ZFIN;Acc:ZDB-GENE-060526-186]
ENSDARG00000027807	339.763	3.72068	0.382498	9.72731	2.31e-22	5.05e-21	31.7788	56.3254	54.6521	437.876	779.913	678.033	frk	fyn-related Src family tyrosine kinase [Source:ZFIN;Acc:ZDB-GENE-110411-7]
ENSDARG00000069920	5788.57	3.16356	0.325988	9.70452	2.88e-22	6.29e-21	1564.23	1228.55	695.572	9595.39	11459.6	10188.1	cox17	cytochrome c oxidase copper chaperone COX17 [Source:ZFIN;Acc:ZDB-GENE-040912-91]
ENSDARG00000002021	2982.66	2.18292	0.225117	9.69681	3.11e-22	6.76e-21	1121.68	1065.28	1043.36	5366.29	4407.96	4891.37	pygb	phosphorylase, glycogen; brain [Source:ZFIN;Acc:ZDB-GENE-040928-2]
ENSDARG00000090444	6805.34	2.30585	0.238186	9.68088	3.64e-22	7.89e-21	1998.54	2217.1	2652.28	12236.5	11475.2	10252.4	ponzr1	plac8 onzin related protein 1 [Source:ZFIN;Acc:ZDB-GENE-070727-1]
ENSDARG00000061885	110.547	5.1318	0.531005	9.66432	4.27e-22	9.24e-21	7.06197	7.34679	4.14031	206.929	176.542	261.26	satb2	SATB homeobox 2 [Source:ZFIN;Acc:ZDB-GENE-070912-212]
ENSDARG00000070571	649.939	2.97804	0.308178	9.66338	4.31e-22	9.32e-21	160.071	134.691	144.911	1512.24	1030.2	917.521	inavab	innate immunity activator b [Source:ZFIN;Acc:ZDB-GENE-061103-190]
ENSDARG00000074201	2500.18	3.00118	0.310787	9.65673	4.6e-22	9.93e-21	643.816	586.111	436.389	5711.78	4480.59	3142.38	flna	filamin A, alpha (actin binding protein 280) [Source:ZFIN;Acc:ZDB-GENE-030131-2145]
ENSDARG00000031278	114.748	6.73361	0.69775	9.65047	4.89e-22	1.05e-20	2.35399	3.26524	0.828062	181.986	234.644	265.407	si:ch73-193i2.2	si:ch73-193i2.2 [Source:ZFIN;Acc:ZDB-GENE-141215-32]
ENSDARG00000056012	338.954	11.9578	1.23917	9.64985	4.92e-22	1.06e-20	0	0	0	861.894	708.403	463.426	eve1	even-skipped-like1 [Source:ZFIN;Acc:ZDB-GENE-980526-69]
ENSDARG00000101181	209.773	4.61108	0.478378	9.639	5.47e-22	1.18e-20	29.4249	13.8773	7.45256	349.192	449.177	409.515	s100w	S100 calcium binding protein W [Source:ZFIN;Acc:ZDB-GENE-080407-2]
ENSDARG00000088836	199.672	5.16354	0.537744	9.60222	7.82e-22	1.66e-20	22.3629	5.71417	5.79643	457.275	284.925	421.956	si:ch211-76m11.5	si:ch211-76m11.5 [Source:ZFIN;Acc:ZDB-GENE-041210-278]
ENSDARG00000036292	326.535	11.904	1.24002	9.59987	8e-22	1.7e-20	0	0	0	873.904	615.662	469.646	cdx4	caudal type homeobox 4 [Source:ZFIN;Acc:ZDB-GENE-980526-330]
ENSDARG00000053526	8931.94	13.141	1.37084	9.58605	9.15e-22	1.94e-20	0	5.71417	0	15256.4	17475.4	20854.2	enpp7.1	ectonucleotide pyrophosphatase/phosphodiesterase 7, tandem duplicate 1 [Source:ZFIN;Acc:ZDB-GENE-040724-13]
ENSDARG00000030269	197.165	5.21881	0.54446	9.58531	9.22e-22	1.96e-20	4.70798	4.89786	20.7015	462.818	350.849	339.016	grtp1b	growth hormone regulated TBC protein 1b [Source:ZFIN;Acc:ZDB-GENE-050417-346]
ENSDARG00000073718	246.711	4.17193	0.435429	9.58119	9.59e-22	2.03e-20	18.8319	23.673	34.7786	597.691	283.808	521.484	si:ch73-233k15.2	si:ch73-233k15.2 [Source:ZFIN;Acc:ZDB-GENE-120215-22]
ENSDARG00000018153	262.713	6.008	0.627498	9.57453	1.02e-21	2.16e-20	18.8319	5.71417	0.828062	533.026	356.436	661.445	nt5c1ba	5'-nucleotidase, cytosolic IB a [Source:ZFIN;Acc:ZDB-GENE-070424-103]
ENSDARG00000093303	2001.55	3.37332	0.352523	9.56906	1.08e-21	2.28e-20	446.081	361.625	250.075	3048.5	5229.22	2673.77	ifitm1	interferon induced transmembrane protein 1 [Source:ZFIN;Acc:ZDB-GENE-060526-259]
ENSDARG00000087131	128.221	5.30743	0.554787	9.56661	1.1e-21	2.33e-20	10.5929	3.26524	5.79643	179.215	319.563	250.893	ifnlr1	interferon lambda receptor 1 [Source:ZFIN;Acc:ZDB-GENE-071120-5]
ENSDARG00000037528	447.545	3.58954	0.376536	9.53306	1.53e-21	3.21e-20	55.3187	104.488	45.5434	826.79	726.28	926.852	si:ch211-191a24.4	si:ch211-191a24.4 [Source:ZFIN;Acc:ZDB-GENE-030131-4489]
ENSDARG00000054898	284.382	11.7042	1.22814	9.53006	1.57e-21	3.31e-20	0	0	0	500.693	544.152	661.445	ms4a17a.16	membrane-spanning 4-domains, subfamily A, member 17A.16 [Source:ZFIN;Acc:ZDB-GENE-060825-240]
ENSDARG00000061692	151.678	6.27996	0.659425	9.5234	1.68e-21	3.52e-20	8.23896	0	4.14031	287.298	398.896	211.496	yjefn3	YjeF N-terminal domain containing 3 [Source:ZFIN;Acc:ZDB-GENE-050208-755]
ENSDARG00000020929	538.831	2.90957	0.305552	9.52233	1.69e-21	3.55e-20	96.5135	124.895	157.332	1058.66	962.042	833.545	fam49ba	family with sequence similarity 49 member Ba [Source:ZFIN;Acc:ZDB-GENE-030131-9537]
ENSDARG00000045549	293.621	3.42081	0.359375	9.51878	1.75e-21	3.67e-20	65.9117	45.7134	39.747	449.885	665.943	494.528	bik	BCL2 interacting killer [Source:ZFIN;Acc:ZDB-GENE-041210-181]
ENSDARG00000092809	102.352	5.63768	0.592811	9.51008	1.91e-21	3.98e-20	5.88497	3.26524	3.31225	180.139	252.522	168.99	hoxc9a	homeobox C9a [Source:NCBI gene;Acc:58043]
ENSDARG00000071014	537.765	2.78554	0.29313	9.50276	2.04e-21	4.26e-20	117.699	130.61	159.816	1107.62	893.884	816.957	s100u	S100 calcium binding protein U [Source:ZFIN;Acc:ZDB-GENE-030131-3121]
ENSDARG00000012355	292.533	11.7455	1.23896	9.48013	2.54e-21	5.28e-20	0	0	0	768.592	440.238	546.366	galnt8a.1	polypeptide N-acetylgalactosaminyltransferase 8a, tandem duplicate 1 [Source:ZFIN;Acc:ZDB-GENE-091015-4]
ENSDARG00000071203	3114.36	2.01961	0.213436	9.4624	3.01e-21	6.23e-20	1258.21	1260.38	1178.33	5042.96	5054.91	4891.37	sptssa	serine palmitoyltransferase, small subunit A [Source:NCBI gene;Acc:541337]
ENSDARG00000002365	1318.69	2.58853	0.273664	9.45879	3.12e-21	6.45e-20	348.39	343.667	435.56	2769.52	2064.87	1950.12	cers5	ceramide synthase 5 [Source:ZFIN;Acc:ZDB-GENE-030131-1740]
ENSDARG00000104735	122.522	6.2271	0.658688	9.4538	3.27e-21	6.76e-20	8.23896	0.81631	1.65612	267.899	249.17	207.349	nkx6.2	NK6 homeobox 2 [Source:ZFIN;Acc:ZDB-GENE-070626-1]
ENSDARG00000088959	746.607	2.50762	0.265404	9.44833	3.44e-21	7.11e-20	231.868	215.506	222.749	1128.87	1173.22	1507.43	pdxka	pyridoxal (pyridoxine, vitamin B6) kinase a [Source:ZFIN;Acc:ZDB-GENE-030131-8376]
ENSDARG00000088202	420.639	4.16439	0.441128	9.44032	3.72e-21	7.67e-20	31.7788	63.6722	37.2628	1252.66	562.029	576.431	sh3d19	SH3 domain containing 19 [Source:ZFIN;Acc:ZDB-GENE-050522-481]
ENSDARG00000092976	3017.24	2.94432	0.311923	9.43924	3.75e-21	7.74e-20	490.807	835.085	754.364	5032.8	4207.96	6782.4	si:ch211-127i16.2	si:ch211-127i16.2 [Source:ZFIN;Acc:ZDB-GENE-091204-54]
ENSDARG00000087782	287.944	5.49559	0.583395	9.42001	4.51e-21	9.28e-20	28.2479	6.53048	4.14031	618.938	372.079	697.731	rnf152	ring finger protein 152 [Source:NCBI gene;Acc:541544]
ENSDARG00000012467	306.879	3.36457	0.357274	9.41733	4.63e-21	9.51e-20	35.3098	69.3864	57.1363	493.303	547.504	638.636	spint1b	serine peptidase inhibitor, Kunitz type 1 b [Source:ZFIN;Acc:ZDB-GENE-071218-1]
ENSDARG00000046091	429.956	5.47031	0.581296	9.41053	4.94e-21	1.01e-19	2.35399	24.4893	28.9822	570.901	643.596	1309.41	si:ch211-283g2.1	si:ch211-283g2.1 [Source:ZFIN;Acc:ZDB-GENE-060531-57]
ENSDARG00000042561	673.056	2.93101	0.312289	9.38556	6.26e-21	1.28e-19	204.797	135.507	129.178	1388.45	1194.45	985.946	lpar2b	lysophosphatidic acid receptor 2b [Source:ZFIN;Acc:ZDB-GENE-051120-99]
ENSDARG00000018361	5669.71	2.30761	0.24601	9.38015	6.59e-21	1.34e-19	1721.94	2331.38	1662.75	9500.24	9089.68	9712.25	sult1st3	sulfotransferase family 1, cytosolic sulfotransferase 3 [Source:NCBI gene;Acc:368270]
ENSDARG00000101474	1652.75	2.7801	0.297264	9.35227	8.58e-21	1.74e-19	308.373	519.989	430.592	3355.2	2937.53	2364.82	snapc3	small nuclear RNA activating complex, polypeptide 3 [Source:ZFIN;Acc:ZDB-GENE-040426-971]
ENSDARG00000038700	157.317	5.76631	0.616925	9.34686	9.03e-21	1.83e-19	9.41595	8.1631	0	279.908	366.492	279.922	gpr160	G protein-coupled receptor 160 [Source:ZFIN;Acc:ZDB-GENE-081022-189]
ENSDARG00000071601	354.863	3.06986	0.328463	9.34613	9.09e-21	1.84e-19	68.2657	75.1005	82.8062	470.208	747.51	685.29	pvalb9	parvalbumin 9 [Source:ZFIN;Acc:ZDB-GENE-030805-4]
ENSDARG00000089441	507.966	2.8039	0.300266	9.33806	9.81e-21	1.98e-19	111.814	150.201	119.241	1047.58	884.945	734.017	si:ch211-105c13.3	si:ch211-105c13.3 [Source:ZFIN;Acc:ZDB-GENE-030131-4483]
ENSDARG00000040295	50492.8	3.21775	0.345179	9.32198	1.14e-20	2.31e-19	9986.8	8062.69	11354.4	68918.3	65224.5	139410	apoeb	apolipoprotein Eb [Source:NCBI gene;Acc:30314]
ENSDARG00000075905	161.827	5.66089	0.607902	9.31217	1.25e-20	2.53e-19	9.41595	5.71417	4.14031	287.298	515.1	149.292	si:ch211-266g18.9	si:ch211-266g18.9 [Source:ZFIN;Acc:ZDB-GENE-131127-382]
ENSDARG00000007219	1047.38	3.63439	0.390409	9.3092	1.29e-20	2.6e-19	223.629	112.651	133.318	2408.32	2279.4	1126.94	actn1	actinin, alpha 1 [Source:ZFIN;Acc:ZDB-GENE-081113-4]
ENSDARG00000038386	129.994	5.65897	0.607905	9.30897	1.29e-20	2.6e-19	2.35399	8.1631	4.14031	148.73	355.319	261.26	ascl1a	achaete-scute family bHLH transcription factor 1a [Source:NCBI gene;Acc:30466]
ENSDARG00000091029	138.368	4.77899	0.513411	9.30831	1.3e-20	2.61e-19	14.1239	4.08155	11.5929	334.411	236.879	229.121	phox2bb	paired like homeobox 2Bb [Source:ZFIN;Acc:ZDB-GENE-050407-3]
ENSDARG00000097583	762.644	3.13083	0.337175	9.28548	1.61e-20	3.23e-19	181.257	165.711	122.553	1854.97	985.507	1265.87	arfgap3	ADP-ribosylation factor GTPase activating protein 3 [Source:ZFIN;Acc:ZDB-GENE-040426-1]
ENSDARG00000044047	850.099	3.23356	0.348313	9.28348	1.64e-20	3.29e-19	115.345	146.119	227.717	1510.39	1179.93	1921.09	slc18b1	solute carrier family 18 member B1 [Source:ZFIN;Acc:ZDB-GENE-050417-386]
ENSDARG00000089821	298.946	3.87131	0.417185	9.27958	1.7e-20	3.41e-19	32.9558	33.4687	48.0276	680.832	316.211	682.18	si:dkey-9k7.3	si:dkey-9k7.3 [Source:ZFIN;Acc:ZDB-GENE-160728-12]
ENSDARG00000061120	3697.26	4.46805	0.481578	9.27793	1.73e-20	3.46e-19	627.338	180.405	153.191	6425.87	5867.23	8929.5	slc43a2b	solute carrier family 43 member 2b [Source:ZFIN;Acc:ZDB-GENE-041212-6]
ENSDARG00000019702	1343.27	3.13936	0.338372	9.27782	1.73e-20	3.46e-19	364.868	236.73	221.092	2541.34	3049.26	1646.35	aldocb	aldolase C, fructose-bisphosphate, b [Source:NCBI gene;Acc:369193]
ENSDARG00000013144	64388.7	2.36305	0.25493	9.26943	1.87e-20	3.74e-19	21176.5	25299.1	16398.1	116685	102118	104655	atp1b1a	ATPase Na+/K+ transporting subunit beta 1a [Source:ZFIN;Acc:ZDB-GENE-001127-3]
ENSDARG00000054588	3789.63	3.27039	0.353162	9.26032	2.04e-20	4.06e-19	427.249	638.354	1068.2	6327.95	6237.07	8038.94	cox6a2	cytochrome c oxidase subunit 6A2 [Source:ZFIN;Acc:ZDB-GENE-040912-129]
ENSDARG00000035880	1030.74	2.24293	0.24225	9.25875	2.07e-20	4.12e-19	341.328	404.073	332.881	1748.73	1730.78	1626.66	atp6v1c1b	ATPase H+ transporting V1 subunit C1b [Source:NCBI gene;Acc:449655]
ENSDARG00000095457	116.964	6.15813	0.665394	9.25486	2.15e-20	4.27e-19	0	5.71417	3.31225	162.587	307.272	222.901	si:ch211-147d7.5
ENSDARG00000075715	102.338	6.82221	0.737237	9.25374	2.17e-20	4.31e-19	0	2.44893	2.48419	195.843	195.537	217.717	si:dkey-32m20.1	si:dkey-32m20.1 [Source:ZFIN;Acc:ZDB-GENE-070705-455]
ENSDARG00000098475	180.305	5.38272	0.581871	9.2507	2.23e-20	4.42e-19	11.7699	7.34679	6.62449	465.589	453.646	136.851	arr3b	arrestin 3b, retinal (X-arrestin) [Source:ZFIN;Acc:ZDB-GENE-030616-74]
ENSDARG00000098791	254.855	9.14322	0.988552	9.2491	2.26e-20	4.48e-19	0	2.44893	0	279.908	367.61	879.161	cdhr5b	cadherin-related family member 5b [Source:ZFIN;Acc:ZDB-GENE-110518-2]
ENSDARG00000088590	1174.72	2.54085	0.275235	9.23155	2.67e-20	5.27e-19	435.488	287.341	312.179	1925.17	1886.09	2202.05	pxna	paxillin a [Source:NCBI gene;Acc:399546]
ENSDARG00000061259	222.294	3.61944	0.392258	9.22719	2.78e-20	5.48e-19	36.4868	35.9176	28.1541	418.476	529.626	285.105	sost	sclerostin [Source:ZFIN;Acc:ZDB-GENE-110411-139]
ENSDARG00000095897	12207	2.24617	0.243598	9.22081	2.95e-20	5.81e-19	4192.45	3804	4753.9	16825	20934.8	22731.7	atp5f1e	ATP synthase F1 subunit epsilon [Source:ZFIN;Acc:ZDB-GENE-110411-22]
ENSDARG00000052170	1244.17	2.32598	0.252296	9.21926	2.99e-20	5.88e-19	414.302	479.174	347.786	2120.09	1957.61	2146.07	uap1	UDP-N-acetylglucosamine pyrophosphorylase 1 [Source:ZFIN;Acc:ZDB-GENE-030131-1233]
ENSDARG00000102742	197.495	3.19161	0.346473	9.21173	3.21e-20	6.29e-19	38.8408	41.6318	36.4347	373.21	305.038	389.817	bmpr1bb	bone morphogenetic protein receptor, type IBb [Source:ZFIN;Acc:ZDB-GENE-090610-1]
ENSDARG00000097845	256.146	3.53566	0.384454	9.19659	3.69e-20	7.24e-19	28.2479	42.4481	50.5118	545.035	528.509	342.127	si:ch211-105j21.9	si:ch211-105j21.9 [Source:ZFIN;Acc:ZDB-GENE-131127-499]
ENSDARG00000079255	168.618	4.44443	0.483605	9.19019	3.92e-20	7.68e-19	4.70798	18.7751	19.8735	333.488	278.221	356.641	zgc:174935	zgc:174935 [Source:ZFIN;Acc:ZDB-GENE-080204-78]
ENSDARG00000043066	100.469	5.17937	0.563993	9.1834	4.18e-20	8.16e-19	3.53098	6.53048	5.79643	243.88	200.006	143.071	nog2	noggin 2 [Source:NCBI gene;Acc:30185]
ENSDARG00000003795	1797.84	2.52236	0.274848	9.17729	4.42e-20	8.61e-19	665.002	408.971	526.647	3332.1	2857.08	2997.24	idh2	isocitrate dehydrogenase (NADP(+)) 2 [Source:ZFIN;Acc:ZDB-GENE-031118-95]
ENSDARG00000074466	763.248	3.81574	0.415845	9.17587	4.48e-20	8.72e-19	60.0267	114.283	128.35	2123.79	1289.43	863.61	gdpd3a	glycerophosphodiester phosphodiesterase domain containing 3a [Source:ZFIN;Acc:ZDB-GENE-040426-2279]
ENSDARG00000007753	183.379	7.06395	0.771197	9.15972	5.2e-20	1.01e-18	2.35399	5.71417	0	145.035	597.785	349.384	cpne2	copine II [Source:ZFIN;Acc:ZDB-GENE-030131-7896]
ENSDARG00000098592	404.556	2.98152	0.325743	9.15298	5.54e-20	1.07e-18	67.0887	98.7735	105.992	865.589	649.183	640.71	zgc:92140	zgc:92140 [Source:ZFIN;Acc:ZDB-GENE-040912-161]
ENSDARG00000041848	5712.17	10.0068	1.09393	9.14753	5.82e-20	1.12e-18	0	15.5099	17.3893	13826.3	8856.15	11557.7	rh50	Rh50-like protein [Source:ZFIN;Acc:ZDB-GENE-000427-1]
ENSDARG00000017489	924.686	3.36052	0.367448	9.14559	5.93e-20	1.14e-18	178.903	123.263	190.454	2302.08	1003.38	1750.03	ifi45	interferon alpha inducible protein 45 [Source:ZFIN;Acc:ZDB-GENE-051030-98]
ENSDARG00000053217	36789.4	2.37411	0.260208	9.12392	7.25e-20	1.39e-18	14249.9	11403.9	10041.1	50614.4	69027.9	65399	cox7a2a	cytochrome c oxidase subunit 7A2a [Source:ZFIN;Acc:ZDB-GENE-050522-153]
ENSDARG00000097459	225.653	11.3708	1.24652	9.12197	7.38e-20	1.41e-18	0	0	0	430.485	326.268	597.166	si:dkey-125e8.3	si:dkey-125e8.3 [Source:ZFIN;Acc:ZDB-GENE-131121-373]
ENSDARG00000055540	677.329	2.87662	0.315468	9.11859	7.61e-20	1.46e-18	115.345	204.078	166.44	1284.07	987.741	1306.3	pfkfb4a	6-phosphofructo-2-kinase/fructose-2,6-biphosphatase 4a [Source:ZFIN;Acc:ZDB-GENE-051120-51]
ENSDARG00000012016	528.787	3.90482	0.42833	9.11638	7.77e-20	1.48e-18	37.6638	50.6112	109.304	976.444	1262.61	736.09	hpgd	15-hydroxyprostaglandin dehydrogenase [Source:ZFIN;Acc:ZDB-GENE-080728-2]
ENSDARG00000040812	94.9094	5.96531	0.654543	9.11371	7.96e-20	1.52e-18	1.17699	3.26524	4.14031	137.644	204.476	218.754	ncf4	neutrophil cytosolic factor 4 [Source:ZFIN;Acc:ZDB-GENE-041124-1]
ENSDARG00000102398	199.976	5.93761	0.652089	9.10553	8.58e-20	1.64e-18	16.4779	3.26524	0.828062	400	483.815	295.473	cnn1b	calponin 1, basic, smooth muscle, b [Source:ZFIN;Acc:ZDB-GENE-091118-54]
ENSDARG00000026582	508.217	2.91678	0.320627	9.09713	9.28e-20	1.76e-18	80.0356	148.568	126.693	963.511	835.781	894.713	iscub	iron-sulfur cluster assembly enzyme b [Source:ZFIN;Acc:ZDB-GENE-050417-332]
ENSDARG00000098761	163.703	4.5743	0.50306	9.09295	9.64e-20	1.83e-18	10.5929	22.8567	5.79643	290.069	298.334	354.567	rgs2	regulator of G protein signaling 2 [Source:ZFIN;Acc:ZDB-GENE-040718-410]
ENSDARG00000104895	125.605	7.69886	0.847743	9.0816	1.07e-19	2.03e-18	0	0	3.31225	250.347	233.527	266.444	BX004857.1
ENSDARG00000098153	906.665	3.48151	0.384149	9.06293	1.27e-19	2.4e-18	236.576	101.222	110.96	1660.05	1295.01	2036.17	lhfpl2b	LHFPL tetraspan subfamily member 2b [Source:ZFIN;Acc:ZDB-GENE-050417-10]
ENSDARG00000014091	217.651	4.13841	0.457259	9.05047	1.42e-19	2.69e-18	15.3009	31.0198	23.1857	462.818	534.095	239.489	osr1	odd-skipped related transcription factor 1 [Source:NCBI gene;Acc:450059]
ENSDARG00000061103	154.446	6.0158	0.665863	9.03459	1.65e-19	3.1e-18	12.9469	1.63262	0.828062	276.213	324.033	311.024	slc19a3b	solute carrier family 19 member 3b [Source:ZFIN;Acc:ZDB-GENE-050419-166]
ENSDARG00000053159	652.92	3.06919	0.339903	9.0296	1.72e-19	3.24e-18	90.6286	188.568	136.63	1367.21	1017.91	1116.58	zgc:110626	zgc:110626 [Source:ZFIN;Acc:ZDB-GENE-050417-447]
ENSDARG00000011519	155.673	4.82815	0.534698	9.02969	1.72e-19	3.24e-18	9.41595	11.4283	10.7648	261.432	478.228	162.769	myl4	myosin, light chain 4, alkali; atrial, embryonic [Source:ZFIN;Acc:ZDB-GENE-050626-112]
ENSDARG00000057241	349.487	3.5174	0.389653	9.027	1.76e-19	3.31e-18	34.1328	60.4069	72.8694	823.095	477.11	629.305	tnfsf10	TNF superfamily member 10 [Source:ZFIN;Acc:ZDB-GENE-040718-335]
ENSDARG00000019191	1071.4	2.37153	0.26309	9.01413	1.98e-19	3.71e-18	307.196	378.768	354.41	1873.44	2026.88	1487.73	2022-09-12	septin 12 [Source:ZFIN;Acc:ZDB-GENE-120215-68]
ENSDARG00000087193	411.444	2.62581	0.291339	9.01291	2.01e-19	3.75e-18	120.053	113.467	110.96	827.714	596.667	699.804	prrg2	proline rich Gla (G-carboxyglutamic acid) 2 [Source:ZFIN;Acc:ZDB-GENE-130625-1]
ENSDARG00000031325	678.081	3.81279	0.42321	9.00921	2.08e-19	3.88e-18	77.6816	44.8971	147.395	1086.37	1566.53	1145.61	tmed1a	transmembrane p24 trafficking protein 1a [Source:ZFIN;Acc:ZDB-GENE-040801-229]
ENSDARG00000041083	3135.19	5.21127	0.578689	9.0053	2.15e-19	4.01e-18	38.8408	354.279	100.195	5599.08	4727.53	7991.25	anpepa	alanyl (membrane) aminopeptidase a [Source:ZFIN;Acc:ZDB-GENE-030131-4781]
ENSDARG00000086985	3838.22	2.53993	0.282205	9.00028	2.25e-19	4.19e-18	1386.5	823.657	1170.05	7530.72	6019.19	6099.18	klc4	kinesin light chain 4 [Source:ZFIN;Acc:ZDB-GENE-050417-350]
ENSDARG00000037873	9236.35	4.77936	0.531107	8.99886	2.28e-19	4.24e-18	127.115	905.288	913.352	19300.7	16374.8	17796.8	cyp3c3	cytochrome P450, family 3, subfamily c, polypeptide 3 [Source:ZFIN;Acc:ZDB-GENE-041114-102]
ENSDARG00000010936	4241.66	2.52198	0.280494	8.99123	2.44e-19	4.53e-18	1135.8	1537.93	1099.67	7404.16	5627	8645.43	abcb4	ATP-binding cassette, sub-family B (MDR/TAP), member 4 [Source:ZFIN;Acc:ZDB-GENE-080204-52]
ENSDARG00000071462	173.8	5.53335	0.616119	8.98098	2.68e-19	4.96e-18	8.23896	13.061	0.828062	356.582	223.471	440.617	lama3	laminin, alpha 3 [Source:ZFIN;Acc:ZDB-GENE-050208-475]
ENSDARG00000004396	268.19	4.85398	0.540733	8.97666	2.79e-19	5.16e-18	7.06197	35.9176	9.93674	637.414	535.213	383.596	b3gnt5b	UDP-GlcNAc:betaGal beta-1,3-N-acetylglucosaminyltransferase 5b [Source:NCBI gene;Acc:791470]
ENSDARG00000062278	352.325	11.0514	1.23159	8.97328	2.88e-19	5.31e-18	0	0	0.828062	911.779	614.545	586.799	si:dkey-202e17.1	si:dkey-202e17.1 [Source:ZFIN;Acc:ZDB-GENE-060503-810]
ENSDARG00000093370	109.608	7.18743	0.801885	8.96317	3.15e-19	5.81e-18	0	3.26524	0.828062	196.767	181.011	275.775	lrrc66	leucine rich repeat containing 66 [Source:ZFIN;Acc:ZDB-GENE-070705-240]
ENSDARG00000058348	1023.92	2.6663	0.298122	8.94367	3.76e-19	6.92e-18	374.284	252.24	211.156	1858.66	1681.62	1765.58	scinlb	scinderin like b [Source:ZFIN;Acc:ZDB-GENE-040426-2068]
ENSDARG00000097209	3546.79	2.71774	0.304173	8.93484	4.08e-19	7.47e-18	1120.5	742.842	945.647	5243.42	5007.98	8220.37	cox8b	cytochrome c oxidase subunit 8B [Source:ZFIN;Acc:ZDB-GENE-110620-4]
ENSDARG00000008414	184.632	4.73793	0.530614	8.92915	4.29e-19	7.86e-18	4.70798	25.3056	9.10868	423.095	311.742	333.833	exoc3l2a	exocyst complex component 3-like 2a [Source:ZFIN;Acc:ZDB-GENE-060526-343]
ENSDARG00000076952	131.925	5.56483	0.624034	8.91751	4.77e-19	8.72e-18	10.5929	1.63262	4.96837	367.668	162.016	244.672	fer1l4	fer-1 like family member 4 [Source:ZFIN;Acc:ZDB-GENE-130530-815]
ENSDARG00000032317	192.913	3.34533	0.375396	8.91147	5.04e-19	9.2e-18	47.0798	27.7545	29.8102	321.478	379.901	351.457	tox	thymocyte selection-associated high mobility group box [Source:ZFIN;Acc:ZDB-GENE-070912-181]
ENSDARG00000011661	582.748	2.7896	0.313116	8.90913	5.14e-19	9.39e-18	165.956	135.507	140.771	724.25	1184.4	1145.61	twf1b	twinfilin actin-binding protein 1b [Source:ZFIN;Acc:ZDB-GENE-040711-3]
ENSDARG00000055523	528.618	4.56287	0.512264	8.90726	5.23e-19	9.54e-18	74.1506	35.9176	19.8735	664.204	708.403	1669.16	slc22a6l	solute carrier family 22 member 6, like [Source:NCBI gene;Acc:404609]
ENSDARG00000101043	936.042	3.62009	0.406493	8.90566	5.31e-19	9.67e-18	64.7347	218.771	137.458	1991.69	1624.63	1578.97	ppl	periplakin [Source:ZFIN;Acc:ZDB-GENE-041008-196]
ENSDARG00000027355	300.616	3.1327	0.35196	8.90072	5.55e-19	1.01e-17	74.1506	48.9786	62.1046	504.388	683.821	430.25	slc25a4	solute carrier family 25 member 4 [Source:ZFIN;Acc:ZDB-GENE-030131-5275]
ENSDARG00000078887	645.069	3.36397	0.37804	8.89845	5.66e-19	1.03e-17	115.345	146.119	81.1501	769.516	1114	1644.28	atp10d	ATPase phospholipid transporting 10D [Source:ZFIN;Acc:ZDB-GENE-090313-231]
ENSDARG00000105466	176.4	11.0156	1.23908	8.89015	6.1e-19	1.11e-17	0	0	0	407.391	329.62	321.392	si:dkey-125e8.5	si:dkey-125e8.5 [Source:ZFIN;Acc:ZDB-GENE-160113-137]
ENSDARG00000092908	140.436	6.26872	0.705776	8.88201	6.57e-19	1.19e-17	2.35399	4.08155	4.14031	484.065	239.114	108.858	si:dkey-201l21.2	si:dkey-201l21.2 [Source:ZFIN;Acc:ZDB-GENE-060531-97]
ENSDARG00000096645	99.6405	6.50416	0.732532	8.87901	6.75e-19	1.22e-17	3.53098	1.63262	1.65612	120.092	219.001	251.93	si:ch211-131k2.2	si:ch211-131k2.2 [Source:ZFIN;Acc:ZDB-GENE-121214-81]
ENSDARG00000056178	263.685	9.764	1.10064	8.87124	7.23e-19	1.31e-17	0	0	1.65612	560.739	669.295	350.42	dpt	dermatopontin [Source:ZFIN;Acc:ZDB-GENE-060312-9]
ENSDARG00000015709	499.384	4.13681	0.466517	8.86745	7.48e-19	1.35e-17	83.5666	57.958	20.7015	645.728	1060.37	1127.98	hsd17b12a	hydroxysteroid (17-beta) dehydrogenase 12a [Source:NCBI gene;Acc:327417]
ENSDARG00000058593	6783.91	2.3367	0.26353	8.86692	7.52e-19	1.36e-17	2883.64	1925.68	1918.62	12028.6	11065.2	10881.7	sri	sorcin [Source:ZFIN;Acc:ZDB-GENE-040426-1356]
ENSDARG00000037533	2057.4	9.52162	1.0743	8.86307	7.78e-19	1.4e-17	7.06197	9.79572	0	3270.21	2863.78	6193.53	mep1b	meprin A, beta [Source:ZFIN;Acc:ZDB-GENE-041014-209]
ENSDARG00000078189	238.491	4.15956	0.469426	8.86096	7.93e-19	1.43e-17	10.5929	27.7545	36.4347	484.065	563.147	308.951	crygm3	crystallin, gamma M3 [Source:ZFIN;Acc:ZDB-GENE-050516-6]
ENSDARG00000043562	578.541	2.5508	0.287975	8.85772	8.17e-19	1.47e-17	165.956	195.914	144.083	946.883	860.363	1158.05	zgc:65997	zgc:65997 [Source:ZFIN;Acc:ZDB-GENE-040426-1502]
ENSDARG00000071087	6465.47	2.398	0.270726	8.85766	8.17e-19	1.47e-17	2225.7	2151.79	1809.31	10392.6	8523.18	13690.2	slc35b4	solute carrier family 35 member B4 [Source:NCBI gene;Acc:323737]
ENSDARG00000099389	21416.5	2.38459	0.269243	8.85662	8.25e-19	1.48e-17	7566.9	7399.03	5687.13	29342.3	33890.5	44613.3	cdo1	cysteine dioxygenase, type I [Source:NCBI gene;Acc:393714]
ENSDARG00000056027	159.193	5.71772	0.645804	8.85364	8.47e-19	1.52e-17	3.53098	11.4283	2.48419	234.642	519.57	183.504	hoxb8a	homeobox B8a [Source:NCBI gene;Acc:30343]
ENSDARG00000017569	679.755	3.08393	0.348568	8.84742	8.96e-19	1.61e-17	81.2126	189.384	158.16	1259.12	1234.68	1155.97	reep3a	receptor accessory protein 3a [Source:ZFIN;Acc:ZDB-GENE-051127-47]
ENSDARG00000104128	1135.76	2.21758	0.250732	8.84444	9.2e-19	1.65e-17	470.798	344.483	391.673	1861.43	1902.85	1843.34	snx2	sorting nexin 2 [Source:ZFIN;Acc:ZDB-GENE-051120-45]
ENSDARG00000061231	346.193	3.93186	0.444574	8.84411	9.23e-19	1.65e-17	32.9558	66.1211	28.1541	595.843	432.416	921.668	tinagl1	tubulointerstitial nephritis antigen-like 1 [Source:ZFIN;Acc:ZDB-GENE-060503-240]
ENSDARG00000010047	296.386	3.07	0.347446	8.83591	9.93e-19	1.77e-17	47.0798	74.2842	67.073	654.042	483.815	452.022	neu3.2	sialidase 3 (membrane sialidase), tandem duplicate 2 [Source:ZFIN;Acc:ZDB-GENE-040801-262]
ENSDARG00000078113	2499.94	2.10523	0.238261	8.8358	9.94e-19	1.77e-17	872.153	916.716	1039.22	3529.79	4447.07	4194.68	atp5mea	ATP synthase membrane subunit ea [Source:ZFIN;Acc:ZDB-GENE-070928-12]
ENSDARG00000020053	380.029	2.7553	0.312534	8.816	1.19e-18	2.11e-17	95.3365	119.181	79.4939	638.338	589.963	757.862	nkd1	NKD inhibitor of WNT signaling pathway 1 [Source:NCBI gene;Acc:751108]
ENSDARG00000045592	365.773	4.51225	0.512568	8.80323	1.33e-18	2.36e-17	52.9647	17.1425	23.1857	685.451	1059.25	356.641	tnni2a.1	troponin I type 2a (skeletal, fast), tandem duplicate 1 [Source:ZFIN;Acc:ZDB-GENE-041114-60]
ENSDARG00000098578	331.31	3.00611	0.341673	8.79821	1.39e-18	2.46e-17	95.3365	63.6722	62.1046	721.479	506.162	539.108	pdgfab	platelet-derived growth factor alpha polypeptide b [Source:ZFIN;Acc:ZDB-GENE-060929-124]
ENSDARG00000037746	67624.7	2.21727	0.252044	8.79714	1.4e-18	2.49e-17	30149.9	20455.9	21208.3	108148	112749	113038	actb1	actin, beta 1 [Source:NCBI gene;Acc:57934]
ENSDARG00000103957	1671.82	2.353	0.267668	8.79076	1.49e-18	2.63e-17	454.32	628.559	558.114	2323.33	2868.25	3198.36	aamdc	adipogenesis associated, Mth938 domain containing [Source:NCBI gene;Acc:553802]
ENSDARG00000004078	2595.97	3.36905	0.38343	8.78661	1.54e-18	2.72e-17	407.24	594.274	372.628	3700.7	3014.62	7486.35	acsl4a	acyl-CoA synthetase long chain family member 4a [Source:ZFIN;Acc:ZDB-GENE-040426-1565]
ENSDARG00000059743	525.006	3.29594	0.375131	8.78609	1.55e-18	2.73e-17	50.6108	134.691	104.336	877.599	1013.44	969.358	tmem98	transmembrane protein 98 [Source:ZFIN;Acc:ZDB-GENE-070112-1092]
ENSDARG00000005335	129.184	5.40123	0.614803	8.7853	1.56e-18	2.75e-17	3.53098	2.44893	11.5929	157.968	320.681	278.885	slc22a4	solute carrier family 22 member 4 [Source:ZFIN;Acc:ZDB-GENE-040426-1517]
ENSDARG00000098351	113.52	6.61871	0.753403	8.78508	1.56e-18	2.75e-17	7.06197	0.81631	0	217.09	186.598	269.554	si:ch211-66c13.1	si:ch211-66c13.1 [Source:ZFIN;Acc:ZDB-GENE-081103-50]
ENSDARG00000089043	933.498	2.18616	0.24894	8.78185	1.61e-18	2.83e-17	291.895	344.483	371.8	1515.94	1621.28	1455.59	ptpn6	protein tyrosine phosphatase non-receptor type 6 [Source:ZFIN;Acc:ZDB-GENE-030131-7513]
ENSDARG00000091058	105.18	4.90743	0.559068	8.77789	1.67e-18	2.93e-17	8.23896	5.71417	6.62449	235.566	253.639	121.299	sting1	stimulator of interferon response cGAMP interactor 1 [Source:NCBI gene;Acc:101243556]
ENSDARG00000074131	3203.26	2.00662	0.228671	8.77514	1.71e-18	3e-17	1225.25	1315.08	1289.29	5507.62	4456.01	5426.33	kif5ba	kinesin family member 5B, a [Source:ZFIN;Acc:ZDB-GENE-070629-2]
ENSDARG00000021336	120.502	6.85641	0.782306	8.76436	1.88e-18	3.3e-17	0	5.71417	0	318.707	207.828	190.761	pax4	paired box 4 [Source:ZFIN;Acc:ZDB-GENE-041210-244]
ENSDARG00000089307	1775.95	3.68908	0.421083	8.76095	1.94e-18	3.4e-17	136.531	368.156	260.839	3251.73	1956.49	4681.95	pmaip1	phorbol-12-myristate-13-acetate-induced protein 1 [Source:ZFIN;Acc:ZDB-GENE-070119-3]
ENSDARG00000040072	2425.15	2.14597	0.245214	8.75139	2.11e-18	3.69e-17	998.091	799.984	884.37	3378.29	4156.56	4333.6	scpep1	serine carboxypeptidase 1 [Source:ZFIN;Acc:ZDB-GENE-040426-890]
ENSDARG00000040427	293.545	10.7878	1.23468	8.7373	2.39e-18	4.17e-17	0	0.81631	0	710.393	615.662	434.397	acot19	acyl-CoA thioesterase 19 [Source:ZFIN;Acc:ZDB-GENE-041114-124]
ENSDARG00000015123	371.251	2.77265	0.317488	8.73309	2.48e-18	4.33e-17	111.814	103.671	69.5572	649.423	592.198	700.841	dnase1l4.1	deoxyribonuclease 1 like 4, tandem duplicate 1 [Source:ZFIN;Acc:ZDB-GENE-040808-35]
ENSDARG00000041400	7895.37	2.53939	0.291407	8.71424	2.93e-18	5.09e-17	3164.94	1929.76	1859.83	11895.6	14631.8	13890.3	ndufa3	NADH:ubiquinone oxidoreductase subunit A3 [Source:ZFIN;Acc:ZDB-GENE-040801-18]
ENSDARG00000059442	228.54	3.26131	0.375173	8.69283	3.54e-18	6.14e-17	45.9028	44.0807	39.747	553.349	312.859	375.302	smtnb	smoothelin b [Source:ZFIN;Acc:ZDB-GENE-070912-2]
ENSDARG00000102744	10649.4	2.53997	0.292336	8.68853	3.67e-18	6.37e-17	4133.6	2622.8	2619.99	16464.7	15916.7	22138.7	mgst3a	microsomal glutathione S-transferase 3a [Source:ZFIN;Acc:ZDB-GENE-040426-2767]
ENSDARG00000075757	92.6547	5.93213	0.683274	8.68192	3.89e-18	6.75e-17	1.17699	1.63262	5.79643	197.691	219.001	130.63	gig2e	grass carp reovirus (GCRV)-induced gene 2e [Source:ZFIN;Acc:ZDB-GENE-130517-2]
ENSDARG00000056630	235.399	3.8727	0.447751	8.64923	5.18e-18	8.97e-17	18.8319	38.3666	32.2944	462.818	597.785	262.297	angptl5	angiopoietin-like 5 [Source:ZFIN;Acc:ZDB-GENE-030131-5054]
ENSDARG00000011870	227.895	3.14691	0.36438	8.63633	5.8e-18	1e-16	49.4338	56.3254	33.1225	424.019	459.233	345.237	sp8a	sp8 transcription factor a [Source:ZFIN;Acc:ZDB-GENE-030131-9849]
ENSDARG00000025757	315.743	4.10183	0.475162	8.63248	6e-18	1.04e-16	64.7347	19.5914	21.5296	666.975	659.239	462.389	tspan35	tetraspanin 35 [Source:ZFIN;Acc:ZDB-GENE-040426-1362]
ENSDARG00000101701	316.776	2.5402	0.294309	8.63104	6.08e-18	1.05e-16	105.929	85.7126	87.7745	520.093	576.555	524.594	bmp5	bone morphogenetic protein 5 [Source:ZFIN;Acc:ZDB-GENE-040426-1413]
ENSDARG00000077691	1332.57	2.55336	0.295894	8.62929	6.17e-18	1.06e-16	377.815	396.727	389.189	2158.89	1669.33	3003.46	slc13a5a	solute carrier family 13 member 5a [Source:ZFIN;Acc:ZDB-GENE-030131-4628]
ENSDARG00000104028	2838.8	2.31083	0.267803	8.62884	6.2e-18	1.07e-16	799.179	1035.9	1021	3870.67	4581.15	5724.92	si:dkey-74k8.3	si:dkey-74k8.3 [Source:ZFIN;Acc:ZDB-GENE-141222-20]
ENSDARG00000071558	873.783	3.39744	0.393792	8.6275	6.27e-18	1.08e-16	217.744	158.364	79.4939	1714.55	1906.21	1166.34	fblim1	filamin binding LIM protein 1 [Source:ZFIN;Acc:ZDB-GENE-061013-662]
ENSDARG00000071658	199.331	3.85749	0.447127	8.62728	6.28e-18	1.08e-16	34.1328	13.8773	29.8102	294.688	492.753	330.722	ywhag2	3-monooxygenase/tryptophan 5-monooxygenase activation protein, gamma polypeptide 2 [Source:ZFIN;Acc:ZDB-GENE-061023-2]
ENSDARG00000108937	1364.55	2.06222	0.239364	8.61542	6.97e-18	1.19e-16	487.276	573.05	520.851	2121.02	2042.52	2442.58	FO704750.1	mitochondrial fission factor-like [Source:NCBI gene;Acc:100000713]
ENSDARG00000009196	143.072	3.86519	0.448641	8.61531	6.98e-18	1.19e-16	20.0089	23.673	11.5929	318.707	277.104	207.349	anxa3a	annexin A3a [Source:ZFIN;Acc:ZDB-GENE-040912-58]
ENSDARG00000011579	149.823	10.7802	1.2515	8.61378	7.07e-18	1.21e-16	0	0	0	335.335	224.588	339.016	hoxb10a	homeobox B10a [Source:NCBI gene;Acc:58056]
ENSDARG00000074908	3984.18	2.2139	0.257338	8.60309	7.76e-18	1.33e-16	1172.29	1657.93	1407.71	6425.87	7515.33	5725.95	col6a1	collagen, type VI, alpha 1 [Source:ZFIN;Acc:ZDB-GENE-070501-6]
ENSDARG00000075831	748.034	3.09281	0.359516	8.6027	7.79e-18	1.33e-16	116.522	175.507	178.033	1269.28	882.71	1866.14	slc7a8a	solute carrier family 7 member 8a [Source:ZFIN;Acc:ZDB-GENE-121120-2]
ENSDARG00000004023	88.4643	4.53771	0.527475	8.60269	7.79e-18	1.33e-16	7.06197	7.34679	7.45256	129.33	188.833	190.761	isl1	ISL LIM homeobox 1 [Source:NCBI gene;Acc:30147]
ENSDARG00000079703	174.32	10.9975	1.27865	8.60088	7.91e-18	1.35e-16	0	0	0	183.834	510.631	351.457	si:dkey-18p12.4	si:dkey-18p12.4 [Source:ZFIN;Acc:ZDB-GENE-070912-408]
ENSDARG00000016368	1780.61	2.32813	0.270802	8.59717	8.17e-18	1.39e-16	437.842	683.251	651.685	2800.93	3109.6	3000.35	zbtb8os	zinc finger and BTB domain containing 8 opposite strand [Source:NCBI gene;Acc:550382]
ENSDARG00000022599	2923.9	2.43801	0.283927	8.58678	8.94e-18	1.52e-16	1136.98	860.391	736.975	4715.01	4128.63	5965.44	dnpep	aspartyl aminopeptidase [Source:ZFIN;Acc:ZDB-GENE-040426-852]
ENSDARG00000055331	233.907	4.23433	0.493142	8.58644	8.97e-18	1.52e-16	7.06197	22.8567	39.747	427.714	444.707	461.352	aldh9a1a.2	aldehyde dehydrogenase 9 family, member A1a, tandem duplicate 2 [Source:ZFIN;Acc:ZDB-GENE-081104-507]
ENSDARG00000031745	81.3327	4.86348	0.566659	8.58273	9.26e-18	1.57e-16	3.53098	4.89786	7.45256	141.34	173.19	157.586	mhc2a	major histocompatibility complex class II integral membrane alpha chain gene [Source:ZFIN;Acc:ZDB-GENE-990415-150]
ENSDARG00000062003	657.373	2.71214	0.316017	8.58227	9.3e-18	1.58e-16	229.514	171.425	122.553	1090.99	1065.96	1263.79	myo5b	myosin VB [Source:ZFIN;Acc:ZDB-GENE-031219-7]
ENSDARG00000077261	127.733	8.13888	0.950077	8.56656	1.07e-17	1.8e-16	0	2.44893	0	252.194	310.625	201.129	lmod1b	leiomodin 1b (smooth muscle) [Source:ZFIN;Acc:ZDB-GENE-141215-22]
ENSDARG00000013087	2144.4	2.91736	0.34187	8.53352	1.42e-17	2.4e-16	608.506	612.233	284.025	3855.89	4278.35	3227.39	ndrg3a	ndrg family member 3a [Source:ZFIN;Acc:ZDB-GENE-980526-124]
ENSDARG00000036254	223.531	3.21205	0.376843	8.52358	1.55e-17	2.61e-16	54.1417	45.7134	31.4663	500.693	359.788	349.384	hoxa13b	homeobox A13b [Source:NCBI gene;Acc:30438]
ENSDARG00000042856	331.65	2.99937	0.352276	8.51425	1.68e-17	2.82e-16	70.6197	78.3658	72.0414	625.405	746.393	397.074	itpka	inositol-trisphosphate 3-kinase A [Source:ZFIN;Acc:ZDB-GENE-030616-116]
ENSDARG00000099766	28194.7	2.01855	0.237113	8.51304	1.69e-17	2.85e-16	12653.9	9949.19	10884.9	49460.5	47191.5	39028.3	myl12.1	myosin, light chain 12, genome duplicate 1 [Source:ZFIN;Acc:ZDB-GENE-030131-4918]
ENSDARG00000036840	1403.41	2.19511	0.258432	8.49396	2e-17	3.35e-16	451.966	566.519	490.213	2662.36	2296.16	1953.23	krt15	keratin 15 [Source:ZFIN;Acc:ZDB-GENE-040426-2931]
ENSDARG00000041607	11631.8	2.24412	0.264446	8.48609	2.14e-17	3.57e-16	4755.06	3818.7	3591.3	17249	16594.9	23781.9	eif4ebp3l	eukaryotic translation initiation factor 4E binding protein 3, like [Source:NCBI gene;Acc:324490]
ENSDARG00000069327	232.617	4.34554	0.512172	8.48454	2.17e-17	3.62e-16	16.4779	17.1425	31.4663	636.49	496.105	198.019	nkx3.3	NK3 homeobox 3 [Source:ZFIN;Acc:ZDB-GENE-050306-27]
ENSDARG00000103862	387.105	2.9701	0.350153	8.48227	2.21e-17	3.69e-16	72.9736	79.9984	109.304	595.843	913.996	550.513	hoxa4a	homeobox A4a [Source:NCBI gene;Acc:58050]
ENSDARG00000013804	6066.37	2.16081	0.254901	8.47705	2.31e-17	3.85e-16	1936.16	2163.22	2552.09	11650.8	9765.68	8330.26	capns1b	calpain, small subunit 1 b [Source:ZFIN;Acc:ZDB-GENE-030131-5206]
ENSDARG00000026616	183.203	2.93291	0.346268	8.47006	2.45e-17	4.09e-16	47.0798	41.6318	38.9189	357.506	320.681	293.399	zgc:113425	zgc:113425 [Source:ZFIN;Acc:ZDB-GENE-050320-128]
ENSDARG00000012972	1209.69	2.40437	0.284306	8.457	2.74e-17	4.57e-16	435.488	431.012	287.337	2266.98	2088.34	1748.99	cfl1l	cofilin 1 (non-muscle), like [Source:ZFIN;Acc:ZDB-GENE-040426-2770]
ENSDARG00000107526	94.0064	6.1597	0.728641	8.45368	2.82e-17	4.69e-16	7.06197	1.63262	0	184.758	193.302	177.284	smkr1	small lysine rich protein 1 [Source:NCBI gene;Acc:103910385]
ENSDARG00000068036	175.014	4.25833	0.503882	8.45104	2.89e-17	4.8e-16	5.88497	19.5914	25.6699	341.802	414.539	242.599	tmem119b	transmembrane protein 119b [Source:ZFIN;Acc:ZDB-GENE-070410-49]
ENSDARG00000058693	1472.81	2.10823	0.249467	8.45095	2.89e-17	4.8e-16	542.594	478.358	642.576	2180.14	2503.99	2489.23	cast	calpastatin [Source:ZFIN;Acc:ZDB-GENE-050810-2]
ENSDARG00000076981	1693.07	2.39764	0.283756	8.44967	2.92e-17	4.85e-16	409.594	532.234	677.355	3132.57	2472.71	2933.99	zgc:198329	zgc:198329 [Source:ZFIN;Acc:ZDB-GENE-080226-6]
ENSDARG00000030905	176.329	3.22013	0.381238	8.44651	3e-17	4.98e-16	27.0709	29.3872	45.5434	292.841	325.15	337.98	cited2	Cbp/p300-interacting transactivator, with Glu/Asp-rich carboxy-terminal domain, 2 [Source:ZFIN;Acc:ZDB-GENE-041010-141]
ENSDARG00000004386	92.4855	6.42059	0.760831	8.43891	3.2e-17	5.3e-16	2.35399	4.08155	0	245.728	129.613	173.137	ELAPOR2	si:dkey-153k10.9 [Source:ZFIN;Acc:ZDB-GENE-030131-3893]
ENSDARG00000103522	2053.04	2.87626	0.341017	8.43435	3.33e-17	5.5e-16	592.028	566.519	318.804	4196.77	2509.58	4134.55	si:zfos-943e10.1	si:zfos-943e10.1 [Source:ZFIN;Acc:ZDB-GENE-030131-5694]
ENSDARG00000012076	68636.7	3.78024	0.448334	8.43174	3.41e-17	5.62e-16	17291.2	5602.34	5048.69	111993	108425	163461	apoa1a	apolipoprotein A-Ia [Source:NCBI gene;Acc:30355]
ENSDARG00000088091	13070.8	2.32853	0.276871	8.41019	4.09e-17	6.73e-16	5325.9	3941.96	3754.43	25480.8	23020.9	16901.1	pfn1	profilin 1 [Source:ZFIN;Acc:ZDB-GENE-031002-33]
ENSDARG00000011573	318.998	5.23981	0.623608	8.4024	4.37e-17	7.18e-16	34.1328	14.6936	1.65612	492.379	611.193	759.936	abcb11a	ATP-binding cassette, sub-family B (MDR/TAP), member 11a [Source:ZFIN;Acc:ZDB-GENE-050517-13]
ENSDARG00000017910	2481.24	2.39863	0.285483	8.40203	4.39e-17	7.2e-16	1002.8	710.19	661.621	4737.19	4441.48	3334.18	pdss1	prenyl (decaprenyl) diphosphate synthase, subunit 1 [Source:ZFIN;Acc:ZDB-GENE-030131-4430]
ENSDARG00000086539	254.491	2.87846	0.342635	8.40097	4.43e-17	7.26e-16	63.5577	46.5297	72.8694	422.171	404.482	517.337	CABZ01115881.1	SH2 domain containing 3A [Source:NCBI gene;Acc:100331568]
ENSDARG00000101128	349.568	3.75758	0.447365	8.39935	4.49e-17	7.35e-16	18.8319	50.6112	73.6975	582.91	600.019	771.34	si:dkey-211f22.5	si:dkey-211f22.5 [Source:ZFIN;Acc:ZDB-GENE-141216-381]
ENSDARG00000100260	1115.83	2.25687	0.268735	8.39811	4.54e-17	7.42e-16	384.877	451.419	322.116	2122.87	1763.19	1650.5	them6	thioesterase superfamily member 6 [Source:ZFIN;Acc:ZDB-GENE-070912-340]
ENSDARG00000068926	138.531	3.9861	0.4747	8.39709	4.58e-17	7.48e-16	8.23896	20.4078	19.8735	294.688	297.216	190.761	si:ch211-137a8.2	si:ch211-137a8.2 [Source:ZFIN;Acc:ZDB-GENE-061103-172]
ENSDARG00000001950	2009.51	2.20207	0.262305	8.39507	4.66e-17	7.6e-16	777.993	660.395	714.617	3607.39	3728.61	2568.02	ak1	adenylate kinase 1 [Source:ZFIN;Acc:ZDB-GENE-040822-37]
ENSDARG00000056101	72.5038	5.14365	0.612696	8.39512	4.65e-17	7.6e-16	4.70798	4.08155	3.31225	138.568	162.016	122.336	kcnd3	potassium voltage-gated channel, Shal-related subfamily, member 3 [Source:ZFIN;Acc:ZDB-GENE-030131-5626]
ENSDARG00000056144	1918.81	2.34003	0.278976	8.38792	4.95e-17	8.07e-16	533.178	672.639	692.26	3264.67	2472.71	3877.43	zgc:123244	zgc:123244 [Source:NCBI gene;Acc:556933]
ENSDARG00000010946	2531.02	2.92821	0.349202	8.38546	5.05e-17	8.24e-16	601.444	729.781	432.248	3449.42	3444.8	6528.4	cbsb	cystathionine beta-synthase b [Source:ZFIN;Acc:ZDB-GENE-021030-3]
ENSDARG00000056583	4627.01	2.0229	0.241361	8.38123	5.24e-17	8.52e-16	1937.33	1938.74	1606.44	6287.3	7895.23	8096.99	ndufs6	NADH:ubiquinone oxidoreductase subunit S6 [Source:ZFIN;Acc:ZDB-GENE-040912-86]
ENSDARG00000115657	2603.59	2.05107	0.24516	8.36625	5.95e-17	9.66e-16	965.135	1119.16	952.271	4916.4	3718.56	3950.01	prkcaa	protein kinase C, alpha, a [Source:ZFIN;Acc:ZDB-GENE-050208-100]
ENSDARG00000043514	215.492	10.3417	1.23654	8.36347	6.09e-17	9.88e-16	0	0.81631	0	524.712	405.6	361.825	si:dkey-239i20.4	si:dkey-239i20.4 [Source:ZFIN;Acc:ZDB-GENE-030131-2644]
ENSDARG00000088366	13316.4	2.03282	0.243231	8.3576	6.4e-17	1.04e-15	5795.52	5587.64	4308.41	20824	19506.8	23876.3	zgc:77938	zgc:77938 [Source:ZFIN;Acc:ZDB-GENE-040426-1910]
ENSDARG00000097855	188.398	3.64653	0.436704	8.35011	6.82e-17	1.1e-15	15.3009	38.3666	28.9822	284.527	318.446	444.764	BX323586.3	Small membrane A-kinase anchor protein [Source:UniProtKB/Swiss-Prot;Acc:P0C8S0]
ENSDARG00000068745	108.197	4.49164	0.537925	8.34994	6.83e-17	1.1e-15	10.5929	13.061	4.14031	223.557	154.195	243.636	map4l	microtubule associated protein 4 like [Source:ZFIN;Acc:ZDB-GENE-070912-581]
ENSDARG00000052110	89.0777	4.49831	0.53879	8.34893	6.89e-17	1.11e-15	11.7699	4.89786	6.62449	196.767	147.491	166.916	mboat4	membrane bound O-acyltransferase domain containing 4 [Source:NCBI gene;Acc:795709]
ENSDARG00000018283	575.494	2.43389	0.291906	8.33791	7.56e-17	1.22e-15	131.823	199.996	206.187	973.673	955.338	985.946	cyba	cytochrome b-245, alpha polypeptide [Source:ZFIN;Acc:ZDB-GENE-040426-1526]
ENSDARG00000036371	915.434	4.04713	0.485725	8.33215	7.94e-17	1.28e-15	138.885	94.692	80.322	1532.56	2987.81	658.334	acta1a	actin alpha 1, skeletal muscle a [Source:ZFIN;Acc:ZDB-GENE-050417-267]
ENSDARG00000114063	476.635	3.69247	0.443182	8.33173	7.97e-17	1.28e-15	116.522	53.8765	36.4347	684.527	814.551	1153.9	parm1	prostate androgen-regulated mucin-like protein 1 [Source:ZFIN;Acc:ZDB-GENE-140106-262]
ENSDARG00000042839	806.305	2.39589	0.287616	8.33017	8.07e-17	1.3e-15	297.78	216.322	259.183	1637.88	1302.84	1123.83	dph6	diphthamine biosynthesis 6 [Source:NCBI gene;Acc:503603]
ENSDARG00000036864	733.232	3.51187	0.422169	8.31863	8.9e-17	1.43e-15	127.115	119.998	107.648	901.617	827.96	2315.06	slc34a2b	solute carrier family 34 member 2b [Source:ZFIN;Acc:ZDB-GENE-030709-1]
ENSDARG00000045003	2551.22	2.2943	0.275821	8.31807	8.94e-17	1.43e-15	681.48	911.818	997.814	4763.98	4546.52	3405.71	plvapb	plasmalemma vesicle associated protein b [Source:ZFIN;Acc:ZDB-GENE-060616-96]
ENSDARG00000052905	302.595	3.68423	0.443334	8.31028	9.55e-17	1.53e-15	51.7877	48.9786	30.6383	357.506	440.238	886.419	zgc:165423	zgc:165423 [Source:ZFIN;Acc:ZDB-GENE-070720-11]
ENSDARG00000031796	179.345	3.53234	0.425214	8.3072	9.8e-17	1.57e-15	27.0709	23.673	34.7786	309.469	229.058	452.022	ache	acetylcholinesterase [Source:NCBI gene;Acc:114549]
ENSDARG00000038694	2574.62	2.00528	0.241518	8.30284	1.02e-16	1.62e-15	1059.29	966.511	1054.95	3938.11	3594.53	4834.35	zgc:101744	zgc:101744 [Source:ZFIN;Acc:ZDB-GENE-050320-111]
ENSDARG00000071238	177.952	4.81241	0.580204	8.29434	1.09e-16	1.74e-15	1.17699	21.2241	13.249	418.476	299.451	314.134	ftr58	finTRIM family, member 58 [Source:ZFIN;Acc:ZDB-GENE-080219-44]
ENSDARG00000112575	152.236	6.20089	0.748046	8.28946	1.14e-16	1.81e-15	1.17699	10.612	0	341.802	186.598	373.229	CU467905.1	caspase 17, apoptosis-related cysteine peptidase [Source:NCBI gene;Acc:101886133]
ENSDARG00000052688	179.768	3.64083	0.439327	8.28729	1.16e-16	1.84e-15	36.4868	31.0198	13.249	292.841	345.263	359.751	paqr5b	progestin and adipoQ receptor family member Vb [Source:NCBI gene;Acc:100007661]
ENSDARG00000086070	109.632	4.2002	0.507087	8.28299	1.2e-16	1.91e-15	7.06197	8.97941	17.3893	162.587	235.762	226.011	fgf20b	fibroblast growth factor 20b [Source:ZFIN;Acc:ZDB-GENE-060117-5]
ENSDARG00000099177	454.393	2.74179	0.331046	8.2822	1.21e-16	1.92e-15	82.3896	150.201	120.897	917.322	775.444	680.106	dok1b	docking protein 1b [Source:ZFIN;Acc:ZDB-GENE-040426-2063]
ENSDARG00000058332	1886.92	3.92979	0.47473	8.27793	1.25e-16	1.99e-15	67.0887	337.952	290.65	2908.09	3782.25	3935.49	krt18a.2	keratin 18a, tandem duplicate 2 [Source:ZFIN;Acc:ZDB-GENE-090312-205]
ENSDARG00000089413	1407.08	2.0658	0.249659	8.27448	1.29e-16	2.04e-15	449.612	547.744	629.327	2273.44	2247	2295.36	mbpb	myelin basic protein b [Source:ZFIN;Acc:ZDB-GENE-030429-21]
ENSDARG00000021059	75095.8	2.42871	0.293856	8.26497	1.4e-16	2.21e-15	29648.5	24624	16306.2	128013	107507	144476	alas1	aminolevulinate, delta-, synthase 1 [Source:ZFIN;Acc:ZDB-GENE-001229-2]
ENSDARG00000096381	143.108	10.713	1.2965	8.26304	1.42e-16	2.24e-15	0	0	0	127.483	334.089	397.074	neu3.4	sialidase 3 (membrane sialidase), tandem duplicate 4 [Source:ZFIN;Acc:ZDB-GENE-071220-1]
ENSDARG00000058381	179.759	3.80327	0.460851	8.25272	1.55e-16	2.44e-15	27.0709	22.8567	22.3577	181.062	459.233	365.972	zgc:171775	zgc:171775 [Source:ZFIN;Acc:ZDB-GENE-030131-4309]
ENSDARG00000014340	236.467	2.59139	0.31411	8.24993	1.58e-16	2.5e-15	70.6197	68.57	62.9327	422.171	364.258	430.25	rab11al	RAB11a, member RAS oncogene family, like [Source:ZFIN;Acc:ZDB-GENE-031118-188]
ENSDARG00000079165	119.916	4.77463	0.578941	8.24719	1.62e-16	2.55e-15	16.4779	2.44893	7.45256	223.557	200.006	269.554	galr1b	galanin receptor 1b [Source:ZFIN;Acc:ZDB-GENE-140624-1]
ENSDARG00000054030	94.4069	4.39032	0.532546	8.24402	1.67e-16	2.62e-15	4.70798	11.4283	9.10868	197.691	134.083	209.423	hoxb5b	homeobox B5b [Source:NCBI gene;Acc:58052]
ENSDARG00000020759	512.162	2.5379	0.308471	8.22735	1.91e-16	3.01e-15	187.142	148.568	116.757	1018.01	829.077	773.413	elf1	E74-like ETS transcription factor 1 [Source:ZFIN;Acc:ZDB-GENE-980526-335]
ENSDARG00000099753	653.927	2.04523	0.248727	8.2228	1.99e-16	3.12e-15	231.868	262.852	269.948	1051.27	1033.55	1074.07	zgc:63863	zgc:63863 [Source:ZFIN;Acc:ZDB-GENE-040426-1278]
ENSDARG00000025903	248.634	3.67862	0.447931	8.21246	2.17e-16	3.39e-15	56.4957	17.9588	34.7786	428.638	375.431	578.505	lgals9l1	lectin, galactoside-binding, soluble, 9 (galectin 9)-like 1 [Source:ZFIN;Acc:ZDB-GENE-030131-9543]
ENSDARG00000103101	4911.92	2.00325	0.243964	8.21125	2.19e-16	3.42e-15	2193.92	1858.74	1831.67	6643.88	9021.52	7921.78	si:ch211-235e9.6	si:ch211-235e9.6 [Source:ZFIN;Acc:ZDB-GENE-141216-417]
ENSDARG00000111701	720.15	2.39404	0.291667	8.20815	2.25e-16	3.5e-15	227.16	195.098	268.292	971.825	1225.74	1432.78	lbh	LBH regulator of WNT signaling pathway [Source:ZFIN;Acc:ZDB-GENE-040426-1613]
ENSDARG00000100339	289.788	3.46865	0.422861	8.20283	2.35e-16	3.66e-15	24.7169	73.4679	44.7153	500.693	636.892	458.242	arf4b	ADP-ribosylation factor 4b [Source:ZFIN;Acc:ZDB-GENE-050417-205]
ENSDARG00000070011	132.76	7.47767	0.912107	8.19823	2.44e-16	3.8e-15	0	0.81631	3.31225	107.159	186.598	498.675	hce2l2	high choriolytic enzyme 2-like 2 [Source:ZFIN;Acc:ZDB-GENE-070912-146]
ENSDARG00000028346	229.885	4.06101	0.495755	8.19156	2.58e-16	4.01e-15	9.41595	28.5709	38.9189	314.088	593.315	395.001	tesca	tescalcin a [Source:NCBI gene;Acc:406633]
ENSDARG00000101910	142.195	4.35488	0.531895	8.18748	2.67e-16	4.14e-15	23.5399	10.612	6.62449	235.566	206.711	370.119	pcdh20	protocadherin 20 [Source:ZFIN;Acc:ZDB-GENE-091204-115]
ENSDARG00000103092	110.334	10.3381	1.26284	8.18637	2.69e-16	4.18e-15	0	0	0	214.319	270.4	177.284	grem2b	gremlin 2, DAN family BMP antagonist b [Source:ZFIN;Acc:ZDB-GENE-030911-9]
ENSDARG00000070351	100.22	6.92026	0.845624	8.18361	2.75e-16	4.27e-15	5.88497	0	0	219.862	147.491	228.084	hoxc11a	homeobox C11a [Source:NCBI gene;Acc:30403]
ENSDARG00000027345	1465.56	2.06259	0.252044	8.18345	2.76e-16	4.27e-15	539.063	537.132	621.874	1993.53	2398.96	2702.8	mpzl2b	myelin protein zero-like 2b [Source:ZFIN;Acc:ZDB-GENE-030131-8774]
ENSDARG00000026979	148.786	5.60434	0.685035	8.1811	2.81e-16	4.35e-15	0	13.8773	3.31225	302.079	375.431	198.019	krt1-c5	keratin, type 1, gene c5 [Source:ZFIN;Acc:ZDB-GENE-060316-3]
ENSDARG00000005823	346.051	3.10031	0.379093	8.17823	2.88e-16	4.46e-15	48.2568	94.692	72.8694	436.952	734.102	689.437	slc39a10	solute carrier family 39 member 10 [Source:NCBI gene;Acc:393644]
ENSDARG00000095362	7528.51	10.5284	1.28799	8.17429	2.98e-16	4.6e-15	0	25.3056	4.96837	14160.7	15534.6	15445.5	si:ch211-77g15.32	si:ch211-77g15.32 [Source:ZFIN;Acc:ZDB-GENE-070912-320]
ENSDARG00000088082	210.427	10.3068	1.26362	8.15651	3.45e-16	5.32e-15	0	0.81631	0	247.575	405.6	608.571	si:ch211-214c20.1	si:ch211-214c20.1 [Source:ZFIN;Acc:ZDB-GENE-081103-49]
ENSDARG00000027472	95.5732	5.74915	0.704883	8.15618	3.46e-16	5.33e-15	0	8.1631	1.65612	168.129	222.354	173.137	gphb5	glycoprotein hormone subunit beta 5 [Source:ZFIN;Acc:ZDB-GENE-090319-4]
ENSDARG00000077167	189.456	10.1556	1.24559	8.15323	3.54e-16	5.46e-15	1.17699	0	0	478.522	283.808	373.229	nmbb	neuromedin Bb [Source:ZFIN;Acc:ZDB-GENE-081022-31]
ENSDARG00000008491	6338.01	2.02641	0.24868	8.14868	3.68e-16	5.66e-15	2552.9	2568.93	2373.23	10352	8144.4	12036.6	si:ch211-107o10.3	si:ch211-107o10.3 [Source:ZFIN;Acc:ZDB-GENE-030131-4716]
ENSDARG00000046090	369.83	4.61429	0.566871	8.13992	3.96e-16	6.08e-15	4.70798	54.6928	26.498	600.462	708.403	824.214	dhrs11a	dehydrogenase/reductase (SDR family) member 11a [Source:NCBI gene;Acc:791578]
ENSDARG00000111747	668.364	2.62632	0.322757	8.13715	4.05e-16	6.22e-15	142.416	181.221	234.341	861.894	1300.6	1289.71	bloc1s5	biogenesis of lysosomal organelles complex-1, subunit 5, muted [Source:ZFIN;Acc:ZDB-GENE-030131-3502]
ENSDARG00000045417	1234.92	2.25486	0.277677	8.12046	4.64e-16	7.11e-15	328.381	458.766	495.181	2215.24	2159.85	1752.1	fam49bb	family with sequence similarity 49 member Bb [Source:ZFIN;Acc:ZDB-GENE-040426-2590]
ENSDARG00000105210	137.471	5.24237	0.645761	8.11813	4.73e-16	7.24e-15	12.9469	8.1631	0.828062	391.686	224.588	186.614	etf1a	eukaryotic translation termination factor 1a [Source:ZFIN;Acc:ZDB-GENE-080218-14]
ENSDARG00000071250	243.681	4.76329	0.587022	8.11434	4.88e-16	7.46e-15	2.35399	20.4078	28.1541	538.568	282.691	589.909	tmem79a	transmembrane protein 79a [Source:ZFIN;Acc:ZDB-GENE-060503-538]
ENSDARG00000017722	121.934	10.4817	1.2923	8.11088	5.03e-16	7.67e-15	0	0	0	130.254	359.788	241.562	chrm4b	cholinergic receptor, muscarinic 4b [Source:ZFIN;Acc:ZDB-GENE-090410-7]
ENSDARG00000091368	175.46	9.18136	1.13272	8.10556	5.25e-16	8e-15	0	1.63262	0	369.515	193.302	488.308	AL954327.1	endothelin-2-like [Source:NCBI gene;Acc:567978]
ENSDARG00000070542	299.425	2.55247	0.314998	8.10312	5.36e-16	8.15e-15	90.6286	70.2027	101.024	546.883	456.998	530.814	mafbb	v-maf avian musculoaponeurotic fibrosarcoma oncogene homolog Bb [Source:ZFIN;Acc:ZDB-GENE-010605-4]
ENSDARG00000045804	89.3748	5.28806	0.652845	8.10002	5.49e-16	8.35e-15	2.35399	6.53048	4.14031	230.947	200.006	92.2705	abhd2b	abhydrolase domain containing 2b [Source:NCBI gene;Acc:559290]
ENSDARG00000054207	184.017	10.1138	1.24868	8.0996	5.51e-16	8.37e-15	0	0	0.828062	388.915	259.226	455.132	CU682777.1	ST8 alpha-N-acetyl-neuraminide alpha-2,8-sialyltransferase 7.1, pseudogene [Source:NCBI gene;Acc:567285]
ENSDARG00000088709	166.525	4.7585	0.587671	8.09722	5.62e-16	8.53e-15	8.23896	22.8567	4.14031	467.437	256.992	239.489	tnfaip8l3	tumor necrosis factor, alpha-induced protein 8-like 3 [Source:NCBI gene;Acc:393322]
ENSDARG00000013279	373.533	2.4661	0.304603	8.09611	5.67e-16	8.6e-15	102.399	136.324	104.336	723.326	548.621	626.195	znf76	zinc finger protein 76 [Source:ZFIN;Acc:ZDB-GENE-061027-379]
ENSDARG00000100087	101.573	10.219	1.26291	8.09165	5.89e-16	8.92e-15	0	0	0	218.014	223.471	167.953	evx1	even-skipped homeobox 1 [Source:ZFIN;Acc:ZDB-GENE-980526-364]
ENSDARG00000036722	135.285	7.82531	0.967688	8.08661	6.13e-16	9.28e-15	0	1.63262	1.65612	539.492	120.674	148.255	slc9a3.2	solute carrier family 9 member A3, tandem duplicate 2 [Source:ZFIN;Acc:ZDB-GENE-060503-640]
ENSDARG00000017338	268.456	3.13979	0.388502	8.0818	6.38e-16	9.65e-15	49.4338	43.2644	71.2133	455.428	348.615	642.783	kidins220b	kinase D-interacting substrate 220b [Source:NCBI gene;Acc:335881]
ENSDARG00000001909	95.5242	5.19329	0.642845	8.0786	6.55e-16	9.9e-15	3.53098	9.79572	1.65612	226.328	202.241	129.593	vill	villin-like [Source:ZFIN;Acc:ZDB-GENE-081222-1]
ENSDARG00000033950	330.42	4.20227	0.520191	8.07832	6.57e-16	9.91e-15	56.4957	37.5503	9.10868	514.55	595.55	769.266	lamb2l	laminin, beta 2-like [Source:ZFIN;Acc:ZDB-GENE-030131-4205]
ENSDARG00000043009	1461.29	2.26025	0.27998	8.07291	6.86e-16	1.03e-14	376.638	509.377	626.843	2514.55	2217.95	2522.41	fam43a	family with sequence similarity 43 member A [Source:ZFIN;Acc:ZDB-GENE-030131-6098]
ENSDARG00000063634	131.987	4.20612	0.52175	8.06155	7.53e-16	1.13e-14	3.53098	19.5914	16.5612	239.261	241.349	271.628	hpse	heparanase [Source:ZFIN;Acc:ZDB-GENE-041111-200]
ENSDARG00000055100	243.415	3.96006	0.491289	8.06057	7.59e-16	1.14e-14	10.5929	35.9176	40.575	436.028	620.132	317.245	cxcl12b	chemokine (C-X-C motif) ligand 12b (stromal cell-derived factor 1) [Source:ZFIN;Acc:ZDB-GENE-030721-1]
ENSDARG00000094012	185.765	4.03017	0.500166	8.05767	7.78e-16	1.17e-14	15.3009	22.8567	25.6699	206.005	270.4	574.358	si:dkey-192g7.3	si:dkey-192g7.3 [Source:ZFIN;Acc:ZDB-GENE-070912-411]
ENSDARG00000035563	480.871	2.24036	0.278243	8.05181	8.16e-16	1.22e-14	157.717	182.853	163.128	905.312	788.852	687.363	znf703	zinc finger protein 703 [Source:NCBI gene;Acc:114429]
ENSDARG00000079570	126.328	4.49457	0.558499	8.0476	8.44e-16	1.26e-14	11.7699	12.2447	8.28062	259.584	353.084	113.005	rspo2	R-spondin 2 [Source:ZFIN;Acc:ZDB-GENE-060503-667]
ENSDARG00000078842	113.267	4.1936	0.522796	8.02148	1.04e-15	1.56e-14	9.41595	9.79572	15.7332	129.33	288.277	227.048	tns1a	tensin 1a [Source:ZFIN;Acc:ZDB-GENE-120215-32]
ENSDARG00000092810	94.8786	4.47778	0.558251	8.02108	1.05e-15	1.57e-14	11.7699	5.71417	7.45256	172.748	250.287	121.299	stap2a	signal transducing adaptor family member 2a [Source:ZFIN;Acc:ZDB-GENE-030131-5383]
ENSDARG00000112644	1207.01	2.82186	0.352197	8.01216	1.13e-15	1.68e-14	178.903	288.157	428.936	2072.06	1817.94	2456.05	CU459056.1	ST6 (alpha-N-acetyl-neuraminyl-2,3-beta-galactosyl-1,3)-N-acetylgalactosaminide alpha-2,6-sialyltransferase [Source:NCBI gene;Acc:407706]
ENSDARG00000058508	657.831	2.25868	0.282063	8.00771	1.17e-15	1.74e-14	191.85	209.792	279.885	1203.7	1030.2	1031.56	cfap70	cilia and flagella associated protein 70 [Source:ZFIN;Acc:ZDB-GENE-091204-50]
ENSDARG00000087844	605.456	2.97425	0.371723	8.00126	1.23e-15	1.83e-14	92.9825	181.221	134.974	1478.98	786.618	957.954	plekhn1	pleckstrin homology domain containing, family N member 1 [Source:ZFIN;Acc:ZDB-GENE-090313-357]
ENSDARG00000117418	175.442	9.18279	1.15124	7.97641	1.51e-15	2.23e-14	0	1.63262	0	196.767	272.635	581.615	CR556712.1	gastrin/cholecystokinin-like peptide [Source:NCBI gene;Acc:100536965]
ENSDARG00000094730	898.891	2.30849	0.28964	7.97023	1.58e-15	2.34e-14	260.116	288.157	356.895	1166.74	1576.59	1744.85	acbd7	acyl-CoA binding domain containing 7 [Source:ZFIN;Acc:ZDB-GENE-050913-108]
ENSDARG00000042946	619.007	2.92498	0.36753	7.95848	1.74e-15	2.57e-14	81.2126	159.18	190.454	1338.57	944.165	1000.46	hook1	hook microtubule-tethering protein 1 [Source:NCBI gene;Acc:570393]
ENSDARG00000038040	1483.83	3.22394	0.405715	7.94631	1.92e-15	2.83e-14	123.584	377.952	357.723	3152.89	2176.61	2714.2	tpk1	thiamin pyrophosphokinase 1 [Source:ZFIN;Acc:ZDB-GENE-041010-176]
ENSDARG00000087832	139.985	4.26937	0.537344	7.94531	1.94e-15	2.85e-14	27.0709	9.79572	5.79643	269.746	255.874	271.628	bcl3	BCL3 transcription coactivator [Source:ZFIN;Acc:ZDB-GENE-061013-1]
ENSDARG00000021582	604.067	2.35896	0.296936	7.94435	1.95e-15	2.87e-14	143.593	224.485	221.921	917.322	1092.77	1024.31	dynlrb1	dynein, light chain, roadblock-type 1 [Source:ZFIN;Acc:ZDB-GENE-040426-989]
ENSDARG00000074183	212.421	3.24027	0.407942	7.94297	1.97e-15	2.9e-14	31.7788	35.9176	53.824	523.788	300.568	328.649	si:dkey-172j4.3	si:dkey-172j4.3 [Source:ZFIN;Acc:ZDB-GENE-081104-24]
ENSDARG00000096110	267.159	3.62366	0.456324	7.94097	2.01e-15	2.95e-14	51.7877	36.734	32.2944	237.414	612.31	632.416	zgc:123278	zgc:123278 [Source:ZFIN;Acc:ZDB-GENE-051127-21]
ENSDARG00000032932	203.34	3.26907	0.411694	7.94054	2.01e-15	2.95e-14	36.4868	36.734	41.4031	535.797	264.813	304.804	cnksr1	connector enhancer of kinase suppressor of Ras 1 [Source:ZFIN;Acc:ZDB-GENE-040426-1802]
ENSDARG00000091727	387.743	3.97354	0.500461	7.93975	2.03e-15	2.97e-14	88.2746	35.1013	17.3893	668.823	662.591	854.28	CABZ01061592.1	E3 ubiquitin-protein ligase RNF14-like [Source:NCBI gene;Acc:558876]
ENSDARG00000053525	104.961	10.2656	1.2969	7.91544	2.46e-15	3.6e-14	0	0	0	108.083	261.461	260.224	enpp7.2	ectonucleotide pyrophosphatase/phosphodiesterase 7, tandem duplicate 2 [Source:ZFIN;Acc:ZDB-GENE-130531-2]
ENSDARG00000094112	345.283	4.26357	0.539417	7.90404	2.7e-15	3.93e-14	5.88497	43.2644	52.1679	714.088	614.545	641.746	slc22a21	solute carrier family 22 member 21 [Source:ZFIN;Acc:ZDB-GENE-091118-62]
ENSDARG00000096269	429.405	3.02977	0.383382	7.90274	2.73e-15	3.97e-14	117.699	105.304	58.7924	838.8	520.687	935.146	CR388364.1
ENSDARG00000058996	1664.37	2.41235	0.305285	7.90196	2.75e-15	3.99e-14	407.24	444.889	726.21	3069.75	2470.47	2867.64	jam2a	junctional adhesion molecule 2a [Source:ZFIN;Acc:ZDB-GENE-031204-3]
ENSDARG00000041729	348.612	3.03354	0.384187	7.89599	2.88e-15	4.17e-14	42.3718	102.039	81.9781	547.806	744.158	573.321	sntb1	syntrophin, basic 1 [Source:ZFIN;Acc:ZDB-GENE-040704-13]
ENSDARG00000034443	522.38	2.36105	0.299102	7.89378	2.93e-15	4.24e-14	141.239	152.65	216.124	952.426	784.383	887.455	mpped2	metallophosphoesterase domain containing 2b [Source:ZFIN;Acc:ZDB-GENE-030131-8903]
ENSDARG00000019845	3127.24	2.30994	0.292631	7.89369	2.93e-15	4.24e-14	1397.09	772.229	981.253	5756.12	5149.89	4706.83	pdlim1	PDZ and LIM domain 1 (elfin) [Source:ZFIN;Acc:ZDB-GENE-030131-5227]
ENSDARG00000016505	176.589	2.9589	0.374862	7.89331	2.94e-15	4.25e-14	37.6638	51.4275	31.4663	318.707	277.104	343.163	apbb1ip	amyloid beta (A4) precursor protein-binding, family B, member 1 interacting protein [Source:NCBI gene;Acc:393607]
ENSDARG00000007344	121.583	4.74981	0.602182	7.88767	3.08e-15	4.44e-14	7.06197	11.4283	7.45256	292.841	318.446	92.2705	tcap	titin-cap (telethonin) [Source:ZFIN;Acc:ZDB-GENE-070501-5]
ENSDARG00000098586	842.83	2.2628	0.287108	7.88135	3.24e-15	4.66e-14	354.275	257.138	261.668	1336.72	1182.16	1665.02	zgc:194887	zgc:194887 [Source:ZFIN;Acc:ZDB-GENE-081022-162]
ENSDARG00000104573	389.497	2.32019	0.294412	7.88076	3.25e-15	4.68e-14	134.177	120.814	134.974	586.605	778.796	581.615	slc12a2	solute carrier family 12 member 2 [Source:ZFIN;Acc:ZDB-GENE-040625-53]
ENSDARG00000009208	200.837	3.4912	0.4433	7.87548	3.39e-15	4.88e-14	48.2568	15.5099	35.6067	348.268	410.069	347.31	prkcda	protein kinase C, delta a [Source:ZFIN;Acc:ZDB-GENE-030131-6503]
ENSDARG00000054063	4635.03	2.09664	0.266621	7.86372	3.73e-15	5.35e-14	1685.46	1629.35	1955.05	9300.7	7348.84	5890.8	arpc4	actin related protein 2/3 complex, subunit 4 [Source:ZFIN;Acc:ZDB-GENE-010724-9]
ENSDARG00000053366	132.061	3.93282	0.500255	7.86163	3.79e-15	5.43e-14	21.1859	10.612	17.3893	298.384	144.139	300.657	ftr12	finTRIM family, member 12 [Source:ZFIN;Acc:ZDB-GENE-070912-196]
ENSDARG00000035610	99.4267	3.92379	0.499515	7.85519	3.99e-15	5.72e-14	14.1239	15.5099	7.45256	215.243	144.139	200.092	zgc:113208	zgc:113208 [Source:ZFIN;Acc:ZDB-GENE-050417-450]
ENSDARG00000099564	85.3654	9.96788	1.27008	7.84824	4.22e-15	6.03e-14	0	0	0	151.501	185.481	175.21	atoh1b	atonal bHLH transcription factor 1b [Source:ZFIN;Acc:ZDB-GENE-041201-1]
ENSDARG00000010132	133.699	3.12291	0.398208	7.84241	4.42e-15	6.31e-14	32.9558	27.7545	22.3577	252.194	206.711	260.224	dacha	dachshund a [Source:ZFIN;Acc:ZDB-GENE-020402-3]
ENSDARG00000098879	97.3562	4.45376	0.569368	7.8223	5.19e-15	7.38e-14	8.23896	12.2447	4.96837	203.233	112.853	242.599	si:dkey-4j21.2	si:dkey-4j21.2 [Source:ZFIN;Acc:ZDB-GENE-120703-3]
ENSDARG00000027222	520.368	2.74358	0.35093	7.81803	5.37e-15	7.63e-14	133	107.753	164.784	614.319	917.348	1185	adgrg1	adhesion G protein-coupled receptor G1 [Source:ZFIN;Acc:ZDB-GENE-030131-3671]
ENSDARG00000023694	273.553	3.18369	0.407451	7.81368	5.55e-15	7.88e-14	42.3718	77.5495	42.2312	509.007	629.071	341.09	spon1b	spondin 1b [Source:ZFIN;Acc:ZDB-GENE-000427-10]
ENSDARG00000045123	2684.47	2.11023	0.27008	7.81337	5.57e-15	7.89e-14	1274.68	900.39	855.388	4929.33	3898.45	4248.59	oplah	5-oxoprolinase, ATP-hydrolysing [Source:ZFIN;Acc:ZDB-GENE-121214-293]
ENSDARG00000011023	847.648	8.30416	1.06304	7.81174	5.64e-15	7.99e-14	7.06197	0	9.10868	1851.27	2261.53	956.918	pdlim3a	PDZ and LIM domain 3a [Source:ZFIN;Acc:ZDB-GENE-050505-1]
ENSDARG00000018637	1782.25	2.41603	0.309564	7.80461	5.97e-15	8.45e-14	593.205	418.767	675.698	2252.2	3035.85	3717.77	sec61g	SEC61 translocon gamma subunit [Source:ZFIN;Acc:ZDB-GENE-040718-203]
ENSDARG00000086471	300.861	2.5512	0.326888	7.80451	5.97e-15	8.45e-14	74.1506	90.6104	97.7113	432.333	632.423	477.94	pkig	protein kinase (cAMP-dependent, catalytic) inhibitor gamma [Source:ZFIN;Acc:ZDB-GENE-050302-97]
ENSDARG00000055313	83.0719	5.38199	0.689626	7.80421	5.99e-15	8.47e-14	2.35399	4.08155	4.96837	87.7599	260.344	138.924	slc12a10.1	solute carrier family 12 member 10, tandem duplicate 1 [Source:ZFIN;Acc:ZDB-GENE-060503-330]
ENSDARG00000069438	286.982	2.7332	0.350351	7.80134	6.13e-15	8.64e-14	89.4516	86.5289	49.6837	451.732	538.565	505.933	neurl1aa	neuralized E3 ubiquitin protein ligase 1Aa [Source:ZFIN;Acc:ZDB-GENE-090311-3]
ENSDARG00000104631	136.227	4.34221	0.556601	7.8013	6.13e-15	8.64e-14	21.1859	14.6936	3.31225	282.679	214.532	280.958	RNF14	ring finger protein 14 [Source:HGNC Symbol;Acc:HGNC:10058]
ENSDARG00000003517	914.748	2.16629	0.277793	7.79821	6.28e-15	8.84e-14	366.045	273.464	361.035	1551.96	1234.68	1701.3	impa1	inositol monophosphatase 1 [Source:ZFIN;Acc:ZDB-GENE-040718-245]
ENSDARG00000040186	1360.08	2.01161	0.257976	7.79767	6.31e-15	8.87e-14	435.488	628.559	556.458	2209.7	2038.05	2292.25	fam210ab	family with sequence similarity 210 member Ab [Source:NCBI gene;Acc:503762]
ENSDARG00000016290	684.695	8.43704	1.08249	7.7941	6.49e-15	9.12e-14	0	8.97941	2.48419	969.978	803.378	2323.35	clca1	chloride channel accessory 1 [Source:ZFIN;Acc:ZDB-GENE-030131-6221]
ENSDARG00000009939	3754.31	2.45256	0.314699	7.79337	6.52e-15	9.16e-14	705.02	1346.1	1426.75	6434.18	6678.43	5935.38	micu2	mitochondrial calcium uptake 2 [Source:ZFIN;Acc:ZDB-GENE-030131-3374]
ENSDARG00000090171	83.662	9.93885	1.27804	7.77666	7.45e-15	1.04e-13	0	0	0	135.797	160.899	205.276	BX323556.1
ENSDARG00000099722	708.509	2.22286	0.286363	7.76241	8.33e-15	1.17e-13	243.638	273.464	232.685	931.178	1135.23	1434.86	zgc:153993	zgc:153993 [Source:ZFIN;Acc:ZDB-GENE-060929-176]
ENSDARG00000102047	117.302	3.33896	0.430362	7.7585	8.59e-15	1.2e-13	25.8939	14.6936	23.1857	229.099	192.185	218.754	mab21l1	mab-21-like 1 [Source:NCBI gene;Acc:246091]
ENSDARG00000059256	129.584	5.29014	0.682048	7.75625	8.75e-15	1.22e-13	16.4779	1.63262	2.48419	332.564	205.593	218.754	hoxd13a	homeobox D13a [Source:NCBI gene;Acc:30407]
ENSDARG00000070743	370.828	2.84762	0.367207	7.7548	8.85e-15	1.23e-13	78.8586	109.386	82.8062	871.132	652.535	430.25	tmem45a	transmembrane protein 45a [Source:ZFIN;Acc:ZDB-GENE-050522-34]
ENSDARG00000076294	107.778	4.7765	0.616757	7.74453	9.59e-15	1.33e-13	16.4779	4.89786	2.48419	197.691	173.19	251.93	klb	klotho beta [Source:ZFIN;Acc:ZDB-GENE-110909-4]
ENSDARG00000009087	83.6919	4.36805	0.564372	7.73967	9.97e-15	1.38e-13	4.70798	11.4283	6.62449	124.711	145.256	209.423	cd74a	CD74 molecule, major histocompatibility complex, class II invariant chain a [Source:ZFIN;Acc:ZDB-GENE-000901-1]
ENSDARG00000098538	90.9223	10.0583	1.29977	7.7385	1.01e-14	1.39e-13	0	0	0	101.617	246.935	196.982	CABZ01112049.1	intestinal mucin-like protein [Source:NCBI gene;Acc:100332723]
ENSDARG00000040362	892.773	2.83572	0.366605	7.73507	1.03e-14	1.43e-13	237.753	171.425	249.247	1839.26	1977.72	881.235	ehd2b	EH-domain containing 2b [Source:ZFIN;Acc:ZDB-GENE-030131-9347]
ENSDARG00000079391	2170.77	2.17947	0.282104	7.72577	1.11e-14	1.53e-13	688.542	808.147	857.872	2613.4	4312.99	3743.69	mrpl42	mitochondrial ribosomal protein L42 [Source:ZFIN;Acc:ZDB-GENE-101014-1]
ENSDARG00000097169	144.477	9.76432	1.26826	7.69896	1.37e-14	1.88e-13	0	0.81631	0	255.889	194.42	415.736	si:ch73-330k17.3	si:ch73-330k17.3 [Source:ZFIN;Acc:ZDB-GENE-131121-190]
ENSDARG00000031875	76.7438	5.76733	0.751183	7.67766	1.62e-14	2.21e-13	3.53098	4.89786	0	139.492	107.266	205.276	trpa1b	transient receptor potential cation channel, subfamily A, member 1b [Source:ZFIN;Acc:ZDB-GENE-050106-1]
ENSDARG00000102687	150.731	4.13127	0.538237	7.67555	1.65e-14	2.25e-13	7.06197	28.5709	12.4209	389.839	258.109	208.386	CABZ01085139.1
ENSDARG00000096507	88.4551	10.0201	1.30607	7.67194	1.69e-14	2.31e-13	0	0	0	199.538	92.7404	238.452	si:ch211-1f22.8	si:ch211-1f22.8 [Source:ZFIN;Acc:ZDB-GENE-121214-83]
ENSDARG00000030967	95.6401	4.96464	0.647309	7.66967	1.72e-14	2.35e-13	3.53098	10.612	3.31225	143.187	122.909	290.289	si:ch211-51a6.2	si:ch211-51a6.2 [Source:ZFIN;Acc:ZDB-GENE-090313-118]
ENSDARG00000039754	498.433	2.22912	0.291099	7.6576	1.89e-14	2.58e-13	184.788	177.956	163.128	641.109	905.057	918.558	xpc	xeroderma pigmentosum, complementation group C [Source:ZFIN;Acc:ZDB-GENE-030131-8461]
ENSDARG00000019353	1965.97	2.13046	0.278262	7.65632	1.91e-14	2.6e-13	562.603	822.024	807.36	3712.7	3223.57	2667.55	sparc	secreted protein, acidic, cysteine-rich (osteonectin) [Source:ZFIN;Acc:ZDB-GENE-030131-9]
ENSDARG00000008049	1402.37	2.26135	0.295495	7.65273	1.97e-14	2.67e-13	496.692	345.299	610.282	2092.38	2270.46	2599.12	si:dkey-42i9.4	si:dkey-42i9.4 [Source:ZFIN;Acc:ZDB-GENE-030131-8398]
ENSDARG00000108467	176.224	9.19181	1.20146	7.65055	2e-14	2.71e-13	0	0	1.65612	472.98	489.401	93.3072	AL845330.1	stonustoxin subunit beta-like [Source:NCBI gene;Acc:796214]
ENSDARG00000105013	89.07	7.59413	0.993271	7.64557	2.08e-14	2.82e-13	1.17699	1.63262	0	226.328	207.828	97.4542	hoxa9a	homeobox A9a [Source:NCBI gene;Acc:58047]
ENSDARG00000056551	72.3111	5.45879	0.714629	7.63864	2.2e-14	2.97e-13	7.06197	1.63262	1.65612	118.245	193.302	111.969	slc22a13a	solute carrier family 22 member 13a [Source:ZFIN;Acc:ZDB-GENE-070912-473]
ENSDARG00000087456	2123.71	2.083	0.272839	7.63453	2.27e-14	3.06e-13	1003.98	659.578	770.926	3377.37	3000.1	3930.31	NDUFB1	NADH:ubiquinone oxidoreductase subunit B1 [Source:HGNC Symbol;Acc:HGNC:7695]
ENSDARG00000026505	107.184	7.896	1.03757	7.61006	2.74e-14	3.69e-13	0	2.44893	0	129.33	376.548	134.777	si:ch211-285c6.3	si:ch211-285c6.3 [Source:ZFIN;Acc:ZDB-GENE-040724-148]
ENSDARG00000004196	335.018	2.85505	0.375234	7.60872	2.77e-14	3.73e-13	80.0356	53.8765	110.132	569.977	728.515	467.573	tnfsf10l	TNF superfamily member 10, like [Source:ZFIN;Acc:ZDB-GENE-010801-1]
ENSDARG00000014050	83.7338	4.73178	0.622816	7.5974	3.02e-14	4.06e-13	5.88497	9.79572	2.48419	124.711	226.823	132.704	ngfb	nerve growth factor b (beta polypeptide) [Source:NCBI gene;Acc:58133]
ENSDARG00000071012	90.9269	5.76082	0.759205	7.58797	3.25e-14	4.36e-13	2.35399	7.34679	0	234.642	108.383	192.835	ifit14	interferon-induced protein with tetratricopeptide repeats 14 [Source:ZFIN;Acc:ZDB-GENE-131120-20]
ENSDARG00000008133	218.914	4.85345	0.639637	7.58781	3.25e-14	4.36e-13	10.5929	3.26524	29.8102	461.894	593.315	214.607	foxl1	forkhead box L1 [Source:ZFIN;Acc:ZDB-GENE-040426-1181]
ENSDARG00000097683	127.231	5.51456	0.727763	7.57742	3.52e-14	4.72e-13	14.1239	0	3.31225	288.222	265.93	191.798	sptbn5	spectrin, beta, non-erythrocytic 5 [Source:ZFIN;Acc:ZDB-GENE-131121-26]
ENSDARG00000079891	90.2857	4.58356	0.605126	7.57455	3.6e-14	4.82e-13	10.5929	3.26524	8.28062	180.139	235.762	103.675	dnajc6	DnaJ (Hsp40) homolog, subfamily C, member 6 [Source:ZFIN;Acc:ZDB-GENE-080104-2]
ENSDARG00000100531	5490.35	2.07354	0.273758	7.57434	3.61e-14	4.82e-13	1501.84	2331.38	2489.15	8986.61	8380.16	9252.97	abhd14b	abhydrolase domain containing 14B [Source:ZFIN;Acc:ZDB-GENE-040426-1342]
ENSDARG00000070494	305.277	2.81586	0.371785	7.57388	3.62e-14	4.84e-13	49.4338	105.304	72.0414	623.557	525.157	456.169	pdgfra	platelet-derived growth factor receptor, alpha polypeptide [Source:NCBI gene;Acc:386856]
ENSDARG00000020544	311.301	2.72742	0.360333	7.56916	3.76e-14	5.01e-13	71.7967	68.57	104.336	637.414	600.019	385.67	rem1	RAS (RAD and GEM)-like GTP-binding 1 [Source:ZFIN;Acc:ZDB-GENE-040317-1]
ENSDARG00000070873	226.306	2.96328	0.391876	7.56177	3.98e-14	5.29e-13	44.7258	63.6722	45.5434	401.848	526.274	275.775	ccl25b	chemokine (C-C motif) ligand 25b [Source:ZFIN;Acc:ZDB-GENE-110222-2]
ENSDARG00000002391	182.712	3.6397	0.481388	7.56084	4e-14	5.32e-13	24.7169	40.8155	15.7332	473.903	315.094	226.011	tlcd1	TLC domain containing 1 [Source:ZFIN;Acc:ZDB-GENE-041010-173]
ENSDARG00000052074	1628.72	2.21037	0.292432	7.55859	4.07e-14	5.41e-13	642.639	554.274	539.896	1929.79	2706.23	3399.49	si:ch211-122f10.4	si:ch211-122f10.4 [Source:ZFIN;Acc:ZDB-GENE-140106-45]
ENSDARG00000087805	959.19	2.93095	0.387794	7.55802	4.09e-14	5.43e-13	117.699	289.79	258.355	1497.46	1329.65	2262.18	FP236735.1	claudin 34a [Source:NCBI gene;Acc:568833]
ENSDARG00000052494	131.509	3.99257	0.528889	7.54897	4.39e-14	5.8e-13	23.5399	15.5099	8.28062	289.146	309.507	143.071	pcdh18b	protocadherin 18b [Source:ZFIN;Acc:ZDB-GENE-080804-1]
ENSDARG00000030614	132.198	3.95478	0.524175	7.54477	4.53e-14	5.99e-13	25.8939	13.8773	9.10868	162.587	346.38	235.342	syt1a	synaptotagmin Ia [Source:ZFIN;Acc:ZDB-GENE-040718-165]
ENSDARG00000068856	106.974	3.48929	0.46272	7.54083	4.67e-14	6.17e-13	15.3009	22.0404	14.9051	158.892	178.777	251.93	f2rl1.1	coagulation factor II (thrombin) receptor-like 1, tandem duplicate 1 [Source:ZFIN;Acc:ZDB-GENE-061215-140]
ENSDARG00000075864	144.824	3.44661	0.457716	7.53	5.07e-14	6.7e-13	27.0709	13.8773	32.2944	254.042	207.828	333.833	igsf9a	immunoglobulin superfamily, member 9a [Source:ZFIN;Acc:ZDB-GENE-060503-288]
ENSDARG00000032126	63.0809	5.54712	0.736724	7.52944	5.1e-14	6.72e-13	0	4.08155	3.31225	112.702	103.914	154.475	scg5	secretogranin V [Source:ZFIN;Acc:ZDB-GENE-040426-1687]
ENSDARG00000095805	109.894	8.50353	1.12955	7.52823	5.14e-14	6.78e-13	0	1.63262	0	153.349	265.93	238.452	si:dkey-16n15.6	si:dkey-16n15.6 [Source:ZFIN;Acc:ZDB-GENE-110411-70]
ENSDARG00000098966	78.8946	6.04812	0.803838	7.52405	5.31e-14	6.99e-13	0	0.81631	5.79643	157.968	98.3272	210.46	CABZ01064972.1	uncharacterized LOC100538212 [Source:NCBI gene;Acc:100538212]
ENSDARG00000039871	255.377	2.63513	0.350257	7.52342	5.34e-14	7.02e-13	49.4338	75.9168	86.1184	381.525	488.284	450.985	rpz4	rapunzel 4 [Source:ZFIN;Acc:ZDB-GENE-050417-472]
ENSDARG00000101959	69.2337	4.86859	0.647801	7.51556	5.67e-14	7.45e-13	4.70798	2.44893	6.62449	104.388	110.618	186.614	etv1	ETS variant transcription factor 1 [Source:ZFIN;Acc:ZDB-GENE-070104-1]
ENSDARG00000018383	73.8255	6.56285	0.874908	7.5012	6.32e-14	8.28e-13	2.35399	2.44893	0	82.2171	220.119	135.814	frzb	frizzled related protein [Source:ZFIN;Acc:ZDB-GENE-990715-1]
ENSDARG00000061177	152.315	3.60483	0.480814	7.49735	6.51e-14	8.52e-13	34.1328	24.4893	11.5929	332.564	201.124	309.987	mov10b.1	Moloney leukemia virus 10b, tandem duplicate 1 [Source:NCBI gene;Acc:556024]
ENSDARG00000079895	273.172	3.73001	0.497559	7.49662	6.55e-14	8.56e-13	60.0267	35.1013	20.7015	527.483	264.813	730.907	ehbp1l1b	EH domain binding protein 1-like 1b [Source:ZFIN;Acc:ZDB-GENE-091204-238]
ENSDARG00000070775	10740	2.14453	0.286216	7.49271	6.75e-14	8.81e-13	3421.52	4239.1	4224.77	14894.2	14180.3	23480.2	cyp2x9	cytochrome P450, family 2, subfamily X, polypeptide 9 [Source:ZFIN;Acc:ZDB-GENE-061027-109]
ENSDARG00000089569	91.2796	4.32559	0.577451	7.49083	6.84e-14	8.92e-13	15.3009	3.26524	8.28062	207.852	156.43	156.549	pstpip2	proline-serine-threonine phosphatase interacting protein 2 [Source:ZFIN;Acc:ZDB-GENE-091204-90]
ENSDARG00000021681	472.685	2.48554	0.332094	7.48444	7.19e-14	9.36e-13	185.965	132.242	112.616	1006.01	713.99	685.29	asrgl1	asparaginase and isoaspartyl peptidase 1 [Source:NCBI gene;Acc:541402]
ENSDARG00000070368	86.3033	4.85946	0.649288	7.4843	7.19e-14	9.37e-13	0	8.97941	7.45256	156.12	144.139	201.129	casp6b.2	caspase 6b.2, apoptosis-related cysteine peptidase [Source:ZFIN;Acc:ZDB-GENE-060312-12]
ENSDARG00000117459	114.403	8.56429	1.14742	7.46392	8.4e-14	1.09e-12	0	1.63262	0	251.27	303.92	129.593	FO834903.1
ENSDARG00000068221	134.06	3.39348	0.454684	7.4634	8.43e-14	1.1e-12	14.1239	27.7545	27.326	309.469	181.011	244.672	zmp:0000000729	zmp:0000000729 [Source:ZFIN;Acc:ZDB-GENE-130530-732]
ENSDARG00000007406	88.7685	4.72597	0.633223	7.46335	8.43e-14	1.1e-12	2.35399	4.08155	12.4209	131.178	230.175	152.402	phox2a	paired like homeobox 2A [Source:ZFIN;Acc:ZDB-GENE-000223-14]
ENSDARG00000019707	435.434	2.79769	0.375785	7.44493	9.7e-14	1.26e-12	77.6816	118.365	131.662	813.857	487.167	983.873	spout1	SPOUT domain containing methyltransferase 1 [Source:ZFIN;Acc:ZDB-GENE-040912-53]
ENSDARG00000096118	2049.79	2.17781	0.292621	7.44244	9.88e-14	1.28e-12	993.383	591.008	643.404	3660.97	2914.06	3495.91	ost4	oligosaccharyltransferase complex subunit 4 (non-catalytic) [Source:ZFIN;Acc:ZDB-GENE-110307-1]
ENSDARG00000097718	312.624	3.58055	0.481148	7.44169	9.94e-14	1.28e-12	17.6549	57.1417	68.7291	436.952	795.556	499.712	stard10	StAR-related lipid transfer (START) domain containing 10 [Source:ZFIN;Acc:ZDB-GENE-040426-1797]
ENSDARG00000070681	96.3392	3.45759	0.464685	7.44072	1e-13	1.29e-12	15.3009	21.2241	11.5929	164.434	194.42	171.063	c1qtnf12	C1q and TNF related 12 [Source:NCBI gene;Acc:790933]
ENSDARG00000091222	366.444	2.94417	0.395734	7.43978	1.01e-13	1.3e-12	78.8586	120.814	52.996	765.82	464.819	715.355	si:dkey-190l8.2	si:dkey-190l8.2 [Source:ZFIN;Acc:ZDB-GENE-030131-9103]
ENSDARG00000102299	212.273	3.44449	0.4631	7.43788	1.02e-13	1.32e-12	16.4779	40.8155	48.8556	349.192	291.63	526.667	cxcl8b.1	chemokine (C-X-C motif) ligand 8b, duplicate 1 [Source:ZFIN;Acc:ZDB-GENE-101026-3]
ENSDARG00000056045	856.717	7.57715	1.01929	7.43372	1.06e-13	1.36e-12	0	9.79572	16.5612	1944.57	1394.46	1774.91	si:ch73-139e5.4	si:ch73-139e5.4 [Source:ZFIN;Acc:ZDB-GENE-130531-31]
ENSDARG00000035514	120.371	3.40157	0.457655	7.43259	1.06e-13	1.37e-12	22.3629	24.4893	15.7332	264.203	149.726	245.709	adam28	ADAM metallopeptidase domain 28 [Source:ZFIN;Acc:ZDB-GENE-060929-532]
ENSDARG00000075292	248.312	2.8556	0.384439	7.42796	1.1e-13	1.42e-12	82.3896	48.1623	51.3398	541.34	322.915	443.728	myo15aa	myosin XVAa [Source:ZFIN;Acc:ZDB-GENE-080425-2]
ENSDARG00000101456	605.508	2.99035	0.402969	7.42079	1.16e-13	1.5e-12	92.9825	224.485	87.7745	1141.8	920.7	1165.3	acp5b	acid phosphatase 5b, tartrate resistant [Source:ZFIN;Acc:ZDB-GENE-040718-151]
ENSDARG00000045150	170.412	3.24669	0.437635	7.41871	1.18e-13	1.52e-12	34.1328	26.1219	37.2628	185.681	403.365	335.906	csnk1e	casein kinase 1, epsilon [Source:ZFIN;Acc:ZDB-GENE-030131-7873]
ENSDARG00000060671	1561.63	10.628	1.43359	7.41356	1.23e-13	1.58e-12	0	5.71417	0	2014.78	2339.74	5009.56	lct	lactase [Source:ZFIN;Acc:ZDB-GENE-081104-434]
ENSDARG00000039661	286.698	2.52572	0.340865	7.40975	1.27e-13	1.62e-12	67.0887	84.8962	101.852	446.19	416.773	603.387	slc36a4	solute carrier family 36 member 4 [Source:ZFIN;Acc:ZDB-GENE-050309-239]
ENSDARG00000004227	96.1161	4.53149	0.612455	7.3989	1.37e-13	1.76e-12	12.9469	2.44893	9.10868	115.474	219.001	217.717	pde3a	phosphodiesterase 3A, cGMP-inhibited [Source:ZFIN;Acc:ZDB-GENE-041210-23]
ENSDARG00000039512	86.9963	3.6458	0.492838	7.39757	1.39e-13	1.78e-12	9.41595	12.2447	16.5612	144.111	195.537	144.108	ap1m3	adaptor related protein complex 1 subunit mu 3 [Source:ZFIN;Acc:ZDB-GENE-040801-159]
ENSDARG00000075468	487.098	2.79616	0.378284	7.39171	1.45e-13	1.85e-12	181.257	117.549	70.3853	967.206	789.97	796.222	vwa1	von Willebrand factor A domain containing 1 [Source:ZFIN;Acc:ZDB-GENE-030131-5921]
ENSDARG00000015399	448.87	3.06293	0.415218	7.37668	1.62e-13	2.07e-12	69.4427	118.365	99.3674	1023.56	969.864	412.625	foxf1	forkhead box F1 [Source:NCBI gene;Acc:566407]
ENSDARG00000061819	194.532	4.04444	0.548331	7.37591	1.63e-13	2.08e-12	8.23896	24.4893	33.1225	266.975	241.349	593.019	wscd2	WSC domain containing 2 [Source:NCBI gene;Acc:561091]
ENSDARG00000011665	5390.62	2.29372	0.311662	7.35964	1.84e-13	2.35e-12	2623.52	1458.75	1398.6	8722.41	8227.08	9913.38	aldoaa	aldolase a, fructose-bisphosphate, a [Source:ZFIN;Acc:ZDB-GENE-030131-8369]
ENSDARG00000103766	867.345	3.74391	0.509219	7.35226	1.95e-13	2.48e-12	184.788	29.3872	148.223	1578.75	1498.37	1764.54	cyp2aa7	cytochrome P450, family 2, subfamily AA, polypeptide 7 [Source:ZFIN;Acc:ZDB-GENE-071004-48]
ENSDARG00000101671	595.085	3.45804	0.470404	7.35121	1.96e-13	2.49e-12	173.018	88.9778	37.2628	1248.96	928.522	1093.77	zgc:158417	zgc:158417 [Source:ZFIN;Acc:ZDB-GENE-061201-36]
ENSDARG00000075564	927.837	2.13732	0.290821	7.34924	1.99e-13	2.53e-12	306.019	337.136	387.533	1931.64	1226.86	1377.84	fam13a	family with sequence similarity 13 member A [Source:ZFIN;Acc:ZDB-GENE-050208-102]
ENSDARG00000069545	657.838	2.04664	0.278894	7.3384	2.16e-13	2.74e-12	295.426	233.465	240.966	874.827	1102.83	1199.52	atg12	ATG12 autophagy related 12 homolog (S. cerevisiae) [Source:ZFIN;Acc:ZDB-GENE-071205-7]
ENSDARG00000068857	103.287	9.27922	1.26586	7.3304	2.29e-13	2.9e-12	1.17699	0	0	263.28	182.129	173.137	gbp4	guanylate binding protein 4 [Source:ZFIN;Acc:ZDB-GENE-060531-46]
ENSDARG00000054978	887.467	2.30771	0.31491	7.32815	2.33e-13	2.95e-12	310.726	312.647	271.604	1392.15	1049.2	1988.48	kifc3	kinesin family member C3 [Source:ZFIN;Acc:ZDB-GENE-030131-3724]
ENSDARG00000037159	69.5179	7.25911	0.991153	7.3239	2.41e-13	3.04e-12	0	0	2.48419	127.483	157.547	129.593	oprd1b	opioid receptor, delta 1b [Source:ZFIN;Acc:ZDB-GENE-030131-8473]
ENSDARG00000013576	432.184	2.53059	0.346239	7.30881	2.7e-13	3.39e-12	116.522	174.69	91.0868	838.8	608.958	763.046	gadd45bb	growth arrest and DNA-damage-inducible, beta b [Source:ZFIN;Acc:ZDB-GENE-050223-1]
ENSDARG00000093003	140.206	4.3807	0.599768	7.30398	2.79e-13	3.51e-12	2.35399	23.673	11.5929	184.758	315.094	303.767	acy3.1	aspartoacylase (aminocyclase) 3, tandem duplicate 1 [Source:NCBI gene;Acc:791456]
ENSDARG00000039243	122.898	5.55259	0.761058	7.29588	2.97e-13	3.73e-12	0	11.4283	3.31225	254.042	100.562	368.045	zgc:152791	zgc:152791 [Source:ZFIN;Acc:ZDB-GENE-060901-4]
ENSDARG00000112859	179.872	4.40866	0.604362	7.29473	2.99e-13	3.76e-12	34.1328	8.1631	7.45256	268.822	527.391	233.268	RASSF10	Ras association domain family member 10b [Source:NCBI gene;Acc:335170]
ENSDARG00000117704	75.9572	9.80094	1.34581	7.28256	3.28e-13	4.1e-12	0	0	0	243.88	62.5719	149.292	BX322792.2
ENSDARG00000104244	306.083	2.98906	0.410979	7.27302	3.52e-13	4.39e-12	42.3718	69.3864	92.7429	523.788	731.867	376.339	twsg1a	twisted gastrulation BMP signaling modulator 1a [Source:NCBI gene;Acc:84037]
ENSDARG00000017834	65.663	4.18416	0.57566	7.26846	3.64e-13	4.53e-12	9.41595	7.34679	4.14031	109.007	125.144	138.924	micall2b	mical-like 2b [Source:ZFIN;Acc:ZDB-GENE-030131-5803]
ENSDARG00000045302	322.404	4.0995	0.564186	7.26623	3.7e-13	4.6e-12	9.41595	47.346	48.8556	535.797	965.394	327.612	smpx	small muscle protein X-linked [Source:ZFIN;Acc:ZDB-GENE-040704-24]
ENSDARG00000014907	278.735	3.95741	0.545012	7.26113	3.84e-13	4.77e-12	70.6197	13.8773	18.2174	586.605	535.213	447.875	htra1b	HtrA serine peptidase 1b [Source:NCBI gene;Acc:565082]
ENSDARG00000037196	138.79	3.24041	0.446668	7.25464	4.03e-13	5e-12	23.5399	26.9382	28.9822	189.377	200.006	363.898	arid5b	AT-rich interaction domain 5B [Source:NCBI gene;Acc:100536827]
ENSDARG00000040469	193.607	2.96057	0.40823	7.25223	4.1e-13	5.09e-12	62.3807	25.3056	45.5434	339.03	344.145	345.237	enpp6	ectonucleotide pyrophosphatase/phosphodiesterase 6 [Source:NCBI gene;Acc:791915]
ENSDARG00000076755	526.121	2.05638	0.283848	7.24466	4.34e-13	5.37e-12	189.496	186.935	235.17	918.245	707.285	919.595	ap5s1	adaptor related protein complex 5 subunit sigma 1 [Source:ZFIN;Acc:ZDB-GENE-090313-184]
ENSDARG00000091209	119.863	4.54398	0.627433	7.24217	4.42e-13	5.46e-12	15.3009	8.97941	5.79643	87.7599	244.701	356.641	ucp3	uncoupling protein 3 [Source:ZFIN;Acc:ZDB-GENE-040426-1317]
ENSDARG00000075436	191.591	5.19391	0.717671	7.23718	4.58e-13	5.66e-12	1.17699	20.4078	8.28062	648.499	337.441	133.74	sytl2b	synaptotagmin-like 2b [Source:ZFIN;Acc:ZDB-GENE-121214-363]
ENSDARG00000067710	61.0055	9.48292	1.31048	7.23622	4.61e-13	5.69e-12	0	0	0	112.702	163.134	90.197	shisal1b	shisa like 1b [Source:ZFIN;Acc:ZDB-GENE-131121-331]
ENSDARG00000069548	534.314	3.4903	0.48287	7.22824	4.89e-13	6.02e-12	34.1328	67.7537	158.988	994.92	789.97	1160.12	zgc:162780	zgc:162780 [Source:ZFIN;Acc:ZDB-GENE-070410-92]
ENSDARG00000068567	67.8354	5.87335	0.813065	7.22371	5.06e-13	6.22e-12	5.88497	0	1.65612	168.129	88.271	143.071	shha	sonic hedgehog signaling molecule a [Source:NCBI gene;Acc:30269]
ENSDARG00000070565	233.41	4.78315	0.662559	7.21922	5.23e-13	6.41e-12	1.17699	10.612	36.4347	545.959	426.829	379.449	adap2	ArfGAP with dual PH domains 2 [Source:ZFIN;Acc:ZDB-GENE-070912-21]
ENSDARG00000076139	83.5879	5.02843	0.696893	7.21549	5.37e-13	6.59e-12	11.7699	3.26524	0.828062	137.644	196.654	151.365	si:dkey-71p21.13	si:dkey-71p21.13 [Source:ZFIN;Acc:ZDB-GENE-090313-327]
ENSDARG00000053636	248.375	2.66826	0.37009	7.20976	5.61e-13	6.86e-12	88.2746	50.6112	64.5888	412.933	343.028	530.814	cracr2b	calcium release activated channel regulator 2B [Source:NCBI gene;Acc:790936]
ENSDARG00000094561	4111.02	8.37427	1.16166	7.20888	5.64e-13	6.9e-12	3.53098	6.53048	63.7608	5783.84	9209.24	9599.24	si:ch211-139a5.9	si:ch211-139a5.9 [Source:ZFIN;Acc:ZDB-GENE-141222-100]
ENSDARG00000098377	150.174	2.97895	0.413597	7.20253	5.91e-13	7.23e-12	41.1948	38.3666	22.3577	321.478	240.231	237.415	tnfrsf11b	tumor necrosis factor receptor superfamily, member 11b [Source:ZFIN;Acc:ZDB-GENE-081104-76]
ENSDARG00000053298	56.7091	5.91722	0.82204	7.19822	6.1e-13	7.45e-12	2.35399	0	3.31225	122.864	89.3884	122.336	nkx2.2a	NK2 homeobox 2a [Source:NCBI gene;Acc:30697]
ENSDARG00000019686	68.0228	9.63988	1.34076	7.18989	6.48e-13	7.9e-12	0	0	0	122.864	217.884	67.3886	fgl2b	fibrinogen-like 2b [Source:ZFIN;Acc:ZDB-GENE-120709-53]
ENSDARG00000070317	88.2354	4.40791	0.61403	7.17866	7.04e-13	8.57e-12	12.9469	8.97941	2.48419	230.947	148.608	125.446	irge4	immunity-related GTPase family, e4 [Source:ZFIN;Acc:ZDB-GENE-051212-2]
ENSDARG00000104875	73.2808	6.01481	0.839194	7.16737	7.65e-13	9.28e-12	4.70798	1.63262	0.828062	208.776	54.7504	168.99	bspry	B-box and SPRY domain containing [Source:ZFIN;Acc:ZDB-GENE-060526-219]
ENSDARG00000068586	994.599	8.21733	1.1472	7.16296	7.9e-13	9.58e-12	12.9469	7.34679	0	1632.33	1379.93	2935.03	CU302253.1	cadherin related family member 2 [Source:NCBI gene;Acc:100536704]
ENSDARG00000044802	78.1755	9.84151	1.37425	7.16137	7.99e-13	9.68e-12	0	0	0	121.94	54.7504	292.363	aadacl4	arylacetamide deacetylase-like 4 [Source:ZFIN;Acc:ZDB-GENE-080919-2]
ENSDARG00000044755	94.3243	4.24475	0.592754	7.16106	8.01e-13	9.69e-12	9.41595	7.34679	11.5929	107.159	131.848	298.583	GCNT4	si:dkeyp-87d8.8 [Source:ZFIN;Acc:ZDB-GENE-041111-161]
ENSDARG00000079393	94.6435	8.22639	1.14932	7.15763	8.21e-13	9.93e-12	2.35399	0	0	232.795	99.4446	233.268	tmprss15	transmembrane serine protease 15 [Source:ZFIN;Acc:ZDB-GENE-091204-83]
ENSDARG00000011466	222.893	2.25768	0.315463	7.15669	8.26e-13	9.99e-12	77.6816	81.631	72.0414	405.543	339.676	360.788	afg1la	AFG1 like ATPase a [Source:ZFIN;Acc:ZDB-GENE-091006-2]
ENSDARG00000074363	71.6573	7.30783	1.02122	7.15601	8.31e-13	1e-11	0	0	2.48419	194.919	90.5057	142.034	TTC9	si:ch211-259k16.3 [Source:ZFIN;Acc:ZDB-GENE-090312-172]
ENSDARG00000055455	153.439	4.39882	0.615125	7.1511	8.61e-13	1.04e-11	11.7699	4.08155	25.6699	204.157	460.35	214.607	gpm6aa	glycoprotein M6Aa [Source:ZFIN;Acc:ZDB-GENE-030710-7]
ENSDARG00000022763	152.698	3.52428	0.493742	7.13789	9.48e-13	1.14e-11	28.2479	17.1425	28.1541	387.991	309.507	145.145	hpcal1	hippocalcin-like 1 [Source:ZFIN;Acc:ZDB-GENE-040426-1242]
ENSDARG00000078643	102.222	9.2647	1.29857	7.13455	9.71e-13	1.17e-11	0	0	0.828062	270.67	240.231	101.601	vtcn1	V-set domain containing T cell activation inhibitor 1 [Source:ZFIN;Acc:ZDB-GENE-070912-388]
ENSDARG00000109337	153.226	3.58741	0.503123	7.13028	1e-12	1.2e-11	21.1859	27.7545	21.5296	420.324	292.747	135.814	nanos1	nanos homolog 1 [Source:NCBI gene;Acc:322903]
ENSDARG00000019128	570.078	3.56795	0.500851	7.12379	1.05e-12	1.26e-11	29.4249	97.9572	137.458	1208.31	1326.3	621.011	tpm4b	tropomyosin 4b [Source:ZFIN;Acc:ZDB-GENE-030131-2964]
ENSDARG00000055912	1878.28	2.09255	0.293888	7.12023	1.08e-12	1.29e-11	889.808	595.09	656.653	2422.17	2935.29	3770.65	nipa2	NIPA magnesium transporter 2 [Source:ZFIN;Acc:ZDB-GENE-040426-2134]
ENSDARG00000096288	73.3718	5.98023	0.841208	7.1091	1.17e-12	1.4e-11	5.88497	0	1.65612	81.2934	128.496	222.901	BX323555.4	proteinase-activated receptor 1-like [Source:NCBI gene;Acc:794215]
ENSDARG00000017254	80.643	8.05497	1.13336	7.10718	1.18e-12	1.42e-11	0	0	1.65612	177.367	144.139	160.696	kcnk1b	potassium channel, subfamily K, member 1b [Source:ZFIN;Acc:ZDB-GENE-090312-78]
ENSDARG00000016551	452.559	2.14136	0.30138	7.10518	1.2e-12	1.44e-11	183.611	186.119	132.49	854.504	639.127	719.502	iqsec1b	IQ motif and Sec7 domain ArfGEF 1b [Source:ZFIN;Acc:ZDB-GENE-120813-1]
ENSDARG00000037867	9302.24	2.1554	0.303576	7.10003	1.25e-12	1.49e-11	4752.7	2604.03	2876.69	12949.7	16581.5	16048.8	atp5mf	ATP synthase membrane subunit f [Source:ZFIN;Acc:ZDB-GENE-050309-87]
ENSDARG00000041140	1298.07	3.49122	0.491951	7.09668	1.28e-12	1.52e-11	301.311	279.994	55.4801	2252.2	2425.78	2473.68	ddb2	damage-specific DNA binding protein 2 [Source:NCBI gene;Acc:100004133]
ENSDARG00000105287	4818.5	2.75145	0.387779	7.09541	1.29e-12	1.54e-11	1736.07	968.144	1035.08	5524.25	6539.88	13107.6	mpp1	membrane protein, palmitoylated 1 [Source:ZFIN;Acc:ZDB-GENE-031113-4]
ENSDARG00000105263	63.0084	4.95035	0.697905	7.09316	1.31e-12	1.56e-11	3.53098	1.63262	6.62449	83.1409	116.205	166.916	ccl36.1	chemokine (C-C motif) ligand 36, duplicate 1 [Source:ZFIN;Acc:ZDB-GENE-140718-2]
ENSDARG00000008982	364.916	3.68397	0.519685	7.08886	1.35e-12	1.61e-11	48.2568	31.8361	77.8378	683.603	1080.48	267.481	casq2	calsequestrin 2 [Source:ZFIN;Acc:ZDB-GENE-010724-12]
ENSDARG00000102018	181.266	2.51363	0.354758	7.08549	1.39e-12	1.65e-11	58.8497	56.3254	47.1995	339.03	250.287	335.906	btr25	bloodthirsty-related gene family, member 25 [Source:ZFIN;Acc:ZDB-GENE-070705-377]
ENSDARG00000029036	184.441	3.32654	0.46981	7.0806	1.44e-12	1.71e-11	35.3098	24.4893	40.575	197.691	516.218	292.363	rab32a	RAB32a, member RAS oncogene family [Source:ZFIN;Acc:ZDB-GENE-031006-10]
ENSDARG00000103295	94966	2.37379	0.335329	7.07898	1.45e-12	1.73e-11	32861.7	30859.8	28434	115222	118654	243764	cyp3a65	cytochrome P450, family 3, subfamily A, polypeptide 65 [Source:ZFIN;Acc:ZDB-GENE-050604-1]
ENSDARG00000059672	123.204	3.69346	0.521818	7.07808	1.46e-12	1.74e-11	14.1239	22.0404	16.5612	206.929	353.084	126.483	arhgap36	Rho GTPase activating protein 36 [Source:ZFIN;Acc:ZDB-GENE-060616-298]
ENSDARG00000042908	291.014	2.6453	0.374271	7.06788	1.57e-12	1.87e-11	102.399	67.7537	71.2133	350.116	498.34	656.261	hsh2d	hematopoietic SH2 domain containing [Source:NCBI gene;Acc:548337]
ENSDARG00000034718	2264.31	2.51895	0.356793	7.05997	1.67e-12	1.97e-11	370.753	757.536	888.51	4117.32	3041.44	4410.32	tfpia	tissue factor pathway inhibitor a [Source:ZFIN;Acc:ZDB-GENE-030711-1]
ENSDARG00000076170	111.217	4.85563	0.688539	7.05208	1.76e-12	2.08e-11	12.9469	0	9.93674	196.767	226.823	220.827	pcsk1nl	proprotein convertase subtilisin/kexin type 1 inhibitor, like [Source:ZFIN;Acc:ZDB-GENE-090427-2]
ENSDARG00000092124	2229.66	2.1	0.297812	7.05142	1.77e-12	2.09e-11	1132.27	743.658	655.825	3046.65	3996.78	3802.79	cox14	cytochrome c oxidase assembly factor COX14 [Source:NCBI gene;Acc:568423]
ENSDARG00000089086	177.474	3.02682	0.429795	7.04247	1.89e-12	2.23e-11	20.0089	51.4275	43.8873	289.146	373.196	287.179	mustn1b	musculoskeletal, embryonic nuclear protein 1b [Source:ZFIN;Acc:ZDB-GENE-111129-2]
ENSDARG00000038587	78.7029	8.02216	1.14148	7.02786	2.1e-12	2.47e-11	0	0.81631	0.828062	198.614	119.557	152.402	CU929150.1	uncharacterized LOC100004199 [Source:NCBI gene;Acc:100004199]
ENSDARG00000031587	738.305	3.02162	0.430025	7.02662	2.12e-12	2.49e-11	187.142	233.465	65.4169	1429.1	1086.07	1428.64	flvcr1	feline leukemia virus subgroup C cellular receptor 1 [Source:ZFIN;Acc:ZDB-GENE-041014-359]
ENSDARG00000004930	1719.41	2.42401	0.345256	7.02091	2.2e-12	2.59e-11	754.453	551.826	315.492	3089.15	2498.4	3107.13	lmo7a	LIM domain 7a [Source:ZFIN;Acc:ZDB-GENE-030219-74]
ENSDARG00000063088	62.9177	9.52702	1.35791	7.01594	2.28e-12	2.68e-11	0	0	0	94.2264	219.001	64.2783	si:dkey-211g8.6	si:dkey-211g8.6 [Source:ZFIN;Acc:ZDB-GENE-060503-813]
ENSDARG00000024654	1345.51	2.05005	0.292509	7.00852	2.41e-12	2.82e-11	613.214	590.192	367.659	2429.56	2070.46	2001.96	pgm3	phosphoglucomutase 3 [Source:ZFIN;Acc:ZDB-GENE-041024-13]
ENSDARG00000080020	488.651	2.01045	0.287002	7.00501	2.47e-12	2.89e-11	156.54	235.097	190.454	779.677	754.214	815.92	il13ra1	interleukin 13 receptor, alpha 1 [Source:ZFIN;Acc:ZDB-GENE-060503-103]
ENSDARG00000078683	265.221	2.43233	0.347232	7.00492	2.47e-12	2.89e-11	96.5135	93.0593	59.6204	373.21	468.172	500.749	RNF14	zmp:0000000524 [Source:ZFIN;Acc:ZDB-GENE-130530-527]
ENSDARG00000042637	410.678	3.24121	0.462831	7.00301	2.51e-12	2.93e-11	28.2479	116.732	89.4307	919.169	675.999	634.489	tert	telomerase reverse transcriptase [Source:ZFIN;Acc:ZDB-GENE-080405-1]
ENSDARG00000074217	79.2008	5.06513	0.723438	7.00146	2.53e-12	2.96e-11	0	9.79572	3.31225	114.55	204.476	143.071	si:dkey-188i13.6	si:dkey-188i13.6 [Source:ZFIN;Acc:ZDB-GENE-030131-7410]
ENSDARG00000041691	1087.44	3.8212	0.546748	6.98896	2.77e-12	3.22e-11	111.814	279.178	39.747	2644.81	1363.17	2085.94	bhlhe41	basic helix-loop-helix family, member e41 [Source:ZFIN;Acc:ZDB-GENE-050419-146]
ENSDARG00000044142	749.699	3.25596	0.465989	6.9872	2.8e-12	3.26e-11	263.647	92.243	72.0414	1039.26	1387.75	1643.24	acss1	acyl-CoA synthetase short chain family member 1 [Source:ZFIN;Acc:ZDB-GENE-050320-139]
ENSDARG00000006901	156.404	2.67349	0.383195	6.97682	3.02e-12	3.5e-11	29.4249	52.2438	44.7153	284.527	270.4	257.113	si:ch1073-459j12.1	si:ch1073-459j12.1 [Source:ZFIN;Acc:ZDB-GENE-030131-8546]
ENSDARG00000005565	3268.98	2.34496	0.33614	6.97614	3.03e-12	3.52e-11	915.702	1030.18	1279.36	5056.82	3537.54	7794.26	entpd8	ectonucleoside triphosphate diphosphohydrolase 8 [Source:ZFIN;Acc:ZDB-GENE-040724-142]
ENSDARG00000033367	416.936	2.08215	0.298713	6.9704	3.16e-12	3.66e-11	137.708	155.915	183.83	778.753	564.264	681.143	rrm2b	ribonucleotide reductase M2 b [Source:ZFIN;Acc:ZDB-GENE-030616-614]
ENSDARG00000020764	83.4142	4.70737	0.675906	6.96454	3.29e-12	3.82e-11	7.06197	5.71417	5.79643	243.88	181.011	57.0211	slmapb	sarcolemma associated protein b [Source:ZFIN;Acc:ZDB-GENE-040426-809]
ENSDARG00000070774	77.639	7.97399	1.14773	6.9476	3.72e-12	4.29e-11	1.17699	0.81631	0	187.529	179.894	96.4175	irgf1	immunity-related GTPase family, f1 [Source:ZFIN;Acc:ZDB-GENE-051212-5]
ENSDARG00000078177	139.843	3.12129	0.449397	6.9455	3.77e-12	4.35e-11	44.7258	17.1425	25.6699	232.795	249.17	269.554	cxcr3.1	chemokine (C-X-C motif) receptor 3, tandem duplicate 1 [Source:ZFIN;Acc:ZDB-GENE-060130-38]
ENSDARG00000100075	31985.3	2.04092	0.293883	6.94465	3.79e-12	4.37e-11	16621.5	9876.53	11022.3	45427.3	46432.8	62531.4	abcg2a	ATP-binding cassette, sub-family G (WHITE), member 2a [Source:ZFIN;Acc:ZDB-GENE-050517-35]
ENSDARG00000103156	144.844	3.68999	0.531578	6.94158	3.88e-12	4.46e-11	18.8319	26.9382	16.5612	268.822	414.539	123.373	gpc6a	glypican 6a [Source:ZFIN;Acc:ZDB-GENE-071004-15]
ENSDARG00000052859	2477.1	2.13094	0.306984	6.94154	3.88e-12	4.46e-11	613.214	1213.85	934.054	4181.99	4323.04	3596.48	chp1	calcineurin-like EF-hand protein 1 [Source:ZFIN;Acc:ZDB-GENE-030131-4086]
ENSDARG00000068883	3512.32	2.23444	0.322621	6.9259	4.33e-12	4.96e-11	1399.45	1329.77	964.692	4416.63	4784.51	8178.9	tspan13a	tetraspanin 13a [Source:ZFIN;Acc:ZDB-GENE-040718-19]
ENSDARG00000074210	114.262	3.14533	0.454136	6.92597	4.33e-12	4.96e-11	16.4779	28.5709	24.0138	193.072	264.813	158.622	zgc:110286	zgc:110286 [Source:ZFIN;Acc:ZDB-GENE-050417-68]
ENSDARG00000031720	328.237	2.17505	0.314507	6.91575	4.65e-12	5.32e-11	145.947	118.365	93.571	509.007	509.514	593.019	clstn1	calsyntenin 1 [Source:ZFIN;Acc:ZDB-GENE-040426-1064]
ENSDARG00000008030	4242.21	2.24505	0.325321	6.90102	5.16e-12	5.89e-11	1076.95	1622.82	1733.13	7765.36	8610.33	4644.63	myl9b	myosin, light chain 9b, regulatory [Source:ZFIN;Acc:ZDB-GENE-040426-2296]
ENSDARG00000060504	228.991	4.42659	0.641448	6.90093	5.17e-12	5.89e-11	10.5929	38.3666	11.5929	637.414	129.613	546.366	pfkla	phosphofructokinase, liver a [Source:ZFIN;Acc:ZDB-GENE-121207-1]
ENSDARG00000042630	1686.16	2.30448	0.334177	6.89598	5.35e-12	6.1e-11	363.691	690.598	647.544	2076.68	3259.32	3079.14	hebp2	heme binding protein 2 [Source:ZFIN;Acc:ZDB-GENE-040426-914]
ENSDARG00000093124	103.128	4.69629	0.681122	6.89493	5.39e-12	6.14e-11	0	13.8773	8.28062	158.892	275.987	161.733	scpp8	secretory calcium-binding phosphoprotein 8 [Source:ZFIN;Acc:ZDB-GENE-090424-2]
ENSDARG00000009242	180.366	4.27486	0.621694	6.87614	6.15e-12	6.98e-11	1.17699	24.4893	26.498	289.146	325.15	415.736	fev	FEV transcription factor, ETS family member [Source:NCBI gene;Acc:791175]
ENSDARG00000009161	49.359	9.1787	1.33733	6.86347	6.72e-12	7.6e-11	0	0	0	115.474	61.4545	119.226	ftr55	finTRIM family, member 55 [Source:ZFIN;Acc:ZDB-GENE-070424-161]
ENSDARG00000093708	74.2122	4.41184	0.643697	6.8539	7.19e-12	8.11e-11	5.88497	6.53048	7.45256	104.388	239.114	81.903	arhgap20b	Rho GTPase activating protein 20b [Source:ZFIN;Acc:ZDB-GENE-060526-383]
ENSDARG00000004059	357.171	2.50155	0.365021	6.85316	7.22e-12	8.15e-11	155.363	91.4267	76.1817	672.518	644.714	502.822	galk2	galactokinase 2 [Source:ZFIN;Acc:ZDB-GENE-041114-143]
ENSDARG00000078362	146.656	2.78246	0.406136	6.85106	7.33e-12	8.26e-11	27.0709	35.9176	48.0276	218.014	307.272	243.636	TNC	zmp:0000000846 [Source:ZFIN;Acc:ZDB-GENE-130530-849]
ENSDARG00000055498	105.524	3.39637	0.495841	6.84973	7.4e-12	8.33e-11	25.8939	12.2447	17.3893	129.33	221.236	227.048	si:ch1073-184j22.1	si:ch1073-184j22.1 [Source:ZFIN;Acc:ZDB-GENE-081104-74]
ENSDARG00000110366	65.9478	5.46914	0.799767	6.83841	8.01e-12	8.99e-11	0	1.63262	6.62449	95.1502	99.4446	192.835	FO904880.1	cytochrome P450 2J6-like [Source:NCBI gene;Acc:103909721]
ENSDARG00000013685	99.8324	3.26082	0.477362	6.83093	8.44e-12	9.45e-11	22.3629	15.5099	19.0454	199.538	120.674	221.864	vsig8b	V-set and immunoglobulin domain containing 8b [Source:ZFIN;Acc:ZDB-GENE-081104-51]
ENSDARG00000098769	128.501	4.05927	0.595286	6.81902	9.17e-12	1.02e-10	24.7169	14.6936	4.96837	195.843	373.196	157.586	slitrk6	SLIT and NTRK-like family, member 6 [Source:ZFIN;Acc:ZDB-GENE-030131-2816]
ENSDARG00000099960	257.255	2.75038	0.403442	6.81729	9.28e-12	1.04e-10	54.1417	102.039	43.0592	507.16	408.952	428.177	elovl1a	ELOVL fatty acid elongase 1a [Source:ZFIN;Acc:ZDB-GENE-041010-66]
ENSDARG00000026406	74.0717	4.21157	0.618552	6.80875	9.85e-12	1.1e-10	2.35399	5.71417	14.0771	146.882	138.552	136.851	anxa5a	annexin A5a [Source:ZFIN;Acc:ZDB-GENE-080220-29]
ENSDARG00000077178	100.553	4.08159	0.599818	6.80473	1.01e-11	1.13e-10	2.35399	12.2447	18.2174	141.34	243.583	185.578	zgc:152977	zgc:152977 [Source:ZFIN;Acc:ZDB-GENE-060825-353]
ENSDARG00000088615	68.6199	7.82281	1.1498	6.80362	1.02e-11	1.13e-10	0	0	1.65612	146.882	112.853	150.328	ltb4r2a	leukotriene B4 receptor 2a [Source:ZFIN;Acc:ZDB-GENE-140106-272]
ENSDARG00000097635	4593.82	6.48661	0.953725	6.80134	1.04e-11	1.15e-10	234.222	53.0602	17.3893	9126.1	9764.56	8367.59	wu:fb18f06	wu:fb18f06 [Source:ZFIN;Acc:ZDB-GENE-030131-261]
ENSDARG00000008026	493.684	2.76941	0.407628	6.79396	1.09e-11	1.21e-10	184.788	128.161	67.073	1045.73	903.94	632.416	niban2b	niban apoptosis regulator 2b [Source:ZFIN;Acc:ZDB-GENE-030131-6218]
ENSDARG00000013615	155.047	3.4681	0.510549	6.79288	1.1e-11	1.22e-10	40.0178	10.612	27.326	215.243	265.93	371.155	pbx3b	pre-B-cell leukemia homeobox 3b [Source:ZFIN;Acc:ZDB-GENE-000405-3]
ENSDARG00000102378	47.341	5.26951	0.776422	6.78691	1.15e-11	1.27e-10	1.17699	1.63262	4.14031	113.626	81.5669	81.903	CABZ01003056.1
ENSDARG00000074791	353.178	3.33661	0.491701	6.78584	1.15e-11	1.28e-10	25.8939	118.365	45.5434	652.194	572.086	704.988	aldh3a1	aldehyde dehydrogenase 3 family, member A1 [Source:ZFIN;Acc:ZDB-GENE-120823-1]
ENSDARG00000112454	127.381	2.86457	0.422151	6.78564	1.16e-11	1.28e-10	27.0709	36.734	28.1541	173.672	287.16	211.496	FO744833.2	poly [ADP-ribose] polymerase 14 [Source:NCBI gene;Acc:562648]
ENSDARG00000028618	1012.41	2.50703	0.370304	6.77021	1.29e-11	1.42e-10	280.125	351.83	276.573	2216.17	2043.64	906.117	krt18b	keratin 18b [Source:ZFIN;Acc:ZDB-GENE-040426-1508]
ENSDARG00000091234	141.336	2.8814	0.425851	6.76622	1.32e-11	1.46e-10	27.0709	46.5297	27.326	277.136	191.068	278.885	si:ch73-335l21.4	si:ch73-335l21.4 [Source:ZFIN;Acc:ZDB-GENE-160728-105]
ENSDARG00000058940	161.843	2.92865	0.433028	6.76318	1.35e-11	1.49e-10	29.4249	56.3254	26.498	300.231	327.385	231.195	si:ch211-248e11.2	si:ch211-248e11.2 [Source:NCBI gene;Acc:557793]
ENSDARG00000020007	1497.92	2.21802	0.328248	6.75714	1.41e-11	1.55e-10	507.285	676.721	405.75	2503.47	3158.76	1735.51	col1a2	collagen, type I, alpha 2 [Source:ZFIN;Acc:ZDB-GENE-030131-8415]
ENSDARG00000012341	233.801	2.95231	0.437059	6.75495	1.43e-11	1.57e-10	71.7967	57.1417	32.2944	536.721	443.59	261.26	capn9	calpain 9 [Source:ZFIN;Acc:ZDB-GENE-010724-2]
ENSDARG00000077396	1362.39	3.05734	0.452777	6.75242	1.45e-11	1.6e-10	467.267	235.914	174.721	1425.41	2011.24	3859.81	tlcd2	TLC domain containing 2 [Source:NCBI gene;Acc:559420]
ENSDARG00000097934	65.2358	7.6896	1.13914	6.75038	1.47e-11	1.62e-10	2.35399	0	0	112.702	137.435	138.924	si:dkey-221l4.10	si:dkey-221l4.10 [Source:ZFIN;Acc:ZDB-GENE-131121-493]
ENSDARG00000079385	44.9827	9.045	1.34351	6.73237	1.67e-11	1.83e-10	0	0	0	118.245	61.4545	90.197	si:ch211-235m3.5	si:ch211-235m3.5 [Source:ZFIN;Acc:ZDB-GENE-131121-233]
ENSDARG00000034588	92.7562	4.41795	0.658031	6.71389	1.89e-11	2.06e-10	1.17699	17.1425	5.79643	184.758	148.608	199.055	scn4ab	sodium channel, voltage-gated, type IV, alpha, b [Source:NCBI gene;Acc:564977]
ENSDARG00000069390	42.2292	8.95243	1.33408	6.71058	1.94e-11	2.11e-10	0	0	0	79.4458	97.2098	76.7193	itga2.1	integrin, alpha 2 (CD49B, alpha 2 subunit of VLA-2 receptor), tandem duplicate 1 [Source:ZFIN;Acc:ZDB-GENE-111011-4]
ENSDARG00000063539	255.637	2.25318	0.335878	6.70833	1.97e-11	2.14e-10	75.3276	84.8962	105.164	338.106	479.345	450.985	slc25a15a	solute carrier family 25 member 15a [Source:ZFIN;Acc:ZDB-GENE-070112-1072]
ENSDARG00000095136	68.4161	7.75244	1.15575	6.70773	1.98e-11	2.15e-10	2.35399	0	0	115.474	191.068	101.601	si:ch211-130m23.2	si:ch211-130m23.2 [Source:ZFIN;Acc:ZDB-GENE-060531-13]
ENSDARG00000099152	103.357	3.29497	0.491311	6.70649	1.99e-11	2.17e-10	29.4249	14.6936	14.0771	233.718	181.011	147.218	si:dkey-190j3.2	si:dkey-190j3.2 [Source:ZFIN;Acc:ZDB-GENE-050208-399]
ENSDARG00000068257	207.621	3.50779	0.523134	6.70534	2.01e-11	2.18e-10	15.3009	53.0602	31.4663	446.19	501.692	198.019	kcne4	potassium voltage-gated channel, Isk-related family, member 4 [Source:ZFIN;Acc:ZDB-GENE-050419-163]
ENSDARG00000091249	72.9113	4.76915	0.711445	6.70346	2.04e-11	2.21e-10	0	8.97941	5.79643	91.455	150.843	180.394	CR381686.1
ENSDARG00000101178	253.564	2.9314	0.437939	6.69361	2.18e-11	2.36e-10	24.7169	79.1821	71.2133	489.608	406.717	449.948	sh3rf2	SH3 domain containing ring finger 2 [Source:ZFIN;Acc:ZDB-GENE-141212-301]
ENSDARG00000098497	325.834	2.29722	0.343532	6.68708	2.28e-11	2.47e-10	115.345	109.386	105.992	694.689	555.325	374.266	hrasa	HRas proto-oncogene, GTPase a [Source:ZFIN;Acc:ZDB-GENE-050417-95]
ENSDARG00000068088	18881.2	7.72835	1.15618	6.68436	2.32e-11	2.51e-10	8.23896	244.893	278.229	30551.5	53314.6	28890	tcnba	transcobalamin beta a [Source:ZFIN;Acc:ZDB-GENE-060531-123]
ENSDARG00000045913	6195.11	2.10051	0.314282	6.68351	2.33e-11	2.52e-10	3212.02	2037.51	1780.33	9498.39	12456.3	8186.15	mrps10	mitochondrial ribosomal protein S10 [Source:NCBI gene;Acc:565937]
ENSDARG00000102878	747.188	2.39085	0.357771	6.68261	2.35e-11	2.54e-10	174.195	189.384	353.582	1489.15	993.328	1283.49	mapre3b	microtubule-associated protein, RP/EB family, member 3b [Source:ZFIN;Acc:ZDB-GENE-040704-6]
ENSDARG00000101606	115.045	3.93139	0.588701	6.67807	2.42e-11	2.61e-10	23.5399	16.3262	3.31225	193.996	259.226	193.872	rims2a	regulating synaptic membrane exocytosis 2a [Source:ZFIN;Acc:ZDB-GENE-040426-1656]
ENSDARG00000043997	2457.71	3.45667	0.517718	6.67674	2.44e-11	2.63e-10	189.496	245.709	794.939	2866.51	3623.58	7026.03	cyp2x8	cytochrome P450, family 2, subfamily X, polypeptide 8 [Source:ZFIN;Acc:ZDB-GENE-040704-28]
ENSDARG00000092427	66.9099	8.65278	1.29603	6.67638	2.45e-11	2.64e-10	0	0	0.828062	176.444	118.44	105.748	si:dkey-24c2.7	si:dkey-24c2.7 [Source:ZFIN;Acc:ZDB-GENE-070912-474]
ENSDARG00000086790	209.948	3.89733	0.584112	6.67224	2.52e-11	2.71e-10	38.8408	32.6524	8.28062	446.19	556.443	177.284	gucy1b1	guanylate cyclase 1 soluble subunit beta 1 [Source:ZFIN;Acc:ZDB-GENE-090313-160]
ENSDARG00000042759	180.939	4.03098	0.604472	6.6686	2.58e-11	2.78e-10	2.35399	27.7545	31.4663	306.698	430.181	287.179	cnstb	consortin, connexin sorting protein b [Source:ZFIN;Acc:ZDB-GENE-041001-189]
ENSDARG00000079907	43.6425	8.99958	1.3512	6.66042	2.73e-11	2.93e-10	0	0	0	56.3511	89.3884	116.116	ptger4c	prostaglandin E receptor 4 (subtype EP4) c [Source:ZFIN;Acc:ZDB-GENE-070705-128]
ENSDARG00000076122	42.3783	8.95777	1.34608	6.6547	2.84e-11	3.04e-10	0	0	0	92.3788	102.797	59.0946	si:ch211-160b11.4	si:ch211-160b11.4 [Source:ZFIN;Acc:ZDB-GENE-081104-142]
ENSDARG00000069199	52.005	6.84642	1.02889	6.65418	2.85e-11	3.05e-10	0	2.44893	0	99.7691	91.6231	118.189	zgc:172120	zgc:172120 [Source:ZFIN;Acc:ZDB-GENE-080204-46]
ENSDARG00000012671	51.5863	4.48829	0.675826	6.64119	3.11e-11	3.33e-10	7.06197	4.08155	2.48419	125.635	89.3884	80.8663	inhbaa	inhibin subunit beta Aa [Source:ZFIN;Acc:ZDB-GENE-000210-21]
ENSDARG00000077777	19342.3	2.102	0.316572	6.63989	3.14e-11	3.35e-10	5282.35	6106.82	10535.4	26978.3	33379.8	33771	tmsb4x	thymosin beta 4 X-linked [Source:ZFIN;Acc:ZDB-GENE-030131-8304]
ENSDARG00000029353	628.01	2.37055	0.357016	6.6399	3.14e-11	3.35e-10	150.655	208.975	250.075	1017.09	1427.98	713.282	serpine2	serpin peptidase inhibitor, clade E (nexin, plasminogen activator inhibitor type 1), member 2 [Source:ZFIN;Acc:ZDB-GENE-040426-848]
ENSDARG00000117155	57.4415	5.00092	0.753318	6.63853	3.17e-11	3.38e-10	5.88497	0.81631	4.14031	143.187	127.378	63.2416	BX323087.1
ENSDARG00000033144	564.753	2.05594	0.309736	6.63773	3.19e-11	3.4e-10	169.487	248.158	238.482	1068.82	712.872	950.697	psme2	proteasome activator subunit 2 [Source:ZFIN;Acc:ZDB-GENE-991110-16]
ENSDARG00000070346	50.8879	4.82614	0.727107	6.63745	3.19e-11	3.4e-10	5.88497	3.26524	1.65612	121.94	107.266	65.3151	hoxc8a	homeobox C8a [Source:NCBI gene;Acc:449648]
ENSDARG00000030722	127.397	5.20626	0.784619	6.6354	3.24e-11	3.45e-10	18.8319	0.81631	1.65612	341.802	173.19	228.084	xirp1	xin actin binding repeat containing 1 [Source:NCBI gene;Acc:497637]
ENSDARG00000088124	115.33	3.56117	0.538102	6.61802	3.64e-11	3.86e-10	15.3009	27.7545	10.7648	247.575	269.282	121.299	adrb2a	adrenoceptor beta 2, surface a [Source:ZFIN;Acc:ZDB-GENE-100414-3]
ENSDARG00000079462	151.005	2.59779	0.393059	6.60918	3.86e-11	4.09e-10	34.1328	42.4481	51.3398	229.099	324.033	224.974	si:ch211-131k2.3	si:ch211-131k2.3 [Source:ZFIN;Acc:ZDB-GENE-121214-210]
ENSDARG00000110160	44.0395	5.08346	0.770153	6.60059	4.1e-11	4.33e-10	4.70798	1.63262	1.65612	96.9978	80.4495	78.7928	SBSPON	somatomedin B and thrombospondin type 1 domain containing [Source:NCBI gene;Acc:100151218]
ENSDARG00000074184	281.19	2.72007	0.412231	6.59842	4.16e-11	4.39e-10	48.2568	102.855	70.3853	472.98	337.441	655.224	arhgap32b	Rho GTPase activating protein 32b [Source:ZFIN;Acc:ZDB-GENE-091204-147]
ENSDARG00000036058	1446.36	8.58695	1.30145	6.59801	4.17e-11	4.4e-10	18.8319	4.08155	0	3567.67	2346.44	2741.16	gnao1b	guanine nucleotide binding protein (G protein), alpha activating activity polypeptide O, b [Source:ZFIN;Acc:ZDB-GENE-040426-1693]
ENSDARG00000076964	468.746	2.52206	0.382452	6.59445	4.27e-11	4.5e-10	75.3276	163.262	177.205	782.449	646.948	967.285	cables2a	Cdk5 and Abl enzyme substrate 2a [Source:ZFIN;Acc:ZDB-GENE-091118-58]
ENSDARG00000007788	42.7197	5.47306	0.83003	6.59381	4.29e-11	4.52e-10	3.53098	1.63262	0.828062	90.5312	73.7454	86.05	atp2b1b	ATPase plasma membrane Ca2+ transporting 1b [Source:ZFIN;Acc:ZDB-GENE-080409-1]
ENSDARG00000058603	70.9536	3.51082	0.532634	6.59143	4.36e-11	4.59e-10	9.41595	9.79572	14.9051	131.178	160.899	99.5277	jph1a	junctophilin 1a [Source:ZFIN;Acc:ZDB-GENE-040724-233]
ENSDARG00000092033	134.731	2.88694	0.43806	6.59029	4.39e-11	4.62e-10	29.4249	29.3872	37.2628	154.273	248.053	309.987	si:dkey-239h2.3	si:dkey-239h2.3 [Source:ZFIN;Acc:ZDB-GENE-081104-383]
ENSDARG00000104687	94.0865	3.27631	0.49724	6.589	4.43e-11	4.66e-10	16.4779	10.612	25.6699	200.462	147.491	163.806	slc16a9b	solute carrier family 16 member 9b [Source:ZFIN;Acc:ZDB-GENE-040801-69]
ENSDARG00000069893	617.142	2.01982	0.306673	6.58621	4.51e-11	4.74e-10	195.381	246.526	289.822	1018.01	774.327	1178.78	sphk2	sphingosine kinase 2 [Source:ZFIN;Acc:ZDB-GENE-100922-225]
ENSDARG00000098431	267.745	3.40986	0.518137	6.581	4.67e-11	4.9e-10	12.9469	66.9374	57.1363	543.187	581.024	345.237	comp	cartilage oligomeric matrix protein [Source:ZFIN;Acc:ZDB-GENE-060606-1]
ENSDARG00000018757	2046.59	7.2476	1.1016	6.57914	4.73e-11	4.96e-10	1.17699	53.8765	24.8419	4623.56	3873.87	3702.22	klf5l	Kruppel-like factor 5 like [Source:ZFIN;Acc:ZDB-GENE-060312-34]
ENSDARG00000014479	54.9301	4.81813	0.732762	6.57529	4.86e-11	5.08e-10	0	5.71417	4.96837	122.864	116.205	79.8295	ptf1a	pancreas associated transcription factor 1a [Source:NCBI gene;Acc:368662]
ENSDARG00000037476	987.391	2.28873	0.348482	6.56774	5.11e-11	5.34e-10	233.045	472.643	299.758	1879.91	1829.11	1209.88	sorbs3	sorbin and SH3 domain containing 3 [Source:ZFIN;Acc:ZDB-GENE-050327-1]
ENSDARG00000078349	79.4971	5.08035	0.77382	6.56529	5.19e-11	5.43e-10	9.41595	4.89786	0	173.672	82.6842	206.313	zmp:0000000845	zmp:0000000845 [Source:ZFIN;Acc:ZDB-GENE-130530-848]
ENSDARG00000092898	118.335	2.92209	0.44522	6.56325	5.26e-11	5.5e-10	15.3009	32.6524	33.9505	191.224	221.236	215.643	si:ch211-157j23.3	si:ch211-157j23.3 [Source:ZFIN;Acc:ZDB-GENE-091117-36]
ENSDARG00000059177	1402.63	2.61276	0.398241	6.56075	5.35e-11	5.58e-10	176.549	571.417	433.076	2139.49	2653.72	2441.54	tax1bp3	Tax1 (human T-cell leukemia virus type I) binding protein 3 [Source:ZFIN;Acc:ZDB-GENE-040426-2830]
ENSDARG00000095559	52.0873	6.84986	1.04515	6.55395	5.6e-11	5.84e-10	0	2.44893	0	80.3696	137.435	92.2705	si:dkey-246j7.1	si:dkey-246j7.1 [Source:ZFIN;Acc:ZDB-GENE-050419-230]
ENSDARG00000026865	1055.72	2.15178	0.328479	6.55074	5.73e-11	5.96e-10	346.036	342.85	474.479	2408.32	1375.46	1387.17	fam107b	family with sequence similarity 107 member B [Source:ZFIN;Acc:ZDB-GENE-031030-12]
ENSDARG00000092456	59.2366	8.47391	1.29847	6.52609	6.75e-11	6.99e-10	1.17699	0	0	105.312	145.256	103.675	BX284635.1
ENSDARG00000017195	701.156	2.50956	0.384817	6.52142	6.96e-11	7.2e-10	245.992	151.834	231.029	1105.77	1748.66	723.649	foxf2a	forkhead box F2a [Source:ZFIN;Acc:ZDB-GENE-110407-5]
ENSDARG00000095134	48.8269	6.75556	1.03612	6.52002	7.03e-11	7.26e-10	0	2.44893	0	93.3026	89.3884	107.822	si:dkey-250k15.9	si:dkey-250k15.9 [Source:ZFIN;Acc:ZDB-GENE-100922-41]
ENSDARG00000020746	63.6614	4.21481	0.647191	6.51248	7.39e-11	7.61e-10	8.23896	5.71417	5.79643	173.672	127.378	61.1681	gfi1aa	growth factor independent 1A transcription repressor a [Source:ZFIN;Acc:ZDB-GENE-050522-534]
ENSDARG00000058548	107.062	3.75041	0.576175	6.50916	7.56e-11	7.77e-10	5.88497	14.6936	23.1857	298.384	166.486	133.74	bves	blood vessel epicardial substance [Source:NCBI gene;Acc:415107]
ENSDARG00000089877	376.61	2.82711	0.434425	6.50771	7.63e-11	7.84e-10	49.4338	108.569	120.069	763.973	825.725	391.89	C7H4orf48	si:dkeyp-75h12.5 [Source:ZFIN;Acc:ZDB-GENE-030131-7914]
ENSDARG00000026895	198.509	3.46568	0.532855	6.50398	7.82e-11	8.04e-10	55.3187	11.4283	33.1225	343.649	259.226	488.308	tor1l3	torsin family 1 like 3 [Source:ZFIN;Acc:ZDB-GENE-040426-1859]
ENSDARG00000070348	60.8395	7.65398	1.17721	6.5018	7.94e-11	8.15e-10	0	1.63262	0	149.654	131.848	81.903	hoxc10a	homeobox C10a [Source:ZFIN;Acc:ZDB-GENE-990415-110]
ENSDARG00000038064	565.63	2.12598	0.327733	6.48692	8.76e-11	8.97e-10	154.186	249.791	227.717	1168.59	848.072	745.421	chmp3	charged multivesicular body protein 3 [Source:NCBI gene;Acc:406621]
ENSDARG00000117593	83.9246	8.97897	1.38454	6.48515	8.86e-11	9.08e-10	1.17699	0	0	170.901	39.1074	292.363	CT027832.1	wu:fk95d07 [Source:NCBI gene;Acc:335245]
ENSDARG00000077139	297.459	2.38174	0.367332	6.48388	8.94e-11	9.15e-10	118.876	103.671	65.4169	493.303	616.78	386.707	col6a3	collagen, type VI, alpha 3 [Source:ZFIN;Acc:ZDB-GENE-070501-8]
ENSDARG00000069311	52.9936	5.99512	0.925444	6.4781	9.29e-11	9.5e-10	4.70798	0	0.828062	95.1502	151.96	65.3151	il15ra	interleukin 15 receptor subunit alpha [Source:ZFIN;Acc:ZDB-GENE-081022-191]
ENSDARG00000019498	405.833	2.46645	0.380798	6.47705	9.35e-11	9.56e-10	133	165.711	74.5256	618.014	568.733	875.014	cry5	cryptochrome circadian regulator 5 [Source:ZFIN;Acc:ZDB-GENE-010426-8]
ENSDARG00000096989	114.723	2.61267	0.403674	6.47222	9.66e-11	9.86e-10	38.8408	32.6524	25.6699	191.224	212.297	187.651	fam110c	family with sequence similarity 110 member C [Source:ZFIN;Acc:ZDB-GENE-131121-63]
ENSDARG00000070914	532.281	2.13334	0.329639	6.47172	9.69e-11	9.89e-10	244.815	213.873	134.974	836.028	739.689	1024.31	dusp6	dual specificity phosphatase 6 [Source:ZFIN;Acc:ZDB-GENE-030613-1]
ENSDARG00000074508	137.751	3.27094	0.505674	6.46847	9.9e-11	1.01e-09	45.9028	18.7751	14.0771	203.233	290.512	254.003	si:dkey-28e7.3	si:dkey-28e7.3 [Source:ZFIN;Acc:ZDB-GENE-141215-28]
ENSDARG00000060413	36.6598	8.74859	1.35255	6.46822	9.92e-11	1.01e-09	0	0	0	65.589	70.3933	83.9765	si:ch211-157b11.8	si:ch211-157b11.8 [Source:ZFIN;Acc:ZDB-GENE-131127-436]
ENSDARG00000052783	431.345	2.26162	0.349818	6.46513	1.01e-10	1.03e-09	137.708	137.956	170.581	581.063	1012.32	548.439	cdc42ep3	CDC42 effector protein (Rho GTPase binding) 3 [Source:ZFIN;Acc:ZDB-GENE-040912-89]
ENSDARG00000077866	44.934	4.87478	0.756358	6.44507	1.16e-10	1.17e-09	1.17699	4.08155	3.31225	116.397	64.8066	79.8295	nostrin	nitric oxide synthase trafficking [Source:ZFIN;Acc:ZDB-GENE-070522-2]
ENSDARG00000005232	53.0931	4.03923	0.627564	6.43637	1.22e-10	1.24e-09	5.88497	4.08155	8.28062	86.8361	84.9189	128.557	ccdc85ca	coiled-coil domain containing 85C, a [Source:NCBI gene;Acc:751667]
ENSDARG00000044752	1443.08	7.23616	1.12619	6.42536	1.32e-10	1.33e-09	49.4338	4.89786	3.31225	2903.47	2866.01	2831.36	p2rx4a	purinergic receptor P2X, ligand-gated ion channel, 4a [Source:ZFIN;Acc:ZDB-GENE-020806-2]
ENSDARG00000061439	542.711	2.97371	0.462865	6.42457	1.32e-10	1.34e-09	44.7258	138.773	183.002	1134.41	706.168	1049.19	ugt5c3	UDP glucuronosyltransferase 5 family, polypeptide C3 [Source:ZFIN;Acc:ZDB-GENE-050419-23]
ENSDARG00000009133	358.035	3.53573	0.550358	6.42442	1.32e-10	1.34e-09	10.5929	71.8353	86.9465	647.575	719.576	611.681	myo1eb	myosin IEb [Source:ZFIN;Acc:ZDB-GENE-040426-1347]
ENSDARG00000041086	45.2728	9.05161	1.41094	6.4153	1.41e-10	1.42e-09	0	0	0	38.7991	166.486	66.3518	LO018380.1	sodium/potassium/calcium exchanger 3-like [Source:NCBI gene;Acc:101886560]
ENSDARG00000016470	383.623	2.2562	0.351763	6.41398	1.42e-10	1.43e-09	92.9825	128.161	176.377	740.878	662.591	500.749	anxa5b	annexin A5b [Source:ZFIN;Acc:ZDB-GENE-030131-9076]
ENSDARG00000089878	141.812	3.56174	0.555309	6.41398	1.42e-10	1.43e-09	24.7169	26.1219	15.7332	179.215	138.552	466.536	nedd9	neural precursor cell expressed, developmentally down-regulated 9 [Source:ZFIN;Acc:ZDB-GENE-061013-318]
ENSDARG00000077547	706.867	2.07115	0.323118	6.40987	1.46e-10	1.47e-09	196.558	354.279	263.324	918.245	1176.57	1332.22	tmlhe	trimethyllysine hydroxylase, epsilon [Source:ZFIN;Acc:ZDB-GENE-091204-144]
ENSDARG00000008541	35.7158	8.71134	1.35973	6.40668	1.49e-10	1.49e-09	0	0	0	81.2934	75.9801	57.0211	chia.4	chitinase, acidic.4 [Source:ZFIN;Acc:ZDB-GENE-030131-9279]
ENSDARG00000089713	42.2621	5.51953	0.86162	6.40599	1.49e-10	1.5e-09	1.17699	3.26524	0.828062	82.2171	60.3371	105.748	BX004785.1
ENSDARG00000097513	80.7999	4.75908	0.743094	6.40441	1.51e-10	1.51e-09	1.17699	13.8773	1.65612	124.711	175.425	167.953	CT573383.1	annexin A2-A-like [Source:NCBI gene;Acc:100006250]
ENSDARG00000034168	59.4307	4.98284	0.778338	6.40189	1.53e-10	1.54e-09	3.53098	4.08155	3.31225	213.395	51.3983	80.8663	serpini1	serpin peptidase inhibitor, clade I (neuroserpin), member 1 [Source:ZFIN;Acc:ZDB-GENE-060503-390]
ENSDARG00000062171	356.328	2.20684	0.345468	6.38797	1.68e-10	1.68e-09	116.522	134.691	129.178	678.984	694.995	383.596	olfml3b	olfactomedin-like 3b [Source:NCBI gene;Acc:562022]
ENSDARG00000071475	104.135	3.72509	0.583372	6.38545	1.71e-10	1.71e-09	11.7699	26.9382	4.96837	196.767	168.721	215.643	aox5	aldehyde oxidase 5 [Source:ZFIN;Acc:ZDB-GENE-001205-2]
ENSDARG00000096905	43.9967	9.01048	1.41157	6.38328	1.73e-10	1.73e-09	0	0	0	49.8846	165.368	48.7271	si:ch73-23l24.1	si:ch73-23l24.1 [Source:ZFIN;Acc:ZDB-GENE-131127-400]
ENSDARG00000071209	47.2653	6.26024	0.980736	6.3832	1.73e-10	1.73e-09	1.17699	0.81631	1.65612	109.007	41.3421	129.593	oprl1	opiate receptor-like 1 [Source:ZFIN;Acc:ZDB-GENE-040312-4]
ENSDARG00000095360	58.0932	6.2913	0.985952	6.38094	1.76e-10	1.75e-09	0	4.08155	0	86.8361	64.8066	192.835	si:ch211-213b8.4	si:ch211-213b8.4 [Source:ZFIN;Acc:ZDB-GENE-090313-82]
ENSDARG00000018206	630.047	2.49672	0.391469	6.37781	1.8e-10	1.79e-09	278.948	191.017	100.195	907.16	1283.84	1019.12	nck2a	NCK adaptor protein 2a [Source:ZFIN;Acc:ZDB-GENE-040426-686]
ENSDARG00000014969	150.161	2.54141	0.398979	6.36978	1.89e-10	1.88e-09	58.8497	38.3666	35.6067	210.624	298.334	259.187	ankhb	ANKH inorganic pyrophosphate transport regulator b [Source:NCBI gene;Acc:323738]
ENSDARG00000058160	76.1829	3.67199	0.577214	6.36158	2e-10	1.98e-09	4.70798	17.9588	9.93674	145.959	167.603	110.932	tnfaip2b	tumor necrosis factor, alpha-induced protein 2b [Source:ZFIN;Acc:ZDB-GENE-081107-56]
ENSDARG00000088287	56.3945	4.85009	0.762486	6.36089	2.01e-10	1.99e-09	5.88497	1.63262	4.14031	51.7321	103.914	171.063	dre-mir-194b	dre-mir-194b [Source:miRBase;Acc:MI0002034]
ENSDARG00000074754	63.2673	8.57192	1.34845	6.35688	2.06e-10	2.04e-09	0	0.81631	0	145.959	51.3983	181.431	si:dkey-188i13.9	si:dkey-188i13.9 [Source:ZFIN;Acc:ZDB-GENE-090313-211]
ENSDARG00000059367	1261.12	2.40416	0.378556	6.35087	2.14e-10	2.12e-09	361.337	446.522	394.157	2236.49	3044.79	1083.4	mfap2	microfibril associated protein 2 [Source:ZFIN;Acc:ZDB-GENE-030131-6710]
ENSDARG00000058943	105.885	3.24835	0.511832	6.34652	2.2e-10	2.18e-09	28.2479	21.2241	11.5929	168.129	139.669	266.444	cdcp1a	CUB domain containing protein 1a [Source:ZFIN;Acc:ZDB-GENE-050327-55]
ENSDARG00000104478	158.081	3.96091	0.624177	6.34582	2.21e-10	2.19e-09	14.1239	17.1425	25.6699	160.739	602.254	128.557	cap2	cyclase associated actin cytoskeleton regulatory protein 2 [Source:ZFIN;Acc:ZDB-GENE-040426-1758]
ENSDARG00000074715	66.7305	3.65905	0.577839	6.3323	2.42e-10	2.38e-09	5.88497	7.34679	15.7332	119.169	105.031	147.218	stk17a	serine/threonine kinase 17a [Source:ZFIN;Acc:ZDB-GENE-030131-5556]
ENSDARG00000020292	48.8851	6.35179	1.0031	6.33213	2.42e-10	2.38e-09	0	3.26524	0	67.4365	139.669	82.9398	si:ch211-254n4.3	si:ch211-254n4.3 [Source:ZFIN;Acc:ZDB-GENE-081105-89]
ENSDARG00000056729	56.4349	5.04816	0.797311	6.33148	2.43e-10	2.39e-09	2.35399	0.81631	6.62449	65.589	170.955	92.2705	her4.2	hairy-related 4, tandem duplicate 2 [Source:ZFIN;Acc:ZDB-GENE-060815-1]
ENSDARG00000059280	74.0754	5.06854	0.802047	6.31951	2.62e-10	2.58e-09	0	8.1631	4.14031	123.788	63.6892	244.672	hoxd3a	homeobox D3a [Source:NCBI gene;Acc:30349]
ENSDARG00000040815	3936.92	2.24928	0.356092	6.31657	2.67e-10	2.63e-09	783.878	1435.07	1884.67	6946.89	4935.35	7635.64	tsku	tsukushi small leucine rich proteoglycan homolog (Xenopus laevis) [Source:NCBI gene;Acc:325958]
ENSDARG00000075487	160.879	2.58668	0.409733	6.31308	2.74e-10	2.68e-09	31.7788	48.1623	57.1363	257.737	219.001	351.457	si:ch211-267e7.3	si:ch211-267e7.3 [Source:ZFIN;Acc:ZDB-GENE-070912-265]
ENSDARG00000013613	52.3525	3.98668	0.631927	6.30876	2.81e-10	2.75e-09	8.23896	5.71417	4.96837	109.007	65.9239	120.263	anxa13l	annexin A13, like [Source:ZFIN;Acc:ZDB-GENE-050522-310]
ENSDARG00000030265	56.8472	4.99072	0.791971	6.30164	2.95e-10	2.88e-09	0	4.89786	4.96837	53.5797	140.787	136.851	scdb	stearoyl-CoA desaturase b [Source:ZFIN;Acc:ZDB-GENE-050522-12]
ENSDARG00000039299	301.573	2.09146	0.331953	6.30047	2.97e-10	2.9e-09	111.814	103.671	128.35	567.206	539.682	358.714	rdh14a	retinol dehydrogenase 14a [Source:ZFIN;Acc:ZDB-GENE-041010-124]
ENSDARG00000104100	477.766	2.11274	0.335534	6.29666	3.04e-10	2.97e-09	127.115	204.078	206.187	951.502	774.327	603.387	bmpr1ba	bone morphogenetic protein receptor, type IBa [Source:NCBI gene;Acc:30742]
ENSDARG00000116259	208.138	2.42363	0.385071	6.29398	3.09e-10	3.02e-09	82.3896	39.9992	74.5256	381.525	325.15	345.237	chia.6	chitinase, acidic.6 [Source:ZFIN;Acc:ZDB-GENE-030131-1140]
ENSDARG00000045618	8961.49	2.18634	0.347621	6.28943	3.19e-10	3.11e-09	4937.49	2411.38	2338.45	17537.2	14293.2	12251.2	clta	clathrin, light chain A [Source:ZFIN;Acc:ZDB-GENE-040426-1986]
ENSDARG00000092191	62.3023	4.94762	0.787834	6.28003	3.39e-10	3.3e-09	8.23896	2.44893	1.65612	110.855	53.633	196.982	CR318588.1
ENSDARG00000104314	164.068	3.5449	0.564814	6.27623	3.47e-10	3.38e-09	45.9028	22.8567	9.93674	457.275	208.945	239.489	nrg1	neuregulin 1 [Source:ZFIN;Acc:ZDB-GENE-050302-113]
ENSDARG00000034771	525.445	2.42704	0.386708	6.27615	3.47e-10	3.38e-09	84.7436	170.609	237.654	798.153	927.404	934.109	rab13	RAB13, member RAS oncogene family [Source:NCBI gene;Acc:373105]
ENSDARG00000103154	47.0202	5.39392	0.859621	6.27476	3.5e-10	3.41e-09	3.53098	3.26524	0	133.949	77.0975	64.2783	si:ch73-144l3.1	si:ch73-144l3.1 [Source:ZFIN;Acc:ZDB-GENE-131119-96]
ENSDARG00000055118	1872.49	2.53762	0.404731	6.26988	3.61e-10	3.52e-09	409.594	921.614	318.804	3431.87	2471.59	3681.49	mylipb	myosin regulatory light chain interacting protein b [Source:NCBI gene;Acc:565911]
ENSDARG00000056477	277.725	3.20372	0.511033	6.26911	3.63e-10	3.53e-09	16.4779	68.57	77.0097	630.947	522.922	350.42	ccdc125	coiled-coil domain containing 125 [Source:NCBI gene;Acc:565477]
ENSDARG00000078324	77.3265	4.56639	0.728708	6.26642	3.69e-10	3.59e-09	12.9469	1.63262	4.96837	235.566	78.2148	130.63	si:ch211-263k4.2	si:ch211-263k4.2 [Source:ZFIN;Acc:ZDB-GENE-081104-207]
ENSDARG00000086216	11675.1	2.77164	0.442758	6.25995	3.85e-10	3.74e-09	5597.78	1618.74	1733.13	20548.7	21654.3	18897.8	prr13	proline rich 13 [Source:ZFIN;Acc:ZDB-GENE-080709-1]
ENSDARG00000015449	487.579	2.84309	0.454242	6.25897	3.88e-10	3.76e-09	43.5488	173.874	139.114	780.601	760.918	1027.42	fut8a	fucosyltransferase 8a (alpha (1,6) fucosyltransferase) [Source:ZFIN;Acc:ZDB-GENE-031118-20]
ENSDARG00000100752	381.2	2.28368	0.365168	6.25379	4.01e-10	3.89e-09	150.655	102.855	136.63	659.585	827.96	409.515	rab21	RAB21, member RAS oncogene family [Source:ZFIN;Acc:ZDB-GENE-060929-1062]
ENSDARG00000043584	52.9006	6.47334	1.03677	6.24377	4.27e-10	4.14e-09	0	3.26524	0	145.035	44.6942	124.41	ifit15	interferon-induced protein with tetratricopeptide repeats 15 [Source:ZFIN;Acc:ZDB-GENE-030131-1055]
ENSDARG00000056111	66.8011	7.22004	1.15834	6.23309	4.57e-10	4.42e-09	0	0	2.48419	236.49	130.73	31.1024	lmod1a	leiomodin 1a (smooth muscle) [Source:ZFIN;Acc:ZDB-GENE-081104-348]
ENSDARG00000102447	54.854	8.36432	1.34207	6.23242	4.59e-10	4.44e-09	0	0.81631	0	64.6652	90.5057	173.137	gdpd4a	glycerophosphodiester phosphodiesterase domain containing 4a [Source:ZFIN;Acc:ZDB-GENE-091204-436]
ENSDARG00000008407	108.15	3.69591	0.593177	6.2307	4.64e-10	4.48e-09	29.4249	10.612	7.45256	193.072	127.378	280.958	tspan7b	tetraspanin 7b [Source:ZFIN;Acc:ZDB-GENE-040927-5]
ENSDARG00000079111	207.293	3.36835	0.540919	6.22709	4.75e-10	4.58e-09	52.9647	36.734	20.7015	347.344	620.132	165.88	actc1c	actin alpha cardiac muscle 1c [Source:ZFIN;Acc:ZDB-GENE-040625-46]
ENSDARG00000079323	223.724	3.19767	0.513874	6.22267	4.89e-10	4.71e-09	78.8586	21.2241	33.1225	494.227	252.522	462.389	rgmb	repulsive guidance molecule BMP co-receptor b [Source:ZFIN;Acc:ZDB-GENE-040527-2]
ENSDARG00000045851	37.1433	8.76608	1.40972	6.21831	5.03e-10	4.84e-09	0	0	0	41.5705	127.378	53.9108	galnt8b.1	polypeptide N-acetylgalactosaminyltransferase 8b, tandem duplicate 1 [Source:ZFIN;Acc:ZDB-GENE-041210-83]
ENSDARG00000034095	41.0127	5.06361	0.814538	6.21655	5.08e-10	4.88e-09	1.17699	4.08155	1.65612	103.464	55.8677	79.8295	si:dkey-59l11.10	si:dkey-59l11.10 [Source:ZFIN;Acc:ZDB-GENE-120703-17]
ENSDARG00000104618	52.7413	8.30653	1.33619	6.21657	5.08e-10	4.88e-09	1.17699	0	0	89.6075	67.0413	158.622	grem1b	gremlin 1b [Source:ZFIN;Acc:ZDB-GENE-090218-21]
ENSDARG00000042983	33.0171	8.59854	1.38355	6.21485	5.14e-10	4.93e-09	0	0	0	87.7599	63.6892	46.6536	has1	hyaluronan synthase 1 [Source:ZFIN;Acc:ZDB-GENE-040218-2]
ENSDARG00000102066	83.5274	3.09978	0.499308	6.20815	5.36e-10	5.14e-09	25.8939	10.612	16.5612	141.34	156.43	150.328	ntn4	netrin 4 [Source:ZFIN;Acc:ZDB-GENE-050310-1]
ENSDARG00000057440	95.5255	3.38486	0.545522	6.20482	5.48e-10	5.24e-09	8.23896	15.5099	25.6699	142.263	243.583	137.887	si:dkey-228d14.5	si:dkey-228d14.5 [Source:ZFIN;Acc:ZDB-GENE-090313-252]
ENSDARG00000031817	88.8908	4.08827	0.660111	6.19331	5.89e-10	5.62e-09	3.53098	10.612	14.9051	77.5982	151.96	274.738	trim2a	tripartite motif containing 2a [Source:ZFIN;Acc:ZDB-GENE-050327-99]
ENSDARG00000092137	107.128	2.50565	0.404938	6.18774	6.1e-10	5.81e-09	32.9558	31.8361	31.4663	153.349	204.476	188.688	si:dkey-4i23.5	si:dkey-4i23.5 [Source:ZFIN;Acc:ZDB-GENE-070912-543]
ENSDARG00000092965	39.3261	5.59941	0.906758	6.1752	6.61e-10	6.27e-09	3.53098	0	1.65612	82.2171	75.9801	72.5723	CU207275.1
ENSDARG00000052923	135.701	3.65758	0.592582	6.17228	6.73e-10	6.38e-09	7.06197	11.4283	40.575	209.7	245.818	299.62	zgc:113162	zgc:113162 [Source:ZFIN;Acc:ZDB-GENE-050522-530]
ENSDARG00000060526	105.403	4.24126	0.687628	6.16795	6.92e-10	6.56e-09	2.35399	16.3262	12.4209	210.624	313.977	76.7193	bmp3	bone morphogenetic protein 3 [Source:ZFIN;Acc:ZDB-GENE-030131-7192]
ENSDARG00000006447	65.3125	3.95397	0.641141	6.16708	6.96e-10	6.59e-09	3.53098	8.97941	10.7648	101.617	79.3322	187.651	slc19a3a	solute carrier family 19 member 3a [Source:ZFIN;Acc:ZDB-GENE-110411-41]
ENSDARG00000035809	1742.48	2.09	0.339082	6.1637	7.11e-10	6.73e-09	612.037	856.309	520.023	3737.65	2849.25	1879.62	col1a1b	collagen, type I, alpha 1b [Source:ZFIN;Acc:ZDB-GENE-030131-4400]
ENSDARG00000015566	932.493	2.08475	0.33845	6.15972	7.29e-10	6.89e-09	521.408	272.648	274.917	1663.74	1276.02	1586.22	dnmt3ab	DNA (cytosine-5-)-methyltransferase 3 alpha b [Source:ZFIN;Acc:ZDB-GENE-050314-3]
ENSDARG00000074628	81.7835	4.07418	0.661732	6.15685	7.42e-10	7.01e-09	17.6549	8.97941	1.65612	186.605	144.139	131.667	si:dkey-10o6.2	si:dkey-10o6.2 [Source:ZFIN;Acc:ZDB-GENE-070705-284]
ENSDARG00000077047	40.8234	5.69132	0.924836	6.15387	7.56e-10	7.14e-09	2.35399	1.63262	0.828062	54.5035	58.1024	127.52	ptprnb	protein tyrosine phosphatase receptor type Nb [Source:ZFIN;Acc:ZDB-GENE-100505-1]
ENSDARG00000103929	416.662	2.08759	0.339978	6.14035	8.23e-10	7.77e-09	122.407	210.608	142.427	827.714	638.009	558.807	ildr1a	immunoglobulin-like domain containing receptor 1a [Source:ZFIN;Acc:ZDB-GENE-040426-1412]
ENSDARG00000012422	65.5818	5.04414	0.823042	6.12865	8.86e-10	8.34e-09	2.35399	7.34679	1.65612	140.416	203.359	38.3596	col11a2	collagen, type XI, alpha 2 [Source:ZFIN;Acc:ZDB-GENE-000208-23]
ENSDARG00000039117	4818.55	2.9909	0.488238	6.1259	9.02e-10	8.48e-09	1178.17	1752.62	299.758	7364.44	8667.32	9649	tefa	TEF transcription factor, PAR bZIP family member a [Source:ZFIN;Acc:ZDB-GENE-990415-264]
ENSDARG00000019093	57.6142	7.57596	1.2371	6.12395	9.13e-10	8.58e-09	0	0	1.65612	60.0462	200.006	83.9765	si:ch73-160i9.2	si:ch73-160i9.2 [Source:ZFIN;Acc:ZDB-GENE-130530-564]
ENSDARG00000058601	95.4401	3.05997	0.499773	6.12273	9.2e-10	8.64e-09	28.2479	19.5914	14.0771	215.243	115.088	180.394	gdap1	ganglioside induced differentiation associated protein 1 [Source:ZFIN;Acc:ZDB-GENE-050522-424]
ENSDARG00000006892	137.171	2.65664	0.433916	6.12247	9.21e-10	8.65e-09	31.7788	37.5503	43.0592	247.575	153.078	309.987	myo3b	myosin IIIB [Source:ZFIN;Acc:ZDB-GENE-070706-2]
ENSDARG00000080708	48.3834	7.3239	1.19818	6.11254	9.81e-10	9.19e-09	0	1.63262	0	111.778	109.501	67.3886	dre-mir-375-2	dre-mir-375-2 [Source:miRBase;Acc:MI0002073]
ENSDARG00000105558	1189.76	9.73935	1.59407	6.10976	9.98e-10	9.34e-09	0	8.1631	0	2591.23	1915.15	2624.01	btr07	bloodthirsty-related gene family, member 7 [Source:ZFIN;Acc:ZDB-GENE-110921-1]
ENSDARG00000098662	242.767	4.07132	0.666592	6.10767	1.01e-09	9.45e-09	1.17699	44.8971	34.7786	536.721	392.191	446.838	si:ch73-359m17.9	si:ch73-359m17.9 [Source:ZFIN;Acc:ZDB-GENE-141212-237]
ENSDARG00000092677	267.715	2.25527	0.369306	6.10679	1.02e-09	9.5e-09	60.0267	98.7735	118.413	419.4	379.901	529.778	coa6	cytochrome c oxidase assembly factor 6 [Source:ZFIN;Acc:ZDB-GENE-070705-152]
ENSDARG00000039669	157.541	3.60941	0.591555	6.10157	1.05e-09	9.8e-09	22.3629	35.9176	13.249	493.303	113.97	266.444	GFUS	zgc:100864 [Source:ZFIN;Acc:ZDB-GENE-040801-35]
ENSDARG00000039352	196.792	3.47524	0.570178	6.09501	1.09e-09	1.02e-08	5.88497	41.6318	48.8556	398.153	386.605	299.62	pald1b	phosphatase domain containing paladin 1b [Source:ZFIN;Acc:ZDB-GENE-070424-88]
ENSDARG00000062081	188.625	2.01606	0.331029	6.09029	1.13e-09	1.05e-08	85.9206	69.3864	69.5572	319.631	279.339	307.914	tbc1d1	TBC1 (tre-2/USP6, BUB2, cdc16) domain family, member 1 [Source:ZFIN;Acc:ZDB-GENE-060710-1]
ENSDARG00000031782	209.213	2.32467	0.38175	6.08952	1.13e-09	1.05e-08	92.9825	56.3254	60.4485	305.774	294.982	444.764	crybg1a	crystallin beta-gamma domain containing 1a [Source:ZFIN;Acc:ZDB-GENE-041008-100]
ENSDARG00000096750	29.9761	8.45757	1.38993	6.08489	1.17e-09	1.08e-08	0	0	0	45.2656	69.276	65.3151	BX001014.2
ENSDARG00000061416	38.1751	5.6655	0.93143	6.08258	1.18e-09	1.1e-08	0	1.63262	2.48419	88.6837	49.1636	87.0868	c2cd4a	C2 calcium dependent domain containing 4A [Source:ZFIN;Acc:ZDB-GENE-030131-5712]
ENSDARG00000010347	44.4567	8.06009	1.32526	6.08191	1.19e-09	1.1e-08	0	0.81631	0	76.6744	108.383	80.8663	acer1	alkaline ceramidase 1 [Source:NCBI gene;Acc:550266]
ENSDARG00000004869	2089.53	10.2968	1.69526	6.07387	1.25e-09	1.16e-08	0	9.79572	0	4436.95	4119.69	3970.74	penka	proenkephalin a [Source:ZFIN;Acc:ZDB-GENE-030729-31]
ENSDARG00000004753	580.982	7.44108	1.22713	6.06383	1.33e-09	1.23e-08	0	16.3262	3.31225	1141.8	1639.16	685.29	mylkb	myosin light chain kinase b [Source:ZFIN;Acc:ZDB-GENE-041111-150]
ENSDARG00000088251	61.6196	4.21557	0.695657	6.05984	1.36e-09	1.26e-08	9.41595	8.1631	1.65612	136.721	146.373	67.3886	lgals17	galectin 17 [Source:ZFIN;Acc:ZDB-GENE-131121-418]
ENSDARG00000093629	54.9151	8.36507	1.38069	6.05862	1.37e-09	1.27e-08	0	0.81631	0	36.0277	162.016	130.63	si:ch211-106h4.4	si:ch211-106h4.4 [Source:ZFIN;Acc:ZDB-GENE-070705-14]
ENSDARG00000063358	256.725	2.23555	0.369458	6.05089	1.44e-09	1.33e-08	109.46	92.243	68.7291	435.104	305.038	529.778	micu1	mitochondrial calcium uptake 1 [Source:NCBI gene;Acc:561210]
ENSDARG00000062967	90.7906	3.26683	0.540229	6.04713	1.47e-09	1.36e-08	24.7169	13.061	14.0771	205.081	195.537	92.2705	kcng4a	potassium voltage-gated channel, subfamily G, member 4a [Source:ZFIN;Acc:ZDB-GENE-050419-11]
ENSDARG00000045560	169.025	3.05556	0.506096	6.03751	1.57e-09	1.43e-08	49.4338	30.2035	29.8102	363.049	408.952	132.704	mybpc1	myosin binding protein C, slow type [Source:ZFIN;Acc:ZDB-GENE-041114-196]
ENSDARG00000117133	245.226	2.51705	0.417379	6.0306	1.63e-09	1.5e-08	48.2568	115.1	54.6521	418.476	478.228	356.641	cst14b.1	cystatin 14b, tandem duplicate 1 [Source:NCBI gene;Acc:768128]
ENSDARG00000058538	369.747	2.05473	0.340746	6.03008	1.64e-09	1.5e-08	158.894	97.1409	174.721	540.416	547.504	699.804	alcamb	activated leukocyte cell adhesion molecule b [Source:ZFIN;Acc:ZDB-GENE-030131-1768]
ENSDARG00000004392	191.087	2.05541	0.340925	6.02891	1.65e-09	1.51e-08	68.2657	75.1005	78.6659	279.908	369.844	274.738	hdr	hematopoietic death receptor [Source:ZFIN;Acc:ZDB-GENE-030826-5]
ENSDARG00000010752	252.025	2.59571	0.430847	6.02466	1.69e-09	1.55e-08	75.3276	90.6104	48.8556	617.09	419.008	261.26	acsl4b	acyl-CoA synthetase long chain family member 4b [Source:ZFIN;Acc:ZDB-GENE-030131-6493]
ENSDARG00000060830	230.86	2.31101	0.383797	6.02144	1.73e-09	1.58e-08	95.3365	45.7134	91.9149	414.781	377.666	359.751	fam83hb	family with sequence similarity 83 member Hb [Source:NCBI gene;Acc:565918]
ENSDARG00000040985	70.6823	5.27169	0.876817	6.0123	1.83e-09	1.66e-08	2.35399	8.1631	0	72.0555	250.287	91.2337	itgbl1	integrin, beta-like 1 [Source:ZFIN;Acc:ZDB-GENE-050522-410]
ENSDARG00000058329	85.1403	4.15588	0.691348	6.01127	1.84e-09	1.67e-08	0	10.612	15.7332	173.672	155.312	155.512	btr21	bloodthirsty-related gene family, member 21 [Source:ZFIN;Acc:ZDB-GENE-081031-80]
ENSDARG00000036420	50.5398	4.43811	0.738493	6.00968	1.86e-09	1.69e-08	2.35399	1.63262	9.10868	88.6837	119.557	81.903	si:dkey-33c9.6	si:dkey-33c9.6 [Source:ZFIN;Acc:ZDB-GENE-130530-592]
ENSDARG00000011797	178.088	2.93575	0.488537	6.00926	1.86e-09	1.69e-08	45.9028	59.5906	18.2174	414.781	233.527	296.51	tent5bb	terminal nucleotidyltransferase 5Bb [Source:ZFIN;Acc:ZDB-GENE-060503-431]
ENSDARG00000100295	56.2253	4.27625	0.712106	6.00507	1.91e-09	1.73e-08	10.5929	1.63262	4.96837	72.0555	105.031	143.071	ccl39.3	chemokine (C-C motif) ligand 39, duplicate 3 [Source:ZFIN;Acc:ZDB-GENE-131121-94]
ENSDARG00000036630	205.798	2.53715	0.422816	6.00061	1.97e-09	1.78e-08	35.3098	92.243	52.996	351.963	307.272	395.001	plp2	proteolipid protein 2 [Source:ZFIN;Acc:ZDB-GENE-030710-11]
ENSDARG00000020924	770.844	3.09467	0.515748	6.00034	1.97e-09	1.78e-08	52.9647	227.75	202.875	1757.97	1696.14	687.363	myo1ca	myosin Ic, paralog a [Source:NCBI gene;Acc:567536]
ENSDARG00000089399	26490.2	7.72294	1.28947	5.98925	2.11e-09	1.9e-08	696.781	33.4687	19.0454	54416.7	46321	57454.4	tmem176l.2	transmembrane protein 176l.2 [Source:ZFIN;Acc:ZDB-GENE-080829-12]
ENSDARG00000103854	188.233	2.42297	0.404703	5.98704	2.14e-09	1.93e-08	71.7967	44.0807	62.1046	321.478	411.186	218.754	pdlim7	PDZ and LIM domain 7 [Source:NCBI gene;Acc:393813]
ENSDARG00000035028	123.894	2.91708	0.487273	5.98653	2.14e-09	1.93e-08	12.9469	44.0807	28.9822	240.185	206.711	210.46	lpcat4	lysophosphatidylcholine acyltransferase 4 [Source:ZFIN;Acc:ZDB-GENE-030131-5777]
ENSDARG00000102631	40.2129	5.74364	0.961473	5.97379	2.32e-09	2.08e-08	0	1.63262	2.48419	67.4365	125.144	44.5801	hoxc11b	homeobox C11b [Source:ZFIN;Acc:ZDB-GENE-000822-3]
ENSDARG00000076317	3228.6	2.09061	0.350484	5.96494	2.45e-09	2.2e-08	1620.72	1017.94	1045.84	7398.62	3415.75	4872.71	plod3	procollagen-lysine, 2-oxoglutarate 5-dioxygenase 3 [Source:ZFIN;Acc:ZDB-GENE-021031-4]
ENSDARG00000043648	38.0044	5.17357	0.86743	5.96425	2.46e-09	2.21e-08	0	3.26524	2.48419	52.6559	94.9751	74.6458	pnck	pregnancy up-regulated nonubiquitous CaM kinase [Source:ZFIN;Acc:ZDB-GENE-081105-127]
ENSDARG00000092731	59.5109	3.3325	0.558757	5.96413	2.46e-09	2.21e-08	11.7699	9.79572	10.7648	73.9031	128.496	122.336	mhc1uka	major histocompatibility complex class I UKA [Source:ZFIN;Acc:ZDB-GENE-060825-152]
ENSDARG00000096667	779.993	2.9948	0.502793	5.95634	2.58e-09	2.31e-08	61.2037	128.161	331.225	1183.37	1315.13	1660.87	hemgn	hemogen [Source:ZFIN;Acc:ZDB-GENE-121214-307]
ENSDARG00000117602	94.7084	2.83644	0.476611	5.95127	2.66e-09	2.38e-08	31.7788	18.7751	19.8735	206.005	121.792	170.027	LO018166.1
ENSDARG00000031664	45.8733	4.29369	0.721975	5.94715	2.73e-09	2.44e-08	2.35399	4.08155	6.62449	71.1317	61.4545	129.593	sox21a	SRY-box transcription factor 21a [Source:NCBI gene;Acc:30543]
ENSDARG00000090963	55.5662	8.38037	1.40931	5.94643	2.74e-09	2.45e-08	1.17699	0	0	45.2656	226.823	60.1313	atp6ap1lb	ATPase H+ transporting accessory protein 1 like b [Source:ZFIN;Acc:ZDB-GENE-050208-117]
ENSDARG00000038069	307.844	2.49507	0.419639	5.94576	2.75e-09	2.46e-08	69.4427	141.222	67.073	632.795	349.732	586.799	mgat3a	beta-1,4-mannosyl-glycoprotein 4-beta-N-acetylglucosaminyltransferase a [Source:ZFIN;Acc:ZDB-GENE-050522-249]
ENSDARG00000058819	89.5709	3.89985	0.655944	5.94541	2.76e-09	2.46e-08	3.53098	13.061	16.5612	242.956	72.628	188.688	nog1	noggin 1 [Source:NCBI gene;Acc:30174]
ENSDARG00000105461	344.199	2.17395	0.366305	5.93481	2.94e-09	2.62e-08	102.399	102.855	168.925	552.425	420.125	718.466	si:dkey-11o1.6	si:dkey-11o1.6 [Source:ZFIN;Acc:ZDB-GENE-160113-34]
ENSDARG00000045594	50.2459	5.37148	0.905976	5.92895	3.05e-09	2.71e-08	7.06197	0	0.828062	125.635	100.562	67.3886	shisal1a	shisa like 1a [Source:NCBI gene;Acc:560435]
ENSDARG00000105151	182.216	2.59742	0.438688	5.92089	3.2e-09	2.84e-08	37.6638	57.1417	59.6204	181.062	344.145	413.662	cyp2k21	cytochrome P450, family 2, subfamily k, polypeptide 21 [Source:ZFIN;Acc:ZDB-GENE-091113-17]
ENSDARG00000004539	240.762	3.38144	0.571235	5.91953	3.23e-09	2.86e-08	56.4957	57.1417	13.249	464.665	643.596	209.423	ptgs2a	prostaglandin-endoperoxide synthase 2a [Source:ZFIN;Acc:ZDB-GENE-020530-2]
ENSDARG00000028661	120.434	4.42193	0.747149	5.91841	3.25e-09	2.88e-08	1.17699	17.9588	12.4209	329.792	293.864	67.3886	cntfr	ciliary neurotrophic factor receptor [Source:ZFIN;Acc:ZDB-GENE-030616-82]
ENSDARG00000100498	738.983	2.32671	0.393527	5.91246	3.37e-09	2.98e-08	133	293.055	309.695	1015.24	988.859	1694.04	CABZ01079251.1	myeloid-associated differentiation marker-like [Source:NCBI gene;Acc:100536607]
ENSDARG00000092600	41.0547	7.94499	1.34386	5.91209	3.38e-09	2.98e-08	0	0	0.828062	81.2934	106.149	58.0578	si:dkey-256e7.5	si:dkey-256e7.5 [Source:ZFIN;Acc:ZDB-GENE-090313-282]
ENSDARG00000069294	39.5105	6.45367	1.09197	5.91012	3.42e-09	3.01e-08	0	2.44893	0	57.2749	72.628	104.711	insl5b	insulin-like 5b [Source:ZFIN;Acc:ZDB-GENE-070122-5]
ENSDARG00000011821	258.193	2.26775	0.383938	5.90653	3.49e-09	3.08e-08	50.6108	100.406	114.273	477.598	412.304	393.964	plod2	procollagen-lysine, 2-oxoglutarate 5-dioxygenase 2 [Source:ZFIN;Acc:ZDB-GENE-070326-1]
ENSDARG00000076609	85.3455	2.76517	0.468287	5.90485	3.53e-09	3.11e-08	17.6549	21.2241	26.498	161.663	113.97	171.063	si:ch211-199g17.9	si:ch211-199g17.9 [Source:ZFIN;Acc:ZDB-GENE-120214-17]
ENSDARG00000090086	361.577	2.44671	0.414732	5.8995	3.65e-09	3.2e-08	180.08	97.9572	59.6204	633.719	626.836	571.248	rab11bb	RAB11B, member RAS oncogene family, b [Source:ZFIN;Acc:ZDB-GENE-040718-293]
ENSDARG00000091592	44.0453	5.61944	0.953199	5.89535	3.74e-09	3.28e-08	0	0.81631	4.14031	144.111	59.2198	55.9843	peli1a	pellino E3 ubiquitin protein ligase 1a [Source:ZFIN;Acc:ZDB-GENE-110310-6]
ENSDARG00000098478	44.4369	5.21704	0.887522	5.87821	4.15e-09	3.63e-08	0	3.26524	3.31225	70.2079	145.256	44.5801	FO704758.1	uncharacterized LOC100329294 [Source:NCBI gene;Acc:100329294]
ENSDARG00000093926	71.0709	3.00454	0.511208	5.87734	4.17e-09	3.65e-08	10.5929	17.1425	19.0454	115.474	155.312	108.858	CR855277.3
ENSDARG00000038713	605.688	2.71903	0.462975	5.87295	4.28e-09	3.74e-08	273.063	141.222	66.2449	1149.19	1212.33	792.075	tep1	telomerase-associated protein 1 [Source:ZFIN;Acc:ZDB-GENE-030131-6153]
ENSDARG00000088260	34.073	8.64165	1.47761	5.84842	4.96e-09	4.32e-08	0	0	0	16.6282	102.797	85.0133	gig2p	grass carp reovirus (GCRV)-induced gene 2p [Source:ZFIN;Acc:ZDB-GENE-070705-490]
ENSDARG00000068575	164.328	3.60898	0.617224	5.84711	5e-09	4.36e-08	4.70798	30.2035	38.9189	386.143	163.134	362.861	tmem51a	transmembrane protein 51a [Source:ZFIN;Acc:ZDB-GENE-061103-481]
ENSDARG00000030782	388.047	2.49284	0.426462	5.84539	5.05e-09	4.4e-08	69.4427	160.813	120.069	531.178	467.054	979.726	exoc3l2b	exocyst complex component 3-like 2b [Source:ZFIN;Acc:ZDB-GENE-100728-5]
ENSDARG00000018566	39.4051	6.45305	1.10572	5.83604	5.35e-09	4.64e-08	0	2.44893	0	114.55	60.3371	59.0946	flnca	filamin C, gamma a (actin binding protein 280) [Source:ZFIN;Acc:ZDB-GENE-070503-1]
ENSDARG00000095606	42.6931	7.99859	1.37364	5.8229	5.78e-09	5e-08	1.17699	0	0	48.9608	139.669	66.3518	si:dkeyp-51f12.2	si:dkeyp-51f12.2 [Source:ZFIN;Acc:ZDB-GENE-070705-546]
ENSDARG00000005176	50.7808	4.02671	0.694776	5.7957	6.8e-09	5.85e-08	2.35399	5.71417	9.10868	80.3696	140.787	66.3518	zgc:101040	zgc:101040 [Source:ZFIN;Acc:ZDB-GENE-040801-107]
ENSDARG00000028164	149.47	2.42363	0.418684	5.78868	7.09e-09	6.09e-08	47.0798	45.7134	48.0276	156.12	310.625	289.252	cst14a.1	cystatin 14a, tandem duplicate 1 [Source:ZFIN;Acc:ZDB-GENE-141031-1]
ENSDARG00000040161	229.157	2.83569	0.490364	5.78283	7.35e-09	6.29e-08	36.4868	39.9992	91.9149	565.358	408.952	232.231	zgc:92287	zgc:92287 [Source:ZFIN;Acc:ZDB-GENE-040718-350]
ENSDARG00000040252	56.7275	3.76596	0.651893	5.77696	7.61e-09	6.51e-08	14.1239	3.26524	6.62449	121.94	79.3322	115.079	atp1a1a.5	ATPase Na+/K+ transporting subunit alpha 1a, tandem duplicate 5 [Source:ZFIN;Acc:ZDB-GENE-020501-1]
ENSDARG00000013252	1350.93	2.56729	0.444662	5.77359	7.76e-09	6.63e-08	213.036	244.077	712.133	2277.14	1926.32	2732.87	tmc5	transmembrane channel like 5 [Source:ZFIN;Acc:ZDB-GENE-120411-6]
ENSDARG00000117537	42.6057	7.99908	1.38697	5.76732	8.05e-09	6.86e-08	0	0	0.828062	56.3511	49.1636	149.292	CABZ01044154.1	uncharacterized LOC101883546 [Source:NCBI gene;Acc:101883546]
ENSDARG00000093480	83.1182	3.40136	0.590255	5.76252	8.29e-09	7.05e-08	25.8939	7.34679	10.7648	181.986	173.19	99.5277	pamr1	peptidase domain containing associated with muscle regeneration 1 [Source:ZFIN;Acc:ZDB-GENE-100422-12]
ENSDARG00000087017	568.953	3.38961	0.588525	5.75951	8.44e-09	7.17e-08	44.7258	219.587	32.2944	810.162	1181.04	1125.91	si:dkey-11k2.7	si:dkey-11k2.7 [Source:ZFIN;Acc:ZDB-GENE-160728-22]
ENSDARG00000040046	245.991	2.16757	0.376362	5.75926	8.45e-09	7.18e-08	81.2126	113.467	73.6975	368.591	535.213	303.767	snai2	snail family zinc finger 2 [Source:ZFIN;Acc:ZDB-GENE-030326-6]
ENSDARG00000043241	43.8543	5.57319	0.968063	5.75706	8.56e-09	7.27e-08	1.17699	0	4.14031	131.178	88.271	38.3596	arrb1	arrestin, beta 1 [Source:ZFIN;Acc:ZDB-GENE-060824-1]
ENSDARG00000057575	150.435	3.02105	0.524865	5.75586	8.62e-09	7.31e-08	15.3009	53.8765	28.9822	182.91	381.018	240.525	pnp4a	purine nucleoside phosphorylase 4a [Source:ZFIN;Acc:ZDB-GENE-040625-83]
ENSDARG00000062855	121.832	3.78344	0.657432	5.75489	8.67e-09	7.35e-08	17.6549	27.7545	4.14031	268.822	100.562	312.061	plekhg7	pleckstrin homology domain containing, family G (with RhoGef domain) member 7 [Source:ZFIN;Acc:ZDB-GENE-070410-15]
ENSDARG00000037155	46.3536	7.26467	1.26234	5.75492	8.67e-09	7.35e-08	0	0	1.65612	85.9123	40.2248	150.328	si:dkey-78k11.9	si:dkey-78k11.9 [Source:ZFIN;Acc:ZDB-GENE-060503-929]
ENSDARG00000068966	362.291	2.04498	0.35562	5.75047	8.9e-09	7.53e-08	101.222	122.447	199.563	677.137	550.856	522.521	si:ch211-261n11.7	si:ch211-261n11.7 [Source:ZFIN;Acc:ZDB-GENE-081105-144]
ENSDARG00000104043	83.8195	2.68547	0.467435	5.74512	9.19e-09	7.76e-08	18.8319	23.673	24.8419	115.474	183.246	136.851	gng10	guanine nucleotide binding protein (G protein), gamma 10 [Source:NCBI gene;Acc:796780]
ENSDARG00000062263	360.44	2.05402	0.357975	5.73788	9.59e-09	8.09e-08	161.248	142.038	116.757	372.287	686.056	684.253	arhgap17b	Rho GTPase activating protein 17b [Source:ZFIN;Acc:ZDB-GENE-080220-26]
ENSDARG00000061255	61.4669	3.74414	0.652698	5.73641	9.67e-09	8.15e-08	12.9469	9.79572	3.31225	128.407	68.1586	146.181	dusp3a	dual specificity phosphatase 3a [Source:ZFIN;Acc:ZDB-GENE-111207-3]
ENSDARG00000102668	52.7396	7.45564	1.30078	5.73167	9.94e-09	8.37e-08	0	0	1.65612	120.092	25.6992	168.99	slc16a5b	solute carrier family 16 member 5b [Source:ZFIN;Acc:ZDB-GENE-131120-181]
ENSDARG00000086254	314.726	2.0034	0.350457	5.71653	1.09e-08	9.12e-08	97.6905	154.283	124.209	367.668	545.269	599.24	hhla2b.2	HERV-H LTR-associating 2b, tandem duplicate 2 [Source:ZFIN;Acc:ZDB-GENE-131121-425]
ENSDARG00000055897	444.956	2.13158	0.372938	5.71564	1.09e-08	9.17e-08	115.345	249.791	130.006	615.243	734.102	825.251	zgc:154093	zgc:154093 [Source:ZFIN;Acc:ZDB-GENE-061103-517]
ENSDARG00000008305	1852.91	2.15606	0.377591	5.71005	1.13e-08	9.47e-08	439.019	695.496	901.759	3171.36	4071.64	1838.15	hand2	heart and neural crest derivatives expressed 2 [Source:NCBI gene;Acc:58150]
ENSDARG00000062182	654.062	7.3304	1.284	5.70904	1.14e-08	9.52e-08	0	3.26524	20.7015	1510.39	1340.83	1049.19	slc22a7b.3	solute carrier family 22 member 7b, tandem duplicate 3 [Source:ZFIN;Acc:ZDB-GENE-131120-103]
ENSDARG00000051857	744.101	2.23325	0.391455	5.705	1.16e-08	9.74e-08	375.461	200.812	207.844	1337.65	1606.76	736.09	tes	testis derived transcript (3 LIM domains) [Source:ZFIN;Acc:ZDB-GENE-040718-59]
ENSDARG00000102490	59.0109	3.55441	0.623107	5.70434	1.17e-08	9.78e-08	10.5929	4.89786	12.4209	108.083	148.608	69.4621	asb2b	ankyrin repeat and SOCS box containing 2b [Source:ZFIN;Acc:ZDB-GENE-040426-20]
ENSDARG00000090969	67.2039	3.56891	0.626305	5.69836	1.21e-08	1.01e-07	3.53098	10.612	16.5612	98.8453	172.073	101.601	cbln18	cerebellin 18 [Source:ZFIN;Acc:ZDB-GENE-111109-3]
ENSDARG00000043275	470.505	2.00205	0.351446	5.6966	1.22e-08	1.02e-07	111.814	199.18	251.731	751.964	774.327	734.017	mgmt	O-6-methylguanine-DNA methyltransferase [Source:ZFIN;Acc:ZDB-GENE-120614-1]
ENSDARG00000010878	111.046	3.18761	0.559573	5.6965	1.22e-08	1.02e-07	42.3718	9.79572	14.9051	202.31	184.363	212.533	cdkn1ca	cyclin-dependent kinase inhibitor 1Ca [Source:ZFIN;Acc:ZDB-GENE-040123-1]
ENSDARG00000069190	116.239	3.80966	0.669119	5.69356	1.24e-08	1.04e-07	1.17699	20.4078	24.0138	210.624	151.96	289.252	zgc:172339	zgc:172339 [Source:ZFIN;Acc:ZDB-GENE-080204-115]
ENSDARG00000038139	63.7812	3.71045	0.651793	5.69268	1.25e-08	1.04e-07	8.23896	13.061	5.79643	190.3	63.6892	101.601	pdgfbb	platelet-derived growth factor beta polypeptide b [Source:ZFIN;Acc:ZDB-GENE-131121-332]
ENSDARG00000091734	159.222	3.00776	0.528902	5.6868	1.29e-08	1.08e-07	56.4957	37.5503	12.4209	222.633	359.788	266.444	traf3ip2l	TRAF3 interacting protein 2-like [Source:ZFIN;Acc:ZDB-GENE-110919-1]
ENSDARG00000091280	262.57	2.38326	0.419082	5.68685	1.29e-08	1.08e-07	48.2568	84.8962	119.241	339.03	576.555	407.442	si:ch211-66k16.27	si:ch211-66k16.27 [Source:ZFIN;Acc:ZDB-GENE-120709-9]
ENSDARG00000055520	29.882	8.45255	1.48658	5.68592	1.3e-08	1.08e-07	0	0	0	16.6282	70.3933	92.2705	ftr61	finTRIM family, member 61 [Source:ZFIN;Acc:ZDB-GENE-070424-55]
ENSDARG00000058094	2193.23	2.14522	0.377699	5.67971	1.35e-08	1.12e-07	619.099	1222.83	583.784	4906.24	3245.91	2581.5	ciarta	circadian associated repressor of transcription a [Source:ZFIN;Acc:ZDB-GENE-030131-7016]
ENSDARG00000037917	283.436	2.4087	0.42419	5.67834	1.36e-08	1.13e-07	41.1948	97.9572	129.178	448.037	493.871	490.381	itga3a	integrin, alpha 3a [Source:ZFIN;Acc:ZDB-GENE-090805-3]
ENSDARG00000101534	84.1233	3.12443	0.550487	5.67576	1.38e-08	1.14e-07	12.9469	17.9588	20.7015	170.901	204.476	77.756	rab3db	RAB3D, member RAS oncogene family, b [Source:ZFIN;Acc:ZDB-GENE-040718-428]
ENSDARG00000014805	47.5224	4.19232	0.738642	5.67571	1.38e-08	1.14e-07	1.17699	9.79572	3.31225	79.4458	109.501	81.903	fhl5	four and a half LIM domains 5 [Source:ZFIN;Acc:ZDB-GENE-040822-3]
ENSDARG00000093089	24.076	8.14236	1.43522	5.67323	1.4e-08	1.16e-07	0	0	0	44.3418	36.8727	63.2416	tac3a	tachykinin precursor 3a [Source:ZFIN;Acc:ZDB-GENE-090313-253]
ENSDARG00000042245	315.504	2.57567	0.454097	5.67207	1.41e-08	1.17e-07	100.045	73.4679	98.5394	379.677	924.052	317.245	myl13	myosin, light chain 13 [Source:ZFIN;Acc:ZDB-GENE-040426-1593]
ENSDARG00000037921	70.271	4.10337	0.723459	5.67188	1.41e-08	1.17e-07	1.17699	8.1631	13.249	203.233	127.378	68.4253	gng13b	guanine nucleotide binding protein (G protein), gamma 13b [Source:ZFIN;Acc:ZDB-GENE-040718-97]
ENSDARG00000087013	243.056	2.31262	0.407754	5.67162	1.41e-08	1.17e-07	64.7347	94.692	84.4623	331.64	280.456	602.35	cubn	cubilin (intrinsic factor-cobalamin receptor) [Source:ZFIN;Acc:ZDB-GENE-060228-6]
ENSDARG00000037267	307.529	2.22635	0.392801	5.66788	1.45e-08	1.19e-07	63.5577	151.017	109.304	620.786	482.697	417.809	zgc:158263	zgc:158263 [Source:ZFIN;Acc:ZDB-GENE-070112-2262]
ENSDARG00000055656	1489.49	5.57402	0.984001	5.66464	1.47e-08	1.21e-07	137.708	38.3666	8.28062	3217.55	2628.02	2907.04	pdzd3b	PDZ domain containing 3b [Source:ZFIN;Acc:ZDB-GENE-081022-151]
ENSDARG00000104210	71.5631	4.52864	0.800263	5.65894	1.52e-08	1.25e-07	0	11.4283	5.79643	126.559	222.354	63.2416	si:ch73-173h19.3	si:ch73-173h19.3 [Source:ZFIN;Acc:ZDB-GENE-081104-245]
ENSDARG00000101629	5271.07	5.16878	0.913628	5.65742	1.54e-08	1.26e-07	154.186	603.253	97.7113	8045.27	6488.48	16237.5	CABZ01079192.1	sucrase-isomaltase (alpha-glucosidase) [Source:NCBI gene;Acc:100148922]
ENSDARG00000061794	106.872	2.64399	0.467754	5.65252	1.58e-08	1.3e-07	35.3098	23.673	29.8102	221.709	215.649	115.079	jam3b	junctional adhesion molecule 3b [Source:ZFIN;Acc:ZDB-GENE-030131-441]
ENSDARG00000059960	91.0684	3.71775	0.658277	5.64771	1.63e-08	1.33e-07	21.1859	14.6936	3.31225	266.051	109.501	131.667	plch2a	phospholipase C, eta 2a [Source:ZFIN;Acc:ZDB-GENE-030131-6367]
ENSDARG00000040523	65.8741	3.0227	0.535752	5.64197	1.68e-08	1.37e-07	8.23896	18.7751	15.7332	97.9215	122.909	131.667	smpd2a	sphingomyelin phosphodiesterase 2a [Source:ZFIN;Acc:ZDB-GENE-051014-1]
ENSDARG00000070360	330.27	2.07033	0.367081	5.63998	1.7e-08	1.39e-07	94.1595	142.038	144.083	475.751	728.515	397.074	inka1a	inka box actin regulator 1a [Source:NCBI gene;Acc:692272]
ENSDARG00000012390	127.738	3.03335	0.53787	5.63956	1.7e-08	1.39e-07	16.4779	45.7134	20.7015	338.106	146.373	199.055	kcnk5b	potassium channel, subfamily K, member 5b [Source:ZFIN;Acc:ZDB-GENE-040426-1297]
ENSDARG00000101621	71.3078	3.94884	0.701214	5.63143	1.79e-08	1.46e-07	2.35399	4.08155	19.0454	117.321	128.496	156.549	CABZ01040054.1	CD59B glycoprotein-like [Source:NCBI gene;Acc:100535643]
ENSDARG00000007275	1061.6	2.32593	0.413057	5.63101	1.79e-08	1.46e-07	496.692	211.424	351.926	1411.55	2699.53	1198.48	si:ch211-251b21.1	si:ch211-251b21.1 [Source:ZFIN;Acc:ZDB-GENE-060809-5]
ENSDARG00000095638	80.861	3.76975	0.67	5.62649	1.84e-08	1.5e-07	1.17699	19.5914	11.5929	168.129	166.486	118.189	si:dkey-284p5.3	si:dkey-284p5.3 [Source:ZFIN;Acc:ZDB-GENE-060503-352]
ENSDARG00000054794	89.1514	4.33569	0.770984	5.62358	1.87e-08	1.52e-07	14.1239	0	11.5929	224.481	109.501	175.21	plcxd3	phosphatidylinositol-specific phospholipase C, X domain containing 3 [Source:NCBI gene;Acc:541487]
ENSDARG00000009702	186.99	2.09538	0.372981	5.61793	1.93e-08	1.57e-07	80.0356	79.1821	53.824	243.88	293.864	371.155	ascl1b	si:ch211-210p4.6 [Source:NCBI gene;Acc:560440]
ENSDARG00000101632	55.2334	4.4054	0.788122	5.58974	2.27e-08	1.84e-07	2.35399	11.4283	0.828062	132.102	88.271	96.4175	cyp2k20	cytochrome P450, family 2, subfamily k, polypeptide 20 [Source:ZFIN;Acc:ZDB-GENE-091113-5]
ENSDARG00000025013	28.0952	8.36372	1.4966	5.58848	2.29e-08	1.85e-07	0	0	0	47.1132	102.797	18.6614	gna14a	guanine nucleotide binding protein (G protein), alpha 14a [Source:ZFIN;Acc:ZDB-GENE-081105-76]
ENSDARG00000097314	33.6986	7.66063	1.37224	5.58256	2.37e-08	1.91e-07	0	0	0.828062	83.1409	43.5768	74.6458	si:zfos-1714f5.3	si:zfos-1714f5.3 [Source:ZFIN;Acc:ZDB-GENE-131127-148]
ENSDARG00000096270	64.5311	3.23231	0.579102	5.58159	2.38e-08	1.92e-07	11.7699	19.5914	5.79643	115.474	118.44	116.116	BX548046.2
ENSDARG00000095015	23.6494	8.11502	1.45411	5.58073	2.4e-08	1.93e-07	0	0	0	34.1802	70.3933	37.3229	BX571955.2
ENSDARG00000092967	57.947	4.06524	0.729573	5.57207	2.52e-08	2.03e-07	0	8.97941	9.93674	125.635	113.97	89.1602	si:dkey-93m18.4	si:dkey-93m18.4 [Source:ZFIN;Acc:ZDB-GENE-091204-318]
ENSDARG00000030954	139.08	2.90818	0.522499	5.56591	2.61e-08	2.1e-07	27.0709	26.9382	43.8873	272.518	109.501	354.567	ftr56	finTRIM family, member 56 [Source:ZFIN;Acc:ZDB-GENE-030131-2801]
ENSDARG00000104398	22.2021	8.02541	1.442	5.56548	2.61e-08	2.1e-07	0	0	0	48.9608	46.9289	37.3229	si:ch73-343g19.4	si:ch73-343g19.4 [Source:ZFIN;Acc:ZDB-GENE-100922-108]
ENSDARG00000019990	90.9847	5.12576	0.92208	5.55891	2.71e-08	2.17e-07	15.3009	0	0.828062	136.721	274.869	118.189	cabp1a	calcium binding protein 1a [Source:ZFIN;Acc:ZDB-GENE-041010-36]
ENSDARG00000012729	140.388	2.61051	0.469793	5.55673	2.75e-08	2.2e-07	18.8319	41.6318	57.1363	235.566	284.925	204.239	hcls1	hematopoietic cell-specific Lyn substrate 1 [Source:ZFIN;Acc:ZDB-GENE-030131-7191]
ENSDARG00000076563	324.794	2.41915	0.435568	5.55401	2.79e-08	2.23e-07	171.841	62.0396	74.5256	531.178	443.59	665.592	rarres3l	retinoic acid receptor responder 3-like [Source:ZFIN;Acc:ZDB-GENE-040718-368]
ENSDARG00000103398	33.352	7.64208	1.37619	5.55309	2.81e-08	2.24e-07	1.17699	0	0	55.4273	49.1636	94.344	fabp1b.2	fatty acid binding protein 1b, liver, tandem duplicate 2 [Source:ZFIN;Acc:ZDB-GENE-100318-6]
ENSDARG00000007906	245.128	7.22295	1.30142	5.55004	2.86e-08	2.28e-07	9.41595	0	0.828062	464.665	338.558	657.298	lrp2b	low density lipoprotein receptor-related protein 2b [Source:ZFIN;Acc:ZDB-GENE-111115-1]
ENSDARG00000069441	453.558	2.14487	0.387404	5.53653	3.09e-08	2.46e-07	138.885	235.097	127.522	993.072	492.753	734.017	lpar6b	lysophosphatidic acid receptor 6b [Source:ZFIN;Acc:ZDB-GENE-110408-67]
ENSDARG00000068480	45.2537	4.43697	0.802913	5.52609	3.27e-08	2.6e-07	9.41595	0.81631	2.48419	109.931	80.4495	68.4253	map7d2a	MAP7 domain containing 2a [Source:ZFIN;Acc:ZDB-GENE-060526-150]
ENSDARG00000069404	159.902	3.13251	0.568063	5.51437	3.5e-08	2.78e-07	23.5399	13.8773	60.4485	285.451	397.778	178.32	pln	phospholamban [Source:NCBI gene;Acc:555548]
ENSDARG00000004436	257.764	2.2577	0.410122	5.50495	3.69e-08	2.92e-07	51.7877	94.692	120.069	426.79	316.211	537.035	fam92a1	family with sequence similarity 92 member A1 [Source:NCBI gene;Acc:445210]
ENSDARG00000053301	34.2527	5.24924	0.954274	5.50077	3.78e-08	2.99e-07	0	2.44893	2.48419	32.3326	75.9801	92.2705	insm1b	insulinoma-associated 1b [Source:NCBI gene;Acc:323882]
ENSDARG00000044362	138.963	2.5169	0.458003	5.49537	3.9e-08	3.07e-07	21.1859	49.7949	52.1679	248.499	183.246	278.885	unc119b	unc-119 homolog b (C. elegans) [Source:ZFIN;Acc:ZDB-GENE-050201-2]
ENSDARG00000112287	42.626	5.74404	1.04823	5.47977	4.26e-08	3.34e-07	2.35399	0.81631	1.65612	64.6652	167.603	18.6614	zgc:66156	zgc:66156 [Source:ZFIN;Acc:ZDB-GENE-040426-1554]
ENSDARG00000061515	65.2107	4.85174	0.885597	5.4785	4.29e-08	3.37e-07	1.17699	0	11.5929	87.7599	164.251	126.483	tmtops2a	teleost multiple tissue opsin 2a [Source:ZFIN;Acc:ZDB-GENE-130129-3]
ENSDARG00000036045	99.0967	2.79111	0.509796	5.47495	4.38e-08	3.43e-07	28.2479	11.4283	35.6067	193.072	167.603	158.622	penkb	proenkephalin b [Source:ZFIN;Acc:ZDB-GENE-030729-3]
ENSDARG00000024940	212.346	2.52652	0.461884	5.47004	4.5e-08	3.53e-07	108.283	35.9176	45.5434	327.021	423.477	333.833	rnf144b	ring finger protein 144B [Source:ZFIN;Acc:ZDB-GENE-040426-1292]
ENSDARG00000038709	99.9476	2.62284	0.479548	5.4694	4.52e-08	3.54e-07	20.0089	36.734	26.498	138.568	236.879	140.998	MYADM	si:dkeyp-66d1.7 [Source:ZFIN;Acc:ZDB-GENE-070912-662]
ENSDARG00000013847	130.03	2.27307	0.415655	5.46866	4.53e-08	3.55e-07	38.8408	46.5297	48.0276	146.882	246.935	252.966	egfra	epidermal growth factor receptor a (erythroblastic leukemia viral (v-erb-b) oncogene homolog, avian) [Source:ZFIN;Acc:ZDB-GENE-030918-1]
ENSDARG00000037607	47.6708	4.38641	0.802142	5.46838	4.54e-08	3.56e-07	5.88497	6.53048	0.828062	148.73	52.5157	71.5355	nol4lb	nucleolar protein 4-like b [Source:ZFIN;Acc:ZDB-GENE-070112-1702]
ENSDARG00000113527	49.0022	3.76997	0.689437	5.46818	4.55e-08	3.56e-07	2.35399	9.79572	7.45256	103.464	55.8677	115.079	si:ch211-209n20.3	si:ch211-209n20.3 [Source:ZFIN;Acc:ZDB-GENE-070705-100]
ENSDARG00000117378	476.935	6.24126	1.14219	5.46428	4.65e-08	3.63e-07	0	19.5914	17.3893	728.869	955.338	1140.42	CABZ01078989.1
ENSDARG00000100439	45.7549	4.9406	0.904578	5.46177	4.71e-08	3.68e-07	0	2.44893	5.79643	54.5035	162.016	49.7639	FAM177A1	zgc:153383 [Source:ZFIN;Acc:ZDB-GENE-060825-178]
ENSDARG00000071020	24.1999	8.15085	1.49336	5.45806	4.81e-08	3.75e-07	0	0	0	60.97	17.8777	66.3518	si:dkey-42l16.1	si:dkey-42l16.1 [Source:ZFIN;Acc:ZDB-GENE-050208-442]
ENSDARG00000034643	365.555	2.56844	0.470799	5.4555	4.88e-08	3.8e-07	47.0798	114.283	154.019	602.31	882.71	392.927	fhl3a	four and a half LIM domains 3a [Source:ZFIN;Acc:ZDB-GENE-030131-4741]
ENSDARG00000059263	60.1554	3.30289	0.605751	5.45256	4.97e-08	3.86e-07	16.4779	10.612	6.62449	157.044	88.271	81.903	hoxd12a	homeobox D12a [Source:NCBI gene;Acc:100006598]
ENSDARG00000052846	82.0339	3.73296	0.68475	5.45157	4.99e-08	3.88e-07	14.1239	17.1425	3.31225	71.1317	241.349	145.145	fsta	follistatin a [Source:NCBI gene;Acc:100004116]
ENSDARG00000117407	69.8233	5.26444	0.966326	5.44789	5.1e-08	3.96e-07	10.5929	0.81631	0	53.5797	235.762	118.189	AL954191.2	uncharacterized LOC101885516 [Source:NCBI gene;Acc:101885516]
ENSDARG00000025275	45.619	4.21826	0.774414	5.44704	5.12e-08	3.98e-07	10.5929	1.63262	2.48419	106.236	62.5719	90.197	gbgt1l1	globoside alpha-1,3-N-acetylgalactosaminyltransferase 1, like 1 [Source:ZFIN;Acc:ZDB-GENE-040426-1117]
ENSDARG00000086805	31.7933	5.72376	1.05201	5.44078	5.3e-08	4.11e-07	0	1.63262	1.65612	36.0277	101.679	49.7639	itprid1	ITPR interacting domain containing 1 [Source:ZFIN;Acc:ZDB-GENE-091204-197]
ENSDARG00000058646	53.5393	4.12197	0.757774	5.43957	5.34e-08	4.13e-07	5.88497	0.81631	10.7648	69.2841	131.848	102.638	ptprna	protein tyrosine phosphatase receptor type Na [Source:ZFIN;Acc:ZDB-GENE-030131-3511]
ENSDARG00000059298	194.038	2.06877	0.380489	5.43714	5.41e-08	4.19e-07	68.2657	58.7743	96.8832	307.621	248.053	384.633	spcs1	signal peptidase complex subunit 1 [Source:ZFIN;Acc:ZDB-GENE-050809-130]
ENSDARG00000071341	40.7745	4.48105	0.825024	5.43142	5.59e-08	4.31e-07	5.88497	0.81631	4.14031	103.464	39.1074	91.2337	abch1	ATP-binding cassette, sub-family H, member 1 [Source:ZFIN;Acc:ZDB-GENE-050517-42]
ENSDARG00000067646	34.104	7.67594	1.4135	5.43046	5.62e-08	4.34e-07	0	0.81631	0	60.97	111.735	31.1024	tmem232	transmembrane protein 232 [Source:ZFIN;Acc:ZDB-GENE-070705-434]
ENSDARG00000099332	20.5468	7.91352	1.45767	5.42888	5.67e-08	4.37e-07	0	0	0	43.418	43.5768	36.2861	ly6m5	lymphocyte antigen 6 family member M5 [Source:ZFIN;Acc:ZDB-GENE-131127-265]
ENSDARG00000060753	125.89	2.80269	0.516312	5.4283	5.69e-08	4.38e-07	20.0089	25.3056	48.8556	264.203	271.517	125.446	pear1	platelet endothelial aggregation receptor 1 [Source:ZFIN;Acc:ZDB-GENE-091230-1]
ENSDARG00000101077	35.202	5.0356	0.928424	5.42381	5.83e-08	4.49e-07	1.17699	4.89786	0	72.0555	77.0975	55.9843	sctr	secretin receptor [Source:NCBI gene;Acc:100537567]
ENSDARG00000052045	132.38	3.0191	0.557026	5.42003	5.96e-08	4.58e-07	14.1239	30.2035	42.2312	266.051	330.737	110.932	ggt5a	gamma-glutamyltransferase 5a [Source:ZFIN;Acc:ZDB-GENE-080226-1]
ENSDARG00000076858	55.9495	3.66824	0.676821	5.41982	5.97e-08	4.59e-07	3.53098	15.5099	4.96837	94.2264	82.6842	134.777	TCIM	transcriptional and immune response regulator [Source:HGNC Symbol;Acc:HGNC:1357]
ENSDARG00000043899	382.941	2.77944	0.51288	5.41927	5.98e-08	4.6e-07	194.204	48.9786	50.5118	774.134	621.249	608.571	psma6l	proteasome 20S subunit alpha 6, like [Source:ZFIN;Acc:ZDB-GENE-010502-2]
ENSDARG00000078560	29.5597	5.21353	0.9624	5.41721	6.05e-08	4.65e-07	2.35399	2.44893	0	50.8083	63.6892	58.0578	slc9a5	solute carrier family 9 member A5 [Source:ZFIN;Acc:ZDB-GENE-080225-43]
ENSDARG00000071213	89.4104	3.63707	0.672191	5.41078	6.28e-08	4.82e-07	22.3629	6.53048	11.5929	101.617	307.272	87.0868	rgl3a	ral guanine nucleotide dissociation stimulator-like 3a [Source:ZFIN;Acc:ZDB-GENE-101130-1]
ENSDARG00000095654	49.4627	3.47702	0.64307	5.4069	6.41e-08	4.92e-07	7.06197	9.79572	7.45256	52.6559	129.613	90.197	tns3.1	tensin 3, tandem duplicate 1 [Source:ZFIN;Acc:ZDB-GENE-081030-22]
ENSDARG00000057108	60.938	2.81688	0.521233	5.40425	6.51e-08	4.99e-07	17.6549	10.612	17.3893	95.1502	112.853	111.969	serpine3	serpin peptidase inhibitor, clade E (nexin, plasminogen activator inhibitor type 1), member 3 [Source:NCBI gene;Acc:556612]
ENSDARG00000025403	199.152	2.58753	0.479007	5.40186	6.6e-08	5.06e-07	30.6019	64.4885	74.5256	333.488	492.753	199.055	ftr83	finTRIM family, member 83 [Source:ZFIN;Acc:ZDB-GENE-031002-11]
ENSDARG00000004307	44.2291	3.50294	0.649373	5.39434	6.88e-08	5.27e-07	9.41595	4.08155	8.28062	89.6075	93.8578	60.1313	lypd6	LY6/PLAUR domain containing 6 [Source:NCBI gene;Acc:447932]
ENSDARG00000033296	30.2246	5.28563	0.980301	5.39184	6.97e-08	5.34e-07	1.17699	0.81631	2.48419	72.0555	30.1686	74.6458	gpr37b	G protein-coupled receptor 37b [Source:ZFIN;Acc:ZDB-GENE-041210-264]
ENSDARG00000103109	79.5747	4.48423	0.831843	5.39072	7.02e-08	5.37e-07	4.70798	15.5099	0	145.959	219.001	92.2705	chl1b	cell adhesion molecule L1-like b [Source:ZFIN;Acc:ZDB-GENE-091105-1]
ENSDARG00000005897	482.281	2.06414	0.382952	5.39008	7.04e-08	5.39e-07	241.284	186.119	131.662	517.321	1090.54	726.76	dera	deoxyribose-phosphate aldolase (putative) [Source:ZFIN;Acc:ZDB-GENE-041010-200]
ENSDARG00000086847	76.2562	4.17766	0.775987	5.38367	7.3e-08	5.57e-07	1.17699	7.34679	14.9051	243.88	136.317	53.9108	irgq1	immunity-related GTPase family, q1 [Source:ZFIN;Acc:ZDB-GENE-051212-3]
ENSDARG00000021849	68.0057	2.94745	0.547485	5.38361	7.3e-08	5.57e-07	12.9469	17.1425	16.5612	146.882	70.3933	144.108	si:dkey-256h2.1	si:dkey-256h2.1 [Source:ZFIN;Acc:ZDB-GENE-030131-9466]
ENSDARG00000035629	384.675	2.16537	0.402264	5.38294	7.33e-08	5.59e-07	96.5135	135.507	187.97	720.555	792.204	375.302	parvab	parvin, alpha b [Source:ZFIN;Acc:ZDB-GENE-070424-60]
ENSDARG00000037473	28.7105	5.52546	1.02648	5.38294	7.33e-08	5.59e-07	1.17699	0	2.48419	49.8846	64.8066	53.9108	cd79a	CD79a molecule, immunoglobulin-associated alpha [Source:ZFIN;Acc:ZDB-GENE-100922-201]
ENSDARG00000034677	310.322	2.74944	0.510786	5.38277	7.33e-08	5.59e-07	41.1948	150.201	48.8556	519.169	379.901	722.613	scel	sciellin [Source:ZFIN;Acc:ZDB-GENE-030616-15]
ENSDARG00000032482	198.563	2.01085	0.373975	5.37697	7.57e-08	5.76e-07	64.7347	102.039	69.5572	330.716	376.548	247.783	si:dkey-40c11.2	si:dkey-40c11.2 [Source:ZFIN;Acc:ZDB-GENE-060526-300]
ENSDARG00000053010	100.262	2.77609	0.516499	5.37481	7.67e-08	5.82e-07	11.7699	36.734	27.326	157.044	224.588	144.108	lpcat2	lysophosphatidylcholine acyltransferase 2 [Source:NCBI gene;Acc:553683]
ENSDARG00000100621	43.1011	5.95678	1.10878	5.37239	7.77e-08	5.9e-07	4.70798	0	0	52.6559	44.6942	156.549	CABZ01080550.1
ENSDARG00000039931	2270.91	2.10617	0.392124	5.37118	7.82e-08	5.93e-07	774.462	1329.77	463.715	3833.72	2755.4	4468.38	slc25a33	solute carrier family 25 member 33 [Source:NCBI gene;Acc:406436]
ENSDARG00000012066	212.64	2.03773	0.380169	5.36008	8.32e-08	6.29e-07	69.4427	101.222	78.6659	272.518	463.702	290.289	dcn	decorin [Source:ZFIN;Acc:ZDB-GENE-010102-1]
ENSDARG00000060315	223.397	7.6285	1.42427	5.35607	8.51e-08	6.43e-07	0	6.53048	0	517.321	382.135	434.397	rabgap1l2	RAB GTPase activating protein 1-like 2 [Source:ZFIN;Acc:ZDB-GENE-070912-414]
ENSDARG00000061717	34.5213	5.26552	0.984778	5.34691	8.95e-08	6.74e-07	0	3.26524	1.65612	32.3326	112.853	57.0211	cytip	cytohesin 1 interacting protein [Source:ZFIN;Acc:ZDB-GENE-140106-76]
ENSDARG00000016999	32.7776	4.49453	0.841032	5.34407	9.09e-08	6.84e-07	3.53098	2.44893	2.48419	33.2564	92.7404	62.2048	lin28a	lin-28 homolog A (C. elegans) [Source:NCBI gene;Acc:394066]
ENSDARG00000061940	28.8509	7.4338	1.39138	5.34274	9.16e-08	6.88e-07	0	0	0.828062	40.6467	56.9851	74.6458	htr4	5-hydroxytryptamine receptor 4 [Source:ZFIN;Acc:ZDB-GENE-160114-31]
ENSDARG00000096899	31.9172	4.42555	0.830691	5.32756	9.95e-08	7.45e-07	4.70798	1.63262	2.48419	63.7414	39.1074	79.8295	CU929451.1
ENSDARG00000042866	151.956	2.97668	0.559609	5.3192	1.04e-07	7.8e-07	45.9028	48.1623	9.10868	266.975	321.798	219.79	cx35.4	connexin 35.4 [Source:ZFIN;Acc:ZDB-GENE-050417-174]
ENSDARG00000016160	78.0709	2.77497	0.521877	5.31729	1.05e-07	7.87e-07	31.7788	16.3262	12.4209	147.806	141.904	118.189	gmpr	guanosine monophosphate reductase [Source:ZFIN;Acc:ZDB-GENE-050522-48]
ENSDARG00000018303	242.819	2.21495	0.41695	5.31227	1.08e-07	8.08e-07	87.0976	84.8962	86.1184	292.841	630.188	275.775	etv4	ETS variant transcription factor 4 [Source:NCBI gene;Acc:30700]
ENSDARG00000103479	135.475	2.63746	0.496874	5.3081	1.11e-07	8.26e-07	43.5488	24.4893	44.7153	120.092	293.864	286.142	ptprfa	protein tyrosine phosphatase receptor type Fa [Source:ZFIN;Acc:ZDB-GENE-020107-2]
ENSDARG00000079107	26.8962	5.89178	1.11025	5.30672	1.12e-07	8.31e-07	0	1.63262	0.828062	50.8083	61.4545	46.6536	clec11a	C-type lectin domain containing 11A [Source:ZFIN;Acc:ZDB-GENE-130530-861]
ENSDARG00000094489	85.5548	3.077	0.580409	5.30144	1.15e-07	8.54e-07	5.88497	22.0404	25.6699	109.007	191.068	159.659	si:dkey-58f10.6	si:dkey-58f10.6 [Source:ZFIN;Acc:ZDB-GENE-060526-320]
ENSDARG00000010317	75.9939	2.72042	0.513305	5.29981	1.16e-07	8.61e-07	22.3629	12.2447	25.6699	165.358	117.322	113.005	gpr183a	G protein-coupled receptor 183a [Source:NCBI gene;Acc:556770]
ENSDARG00000018107	68.5729	3.81308	0.719852	5.29704	1.18e-07	8.74e-07	1.17699	10.612	14.9051	170.901	147.491	66.3518	rab3da	RAB3D, member RAS oncogene family, a [Source:ZFIN;Acc:ZDB-GENE-080722-14]
ENSDARG00000053387	19.6521	7.8505	1.48464	5.28782	1.24e-07	9.18e-07	0	0	0	52.6559	27.9339	37.3229	CU207281.1
ENSDARG00000038569	38.1807	4.78112	0.904328	5.28693	1.24e-07	9.22e-07	7.06197	1.63262	0	62.8176	86.0363	71.5355	fzd8b	frizzled class receptor 8b [Source:ZFIN;Acc:ZDB-GENE-000328-4]
ENSDARG00000007560	198.873	3.00192	0.568253	5.28271	1.27e-07	9.42e-07	18.8319	41.6318	71.2133	315.936	577.672	167.953	sema3bl	sema domain, immunoglobulin domain (Ig), short basic domain, secreted, (semaphorin) 3bl [Source:ZFIN;Acc:ZDB-GENE-030131-2956]
ENSDARG00000009313	359.997	2.04152	0.386466	5.28252	1.27e-07	9.42e-07	90.6286	150.201	180.517	769.516	413.421	555.696	napsa	napsin A aspartic peptidase [Source:ZFIN;Acc:ZDB-GENE-030131-8690]
ENSDARG00000090156	100.632	3.53628	0.670913	5.27084	1.36e-07	1e-06	4.70798	35.1013	7.45256	222.633	187.716	146.181	pttg1ipa	PTTG1 interacting protein a [Source:ZFIN;Acc:ZDB-GENE-030131-505]
ENSDARG00000060410	30.0841	4.53281	0.861479	5.26167	1.43e-07	1.05e-06	3.53098	1.63262	2.48419	51.7321	83.8016	37.3229	thbs2a	thrombospondin 2a [Source:ZFIN;Acc:ZDB-GENE-020708-2]
ENSDARG00000104162	20.5282	7.91403	1.50746	5.24992	1.52e-07	1.12e-06	0	0	0	68.3603	26.8165	27.9922	hoxa11a	homeobox A11a [Source:NCBI gene;Acc:58061]
ENSDARG00000022570	20.2437	7.89331	1.50655	5.23934	1.61e-07	1.18e-06	0	0	0	62.8176	36.8727	21.7717	nmur3	neuromedin U receptor 3 [Source:ZFIN;Acc:ZDB-GENE-130530-567]
ENSDARG00000052375	18.5353	7.76483	1.48282	5.23653	1.64e-07	1.2e-06	0	0	0	35.1039	34.638	41.4699	zgc:66455	zgc:66455 [Source:ZFIN;Acc:ZDB-GENE-040426-1642]
ENSDARG00000078387	43.6367	4.73985	0.905152	5.23652	1.64e-07	1.2e-06	4.70798	0	4.96837	141.34	41.3421	69.4621	si:dkey-92i15.4	si:dkey-92i15.4 [Source:ZFIN;Acc:ZDB-GENE-030131-8422]
ENSDARG00000097868	18.7196	7.77964	1.48635	5.23407	1.66e-07	1.21e-06	0	0	0	39.7229	29.0512	43.5434	BX294160.1
ENSDARG00000058732	101.916	3.98254	0.761904	5.2271	1.72e-07	1.26e-06	1.17699	15.5099	19.0454	60.0462	279.339	236.378	scgn	secretagogin, EF-hand calcium binding protein [Source:NCBI gene;Acc:573010]
ENSDARG00000032856	62.9344	4.23863	0.810986	5.22652	1.73e-07	1.26e-06	1.17699	1.63262	15.7332	88.6837	140.787	129.593	ccdc120	coiled-coil domain containing 120 [Source:ZFIN;Acc:ZDB-GENE-061027-93]
ENSDARG00000078138	27.616	7.37261	1.41159	5.2229	1.76e-07	1.29e-06	0	0	0.828062	82.2171	39.1074	43.5434	si:ch211-202h22.8	si:ch211-202h22.8 [Source:ZFIN;Acc:ZDB-GENE-090313-78]
ENSDARG00000093170	45.7653	4.033	0.773794	5.21198	1.87e-07	1.36e-06	2.35399	10.612	2.48419	68.3603	129.613	61.1681	mef2b	myocyte enhancer factor 2b [Source:ZFIN;Acc:ZDB-GENE-050208-357]
ENSDARG00000079705	139.837	2.92497	0.563318	5.1924	2.08e-07	1.5e-06	32.9558	52.2438	12.4209	313.164	288.277	139.961	si:ch211-152p11.4	si:ch211-152p11.4 [Source:ZFIN;Acc:ZDB-GENE-060503-764]
ENSDARG00000077155	53.6025	3.34117	0.643835	5.18948	2.11e-07	1.52e-06	8.23896	11.4283	9.10868	116.397	45.8115	130.63	si:ch211-157p22.10	si:ch211-157p22.10 [Source:NCBI gene;Acc:100003849]
ENSDARG00000021455	97.8072	2.39268	0.461885	5.18024	2.22e-07	1.6e-06	30.6019	31.8361	31.4663	210.624	105.031	177.284	strbp	spermatid perinuclear RNA binding protein [Source:ZFIN;Acc:ZDB-GENE-030729-18]
ENSDARG00000040965	19.5978	7.84614	1.5162	5.17487	2.28e-07	1.64e-06	0	0	0	41.5705	18.995	57.0211	zgc:101731	zgc:101731 [Source:ZFIN;Acc:ZDB-GENE-040912-57]
ENSDARG00000094287	20.874	7.93505	1.53503	5.16932	2.35e-07	1.69e-06	0	0	0	36.0277	72.628	16.588	CT997819.3
ENSDARG00000052826	31.6681	4.15667	0.805179	5.16242	2.44e-07	1.75e-06	3.53098	4.08155	2.48419	39.7229	89.3884	50.8006	runx3	RUNX family transcription factor 3 [Source:ZFIN;Acc:ZDB-GENE-000605-2]
ENSDARG00000051875	30.5138	6.66009	1.29029	5.16168	2.45e-07	1.76e-06	0	0.81631	0.828062	27.7136	61.4545	92.2705	islr2	immunoglobulin superfamily containing leucine-rich repeat 2 [Source:ZFIN;Acc:ZDB-GENE-050320-95]
ENSDARG00000035253	90.2305	3.50695	0.679495	5.16112	2.45e-07	1.76e-06	4.70798	31.8361	6.62449	177.367	121.792	199.055	npr3	natriuretic peptide receptor 3 [Source:ZFIN;Acc:ZDB-GENE-060531-91]
ENSDARG00000079876	26.5913	7.31536	1.41764	5.16022	2.47e-07	1.77e-06	0	0.81631	0	31.4088	54.7504	72.5723	C2CD4C	C2 calcium-dependent domain-containing protein 4C-like [Source:NCBI gene;Acc:100332608]
ENSDARG00000094327	35.7678	4.13432	0.801825	5.15614	2.52e-07	1.81e-06	7.06197	1.63262	3.31225	84.9885	78.2148	39.3964	SPATA1	si:dkey-205k8.5 [Source:ZFIN;Acc:ZDB-GENE-141216-11]
ENSDARG00000098296	122.22	3.14935	0.610908	5.15519	2.53e-07	1.82e-06	37.6638	6.53048	30.6383	128.407	291.63	238.452	gnsb	glucosamine (N-acetyl)-6-sulfatase (Sanfilippo disease IIID), b [Source:ZFIN;Acc:ZDB-GENE-030131-5846]
ENSDARG00000100012	27.8991	6.52591	1.26609	5.15437	2.54e-07	1.82e-06	0	0	1.65612	51.7321	56.9851	57.0211	CR855860.1
ENSDARG00000054942	232.876	2.09398	0.40646	5.15176	2.58e-07	1.85e-06	62.3807	113.467	88.6026	388.915	496.105	247.783	lgals2a	lectin, galactoside-binding, soluble, 2a [Source:ZFIN;Acc:ZDB-GENE-050318-2]
ENSDARG00000061242	518.397	2.18095	0.423393	5.15113	2.59e-07	1.85e-06	76.5046	246.526	237.654	800.924	859.246	889.529	tuft1a	tuftelin 1a [Source:ZFIN;Acc:ZDB-GENE-061103-184]
ENSDARG00000079009	1625.96	2.58336	0.501555	5.15071	2.6e-07	1.86e-06	901.578	242.444	252.559	2395.38	1931.91	4031.91	abca1b	ATP-binding cassette, sub-family A (ABC1), member 1B [Source:ZFIN;Acc:ZDB-GENE-030131-9826]
ENSDARG00000060253	49.9504	3.44289	0.669255	5.14435	2.68e-07	1.92e-06	7.06197	9.79572	8.28062	152.425	54.7504	67.3886	si:ch211-216b21.2	si:ch211-216b21.2 [Source:ZFIN;Acc:ZDB-GENE-130603-96]
ENSDARG00000070266	107.045	2.3772	0.46214	5.14389	2.69e-07	1.92e-06	38.8408	21.2241	43.8873	218.014	143.021	177.284	spock3	SPARC (osteonectin), cwcv and kazal like domains proteoglycan 3 [Source:ZFIN;Acc:ZDB-GENE-090311-24]
ENSDARG00000052376	32.0359	5.4235	1.05493	5.14109	2.73e-07	1.95e-06	0	3.26524	0.828062	24.0185	75.9801	88.1235	b3gnt2a	UDP-GlcNAc:betaGal beta-1,3-N-acetylglucosaminyltransferase 2a [Source:ZFIN;Acc:ZDB-GENE-090312-192]
ENSDARG00000068892	104.685	2.71643	0.528423	5.14063	2.74e-07	1.95e-06	10.5929	35.1013	36.4347	229.099	153.078	163.806	sostdc1a	sclerostin domain containing 1a [Source:ZFIN;Acc:ZDB-GENE-050417-64]
ENSDARG00000074163	74.9321	3.46534	0.674761	5.13565	2.81e-07	2e-06	15.3009	6.53048	15.7332	210.624	46.9289	154.475	zgc:162879	zgc:162879 [Source:NCBI gene;Acc:572256]
ENSDARG00000054934	203.53	2.21935	0.432628	5.12993	2.9e-07	2.06e-06	57.6727	75.1005	82.8062	455.428	182.129	368.045	zgc:101765	zgc:101765 [Source:ZFIN;Acc:ZDB-GENE-041010-156]
ENSDARG00000045485	144.14	2.2282	0.434506	5.12812	2.93e-07	2.07e-06	57.6727	31.8361	62.9327	293.765	241.349	177.284	rassf8b	Ras association domain family member 8b [Source:ZFIN;Acc:ZDB-GENE-040426-1338]
ENSDARG00000045524	230.287	2.14564	0.418726	5.12421	2.99e-07	2.12e-06	101.222	67.7537	86.1184	399.076	513.983	213.57	lamb1b	laminin, beta 1b [Source:ZFIN;Acc:ZDB-GENE-041210-197]
ENSDARG00000029832	441.704	5.65348	1.10418	5.12008	3.05e-07	2.16e-06	5.88497	2.44893	43.0592	993.072	615.662	990.093	slc26a1	solute carrier family 26 member 1 [Source:ZFIN;Acc:ZDB-GENE-070112-2182]
ENSDARG00000071107	17.3715	7.67114	1.49852	5.11913	3.07e-07	2.17e-06	0	0	0	34.1802	36.8727	33.1759	wnt7bb	wingless-type MMTV integration site family, member 7Bb [Source:ZFIN;Acc:ZDB-GENE-081006-1]
ENSDARG00000087732	93.4396	2.78599	0.544529	5.11632	3.12e-07	2.2e-06	38.8408	9.79572	23.1857	145.035	181.011	162.769	BX649540.1
ENSDARG00000090686	188.587	7.67857	1.50091	5.11593	3.12e-07	2.2e-06	5.88497	0	0	477.598	403.365	244.672	slc35f2l	info solute carrier family 35 member F2, like [Source:ZFIN;Acc:ZDB-GENE-130530-1004]
ENSDARG00000061603	217.963	2.31547	0.453115	5.11012	3.22e-07	2.27e-06	64.7347	78.3658	75.3536	231.871	604.489	252.966	sorbs2b	sorbin and SH3 domain containing 2b [Source:ZFIN;Acc:ZDB-GENE-070308-3]
ENSDARG00000100051	18.3853	7.75199	1.51765	5.10789	3.26e-07	2.29e-06	0	0	0	20.3233	40.2248	49.7639	spink2.4	serine peptidase inhibitor, Kazal type 2, tandem duplicate 4 [Source:ZFIN;Acc:ZDB-GENE-141216-194]
ENSDARG00000009822	26.2044	6.38201	1.25054	5.10341	3.34e-07	2.34e-06	1.17699	0	0.828062	47.1132	61.4545	46.6536	her4.4	hairy-related 4, tandem duplicate 4 [Source:ZFIN;Acc:ZDB-GENE-081031-104]
ENSDARG00000035470	68.1166	2.69194	0.528015	5.09822	3.43e-07	2.4e-06	14.1239	13.061	27.326	134.873	108.383	110.932	sh3glb2b	SH3-domain GRB2-like endophilin B2b [Source:ZFIN;Acc:ZDB-GENE-040426-833]
ENSDARG00000025504	19.4005	7.83142	1.53653	5.09681	3.45e-07	2.42e-06	0	0	0	57.2749	43.5768	15.5512	gucy2f	guanylate cyclase 2F, retinal [Source:ZFIN;Acc:ZDB-GENE-011128-7]
ENSDARG00000079762	211.582	2.05071	0.40252	5.09468	3.49e-07	2.44e-06	47.0798	111.018	87.7745	371.363	289.395	362.861	si:dkey-253d23.4	si:dkey-253d23.4 [Source:ZFIN;Acc:ZDB-GENE-050208-730]
ENSDARG00000076685	25.3351	7.24503	1.42223	5.09412	3.5e-07	2.45e-06	0	0	0.828062	44.3418	72.628	34.2127	ccn4b	cellular communication network factor 4b [Source:ZFIN;Acc:ZDB-GENE-080220-16]
ENSDARG00000006112	86.4396	3.20065	0.628655	5.09127	3.56e-07	2.49e-06	12.9469	31.0198	6.62449	97.9215	215.649	154.475	myof	myoferlin [Source:ZFIN;Acc:ZDB-GENE-040426-1138]
ENSDARG00000028850	76.4844	4.05557	0.797332	5.08643	3.65e-07	2.55e-06	0	18.7751	6.62449	166.282	82.6842	184.541	btr16	bloodthirsty-related gene family, member 16 [Source:ZFIN;Acc:ZDB-GENE-060929-1066]
ENSDARG00000090346	218.201	2.15696	0.424819	5.07736	3.83e-07	2.67e-06	40.0178	116.732	81.9781	360.277	345.263	364.935	zmp:0000000991	zmp:0000000991 [Source:ZFIN;Acc:ZDB-GENE-130530-994]
ENSDARG00000020656	25.0692	5.05129	0.99572	5.07301	3.92e-07	2.73e-06	0	1.63262	2.48419	48.9608	55.8677	41.4699	prkg1a	protein kinase cGMP-dependent 1a [Source:ZFIN;Acc:ZDB-GENE-040426-1308]
ENSDARG00000020979	62.849	3.17282	0.628235	5.05036	4.41e-07	3.06e-06	5.88497	14.6936	16.5612	136.721	144.139	59.0946	ripor3	RIPOR family member 3 [Source:NCBI gene;Acc:503535]
ENSDARG00000043299	24.8966	7.22183	1.43034	5.04904	4.44e-07	3.08e-06	0	0.81631	0	56.3511	27.9339	64.2783	nmu	neuromedin U [Source:ZFIN;Acc:ZDB-GENE-041001-111]
ENSDARG00000092580	29.6473	4.58305	0.908728	5.04337	4.57e-07	3.16e-06	1.17699	4.08155	1.65612	28.6374	75.9801	66.3518	si:ch211-95j8.3	si:ch211-95j8.3 [Source:ZFIN;Acc:ZDB-GENE-091204-307]
ENSDARG00000052277	72.8434	3.57393	0.709693	5.03588	4.76e-07	3.28e-06	1.17699	22.8567	9.10868	121.016	141.904	140.998	cabp2b	calcium binding protein 2b [Source:ZFIN;Acc:ZDB-GENE-081028-55]
ENSDARG00000103521	28.1714	6.42363	1.27701	5.03021	4.9e-07	3.37e-06	2.35399	0	0	76.6744	54.7504	35.2494	capsla	calcyphosine-like a [Source:ZFIN;Acc:ZDB-GENE-030131-7291]
ENSDARG00000059166	25.8162	7.27266	1.44698	5.02608	5.01e-07	3.44e-06	0	0	0.828062	27.7136	41.3421	85.0133	slc22a13b	solute carrier family 22 member 13b [Source:ZFIN;Acc:ZDB-GENE-061013-532]
ENSDARG00000088816	82.1133	2.97177	0.591765	5.02188	5.12e-07	3.51e-06	8.23896	26.9382	19.8735	114.55	224.588	98.491	trabd2b	TraB domain containing 2B [Source:NCBI gene;Acc:566028]
ENSDARG00000097976	109.778	2.89862	0.577443	5.01974	5.17e-07	3.55e-06	7.06197	30.2035	39.747	172.748	250.287	158.622	CR812464.1
ENSDARG00000100718	268.226	2.09818	0.418403	5.01472	5.31e-07	3.64e-06	87.0976	93.8757	123.381	266.051	375.431	663.518	me2	malic enzyme 2, NAD(+)-dependent, mitochondrial [Source:NCBI gene;Acc:445233]
ENSDARG00000013522	135502	2.3142	0.461502	5.01449	5.32e-07	3.64e-06	45762.7	75608.3	14737	208541	224151	244210	pck1	phosphoenolpyruvate carboxykinase 1 (soluble) [Source:ZFIN;Acc:ZDB-GENE-030909-11]
ENSDARG00000013063	90.8043	2.59648	0.518071	5.01183	5.39e-07	3.69e-06	17.6549	32.6524	26.498	125.635	233.527	108.858	oxct1a	3-oxoacid CoA transferase 1a [Source:ZFIN;Acc:ZDB-GENE-040723-3]
ENSDARG00000042656	28.4229	4.55622	0.909152	5.01151	5.4e-07	3.7e-06	0	4.08155	2.48419	45.2656	50.281	68.4253	nrn1b	neuritin 1b [Source:ZFIN;Acc:ZDB-GENE-041010-98]
ENSDARG00000103181	152.807	2.79032	0.556941	5.01009	5.44e-07	3.72e-06	28.2479	43.2644	43.8873	219.862	473.758	107.822	si:dkey-34d22.1	si:dkey-34d22.1 [Source:ZFIN;Acc:ZDB-GENE-131121-338]
ENSDARG00000113009	44.3845	3.39836	0.678458	5.00895	5.47e-07	3.74e-06	4.70798	12.2447	5.79643	59.1224	70.3933	114.042	FO704721.1
ENSDARG00000054026	28.2624	4.74155	0.947013	5.00685	5.53e-07	3.78e-06	0	2.44893	3.31225	32.3326	69.276	62.2048	mustn1a	musculoskeletal, embryonic nuclear protein 1a [Source:ZFIN;Acc:ZDB-GENE-111129-3]
ENSDARG00000051879	39.0249	4.44379	0.888088	5.00377	5.62e-07	3.84e-06	9.41595	0.81631	0.828062	73.9031	70.3933	78.7928	abcc8	ATP-binding cassette, sub-family C (CFTR/MRP), member 8 [Source:ZFIN;Acc:ZDB-GENE-050517-22]
ENSDARG00000063001	58.8706	3.23108	0.646484	4.99793	5.79e-07	3.94e-06	8.23896	13.061	12.4209	44.3418	135.2	139.961	atp8a1	ATPase phospholipid transporting 8A1 [Source:ZFIN;Acc:ZDB-GENE-060929-36]
ENSDARG00000001710	138.718	2.67781	0.536195	4.9941	5.91e-07	4.02e-06	12.9469	53.0602	45.5434	182.91	327.385	210.46	flot1a	flotillin 1a [Source:ZFIN;Acc:ZDB-GENE-020430-1]
ENSDARG00000001431	339.534	2.91572	0.583993	4.99273	5.95e-07	4.04e-06	55.3187	81.631	101.024	551.502	1099.48	148.255	actn3b	actinin alpha 3b [Source:ZFIN;Acc:ZDB-GENE-030131-2040]
ENSDARG00000058023	31.0159	5.70443	1.1429	4.99119	6e-07	4.07e-06	0	3.26524	0	93.3026	62.5719	26.9554	si:dkey-11o15.7	si:dkey-11o15.7 [Source:ZFIN;Acc:ZDB-GENE-091204-328]
ENSDARG00000014196	3012.1	2.74652	0.550632	4.98793	6.1e-07	4.13e-06	1245.26	484.072	615.25	5956.59	8451.67	1319.78	myl1	myosin, light chain 1, alkali; skeletal, fast [Source:ZFIN;Acc:ZDB-GENE-030131-8109]
ENSDARG00000079501	71.9121	2.99591	0.601351	4.98196	6.29e-07	4.25e-06	17.6549	5.71417	24.8419	157.968	105.031	120.263	si:ch211-149l1.2	si:ch211-149l1.2 [Source:ZFIN;Acc:ZDB-GENE-090313-40]
ENSDARG00000088100	24.0534	7.16739	1.43903	4.98073	6.33e-07	4.28e-06	1.17699	0	0	59.1224	58.1024	25.9187	KCNIP4	Kv channel interacting protein 4 [Source:NCBI gene;Acc:100536963]
ENSDARG00000035415	23.861	5.25311	1.05486	4.9799	6.36e-07	4.3e-06	1.17699	0.81631	1.65612	36.0277	69.276	34.2127	ptger4b	prostaglandin E receptor 4 (subtype EP4) b [Source:ZFIN;Acc:ZDB-GENE-060531-102]
ENSDARG00000038957	31.1227	4.1323	0.830071	4.97824	6.42e-07	4.33e-06	3.53098	3.26524	3.31225	72.0555	26.8165	77.756	flvcr2a	feline leukemia virus subgroup C cellular receptor family, member 2a [Source:ZFIN;Acc:ZDB-GENE-111020-14]
ENSDARG00000099738	33.777	5.82368	1.17096	4.97344	6.58e-07	4.44e-06	0	0.81631	2.48419	12.933	69.276	117.152	ccr9b	chemokine (C-C motif) receptor 9b [Source:ZFIN;Acc:ZDB-GENE-070301-3]
ENSDARG00000101109	368.939	2.01823	0.406437	4.96565	6.85e-07	4.61e-06	78.8586	183.67	174.721	618.014	421.243	737.127	cldn15b	claudin 15b [Source:ZFIN;Acc:ZDB-GENE-060421-7652]
ENSDARG00000019995	95.2655	2.87471	0.57921	4.96316	6.94e-07	4.67e-06	7.06197	39.9992	20.7015	170.901	174.307	158.622	bmp4	bone morphogenetic protein 4 [Source:ZFIN;Acc:ZDB-GENE-980528-2059]
ENSDARG00000013221	55.4329	3.15696	0.637491	4.95216	7.34e-07	4.93e-06	17.6549	9.79572	6.62449	118.245	55.8677	124.41	pde4ca	phosphodiesterase 4C, cAMP-specific a [Source:ZFIN;Acc:ZDB-GENE-070912-373]
ENSDARG00000099134	28.4742	5.24791	1.05985	4.95153	7.36e-07	4.94e-06	0	2.44893	1.65612	42.4943	98.3272	25.9187	zgc:195356	zgc:195356 [Source:ZFIN;Acc:ZDB-LINCRNAG-030131-6619]
ENSDARG00000095608	61.7756	2.6565	0.537746	4.94006	7.81e-07	5.22e-06	15.3009	22.8567	12.4209	90.5312	135.2	94.344	si:dkey-57k2.6	si:dkey-57k2.6 [Source:ZFIN;Acc:ZDB-GENE-070912-558]
ENSDARG00000103992	36.7591	6.2248	1.2607	4.93756	7.91e-07	5.28e-06	2.35399	0	0.828062	100.693	7.82148	108.858	si:ch211-237a4.2	si:ch211-237a4.2 [Source:ZFIN;Acc:ZDB-GENE-060503-504]
ENSDARG00000071355	35.5122	4.8505	0.983834	4.9302	8.21e-07	5.48e-06	1.17699	0	5.79643	36.9515	102.797	66.3518	si:ch211-197g15.7	si:ch211-197g15.7 [Source:ZFIN;Acc:ZDB-GENE-030131-4763]
ENSDARG00000095272	17.5714	7.68968	1.56032	4.92826	8.3e-07	5.53e-06	0	0	0	53.5797	14.5256	37.3229	htr7c	5-hydroxytryptamine (serotonin) receptor 7c [Source:ZFIN;Acc:ZDB-GENE-060526-5]
ENSDARG00000016742	82.9314	3.21162	0.652905	4.91896	8.7e-07	5.79e-06	9.41595	13.8773	24.8419	254.042	136.317	59.0946	rgs7bpb	regulator of G protein signaling 7 binding protein b [Source:NCBI gene;Acc:337556]
ENSDARG00000089078	34.7004	4.64601	0.94517	4.91553	8.85e-07	5.88e-06	1.17699	0	6.62449	61.8938	80.4495	58.0578	si:ch211-160j14.3	si:ch211-160j14.3 [Source:ZFIN;Acc:ZDB-GENE-091204-86]
ENSDARG00000015731	29.9579	6.64189	1.3513	4.9152	8.87e-07	5.89e-06	0	1.63262	0	20.3233	60.3371	97.4542	ano5a	anoctamin 5a [Source:ZFIN;Acc:ZDB-GENE-091013-2]
ENSDARG00000105630	23.4239	7.133	1.45184	4.91307	8.97e-07	5.95e-06	0	0	0.828062	65.589	50.281	23.8452	alpk3b	alpha-kinase 3b [Source:ZFIN;Acc:ZDB-GENE-121101-3]
ENSDARG00000010434	86.2769	2.31262	0.471042	4.90958	9.13e-07	6.05e-06	22.3629	38.3666	25.6699	167.206	110.618	153.439	clu	clusterin [Source:ZFIN;Acc:ZDB-GENE-040426-1774]
ENSDARG00000038964	356.296	2.01073	0.410454	4.8988	9.64e-07	6.37e-06	84.7436	119.181	220.264	712.241	529.626	471.72	traf4b	tnf receptor-associated factor 4b [Source:ZFIN;Acc:ZDB-GENE-040305-2]
ENSDARG00000104550	170.504	2.31562	0.473123	4.89432	9.86e-07	6.5e-06	30.6019	71.019	68.7291	266.051	184.363	402.258	clcn2b	chloride channel, voltage-sensitive 2b [Source:ZFIN;Acc:ZDB-GENE-151006-1]
ENSDARG00000056023	16.1578	7.56542	1.54594	4.89372	9.89e-07	6.52e-06	0	0	0	24.0185	48.0462	24.8819	hoxb9a	homeobox B9a [Source:NCBI gene;Acc:30344]
ENSDARG00000102927	34.4504	4.81769	0.984853	4.89179	9.99e-07	6.58e-06	1.17699	4.89786	0.828062	117.321	22.3471	60.1313	si:dkey-156k2.4	si:dkey-156k2.4 [Source:ZFIN;Acc:ZDB-GENE-110913-8]
ENSDARG00000077101	111.339	2.15172	0.440625	4.88334	1.04e-06	6.85e-06	29.4249	53.0602	39.747	230.023	166.486	149.292	zbtb10	zinc finger and BTB domain containing 10 [Source:ZFIN;Acc:ZDB-GENE-030429-10]
ENSDARG00000089643	36.5087	3.68329	0.755156	4.87752	1.07e-06	7.04e-06	2.35399	8.1631	4.96837	79.4458	39.1074	85.0133	mcama	melanoma cell adhesion molecule a [Source:ZFIN;Acc:ZDB-GENE-090218-29]
ENSDARG00000096950	119.715	2.06478	0.423894	4.871	1.11e-06	7.26e-06	61.2037	47.346	30.6383	171.825	198.889	208.386	BX927244.1
ENSDARG00000079185	16.3026	7.57981	1.55806	4.86489	1.15e-06	7.47e-06	0	0	0	25.8661	20.1124	51.8374	si:ch211-163m16.7	si:ch211-163m16.7 [Source:ZFIN;Acc:ZDB-GENE-110411-152]
ENSDARG00000025513	102.935	3.81104	0.783464	4.86435	1.15e-06	7.49e-06	0	10.612	29.8102	238.337	198.889	139.961	dip2cb	disco-interacting protein 2 homolog Cb [Source:ZFIN;Acc:ZDB-GENE-070912-589]
ENSDARG00000022378	82.8649	3.43923	0.708399	4.85494	1.2e-06	7.83e-06	7.06197	16.3262	18.2174	230.023	36.8727	188.688	mtmr1b	myotubularin related protein 1b [Source:ZFIN;Acc:ZDB-GENE-050327-48]
ENSDARG00000055093	115.781	2.81879	0.58081	4.85321	1.21e-06	7.89e-06	40.0178	33.4687	13.249	307.621	96.0925	204.239	cdh27	cadherin 27 [Source:ZFIN;Acc:ZDB-GENE-141215-13]
ENSDARG00000011376	591.58	2.25262	0.464154	4.85316	1.22e-06	7.89e-06	383.7	111.018	122.553	1071.59	1001.15	859.463	dnase1l4.2	deoxyribonuclease 1 like 4, tandem duplicate 2 [Source:ZFIN;Acc:ZDB-GENE-040426-1884]
ENSDARG00000039319	254.912	2.31897	0.478423	4.84712	1.25e-06	8.13e-06	34.1328	119.181	101.024	534.873	445.824	294.436	vps37b	VPS37B subunit of ESCRT-I [Source:ZFIN;Acc:ZDB-GENE-060526-254]
ENSDARG00000103542	177.651	2.06646	0.426514	4.845	1.27e-06	8.21e-06	87.0976	79.9984	38.9189	312.24	219.001	328.649	vegfaa	vascular endothelial growth factor Aa [Source:NCBI gene;Acc:30682]
ENSDARG00000115925	33.9818	4.8927	1.01033	4.84266	1.28e-06	8.3e-06	3.53098	0	3.31225	75.7506	100.562	20.7349	htr2b	5-hydroxytryptamine (serotonin) receptor 2B, G protein-coupled [Source:ZFIN;Acc:ZDB-GENE-081022-57]
ENSDARG00000013687	24.3843	5.18199	1.0706	4.84029	1.3e-06	8.39e-06	3.53098	0	0.828062	49.8846	40.2248	51.8374	cilp2	cartilage intermediate layer protein 2 [Source:ZFIN;Acc:ZDB-GENE-050208-436]
ENSDARG00000098127	27.8264	6.46735	1.33686	4.83772	1.31e-06	8.49e-06	1.17699	0.81631	0	108.083	26.8165	30.0657	BX324212.1
ENSDARG00000004823	15.0043	7.46047	1.5429	4.83534	1.33e-06	8.59e-06	0	0	0	34.1802	26.8165	29.0289	asz1	ankyrin repeat, SAM and basic leucine zipper domain containing 1 [Source:ZFIN;Acc:ZDB-GENE-040426-988]
ENSDARG00000111805	14.9767	7.45722	1.54323	4.83222	1.35e-06	8.7e-06	0	0	0	27.7136	27.9339	34.2127	timp4.1	TIMP metallopeptidase inhibitor 4, tandem duplicate 1 [Source:ZFIN;Acc:ZDB-GENE-100603-1]
ENSDARG00000098011	110.7	2.72488	0.56422	4.82947	1.37e-06	8.82e-06	8.23896	35.9176	42.2312	167.206	173.19	237.415	BX000438.2
ENSDARG00000099840	104.039	2.1151	0.438294	4.82576	1.39e-06	8.98e-06	29.4249	44.0807	43.0592	128.407	169.838	209.423	lpar1	lysophosphatidic acid receptor 1 [Source:ZFIN;Acc:ZDB-GENE-030616-499]
ENSDARG00000007009	147.548	3.66171	0.758888	4.8251	1.4e-06	9.01e-06	55.3187	6.53048	4.14031	370.439	243.583	205.276	hoxa11b	homeobox A11b [Source:NCBI gene;Acc:30382]
ENSDARG00000016570	87.755	2.29642	0.475927	4.82514	1.4e-06	9.01e-06	41.1948	28.5709	19.8735	118.245	163.134	155.512	prlra	prolactin receptor a [Source:ZFIN;Acc:ZDB-GENE-080103-2]
ENSDARG00000014652	15.5494	7.51169	1.55932	4.81729	1.46e-06	9.33e-06	0	0	0	38.7991	36.8727	17.6247	ankrd13b	ankyrin repeat domain 13B [Source:ZFIN;Acc:ZDB-GENE-050913-151]
ENSDARG00000094627	24.2825	4.0413	0.839324	4.81494	1.47e-06	9.44e-06	3.53098	2.44893	2.48419	48.037	43.5768	45.6169	DYNLT1	si:dkey-148f10.4 [Source:ZFIN;Acc:ZDB-GENE-060503-292]
ENSDARG00000057479	33.6148	4.79372	0.99907	4.79818	1.6e-06	1.02e-05	5.88497	0	1.65612	90.5312	27.9339	75.6825	hrh2b	histamine receptor H2b [Source:ZFIN;Acc:ZDB-GENE-070928-20]
ENSDARG00000077826	25.7708	5.7176	1.19164	4.79809	1.6e-06	1.02e-05	2.35399	0.81631	0	84.9885	44.6942	21.7717	efcc1	EF-hand and coiled-coil domain containing 1 [Source:ZFIN;Acc:ZDB-GENE-120813-3]
ENSDARG00000093487	24.587	5.77002	1.20468	4.78969	1.67e-06	1.06e-05	0	1.63262	0.828062	23.0947	37.9901	83.9765	BX004785.2
ENSDARG00000103278	25.759	4.83666	1.00984	4.78953	1.67e-06	1.06e-05	0	3.26524	1.65612	55.4273	26.8165	67.3886	CR812832.1
ENSDARG00000003259	188.677	3.17985	0.66394	4.78937	1.67e-06	1.06e-05	5.88497	72.6516	33.1225	221.709	522.922	275.775	loxa	lysyl oxidase a [Source:ZFIN;Acc:ZDB-GENE-040426-2398]
ENSDARG00000102341	75.7644	2.56514	0.535969	4.78598	1.7e-06	1.08e-05	31.7788	21.2241	13.249	88.6837	144.139	155.512	sugct	succinyl-CoA:glutarate-CoA transferase [Source:ZFIN;Acc:ZDB-GENE-050913-18]
ENSDARG00000098805	816.091	8.80916	1.8446	4.77565	1.79e-06	1.14e-05	0	0	10.7648	1062.36	1119.59	2703.84	vwa11	von Willebrand factor A domain containing 11 [Source:ZFIN;Acc:ZDB-GENE-141211-58]
ENSDARG00000061365	57.9126	2.90065	0.607448	4.77514	1.8e-06	1.14e-05	9.41595	8.97941	22.3577	103.464	72.628	130.63	hepacam2	HEPACAM family member 2 [Source:ZFIN;Acc:ZDB-GENE-060503-135]
ENSDARG00000053133	89.1952	2.28836	0.479276	4.77461	1.8e-06	1.14e-05	28.2479	21.2241	41.4031	155.196	112.853	176.247	b3gnt7l	UDP-GlcNAc:betaGal beta-1,3-N-acetylglucosaminyltransferase 7, like [Source:ZFIN;Acc:ZDB-GENE-040718-143]
ENSDARG00000040781	90.2647	2.24761	0.470926	4.77274	1.82e-06	1.15e-05	41.1948	24.4893	28.9822	108.083	184.363	154.475	sult3st4	sulfotransferase family 3, cytosolic sulfotransferase 4 [Source:ZFIN;Acc:ZDB-GENE-050913-17]
ENSDARG00000040230	100.295	2.07514	0.434933	4.77116	1.83e-06	1.16e-05	29.4249	42.4481	43.0592	126.559	165.368	194.908	si:dkey-37m8.11	si:dkey-37m8.11 [Source:ZFIN;Acc:ZDB-GENE-120214-18]
ENSDARG00000105492	17.2692	7.6611	1.60591	4.77056	1.84e-06	1.16e-05	0	0	0	9.23788	43.5768	50.8006	si:dkey-97l20.6	si:dkey-97l20.6 [Source:ZFIN;Acc:ZDB-GENE-160113-54]
ENSDARG00000103494	31.2115	3.81134	0.79917	4.76912	1.85e-06	1.17e-05	2.35399	3.26524	6.62449	85.9123	42.4595	46.6536	usp43a	ubiquitin specific peptidase 43a [Source:ZFIN;Acc:ZDB-GENE-100211-1]
ENSDARG00000008164	140.005	2.04352	0.429598	4.75682	1.97e-06	1.24e-05	44.7258	80.8147	38.0908	249.423	198.889	228.084	btr33	bloodthirsty-related gene family, member 33 [Source:ZFIN;Acc:ZDB-GENE-090512-4]
ENSDARG00000077637	79.0952	2.97451	0.625781	4.75327	2e-06	1.26e-05	36.4868	7.34679	10.7648	129.33	148.608	142.034	mal2	mal, T cell differentiation protein 2 (gene/pseudogene) [Source:ZFIN;Acc:ZDB-GENE-081022-204]
ENSDARG00000098772	25.7669	4.78863	1.00773	4.75192	2.01e-06	1.27e-05	1.17699	0.81631	3.31225	78.522	46.9289	23.8452	gig2d	grass carp reovirus (GCRV)-induced gene 2d [Source:ZFIN;Acc:ZDB-GENE-130517-1]
ENSDARG00000059348	23.5286	5.70084	1.19979	4.75154	2.02e-06	1.27e-05	0	0	2.48419	40.6467	36.8727	61.1681	rxfp3.3b	relaxin family peptide receptor 3.3b [Source:ZFIN;Acc:ZDB-GENE-121030-6]
ENSDARG00000015559	101.696	3.06297	0.64484	4.74998	2.03e-06	1.28e-05	3.53098	29.3872	31.4663	132.102	244.701	168.99	fstl1a	follistatin-like 1a [Source:ZFIN;Acc:ZDB-GENE-030131-4148]
ENSDARG00000075222	68.0778	2.53982	0.534987	4.74745	2.06e-06	1.29e-05	11.7699	29.3872	18.2174	95.1502	128.496	125.446	amer2	APC membrane recruitment protein 2 [Source:NCBI gene;Acc:100101649]
ENSDARG00000036577	156.468	2.45294	0.517049	4.74411	2.09e-06	1.31e-05	80.0356	22.0404	43.8873	235.566	194.42	362.861	atp6v0cb	ATPase H+ transporting V0 subunit cb [Source:ZFIN;Acc:ZDB-GENE-030131-4127]
ENSDARG00000112540	14.4752	7.40881	1.56194	4.74335	2.1e-06	1.32e-05	0	0	0	31.4088	21.2297	34.2127	cst14b.2	cystatin 14b, tandem duplicate 2 [Source:ZFIN;Acc:ZDB-GENE-140912-1]
ENSDARG00000070705	46.0457	4.54098	0.957365	4.74321	2.1e-06	1.32e-05	1.17699	0	9.93674	51.7321	127.378	86.05	zgc:64022	zgc:64022 [Source:ZFIN;Acc:ZDB-GENE-040426-1340]
ENSDARG00000011141	30.0061	5.06131	1.06794	4.73932	2.14e-06	1.34e-05	0	0	4.96837	60.97	72.628	41.4699	dpysl5a	dihydropyrimidinase like 5a [Source:ZFIN;Acc:ZDB-GENE-030131-3136]
ENSDARG00000079296	62.1868	4.46666	0.94297	4.7368	2.17e-06	1.36e-05	0	0.81631	14.9051	76.6744	111.735	168.99	gcga	glucagon a [Source:ZFIN;Acc:ZDB-GENE-010219-1]
ENSDARG00000087516	21.2444	6.13331	1.29684	4.72942	2.25e-06	1.4e-05	0	0.81631	0.828062	41.5705	46.9289	37.3229	CU693494.1	alanine aminotransferase 2-like [Source:NCBI gene;Acc:101882185]
ENSDARG00000030350	14.1645	7.37736	1.56074	4.72683	2.28e-06	1.42e-05	0	0	0	32.3326	25.6992	26.9554	mnx2b	motor neuron and pancreas homeobox 2b [Source:ZFIN;Acc:ZDB-GENE-040415-2]
ENSDARG00000096359	345.713	2.49348	0.528406	4.71887	2.37e-06	1.47e-05	97.6905	133.875	81.1501	464.665	214.532	1082.36	eppk1	epiplakin 1 [Source:ZFIN;Acc:ZDB-GENE-030416-1]
ENSDARG00000006356	14.8699	7.44805	1.57979	4.71459	2.42e-06	1.5e-05	0	0	0	34.1802	15.643	39.3964	slc18a3a	solute carrier family 18 member 3a [Source:NCBI gene;Acc:559347]
ENSDARG00000062592	159.039	2.24905	0.477224	4.71278	2.44e-06	1.51e-05	64.7347	34.285	67.073	230.947	394.426	162.769	myl10	myosin, light chain 10, regulatory [Source:ZFIN;Acc:ZDB-GENE-050417-421]
ENSDARG00000103762	22.737	6.23692	1.32357	4.71219	2.45e-06	1.52e-05	0	1.63262	0	34.1802	58.1024	42.5066	rln1	relaxin 1 [Source:ZFIN;Acc:ZDB-GENE-120215-201]
ENSDARG00000044204	94.8951	2.15371	0.457518	4.70737	2.51e-06	1.55e-05	22.3629	34.285	47.1995	145.035	174.307	146.181	endou	endonuclease, polyU-specific [Source:NCBI gene;Acc:791216]
ENSDARG00000113932	48.4411	2.688	0.572332	4.69658	2.65e-06	1.63e-05	8.23896	16.3262	14.0771	79.4458	78.2148	94.344	LO018011.1	AP-1 complex subunit mu-2-like [Source:NCBI gene;Acc:110438225]
ENSDARG00000099470	27.7287	3.68453	0.785019	4.69355	2.69e-06	1.66e-05	4.70798	4.89786	2.48419	39.7229	50.281	64.2783	muc5.3	mucin 5.3 [Source:ZFIN;Acc:ZDB-GENE-040426-1562]
ENSDARG00000002587	118.21	2.26976	0.483893	4.69062	2.72e-06	1.68e-05	42.3718	51.4275	28.1541	278.984	120.674	187.651	dpysl3	dihydropyrimidinase like 3 [Source:NCBI gene;Acc:553166]
ENSDARG00000104340	80.7167	2.91098	0.620637	4.6903	2.73e-06	1.68e-05	20.0089	29.3872	7.45256	131.178	212.297	83.9765	rspo1	R-spondin 1 [Source:NCBI gene;Acc:436625]
ENSDARG00000061432	14.1706	7.3787	1.5733	4.68996	2.73e-06	1.68e-05	0	0	0	37.8753	21.2297	25.9187	zgc:194330	zgc:194330 [Source:ZFIN;Acc:ZDB-GENE-080722-3]
ENSDARG00000100055	148.864	2.27718	0.486156	4.68405	2.81e-06	1.73e-05	57.6727	44.8971	50.5118	403.695	136.317	200.092	tox2	TOX high mobility group box family member 2 [Source:ZFIN;Acc:ZDB-GENE-040426-2095]
ENSDARG00000044010	66.179	3.27201	0.698843	4.68204	2.84e-06	1.75e-05	1.17699	17.1425	18.2174	140.416	119.557	100.564	loxl2a	lysyl oxidase-like 2a [Source:NCBI gene;Acc:565508]
ENSDARG00000111518	30.4142	3.64478	0.778813	4.67992	2.87e-06	1.76e-05	3.53098	4.89786	4.96837	60.0462	31.2859	77.756	si:dkey-16p6.1	si:dkey-16p6.1 [Source:ZFIN;Acc:ZDB-GENE-081103-43]
ENSDARG00000102114	120.123	2.34341	0.500914	4.67827	2.89e-06	1.78e-05	17.6549	62.8559	37.2628	193.996	222.354	186.614	ptdss1b	phosphatidylserine synthase 1b [Source:ZFIN;Acc:ZDB-GENE-081031-18]
ENSDARG00000099401	30.8389	4.78869	1.03138	4.64302	3.43e-06	2.09e-05	2.35399	0	4.14031	29.5612	110.618	38.3596	ccl33.3	chemokine (C-C motif) ligand 33, duplicate 3 [Source:ZFIN;Acc:ZDB-GENE-081104-131]
ENSDARG00000090560	121.931	2.17976	0.46957	4.64203	3.45e-06	2.1e-05	58.8497	43.2644	30.6383	130.254	272.635	195.945	mfap5	microfibril associated protein 5 [Source:ZFIN;Acc:ZDB-GENE-100922-279]
ENSDARG00000100846	16.8172	7.62224	1.64379	4.637	3.54e-06	2.14e-05	0	0	0	7.39031	60.3371	33.1759	fgf21	fibroblast growth factor 21 [Source:ZFIN;Acc:ZDB-GENE-060623-2]
ENSDARG00000062517	133.887	2.125	0.458359	4.63609	3.55e-06	2.15e-05	34.1328	54.6928	60.4485	191.224	149.726	313.098	si:ch211-107n13.1	si:ch211-107n13.1 [Source:ZFIN;Acc:ZDB-GENE-060503-190]
ENSDARG00000013926	87.5844	3.91905	0.846063	4.6321	3.62e-06	2.19e-05	20.0089	13.061	0	221.709	73.7454	196.982	slc16a9a	solute carrier family 16 member 9a [Source:ZFIN;Acc:ZDB-GENE-040426-1364]
ENSDARG00000055305	96.7954	3.30429	0.713422	4.63161	3.63e-06	2.19e-05	35.3098	11.4283	7.45256	203.233	55.8677	267.481	ret	ret proto-oncogene receptor tyrosine kinase [Source:ZFIN;Acc:ZDB-GENE-980526-307]
ENSDARG00000045955	50.723	3.40609	0.736681	4.62356	3.77e-06	2.27e-05	15.3009	8.1631	3.31225	148.73	46.9289	81.903	prlrb	prolactin receptor b [Source:ZFIN;Acc:ZDB-GENE-070705-155]
ENSDARG00000002037	85.5367	3.6275	0.784879	4.62173	3.81e-06	2.29e-05	2.35399	4.89786	30.6383	137.644	240.231	97.4542	pfkfb2b	6-phosphofructo-2-kinase/fructose-2,6-biphosphatase 2b [Source:ZFIN;Acc:ZDB-GENE-120222-1]
ENSDARG00000058117	61.6809	3.20103	0.693944	4.61281	3.97e-06	2.39e-05	14.1239	4.08155	18.2174	84.0647	183.246	66.3518	snap25b	synaptosome associated protein 25b [Source:NCBI gene;Acc:30711]
ENSDARG00000016584	47.5882	3.17332	0.688606	4.60833	4.06e-06	2.43e-05	17.6549	5.71417	5.79643	100.693	102.797	52.8741	rgs7a	regulator of G protein signaling 7a [Source:ZFIN;Acc:ZDB-GENE-040718-276]
ENSDARG00000056057	18.7238	6.80804	1.4797	4.60095	4.21e-06	2.52e-05	0	0.81631	0	50.8083	36.8727	23.8452	grem2a	gremlin 2, DAN family BMP antagonist a [Source:ZFIN;Acc:ZDB-GENE-131127-498]
ENSDARG00000098293	76.9586	2.38233	0.518138	4.59786	4.27e-06	2.55e-05	15.3009	19.5914	38.9189	130.254	122.909	134.777	si:dkey-27i16.2	si:dkey-27i16.2 [Source:ZFIN;Acc:ZDB-GENE-030131-9667]
ENSDARG00000097150	20.1351	7.88579	1.71535	4.5972	4.28e-06	2.56e-05	0	0	0	64.6652	2.23471	53.9108	BX005254.4
ENSDARG00000086703	34.3733	7.68895	1.67421	4.59258	4.38e-06	2.61e-05	0	0.81631	0	128.407	75.9801	1.03675	si:dkey-126g1.7	si:dkey-126g1.7 [Source:ZFIN;Acc:ZDB-GENE-090313-181]
ENSDARG00000103184	41.589	4.96334	1.08246	4.58526	4.53e-06	2.7e-05	0	0	7.45256	35.1039	138.552	68.4253	PAMR1	si:ch211-102l7.3 [Source:ZFIN;Acc:ZDB-GENE-161017-116]
ENSDARG00000077087	27.6637	4.36197	0.951449	4.58455	4.55e-06	2.71e-05	4.70798	0	3.31225	70.2079	37.9901	49.7639	si:ch211-196g2.4	si:ch211-196g2.4 [Source:ZFIN;Acc:ZDB-GENE-081104-160]
ENSDARG00000058284	32.2227	4.42411	0.965061	4.58428	4.56e-06	2.71e-05	0	4.08155	4.14031	28.6374	113.97	42.5066	CT990561.1	EPH receptor A5 [Source:NCBI gene;Acc:797595]
ENSDARG00000046148	42.4089	2.6753	0.583858	4.58212	4.6e-06	2.74e-05	14.1239	10.612	9.93674	72.9793	80.4495	66.3518	tnfaip8l2b	tumor necrosis factor, alpha-induced protein 8-like 2b [Source:NCBI gene;Acc:393345]
ENSDARG00000040445	152.83	2.31974	0.507077	4.57473	4.77e-06	2.83e-05	21.1859	47.346	83.6342	280.832	284.925	199.055	si:ch211-219a4.3	si:ch211-219a4.3 [Source:ZFIN;Acc:ZDB-GENE-070424-157]
ENSDARG00000077157	42.1756	4.27667	0.935829	4.56992	4.88e-06	2.89e-05	10.5929	0	2.48419	60.0462	122.909	57.0211	synpo2b	synaptopodin 2b [Source:ZFIN;Acc:ZDB-GENE-101230-1]
ENSDARG00000103564	34.8086	3.33502	0.730344	4.56637	4.96e-06	2.94e-05	4.70798	6.53048	7.45256	99.7691	45.8115	44.5801	si:dkeyp-30d6.2	si:dkeyp-30d6.2 [Source:ZFIN;Acc:ZDB-GENE-141222-83]
ENSDARG00000036082	56.1875	3.189	0.6984	4.56615	4.97e-06	2.94e-05	9.41595	18.7751	4.96837	49.8846	101.679	152.402	tph1b	tryptophan hydroxylase 1b [Source:ZFIN;Acc:ZDB-GENE-030805-6]
ENSDARG00000037142	80.6642	3.64169	0.798851	4.55866	5.15e-06	3.04e-05	0	25.3056	9.93674	103.464	158.664	186.614	C14H4orf47	zgc:153146 [Source:NCBI gene;Acc:751702]
ENSDARG00000006060	76.7981	2.46776	0.542483	4.54902	5.39e-06	3.17e-05	24.7169	34.285	11.5929	147.806	140.787	101.601	crybg1b	crystallin beta-gamma domain containing 1b [Source:ZFIN;Acc:ZDB-GENE-030131-7179]
ENSDARG00000039434	27.7103	5.28957	1.16289	4.54865	5.4e-06	3.18e-05	4.70798	0	0	55.4273	77.0975	29.0289	oprm1	opioid receptor, mu 1 [Source:ZFIN;Acc:ZDB-GENE-010125-1]
ENSDARG00000038794	44.857	3.65378	0.803302	4.54844	5.4e-06	3.18e-05	12.9469	2.44893	4.96837	79.4458	134.083	35.2494	zgc:113531	zgc:113531 [Source:ZFIN;Acc:ZDB-GENE-050320-52]
ENSDARG00000045898	62.463	2.84941	0.626932	4.54501	5.49e-06	3.23e-05	4.70798	19.5914	20.7015	120.092	132.965	76.7193	si:ch211-152c2.3	si:ch211-152c2.3 [Source:ZFIN;Acc:ZDB-GENE-030131-9914]
ENSDARG00000090615	20.9604	4.74097	1.04435	4.53964	5.64e-06	3.31e-05	1.17699	0.81631	2.48419	27.7136	32.4033	61.1681	cd59	CD59 molecule (CD59 blood group) [Source:ZFIN;Acc:ZDB-GENE-030131-7871]
ENSDARG00000069555	44.4541	4.99074	1.1	4.53705	5.7e-06	3.35e-05	2.35399	4.08155	1.65612	99.7691	3.35206	155.512	CR388165.1
ENSDARG00000006522	131.799	7.14986	1.57627	4.53593	5.74e-06	3.36e-05	5.88497	0	0	168.129	200.006	416.772	otop2	otopetrin 2 [Source:ZFIN;Acc:ZDB-GENE-050104-2]
ENSDARG00000097368	25.8243	3.98486	0.879959	4.52846	5.94e-06	3.48e-05	3.53098	4.08155	1.65612	68.3603	51.3983	25.9187	si:dkey-244a7.1	si:dkey-244a7.1 [Source:ZFIN;Acc:ZDB-GENE-131121-581]
ENSDARG00000045979	109.363	2.92637	0.646255	4.5282	5.95e-06	3.48e-05	4.70798	31.0198	39.747	131.178	281.573	167.953	zgc:153704	zgc:153704 [Source:NCBI gene;Acc:767759]
ENSDARG00000101967	32.1615	3.65701	0.808093	4.52548	6.03e-06	3.52e-05	2.35399	3.26524	8.28062	34.1802	82.6842	62.2048	sult4a1	sulfotransferase family 4A, member 1 [Source:ZFIN;Acc:ZDB-GENE-060421-2705]
ENSDARG00000076126	19.9658	5.46053	1.20717	4.52343	6.08e-06	3.55e-05	0	0.81631	1.65612	23.0947	55.8677	38.3596	actc1a	actin alpha cardiac muscle 1a [Source:ZFIN;Acc:ZDB-GENE-040520-4]
ENSDARG00000097456	59.396	2.33683	0.516922	4.52067	6.16e-06	3.59e-05	14.1239	24.4893	19.8735	90.5312	115.088	92.2705	coa3b	cytochrome C oxidase assembly factor 3b [Source:ZFIN;Acc:ZDB-GENE-030131-7433]
ENSDARG00000030006	90.2982	2.64081	0.585384	4.51124	6.45e-06	3.74e-05	15.3009	33.4687	25.6699	214.319	187.716	65.3151	slc6a7	solute carrier family 6 member 7 [Source:ZFIN;Acc:ZDB-GENE-070112-1492]
ENSDARG00000069018	11422.1	2.40492	0.533613	4.50686	6.58e-06	3.82e-05	929.825	4089.71	5864.33	11953.8	16974.9	28720	cyp7a1	cytochrome P450, family 7, subfamily A, polypeptide 1 [Source:ZFIN;Acc:ZDB-GENE-040426-1296]
ENSDARG00000078448	62.9116	2.951	0.654784	4.50682	6.58e-06	3.82e-05	15.3009	14.6936	13.249	88.6837	198.889	46.6536	gpr137ba	G protein-coupled receptor 137Ba [Source:ZFIN;Acc:ZDB-GENE-100721-1]
ENSDARG00000093443	39.5861	3.23271	0.718118	4.50164	6.74e-06	3.9e-05	3.53098	8.97941	9.93674	39.7229	73.7454	101.601	BX323559.4
ENSDARG00000101102	54.7055	3.05512	0.679539	4.49587	6.93e-06	4e-05	10.5929	18.7751	5.79643	92.3788	51.3983	149.292	tprn	taperin [Source:ZFIN;Acc:ZDB-GENE-081104-254]
ENSDARG00000102403	749.633	2.0345	0.452694	4.4942	6.98e-06	4.03e-05	243.638	513.459	125.037	1344.11	1092.77	1178.78	cry2	cryptochrome circadian regulator 2 [Source:ZFIN;Acc:ZDB-GENE-010426-6]
ENSDARG00000075886	28.7007	4.58679	1.02072	4.49368	7e-06	4.04e-05	0	4.89786	1.65612	96.074	44.6942	24.8819	vwa5b2	von Willebrand factor A domain containing 5B2 [Source:ZFIN;Acc:ZDB-GENE-070912-216]
ENSDARG00000036943	362.498	4.9437	1.10027	4.49317	7.02e-06	4.05e-05	3.53098	57.958	6.62449	755.659	536.33	814.883	golph3l	golgi phosphoprotein 3-like [Source:ZFIN;Acc:ZDB-GENE-051113-168]
ENSDARG00000075500	19.2115	6.84638	1.52438	4.49124	7.08e-06	4.08e-05	0	0.81631	0	55.4273	13.4083	45.6169	smim1	small integral membrane protein 1 [Source:NCBI gene;Acc:799079]
ENSDARG00000031885	35.5919	4.7411	1.05608	4.48933	7.14e-06	4.12e-05	0	5.71417	1.65612	98.8453	93.8578	13.4777	psmb12	proteasome 20S subunit beta 12 [Source:ZFIN;Acc:ZDB-GENE-001208-1]
ENSDARG00000113826	42.7388	2.87684	0.64149	4.48462	7.3e-06	4.2e-05	16.4779	8.1631	6.62449	75.7506	59.2198	90.197	si:ch211-223k15.1	si:ch211-223k15.1 [Source:ZFIN;Acc:ZDB-GENE-141215-3]
ENSDARG00000096956	13.0288	7.25487	1.61929	4.48028	7.45e-06	4.28e-05	0	0	0	20.3233	40.2248	17.6247	BX005254.3
ENSDARG00000094268	18.3428	5.92203	1.32754	4.46091	8.16e-06	4.66e-05	0	0.81631	0.828062	39.7229	32.4033	36.2861	si:ch73-337l15.2	si:ch73-337l15.2 [Source:ZFIN;Acc:ZDB-GENE-041008-80]
ENSDARG00000076923	44.0053	3.65215	0.818768	4.46054	8.18e-06	4.67e-05	0	9.79572	9.10868	117.321	61.4545	66.3518	kazna	kazrin, periplakin interacting protein a [Source:NCBI gene;Acc:100003663]
ENSDARG00000090910	12.6967	7.21758	1.61813	4.46045	8.18e-06	4.67e-05	0	0	0	15.7044	33.5206	26.9554	si:ch211-152f22.4	si:ch211-152f22.4 [Source:ZFIN;Acc:ZDB-GENE-130603-60]
ENSDARG00000062780	28.6203	4.33057	0.97288	4.45129	8.54e-06	4.86e-05	7.06197	0	1.65612	54.5035	52.5157	55.9843	aifm3	apoptosis inducing factor mitochondria associated 3 [Source:ZFIN;Acc:ZDB-GENE-140619-2]
ENSDARG00000102756	13.4991	7.30926	1.6439	4.44629	8.74e-06	4.97e-05	0	0	0	38.7991	10.0562	32.1392	nr0b2b	nuclear receptor subfamily 0, group B, member 2b [Source:ZFIN;Acc:ZDB-GENE-080403-9]
ENSDARG00000029865	104.223	2.01261	0.452848	4.44433	8.82e-06	5.01e-05	41.1948	50.6112	32.2944	112.702	197.772	190.761	rassf2a	Ras association domain family member 2a [Source:ZFIN;Acc:ZDB-GENE-040912-124]
ENSDARG00000060584	17.4544	7.67641	1.72779	4.4429	8.88e-06	5.04e-05	0	0	0	21.2471	79.3322	4.14699	kank1b	KN motif and ankyrin repeat domains 1b [Source:ZFIN;Acc:ZDB-GENE-060526-260]
ENSDARG00000087804	102.654	2.60524	0.586583	4.44138	8.94e-06	5.07e-05	14.1239	48.1623	24.0138	90.5312	194.42	244.672	tnfrsf11a	tumor necrosis factor receptor superfamily, member 11a, NFKB activator [Source:ZFIN;Acc:ZDB-GENE-120910-2]
ENSDARG00000024775	157.501	2.3499	0.529425	4.4386	9.05e-06	5.13e-05	85.9206	30.2035	39.747	265.127	379.901	144.108	si:ch211-129c21.1	si:ch211-129c21.1 [Source:ZFIN;Acc:ZDB-GENE-030131-5796]
ENSDARG00000111357	27.6706	4.94621	1.11472	4.43717	9.11e-06	5.16e-05	0	0	4.96837	77.5982	50.281	33.1759	tnfsf14	TNF superfamily member 14 [Source:ZFIN;Acc:ZDB-GENE-101109-3]
ENSDARG00000039949	70.6508	2.91045	0.656159	4.43559	9.18e-06	5.2e-05	4.70798	20.4078	24.0138	159.815	148.608	66.3518	fibina	fin bud initiation factor a [Source:ZFIN;Acc:ZDB-GENE-111031-2]
ENSDARG00000035601	168.991	7.04665	1.5899	4.43212	9.33e-06	5.28e-05	0	0	7.45256	299.307	475.993	231.195	dao.3	D-amino-acid oxidase, tandem duplicate 3 [Source:ZFIN;Acc:ZDB-GENE-040426-1894]
ENSDARG00000078625	22.9416	6.25269	1.41114	4.43094	9.38e-06	5.31e-05	0	0	1.65612	22.1709	25.6992	88.1235	fgf9	fibroblast growth factor 9 [Source:ZFIN;Acc:ZDB-GENE-070424-238]
ENSDARG00000079699	30.31	4.2626	0.962036	4.43082	9.39e-06	5.31e-05	7.06197	2.44893	0	65.589	71.5107	35.2494	zgc:162612	zgc:162612 [Source:ZFIN;Acc:ZDB-GENE-070410-88]
ENSDARG00000063481	319.123	2.79894	0.63172	4.43067	9.39e-06	5.31e-05	9.41595	112.651	117.585	587.529	431.299	656.261	si:ch211-214j24.15	si:ch211-214j24.15 [Source:ZFIN;Acc:ZDB-GENE-110914-85]
ENSDARG00000089434	41.051	3.72987	0.842233	4.42855	9.49e-06	5.36e-05	9.41595	6.53048	1.65612	94.2264	24.5818	109.895	etv7	ETS variant transcription factor 7 [Source:ZFIN;Acc:ZDB-GENE-070209-53]
ENSDARG00000056798	41.8099	2.97127	0.671689	4.42359	9.71e-06	5.48e-05	9.41595	8.1631	10.7648	36.9515	86.0363	99.5277	zgc:123297	zgc:123297 [Source:ZFIN;Acc:ZDB-GENE-051127-9]
ENSDARG00000054837	796.063	6.1433	1.38913	4.42242	9.76e-06	5.5e-05	0	48.1623	18.2174	1424.48	1538.6	1746.92	zgc:136870	zgc:136870 [Source:ZFIN;Acc:ZDB-GENE-060312-1]
ENSDARG00000041925	11.9714	7.13374	1.61707	4.41152	1.03e-05	5.77e-05	0	0	0	21.2471	25.6992	24.8819	cryba2b	crystallin, beta A2b [Source:ZFIN;Acc:ZDB-GENE-040718-324]
ENSDARG00000051809	92.8674	2.79993	0.634854	4.41036	1.03e-05	5.8e-05	47.0798	7.34679	16.5612	193.996	127.378	164.843	btr12	bloodthirsty-related gene family, member 12 [Source:ZFIN;Acc:ZDB-GENE-060929-548]
ENSDARG00000020866	37843.4	3.88795	0.88216	4.4073	1.05e-05	5.87e-05	6002.67	788.555	7575.94	53636.1	54257.6	104800	apoa4b.2	apolipoprotein A-IV b, tandem duplicate 2 [Source:ZFIN;Acc:ZDB-GENE-030131-3143]
ENSDARG00000017128	79.0745	3.08686	0.701099	4.40288	1.07e-05	5.99e-05	2.35399	18.7751	28.1541	184.758	156.43	83.9765	myofl	myoferlin like [Source:ZFIN;Acc:ZDB-GENE-111116-2]
ENSDARG00000117660	16.3619	6.61062	1.50166	4.4022	1.07e-05	6e-05	0	0	0.828062	25.8661	27.9339	43.5434	CU459145.1
ENSDARG00000103887	11.9801	7.13564	1.62295	4.39672	1.1e-05	6.15e-05	0	0	0	28.6374	24.5818	18.6614	carmil1	capping protein regulator and myosin 1 linker 1 [Source:ZFIN;Acc:ZDB-GENE-081104-77]
ENSDARG00000095410	17.1755	7.65666	1.74381	4.39076	1.13e-05	6.3e-05	0	0	0	57.2749	2.23471	43.5434	si:ch211-285c6.4	si:ch211-285c6.4 [Source:ZFIN;Acc:ZDB-GENE-041001-97]
ENSDARG00000104303	20.2784	6.92047	1.57854	4.38411	1.16e-05	6.48e-05	0	0.81631	0	12.0092	86.0363	22.8084	FP085399.4
ENSDARG00000004952	15.8469	6.56481	1.49772	4.38319	1.17e-05	6.5e-05	0	0	0.828062	34.1802	27.9339	32.1392	rsad2	radical S-adenosyl methionine domain containing 2 [Source:NCBI gene;Acc:570456]
ENSDARG00000077938	22.9038	7.09751	1.62011	4.38089	1.18e-05	6.57e-05	0	0	0.828062	4.61894	90.5057	41.4699	cd248b	CD248 molecule, endosialin b [Source:ZFIN;Acc:ZDB-GENE-050309-46]
ENSDARG00000070141	72.5199	3.31554	0.75762	4.37626	1.21e-05	6.7e-05	1.17699	13.061	24.8419	117.321	198.889	79.8295	si:ch211-191i18.2	si:ch211-191i18.2 [Source:ZFIN;Acc:ZDB-GENE-060503-769]
ENSDARG00000044626	613.019	2.58237	0.590841	4.37067	1.24e-05	6.86e-05	29.4249	183.67	312.179	1130.72	1227.97	794.148	ccdc90b	coiled-coil domain containing 90B [Source:ZFIN;Acc:ZDB-GENE-040724-162]
ENSDARG00000078247	22.927	6.25734	1.43307	4.36639	1.26e-05	6.99e-05	0	0.81631	0.828062	24.0185	13.4083	98.491	vip	vasoactive intestinal peptide [Source:ZFIN;Acc:ZDB-GENE-080204-3]
ENSDARG00000054122	212.841	2.14093	0.490739	4.36266	1.28e-05	7.1e-05	85.9206	84.8962	65.4169	371.363	139.669	529.778	tmem30b	transmembrane protein 30B [Source:ZFIN;Acc:ZDB-GENE-040704-17]
ENSDARG00000017036	39.4534	3.43477	0.787376	4.36229	1.29e-05	7.11e-05	2.35399	7.34679	9.93674	53.5797	125.144	38.3596	svilc	supervillin c [Source:ZFIN;Acc:ZDB-GENE-041008-237]
ENSDARG00000038133	111.997	2.44951	0.561557	4.36199	1.29e-05	7.11e-05	18.8319	44.0807	40.575	315.012	150.843	102.638	zgc:113411	zgc:113411 [Source:ZFIN;Acc:ZDB-GENE-050417-474]
ENSDARG00000067537	21.7351	4.99372	1.14498	4.36139	1.29e-05	7.13e-05	3.53098	0	0.828062	22.1709	60.3371	43.5434	pcsk5a	proprotein convertase subtilisin/kexin type 5a [Source:ZFIN;Acc:ZDB-GENE-060531-130]
ENSDARG00000074509	27.7301	6.54276	1.50358	4.35145	1.35e-05	7.44e-05	0	1.63262	0	4.61894	92.7404	67.3886	tacr2	tachykinin receptor 2 [Source:ZFIN;Acc:ZDB-GENE-090312-188]
ENSDARG00000073731	47.8102	2.44208	0.56155	4.34881	1.37e-05	7.52e-05	14.1239	14.6936	15.7332	100.693	80.4495	61.1681	dok4	docking protein 4 [Source:ZFIN;Acc:ZDB-GENE-041008-91]
ENSDARG00000116374	21.7585	6.18324	1.42245	4.34689	1.38e-05	7.58e-05	0	1.63262	0	25.8661	20.1124	82.9398	chrm2b	cholinergic receptor, muscarinic 2b [Source:ZFIN;Acc:ZDB-GENE-090410-3]
ENSDARG00000095293	21.0018	5.06613	1.1656	4.34637	1.38e-05	7.6e-05	1.17699	1.63262	0.828062	11.0855	48.0462	63.2416	si:dkey-265e7.1	si:dkey-265e7.1 [Source:ZFIN;Acc:ZDB-GENE-081103-25]
ENSDARG00000018382	19.0427	4.28765	0.98713	4.34355	1.4e-05	7.69e-05	2.35399	0.81631	2.48419	32.3326	36.8727	39.3964	prkcha	protein kinase C, eta, a [Source:ZFIN;Acc:ZDB-GENE-080402-5]
ENSDARG00000098889	74.7182	2.91196	0.670943	4.34011	1.42e-05	7.8e-05	29.4249	20.4078	3.31225	107.159	140.787	147.218	si:zfos-128g4.2	si:zfos-128g4.2 [Source:ZFIN;Acc:ZDB-GENE-141212-308]
ENSDARG00000092225	30.6512	4.38461	1.01214	4.33203	1.48e-05	8.07e-05	3.53098	0.81631	4.14031	21.2471	125.144	29.0289	si:dkeyp-13a3.10	si:dkeyp-13a3.10 [Source:ZFIN;Acc:ZDB-GENE-070912-636]
ENSDARG00000036428	43.0615	2.99973	0.693395	4.32614	1.52e-05	8.28e-05	7.06197	5.71417	15.7332	68.3603	111.735	49.7639	EMP3	si:dkey-264d12.4 [Source:ZFIN;Acc:ZDB-GENE-141216-123]
ENSDARG00000074307	118.341	2.44784	0.566142	4.32371	1.53e-05	8.36e-05	28.2479	31.0198	50.5118	272.518	73.7454	254.003	rapgef5b	Rap guanine nucleotide exchange factor (GEF) 5b [Source:ZFIN;Acc:ZDB-GENE-061215-2]
ENSDARG00000002656	31.4522	3.75819	0.870539	4.31709	1.58e-05	8.6e-05	9.41595	1.63262	2.48419	31.4088	81.5669	62.2048	stxbp5a	syntaxin binding protein 5a (tomosyn) [Source:ZFIN;Acc:ZDB-GENE-041001-161]
ENSDARG00000097907	41.8752	2.56119	0.593431	4.3159	1.59e-05	8.65e-05	15.3009	12.2447	9.10868	72.9793	80.4495	61.1681	CU928083.1
ENSDARG00000053499	19.3828	5.85216	1.35947	4.30474	1.67e-05	9.07e-05	2.35399	0	0	54.5035	33.5206	25.9187	isl2b	ISL LIM homeobox 2b [Source:NCBI gene;Acc:30151]
ENSDARG00000103703	75.7328	2.91661	0.677588	4.3044	1.67e-05	9.08e-05	37.6638	6.53048	9.93674	172.748	92.7404	134.777	cldn23b	claudin 23b [Source:ZFIN;Acc:ZDB-GENE-141216-471]
ENSDARG00000095339	36.3368	3.15159	0.732776	4.30088	1.7e-05	9.22e-05	11.7699	4.08155	6.62449	92.3788	64.8066	38.3596	si:dkeyp-44a8.4	si:dkeyp-44a8.4 [Source:ZFIN;Acc:ZDB-GENE-070705-543]
ENSDARG00000093214	15.5484	6.5378	1.52026	4.30044	1.7e-05	9.23e-05	0	0.81631	0	41.5705	30.1686	20.7349	si:ch211-284e13.9	si:ch211-284e13.9 [Source:ZFIN;Acc:ZDB-GENE-060526-164]
ENSDARG00000096888	33.5493	3.21464	0.747881	4.29833	1.72e-05	9.32e-05	8.23896	8.1631	3.31225	44.3418	91.6231	45.6169	serpinb1l4	serpin peptidase inhibitor, clade B (ovalbumin), member 1, like 4 [Source:ZFIN;Acc:ZDB-GENE-030131-7169]
ENSDARG00000105529	19.8932	5.3938	1.25612	4.29401	1.75e-05	9.49e-05	1.17699	0	1.65612	55.4273	13.4083	47.6904	vgf	VGF nerve growth factor inducible [Source:ZFIN;Acc:ZDB-GENE-121009-2]
ENSDARG00000031248	32.055	3.22417	0.751404	4.29085	1.78e-05	9.61e-05	3.53098	9.79572	4.96837	38.7991	78.2148	57.0211	enkur	enkurin, TRPC channel interacting protein [Source:ZFIN;Acc:ZDB-GENE-070718-1]
ENSDARG00000101218	24.6425	4.77285	1.11332	4.28704	1.81e-05	9.76e-05	0	0	4.96837	52.6559	43.5768	46.6536	si:ch73-345f18.3	si:ch73-345f18.3 [Source:ZFIN;Acc:ZDB-GENE-141212-392]
ENSDARG00000070337	21.896	5.6116	1.30904	4.28682	1.81e-05	9.77e-05	0	2.44893	0	15.7044	74.8628	38.3596	hoxc1a	homeobox C1a [Source:NCBI gene;Acc:58046]
ENSDARG00000056108	15468.6	4.24725	0.992312	4.28016	1.87e-05	0.000100481	3627.5	592.641	423.14	21272.1	35584.4	31311.8	ndufa4	NADH:ubiquinone oxidoreductase subunit A4 [Source:NCBI gene;Acc:406298]
ENSDARG00000093899	46.9147	3.72115	0.871026	4.27214	1.94e-05	0.000103928	5.88497	12.2447	1.65612	164.434	69.276	27.9922	BX510657.1	si:ch211-142k18.1 [Source:NCBI gene;Acc:100270729]
ENSDARG00000100712	102.398	2.30381	0.539327	4.27164	1.94e-05	0.000104135	32.9558	53.8765	16.5612	145.959	130.73	234.305	si:dkey-19b23.12	si:dkey-19b23.12 [Source:ZFIN;Acc:ZDB-GENE-141216-440]
ENSDARG00000105283	11.0994	7.02473	1.64459	4.27141	1.94e-05	0.000104192	0	0	0	20.3233	23.4644	22.8084	btr24	bloodthirsty-related gene family, member 24 [Source:ZFIN;Acc:ZDB-GENE-070705-376]
ENSDARG00000028878	31.6271	4.74249	1.11101	4.26863	1.97e-05	0.000105389	0	6.53048	0	69.2841	84.9189	29.0289	vipr1a	vasoactive intestinal peptide receptor 1a [Source:ZFIN;Acc:ZDB-GENE-070912-506]
ENSDARG00000057903	42.9041	2.92447	0.685297	4.26744	1.98e-05	0.000105845	16.4779	7.34679	6.62449	66.5127	111.735	48.7271	si:ch211-266g18.10	si:ch211-266g18.10 [Source:ZFIN;Acc:ZDB-GENE-131127-188]
ENSDARG00000033999	16.0509	7.5556	1.77373	4.25973	2.05e-05	0.000109346	0	0	0	1.84758	44.6942	49.7639	cyp26a1	cytochrome P450, family 26, subfamily A, polypeptide 1 [Source:NCBI gene;Acc:30381]
ENSDARG00000088168	38.6588	3.28375	0.771277	4.25755	2.07e-05	0.000110355	5.88497	6.53048	9.10868	130.254	33.5206	46.6536	ablim3	actin binding LIM protein family, member 3 [Source:ZFIN;Acc:ZDB-GENE-070112-1122]
ENSDARG00000063223	32.4684	4.0539	0.953208	4.2529	2.11e-05	0.000112509	0	7.34679	3.31225	53.5797	27.9339	102.638	arl14	ADP-ribosylation factor-like 14 [Source:ZFIN;Acc:ZDB-GENE-070705-288]
ENSDARG00000060115	58.4499	3.68192	0.867502	4.24428	2.19e-05	0.000116572	10.5929	0	14.9051	71.1317	87.1537	166.916	lrrn1	leucine rich repeat neuronal 1 [Source:ZFIN;Acc:ZDB-GENE-071126-1]
ENSDARG00000027867	53.9695	2.17879	0.513962	4.2392	2.24e-05	0.000119092	16.4779	22.0404	19.8735	98.8453	81.5669	85.0133	paplna	papilin a, proteoglycan-like sulfated glycoprotein [Source:ZFIN;Acc:ZDB-GENE-070815-4]
ENSDARG00000058068	66.2865	2.60925	0.616361	4.23332	2.3e-05	0.000122034	9.41595	16.3262	29.8102	165.358	108.383	68.4253	tnfsf10l4	tumor necrosis factor (ligand) superfamily, member 10 like 4 [Source:ZFIN;Acc:ZDB-GENE-050227-6]
ENSDARG00000038814	46.8006	4.23351	1.00019	4.23272	2.31e-05	0.00012224	14.1239	0	0.828062	89.6075	100.562	75.6825	myrip	Danio rerio myosin VIIA and Rab interacting protein (myrip), mRNA. [Source:RefSeq mRNA;Acc:NM_001353925]
ENSDARG00000009262	32.6817	4.1581	0.982836	4.23072	2.33e-05	0.00012321	9.41595	1.63262	0	64.6652	44.6942	75.6825	FAR2	si:dkey-97m3.1 [Source:ZFIN;Acc:ZDB-GENE-060503-367]
ENSDARG00000092252	16.932	5.1592	1.22012	4.22845	2.35e-05	0.000124427	1.17699	1.63262	0	30.485	41.3421	26.9554	si:dkey-103k4.1	si:dkey-103k4.1 [Source:ZFIN;Acc:ZDB-GENE-060125-3]
ENSDARG00000094579	25.1164	5.82358	1.37741	4.22791	2.36e-05	0.000124695	0	2.44893	0	97.9215	7.82148	42.5066	b4galnt2.1	beta-1,4-N-acetyl-galactosaminyl transferase 2, tandem duplicate 1 [Source:ZFIN;Acc:ZDB-GENE-030131-9081]
ENSDARG00000099903	22.893	4.06179	0.96152	4.22435	2.4e-05	0.00012659	0	4.08155	3.31225	39.7229	58.1024	32.1392	si:ch211-193l2.10	si:ch211-193l2.10 [Source:ZFIN;Acc:ZDB-GENE-160114-52]
ENSDARG00000057049	118.926	6.70355	1.58884	4.21916	2.45e-05	0.000129281	0	0	6.62449	178.291	386.605	142.034	kcnk18	potassium channel, subfamily K, member 18 [Source:ZFIN;Acc:ZDB-GENE-100405-2]
ENSDARG00000068874	14.5692	7.41579	1.75778	4.21885	2.46e-05	0.000129427	0	0	0	2.77136	37.9901	46.6536	PTCHD3	si:ch211-250m6.7 [Source:ZFIN;Acc:ZDB-GENE-041210-239]
ENSDARG00000094747	27.4031	3.10167	0.735799	4.21538	2.49e-05	0.000131233	4.70798	4.89786	7.45256	59.1224	44.6942	43.5434	si:ch211-197g15.6	si:ch211-197g15.6 [Source:ZFIN;Acc:ZDB-GENE-050208-457]
ENSDARG00000095034	22.1844	5.63352	1.33768	4.2114	2.54e-05	0.000133341	0	2.44893	0	12.0092	78.2148	40.4331	C24H8orf34	zgc:162928 [Source:NCBI gene;Acc:557144]
ENSDARG00000053383	16.5021	6.62079	1.57364	4.20732	2.58e-05	0.000135703	0	0	0.828062	12.0092	59.2198	26.9554	rprma	reprimo, TP53 dependent G2 arrest mediator candidate a [Source:NCBI gene;Acc:553689]
ENSDARG00000019316	68.0427	3.71908	0.885145	4.20166	2.65e-05	0.000138793	11.7699	17.1425	0	148.73	178.777	51.8374	fer1l6	fer-1 like family member 6 [Source:ZFIN;Acc:ZDB-GENE-070912-312]
ENSDARG00000011673	56.2775	2.36573	0.563345	4.19944	2.68e-05	0.00014006	18.8319	22.8567	13.249	132.102	75.9801	74.6458	si:ch211-246m6.5	si:ch211-246m6.5 [Source:ZFIN;Acc:ZDB-GENE-050208-577]
ENSDARG00000034375	79.7417	2.8204	0.672474	4.19407	2.74e-05	0.000143243	35.3098	9.79572	14.9051	153.349	211.18	53.9108	chst11	carbohydrate (chondroitin 4) sulfotransferase 11 [Source:NCBI gene;Acc:404232]
ENSDARG00000098167	17.8497	6.73337	1.60603	4.19255	2.76e-05	0.000144137	1.17699	0	0	28.6374	7.82148	69.4621	si:dkey-176f19.4	si:dkey-176f19.4 [Source:ZFIN;Acc:ZDB-GENE-110913-20]
ENSDARG00000086838	118.955	2.16132	0.516059	4.18813	2.81e-05	0.000146756	17.6549	48.1623	63.7608	218.014	217.884	148.255	itga2.3	integrin, alpha 2 (CD49B, alpha 2 subunit of VLA-2 receptor), tandem duplicate 3 [Source:ZFIN;Acc:ZDB-GENE-091204-176]
ENSDARG00000016951	11.1174	7.02597	1.6779	4.18735	2.82e-05	0.000147223	0	0	0	17.552	34.638	14.5145	neurog3	neurogenin 3 [Source:ZFIN;Acc:ZDB-GENE-010608-4]
ENSDARG00000039535	39.9297	4.16143	0.99397	4.18667	2.83e-05	0.000147625	0	8.1631	4.14031	156.12	23.4644	47.6904	dapp1	dual adaptor of phosphotyrosine and 3-phosphoinositides [Source:ZFIN;Acc:ZDB-GENE-050417-180]
ENSDARG00000015854	11.0295	7.01612	1.67611	4.18596	2.84e-05	0.000147985	0	0	0	18.4758	14.5256	33.1759	chata	choline O-acetyltransferase a [Source:NCBI gene;Acc:100170938]
ENSDARG00000011640	16.896	5.80991	1.38833	4.18483	2.85e-05	0.000148608	0	1.63262	0	32.3326	29.0512	38.3596	syt5b	synaptotagmin Vb [Source:ZFIN;Acc:ZDB-GENE-050522-134]
ENSDARG00000069027	62.5357	3.70254	0.88489	4.18418	2.86e-05	0.000148999	0	16.3262	9.93674	221.709	53.633	73.609	admb	adrenomedullin b [Source:ZFIN;Acc:ZDB-GENE-120221-6]
ENSDARG00000087197	298.817	7.35264	1.75897	4.18008	2.91e-05	0.000151358	0	0	10.7648	650.347	498.34	633.452	ros1	c-ros oncogene 1 , receptor tyrosine kinase [Source:ZFIN;Acc:ZDB-GENE-020506-1]
ENSDARG00000070473	71.9444	2.85289	0.682757	4.17849	2.93e-05	0.000152254	31.7788	7.34679	14.0771	198.614	121.792	58.0578	parp6b	poly (ADP-ribose) polymerase family, member 6b [Source:ZFIN;Acc:ZDB-GENE-080219-1]
ENSDARG00000011975	14.7623	6.45958	1.54637	4.17726	2.95e-05	0.000152967	0	0	0.828062	15.7044	35.7553	36.2861	fmn1	formin 1 [Source:ZFIN;Acc:ZDB-GENE-041001-198]
ENSDARG00000007711	270.578	2.12535	0.508876	4.17657	2.96e-05	0.000153395	31.7788	119.998	149.879	330.716	473.758	517.337	rab3il1	RAB3A interacting protein (rabin3)-like 1 [Source:ZFIN;Acc:ZDB-GENE-110921-5]
ENSDARG00000013312	115.686	2.06007	0.494701	4.16427	3.12e-05	0.000161387	52.9647	23.673	57.9643	211.547	124.026	223.937	cadps2	Ca++-dependent secretion activator 2 [Source:ZFIN;Acc:ZDB-GENE-030903-1]
ENSDARG00000070913	24.0599	4.37659	1.05361	4.15392	3.27e-05	0.000168503	3.53098	3.26524	0	24.0185	79.3322	34.2127	sox2	SRY-box transcription factor 2 [Source:NCBI gene;Acc:378723]
ENSDARG00000099873	32.4944	3.53885	0.852233	4.15244	3.29e-05	0.000169496	4.70798	5.71417	4.96837	19.3996	50.281	109.895	zgc:163083	zgc:163083 [Source:ZFIN;Acc:ZDB-GENE-070424-53]
ENSDARG00000040177	56.2499	3.12936	0.75392	4.15079	3.31e-05	0.000170617	1.17699	20.4078	12.4209	140.416	90.5057	72.5723	rgs16	regulator of G protein signaling 16 [Source:ZFIN;Acc:ZDB-GENE-050417-393]
ENSDARG00000110742	15.4942	5.67813	1.36908	4.1474	3.36e-05	0.000172991	0	0.81631	0.828062	31.4088	25.6992	34.2127	CR388207.2
ENSDARG00000056262	21.2581	5.56552	1.34237	4.14603	3.38e-05	0.0001739	0	0	2.48419	75.7506	36.8727	12.441	slc35g2a	solute carrier family 35 member G2a [Source:ZFIN;Acc:ZDB-GENE-041114-202]
ENSDARG00000002255	53.4775	2.43633	0.58835	4.14096	3.46e-05	0.000177536	15.3009	9.79572	24.8419	68.3603	106.149	96.4175	epb41l3a	erythrocyte membrane protein band 4.1-like 3a [Source:ZFIN;Acc:ZDB-GENE-040822-8]
ENSDARG00000109371	42.2465	2.49441	0.602784	4.13815	3.5e-05	0.000179416	8.23896	14.6936	14.9051	57.2749	82.6842	75.6825	pdgfaa	platelet-derived growth factor alpha polypeptide a [Source:ZFIN;Acc:ZDB-GENE-030918-2]
ENSDARG00000039435	34.3632	2.73303	0.660658	4.13684	3.52e-05	0.000180362	7.06197	11.4283	8.28062	60.0462	73.7454	45.6169	rgs17	regulator of G protein signaling 17 [Source:ZFIN;Acc:ZDB-GENE-040718-229]
ENSDARG00000027740	44.4695	3.92583	0.950609	4.1298	3.63e-05	0.000185699	12.9469	1.63262	2.48419	72.0555	20.1124	157.586	adcyap1b	adenylate cyclase activating polypeptide 1b [Source:ZFIN;Acc:ZDB-GENE-041010-89]
ENSDARG00000103677	26.2567	4.87401	1.18119	4.12635	3.69e-05	0.00018833	0	0	4.96837	84.9885	45.8115	21.7717	CABZ01008730.1
ENSDARG00000015793	59.5884	2.81599	0.682775	4.12432	3.72e-05	0.000189901	23.5399	12.2447	9.10868	54.5035	186.598	71.5355	creb3l1	cAMP responsive element binding protein 3-like 1 [Source:ZFIN;Acc:ZDB-GENE-030219-181]
ENSDARG00000076414	37.1197	2.84195	0.689448	4.12207	3.75e-05	0.000191634	8.23896	5.71417	13.249	75.7506	79.3322	40.4331	espn	espin [Source:ZFIN;Acc:ZDB-GENE-081105-173]
ENSDARG00000000161	72.4138	2.45401	0.596147	4.11646	3.85e-05	0.00019593	40.0178	18.7751	9.10868	133.949	106.149	126.483	itsn2a	intersectin 2a [Source:ZFIN;Acc:ZDB-GENE-041014-84]
ENSDARG00000100805	32.984	3.25087	0.789778	4.11618	3.85e-05	0.000196118	4.70798	5.71417	8.28062	102.54	27.9339	48.7271	si:ch1073-209e23.1	si:ch1073-209e23.1 [Source:ZFIN;Acc:ZDB-GENE-131121-494]
ENSDARG00000094836	158.376	2.23318	0.542557	4.11604	3.85e-05	0.000196195	74.1506	36.734	56.3082	452.656	211.18	119.226	si:ch211-195b15.8	si:ch211-195b15.8 [Source:ZFIN;Acc:ZDB-GENE-131127-627]
ENSDARG00000021566	23.1101	4.08966	0.993706	4.11557	3.86e-05	0.000196549	4.70798	3.26524	0	52.6559	46.9289	31.1024	OTOP1	otopetrin 1 [Source:HGNC Symbol;Acc:HGNC:19656]
ENSDARG00000102899	44.9313	3.981	0.968435	4.11075	3.94e-05	0.000200498	0	6.53048	9.10868	93.3026	143.021	17.6247	cremb	cAMP responsive element modulator b [Source:ZFIN;Acc:ZDB-GENE-050417-150]
ENSDARG00000035677	50.3816	3.28606	0.799689	4.10918	3.97e-05	0.000201825	22.3629	3.26524	3.31225	70.2079	128.496	74.6458	bmp8a	bone morphogenetic protein 8a [Source:ZFIN;Acc:ZDB-GENE-030912-13]
ENSDARG00000001303	16.6742	5.79224	1.41114	4.10466	4.05e-05	0.000205609	0	1.63262	0	24.9423	26.8165	46.6536	psmb8a	proteasome 20S subunit beta 8A [Source:ZFIN;Acc:ZDB-GENE-990415-141]
ENSDARG00000077983	38.6533	2.57076	0.626614	4.10262	4.09e-05	0.000207286	9.41595	8.97941	14.9051	82.2171	61.4545	54.9476	GPR89B	si:ch73-390b10.2 [Source:ZFIN;Acc:ZDB-GENE-110411-241]
ENSDARG00000052118	56.3268	3.53938	0.862792	4.10224	4.09e-05	0.000207578	20.0089	3.26524	4.14031	66.5127	206.711	37.3229	adamtsl5	ADAMTS like 5 [Source:ZFIN;Acc:ZDB-GENE-161017-76]
ENSDARG00000003904	43.5109	2.32273	0.567301	4.09434	4.23e-05	0.000214367	12.9469	13.8773	16.5612	71.1317	62.5719	83.9765	sycp1	synaptonemal complex protein 1 [Source:ZFIN;Acc:ZDB-GENE-040910-6]
ENSDARG00000104897	82.4193	2.25131	0.550562	4.08911	4.33e-05	0.000219054	37.6638	17.9588	30.6383	132.102	77.0975	199.055	si:dkey-16p6.1	si:dkey-16p6.1 [Source:ZFIN;Acc:ZDB-GENE-081103-43]
ENSDARG00000035961	26.3052	4.87868	1.19353	4.08761	4.36e-05	0.000220318	0	1.63262	3.31225	15.7044	119.557	17.6247	kcng2	potassium voltage-gated channel, subfamily G, member 2 [Source:ZFIN;Acc:ZDB-GENE-100701-1]
ENSDARG00000077638	13.5637	7.31177	1.78897	4.08713	4.37e-05	0.000220669	0	0	0	9.23788	65.9239	6.22048		zgc:171965 [Source:ZFIN;Acc:ZDB-GENE-070820-20]
ENSDARG00000117518	39.3535	3.39984	0.83201	4.08629	4.38e-05	0.000221393	11.7699	3.26524	5.79643	35.1039	40.2248	139.961	CABZ01067169.1
ENSDARG00000041917	21.3342	4.8917	1.19727	4.0857	4.39e-05	0.000221817	4.70798	0	0	40.6467	39.1074	43.5434	ccl38a.4	chemokine (C-C motif) ligand 38, duplicate 4 [Source:ZFIN;Acc:ZDB-GENE-041014-163]
ENSDARG00000094386	63.885	4.18021	1.02313	4.08571	4.39e-05	0.000221817	20.0089	0.81631	0	116.397	77.0975	168.99	adgrg4b	adhesion G protein-coupled receptor G4b [Source:ZFIN;Acc:ZDB-GENE-091204-201]
ENSDARG00000026335	48.8689	3.74905	0.918297	4.08261	4.45e-05	0.000224523	3.53098	0	16.5612	80.3696	99.4446	93.3072	susd4	sushi domain containing 4 [Source:NCBI gene;Acc:560304]
ENSDARG00000100501	47.1565	2.58404	0.633148	4.08126	4.48e-05	0.000225727	14.1239	8.1631	18.2174	99.7691	94.9751	47.6904	CR848025.2	si:dkeyp-73d8.5 [Source:NCBI gene;Acc:100536789]
ENSDARG00000021595	18.6415	4.94868	1.2142	4.07566	4.59e-05	0.00023073	0	0	3.31225	34.1802	39.1074	35.2494	lhfpl3	LHFPL tetraspan subfamily member 3 [Source:NCBI gene;Acc:445050]
ENSDARG00000057913	72.4259	2.39564	0.587987	4.07431	4.62e-05	0.000231858	18.8319	11.4283	38.9189	88.6837	156.43	120.263	syt11a	synaptotagmin XIa [Source:ZFIN;Acc:ZDB-GENE-040426-2815]
ENSDARG00000105450	24.096	4.06918	1.00141	4.06345	4.84e-05	0.000241887	2.35399	4.89786	0.828062	72.9793	46.9289	16.588	si:ch211-63p21.1	si:ch211-63p21.1 [Source:ZFIN;Acc:ZDB-GENE-141216-443]
ENSDARG00000101948	290.567	5.42494	1.33617	4.06007	4.91e-05	0.00024496	0	24.4893	14.9051	210.624	710.637	782.744	si:ch211-223g7.6	si:ch211-223g7.6 [Source:ZFIN;Acc:ZDB-GENE-050420-222]
ENSDARG00000088171	170.195	2.39611	0.590533	4.05754	4.96e-05	0.000247276	40.0178	106.12	16.5612	263.28	231.292	363.898	ciartb	circadian associated repressor of transcription b [Source:ZFIN;Acc:ZDB-GENE-131127-285]
ENSDARG00000014746	72.1913	2.03684	0.502166	4.0561	4.99e-05	0.000248684	37.6638	20.4078	27.326	149.654	101.679	96.4175	rbfox1	RNA binding fox-1 homolog 1 [Source:NCBI gene;Acc:449554]
ENSDARG00000092574	124.436	2.61557	0.646375	4.04652	5.2e-05	0.000258233	5.88497	33.4687	64.5888	171.825	217.884	252.966	si:ch211-198d23.1	si:ch211-198d23.1 [Source:ZFIN;Acc:ZDB-GENE-081104-163]
ENSDARG00000088595	41.3501	3.81098	0.942807	4.04217	5.3e-05	0.000262892	12.9469	0	4.14031	45.2656	117.322	68.4253	crispld2	cysteine-rich secretory protein LCCL domain containing 2 [Source:ZFIN;Acc:ZDB-GENE-130131-1]
ENSDARG00000060092	16.677	5.20949	1.29094	4.03543	5.45e-05	0.000269918	0	1.63262	0.828062	56.3511	25.6992	15.5512	zgc:165481	zgc:165481 [Source:ZFIN;Acc:ZDB-GENE-070615-21]
ENSDARG00000054025	11.3271	7.05215	1.75016	4.02943	5.59e-05	0.000276449	0	0	0	13.8568	45.8115	8.29398	hoxb8b	homeobox B8b [Source:NCBI gene;Acc:30420]
ENSDARG00000097996	16.7832	5.22008	1.29806	4.02145	5.78e-05	0.000285129	0	2.44893	0	34.1802	40.2248	23.8452	CR848784.1
ENSDARG00000100539	17.5576	4.85974	1.20863	4.02087	5.8e-05	0.000285698	0	0.81631	2.48419	22.1709	58.1024	21.7717	btr22	bloodthirsty-related gene family, member 22 [Source:ZFIN;Acc:ZDB-GENE-080402-4]
ENSDARG00000025034	21.4099	4.14947	1.03271	4.01805	5.87e-05	0.000288793	4.70798	0	2.48419	39.7229	52.5157	29.0289	syngr3b	synaptogyrin 3b [Source:ZFIN;Acc:ZDB-GENE-070822-6]
ENSDARG00000059391	86.0795	2.2247	0.554258	4.01383	5.97e-05	0.000293542	54.1417	16.3262	21.5296	163.511	139.669	121.299	gyg1b	glycogenin 1b [Source:ZFIN;Acc:ZDB-GENE-040625-30]
ENSDARG00000096885	15.9021	5.71602	1.42487	4.01162	6.03e-05	0.000295683	0	0	1.65612	19.3996	39.1074	35.2494	CR388164.2
ENSDARG00000045071	44.9788	2.55542	0.637628	4.0077	6.13e-05	0.000300288	12.9469	17.1425	9.10868	76.6744	108.383	45.6169	chad	chondroadherin [Source:ZFIN;Acc:ZDB-GENE-040426-1130]
ENSDARG00000100270	15.4347	5.01499	1.25227	4.0047	6.21e-05	0.000303838	1.17699	0	1.65612	21.2471	30.1686	38.3596	FP085414.1
ENSDARG00000053488	11.7264	7.10211	1.77387	4.00375	6.23e-05	0.000304972	0	0	0	13.8568	50.281	6.22048	si:ch73-22a13.3	si:ch73-22a13.3 [Source:ZFIN;Acc:ZDB-GENE-141216-64]
ENSDARG00000076163	41.5064	3.24388	0.81046	4.00252	6.27e-05	0.0003063	18.8319	3.26524	2.48419	82.2171	60.3371	81.903	col19a1	collagen, type XIX, alpha 1 [Source:ZFIN;Acc:ZDB-GENE-090312-196]
ENSDARG00000093384	9.80993	6.84831	1.71253	3.99895	6.36e-05	0.000310677	0	0	0	26.7899	13.4083	18.6614	si:ch211-150d5.3	si:ch211-150d5.3 [Source:ZFIN;Acc:ZDB-GENE-091204-301]
ENSDARG00000077275	14.7638	6.45431	1.61681	3.992	6.55e-05	0.000319563	1.17699	0	0	27.7136	51.3983	8.29398	crispld1a	cysteine-rich secretory protein LCCL domain containing 1a [Source:ZFIN;Acc:ZDB-GENE-090612-1]
ENSDARG00000045552	10.1394	6.89596	1.7297	3.9868	6.7e-05	0.000326041	0	0	0	24.9423	8.93884	26.9554	si:dkey-202b22.6	si:dkey-202b22.6 [Source:ZFIN;Acc:ZDB-GENE-041210-176]
ENSDARG00000054324	28.8923	3.75767	0.942691	3.98611	6.72e-05	0.000326911	8.23896	0	4.14031	44.3418	50.281	66.3518	rerglb	RERG/RAS-like b [Source:ZFIN;Acc:ZDB-GENE-040724-73]
ENSDARG00000035560	52.9533	3.71304	0.934274	3.97426	7.06e-05	0.000342371	20.0089	3.26524	0	90.5312	96.0925	107.822	capga	capping protein (actin filament), gelsolin-like a [Source:ZFIN;Acc:ZDB-GENE-060531-6]
ENSDARG00000093545	14.5315	6.43089	1.61821	3.97407	7.07e-05	0.000342568	1.17699	0	0	8.31409	27.9339	49.7639	BX294165.1
ENSDARG00000068141	22.0358	4.19097	1.05502	3.9724	7.12e-05	0.000344899	0	5.71417	0.828062	36.9515	51.3983	37.3229	tnfsf11	TNF superfamily member 11 [Source:ZFIN;Acc:ZDB-GENE-090805-2]
ENSDARG00000063230	88.9429	2.3389	0.588991	3.97103	7.16e-05	0.000346804	49.4338	26.1219	13.249	104.388	120.674	219.79	bmp7b	bone morphogenetic protein 7b [Source:ZFIN;Acc:ZDB-GENE-060929-328]
ENSDARG00000058011	17.594	4.26678	1.0762	3.96465	7.35e-05	0.00035572	0	1.63262	3.31225	32.3326	26.8165	41.4699	arxa	aristaless related homeobox a [Source:NCBI gene;Acc:30657]
ENSDARG00000001442	66.7303	2.74834	0.693999	3.96015	7.49e-05	0.000361915	7.06197	29.3872	14.9051	107.159	191.068	50.8006	inppl1b	inositol polyphosphate phosphatase-like 1b [Source:NCBI gene;Acc:368433]
ENSDARG00000076767	32.1778	3.44317	0.87046	3.95558	7.63e-05	0.000368324	8.23896	0.81631	7.45256	44.3418	93.8578	38.3596	pgfb	placental growth factor b [Source:ZFIN;Acc:ZDB-GENE-131127-445]
ENSDARG00000103870	45.0825	3.2813	0.830269	3.95209	7.75e-05	0.000373398	0	12.2447	12.4209	64.6652	68.1586	113.005	CU855889.2
ENSDARG00000045580	155.329	2.64462	0.669578	3.94969	7.83e-05	0.000376997	31.7788	86.5289	9.93674	374.134	292.747	136.851	lum	lumican [Source:ZFIN;Acc:ZDB-GENE-040625-24]
ENSDARG00000095772	42.8257	3.30932	0.838296	3.94767	7.89e-05	0.000379746	0	12.2447	10.7648	109.007	64.8066	60.1313	si:dkey-11o1.2	si:dkey-11o1.2 [Source:ZFIN;Acc:ZDB-GENE-100921-76]
ENSDARG00000061762	12.3858	6.20551	1.57496	3.94011	8.14e-05	0.000391216	0	0.81631	0	21.2471	20.1124	32.1392	trim108	tripartite motif containing 108 [Source:ZFIN;Acc:ZDB-GENE-060503-670]
ENSDARG00000103286	44.1152	4.51128	1.14536	3.93873	8.19e-05	0.00039329	11.7699	0	0	35.1039	130.73	87.0868	kcnk4a	potassium channel, subfamily K, member 4a [Source:ZFIN;Acc:ZDB-GENE-141211-80]
ENSDARG00000111235	41.1946	3.72478	0.946144	3.93681	8.26e-05	0.000396188	12.9469	0	4.96837	36.0277	91.6231	101.601	nrsn1	neurensin 1 [Source:ZFIN;Acc:ZDB-GENE-030131-7491]
ENSDARG00000069282	106.308	3.21466	0.816987	3.93478	8.33e-05	0.00039928	14.1239	20.4078	27.326	274.365	13.4083	288.216	bbc3	BCL2 binding component 3 [Source:ZFIN;Acc:ZDB-GENE-070119-4]
ENSDARG00000053074	41.2059	3.28998	0.836582	3.93264	8.4e-05	0.000402305	1.17699	16.3262	4.96837	113.626	60.3371	50.8006	gipc3	GIPC PDZ domain containing family, member 3 [Source:ZFIN;Acc:ZDB-GENE-060616-326]
ENSDARG00000056791	16.7197	4.666	1.1877	3.9286	8.54e-05	0.000408747	2.35399	1.63262	0	36.0277	16.7603	43.5434	pde6ga	phosphodiesterase 6G, cGMP-specific, rod, gamma, paralog a [Source:ZFIN;Acc:ZDB-GENE-050522-144]
ENSDARG00000087863	917.296	8.10055	2.06959	3.91409	9.07e-05	0.000432368	0	0	19.8735	2533.95	1773.24	1176.71	cd44a	CD44 molecule (Indian blood group) a [Source:ZFIN;Acc:ZDB-GENE-110429-1]
ENSDARG00000036628	40.5794	2.858	0.730576	3.91198	9.15e-05	0.000435964	3.53098	8.1631	17.3893	64.6652	49.1636	100.564	cd74b	CD74 molecule, major histocompatibility complex, class II invariant chain b [Source:ZFIN;Acc:ZDB-GENE-990910-10]
ENSDARG00000023950	90.5062	2.36276	0.604273	3.91009	9.23e-05	0.000439204	9.41595	29.3872	48.8556	98.8453	170.955	185.578	znhit3	zinc finger, HIT-type containing 3 [Source:NCBI gene;Acc:393243]
ENSDARG00000033655	163.313	2.41619	0.618076	3.90921	9.26e-05	0.000440695	29.4249	17.9588	106.82	247.575	195.537	382.56	stmn1b	stathmin 1b [Source:ZFIN;Acc:ZDB-GENE-050417-397]
ENSDARG00000028333	15.4764	7.50237	1.91992	3.90766	9.32e-05	0.000443249	0	0	0	0.923788	81.5669	10.3675	nitr9	novel immune-type receptor 9 [Source:ZFIN;Acc:ZDB-GENE-041001-6]
ENSDARG00000042357	63.8166	2.36673	0.605709	3.90737	9.33e-05	0.000443677	23.5399	9.79572	28.9822	71.1317	94.9751	154.475	cldnk	claudin k [Source:ZFIN;Acc:ZDB-GENE-040801-201]
ENSDARG00000005780	10.1284	6.89047	1.76485	3.90429	9.45e-05	0.000448968	0	0	0	7.39031	35.7553	17.6247	npy8br	neuropeptide Y receptor Y8b [Source:ZFIN;Acc:ZDB-GENE-980526-208]
ENSDARG00000074839	23.7457	4.20754	1.07767	3.90431	9.45e-05	0.000448968	7.06197	0	0.828062	39.7229	50.281	44.5801	impg1b	interphotoreceptor matrix proteoglycan 1b [Source:ZFIN;Acc:ZDB-GENE-101007-1]
ENSDARG00000059058	22.1004	3.81597	0.978141	3.90125	9.57e-05	0.000454326	1.17699	4.89786	2.48419	15.7044	50.281	58.0578	vipr1b	vasoactive intestinal peptide receptor 1b [Source:ZFIN;Acc:ZDB-GENE-050311-6]
ENSDARG00000099685	24.0431	4.31904	1.10724	3.90074	9.59e-05	0.000455091	0	0.81631	5.79643	72.0555	46.9289	18.6614	gnb5a	guanine nucleotide binding protein (G protein), beta 5a [Source:NCBI gene;Acc:562813]
ENSDARG00000093416	11.9964	6.15888	1.57986	3.89838	9.68e-05	0.000459231	0	0	0.828062	26.7899	25.6992	18.6614	BX470229.1
ENSDARG00000052680	85.6675	2.62652	0.674907	3.89168	9.96e-05	0.000471379	3.53098	38.3666	28.9822	133.949	189.95	119.226	si:dkey-182g1.2	si:dkey-182g1.2 [Source:ZFIN;Acc:ZDB-GENE-060503-619]
ENSDARG00000086223	70.7041	2.38822	0.613814	3.89079	9.99e-05	0.000472794	36.4868	10.612	21.5296	69.2841	117.322	168.99	si:ch73-144d13.4	si:ch73-144d13.4 [Source:ZFIN;Acc:ZDB-GENE-131120-182]
ENSDARG00000040004	18.0506	5.08793	1.3078	3.89045	0.00010006	0.000473349	3.53098	0	0	30.485	52.5157	21.7717	PKHD1L1	si:ch211-244a23.1 [Source:ZFIN;Acc:ZDB-GENE-060503-789]
ENSDARG00000087601	13.9812	7.35551	1.89999	3.87134	0.000108237	0.000509356	0	0	0	1.84758	73.7454	8.29398	gpr153	G protein-coupled receptor 153 [Source:ZFIN;Acc:ZDB-GENE-050823-7]
ENSDARG00000034808	26.6518	3.6358	0.939175	3.87127	0.000108271	0.000509356	0	6.53048	4.96837	65.589	55.8677	26.9554	kcnip1b	Kv channel interacting protein 1 b [Source:ZFIN;Acc:ZDB-GENE-041212-57]
ENSDARG00000018162	93.9175	2.06672	0.53455	3.86628	0.00011051	0.000518743	37.6638	15.5099	55.4801	133.025	149.726	172.1	ctnnal1	catenin (cadherin-associated protein), alpha-like 1 [Source:ZFIN;Acc:ZDB-GENE-060503-507]
ENSDARG00000091904	23.7453	2.95127	0.763649	3.86469	0.000111228	0.000521653	4.70798	4.89786	6.62449	38.7991	48.0462	39.3964	si:dkeyp-51f12.3	si:dkeyp-51f12.3 [Source:ZFIN;Acc:ZDB-GENE-070705-547]
ENSDARG00000067916	64.1561	2.00013	0.517703	3.86347	0.000111788	0.000523929	25.8939	16.3262	34.7786	101.617	115.088	91.2337	lyn	LYN proto-oncogene, Src family tyrosine kinase [Source:ZFIN;Acc:ZDB-GENE-040912-7]
ENSDARG00000075397	144.664	2.33582	0.605198	3.8596	0.000113574	0.000531599	14.1239	95.5083	33.1225	297.46	195.537	232.231	cipca	CLOCK-interacting pacemaker a [Source:ZFIN;Acc:ZDB-GENE-120928-5]
ENSDARG00000089223	61.9918	2.05392	0.533565	3.84942	0.000118397	0.000552466	17.6549	32.6524	21.5296	81.2934	87.1537	131.667	ngfrb	nerve growth factor receptor b [Source:ZFIN;Acc:ZDB-GENE-070606-2]
ENSDARG00000101055	11.6438	6.10738	1.58709	3.84817	0.000119005	0.000554696	1.17699	0	0	22.1709	26.8165	19.6982	trim35-25	tripartite motif containing 35-25 [Source:ZFIN;Acc:ZDB-GENE-060503-484]
ENSDARG00000052881	15.245	6.50843	1.69155	3.84761	0.000119278	0.000555721	0	0	0.828062	46.1894	41.3421	3.11024	dnajb5	DnaJ heat shock protein family (Hsp40) member B5 [Source:ZFIN;Acc:ZDB-GENE-070705-308]
ENSDARG00000061817	45.8253	2.5044	0.650962	3.84723	0.000119458	0.00055632	21.1859	13.8773	6.62449	98.8453	52.5157	81.903	kif1aa	kinesin family member 1Aa [Source:ZFIN;Acc:ZDB-GENE-100913-3]
ENSDARG00000110291	32.9292	2.90911	0.756451	3.84574	0.00012019	0.000559358	12.9469	5.71417	4.96837	59.1224	82.6842	32.1392	CABZ01044731.2
ENSDARG00000094729	17.1937	3.86425	1.00571	3.84232	0.000121877	0.000566464	3.53098	0.81631	2.48419	40.6467	24.5818	31.1024	apela	apelin receptor early endogenous ligand [Source:NCBI gene;Acc:100536023]
ENSDARG00000102724	81.8263	2.11553	0.550637	3.84197	0.000122052	0.00056703	14.1239	36.734	40.575	176.444	131.848	91.2337	zgc:153039	zgc:153039 [Source:ZFIN;Acc:ZDB-GENE-060929-736]
ENSDARG00000068638	27.8564	4.36748	1.13702	3.84118	0.000122446	0.000568737	0	0	7.45256	45.2656	77.0975	37.3229	lpar5b	lysophosphatidic acid receptor 5b [Source:ZFIN;Acc:ZDB-GENE-081022-116]
ENSDARG00000056347	117.964	2.48617	0.647532	3.83946	0.000123304	0.000572473	9.41595	39.1829	57.9643	324.25	102.797	174.174	rab3aa	RAB3A, member RAS oncogene family, a [Source:ZFIN;Acc:ZDB-GENE-040801-2]
ENSDARG00000090814	204.57	2.49796	0.652431	3.82869	0.000128825	0.000595887	41.1948	129.793	13.249	221.709	378.783	442.691	si:dkey-18a10.3	si:dkey-18a10.3 [Source:ZFIN;Acc:ZDB-GENE-091204-174]
ENSDARG00000014828	24.8668	4.3702	1.1439	3.82042	0.000133223	0.000613959	0	0	6.62449	43.418	37.9901	61.1681	l3mbtl1a	L3MBTL histone methyl-lysine binding protein 1a [Source:ZFIN;Acc:ZDB-GENE-090312-120]
ENSDARG00000045131	31.7568	2.96622	0.777212	3.81649	0.000135363	0.000623146	2.35399	13.061	5.79643	64.6652	42.4595	62.2048	id4	inhibitor of DNA binding 4 [Source:ZFIN;Acc:ZDB-GENE-051113-208]
ENSDARG00000055875	168.38	2.28804	0.599633	3.81573	0.000135783	0.000624808	14.1239	96.3246	60.4485	387.067	277.104	175.21	pag1	phosphoprotein membrane anchor with glycosphingolipid microdomains 1 [Source:ZFIN;Acc:ZDB-GENE-060503-586]
ENSDARG00000058045	17.905	3.78212	0.99138	3.81501	0.000136177	0.000626215	2.35399	4.08155	0.828062	40.6467	34.638	24.8819	tlr21	toll-like receptor 21 [Source:ZFIN;Acc:ZDB-GENE-040220-4]
ENSDARG00000001953	23.4764	3.03701	0.796418	3.81333	0.000137104	0.000630341	8.23896	4.08155	3.31225	42.4943	40.2248	42.5066	pfkfb3	6-phosphofructo-2-kinase/fructose-2,6-biphosphatase 3 [Source:ZFIN;Acc:ZDB-GENE-040426-2724]
ENSDARG00000062696	32.4672	2.7709	0.726847	3.81222	0.000137724	0.000632875	12.9469	7.34679	4.96837	57.2749	75.9801	36.2861	dgkg	diacylglycerol kinase, gamma [Source:ZFIN;Acc:ZDB-GENE-081105-39]
ENSDARG00000094438	8.86856	6.69986	1.75866	3.80964	0.00013917	0.000638595	0	0	0	11.0855	23.4644	18.6614	plac8.2	placenta associated 8, tandem duplicate 2 [Source:ZFIN;Acc:ZDB-GENE-070424-12]
ENSDARG00000070604	114.925	2.01974	0.532879	3.79025	0.000150498	0.000685683	72.9736	30.2035	33.9505	100.693	240.231	211.496	zgc:162509	zgc:162509 [Source:ZFIN;Acc:ZDB-GENE-050809-100]
ENSDARG00000010630	37.5155	3.02075	0.797317	3.78864	0.000151474	0.000689837	1.17699	10.612	12.4209	98.8453	49.1636	52.8741	hoxb6a	homeobox B6a [Source:NCBI gene;Acc:30341]
ENSDARG00000076265	14.1091	5.55167	1.46636	3.78603	0.000153074	0.000696225	0	1.63262	0	29.5612	36.8727	16.588	ano8a	anoctamin 8a [Source:ZFIN;Acc:ZDB-GENE-070912-583]
ENSDARG00000076227	63.6781	2.36353	0.624715	3.78337	0.00015472	0.000702808	27.0709	20.4078	14.9051	53.5797	182.129	83.9765	ror2	receptor tyrosine kinase-like orphan receptor 2 [Source:ZFIN;Acc:ZDB-GENE-060427-5]
ENSDARG00000020744	12.111	6.16532	1.63028	3.78174	0.000155735	0.000707118	1.17699	0	0	28.6374	33.5206	9.33072	bdkrb1	bradykinin receptor B1 [Source:ZFIN;Acc:ZDB-GENE-030814-1]
ENSDARG00000059815	111.206	2.05004	0.542319	3.78014	0.000156742	0.000711384	20.0089	69.3864	39.747	228.176	113.97	195.945	oaz2b	ornithine decarboxylase antizyme 2b [Source:ZFIN;Acc:ZDB-GENE-070313-1]
ENSDARG00000053854	14.3468	4.98942	1.32077	3.77767	0.000158304	0.000718015	0	1.63262	0.828062	48.037	18.995	16.588	uts2a	urotensin 2, alpha [Source:ZFIN;Acc:ZDB-GENE-040630-11]
ENSDARG00000103556	40.173	2.57837	0.682547	3.77757	0.000158365	0.000718138	17.6549	4.89786	12.4209	55.4273	90.5057	60.1313	si:ch211-218g23.6	si:ch211-218g23.6 [Source:ZFIN;Acc:ZDB-GENE-141216-449]
ENSDARG00000093621	22.8106	3.03902	0.804821	3.77602	0.000159357	0.000722329	5.88497	3.26524	5.79643	41.5705	50.281	30.0657	si:dkey-27b3.4	si:dkey-27b3.4 [Source:ZFIN;Acc:ZDB-GENE-091204-131]
ENSDARG00000040841	46.005	2.23806	0.592699	3.77604	0.000159339	0.000722329	18.8319	13.8773	15.7332	57.2749	61.4545	108.858	adra2a	adrenoceptor alpha 2A [Source:NCBI gene;Acc:266750]
ENSDARG00000030932	60.9218	2.03292	0.538787	3.77314	0.000161208	0.000729937	18.8319	23.673	28.9822	91.455	135.2	67.3886	fgf10a	fibroblast growth factor 10a [Source:ZFIN;Acc:ZDB-GENE-030715-1]
ENSDARG00000028857	29.6062	3.86545	1.02478	3.77198	0.000161959	0.000732869	5.88497	4.89786	0.828062	122.864	23.4644	19.6982	sgsm1a	small G protein signaling modulator 1a [Source:ZFIN;Acc:ZDB-GENE-060526-379]
ENSDARG00000053449	10.5975	6.95567	1.84589	3.76819	0.000164434	0.000742486	0	0	0	9.23788	49.1636	5.18374	pyya	peptide YYa [Source:NCBI gene;Acc:30211]
ENSDARG00000074425	70.0972	3.15721	0.837889	3.76805	0.000164529	0.000742601	0	30.2035	11.5929	98.8453	129.613	150.328	si:busm1-57f23.1	si:busm1-57f23.1 [Source:ZFIN;Acc:ZDB-GENE-030616-512]
ENSDARG00000088549	66.0073	2.74565	0.728777	3.76747	0.000164909	0.000743999	15.3009	31.8361	4.14031	68.3603	94.9751	181.431	si:ch1073-390k14.1	si:ch1073-390k14.1 [Source:ZFIN;Acc:ZDB-GENE-141215-14]
ENSDARG00000062217	15.1212	5.06893	1.34592	3.76613	0.000165795	0.000747681	0	1.63262	0.828062	49.8846	29.0512	9.33072	kcnj3b	potassium inwardly rectifying channel subfamily J member 3b [Source:ZFIN;Acc:ZDB-GENE-120215-38]
ENSDARG00000000656	14.8082	5.61631	1.49345	3.76064	0.000169482	0.000763172	0	0	1.65612	11.0855	34.638	41.4699	psmb9a	proteasome 20S subunit beta 9a [Source:ZFIN;Acc:ZDB-GENE-990415-140]
ENSDARG00000000369	39.4557	2.69525	0.71733	3.75734	0.000171732	0.000772648	5.88497	17.1425	8.28062	53.5797	107.266	44.5801	prkag3b	protein kinase, AMP-activated, gamma 3b non-catalytic subunit [Source:ZFIN;Acc:ZDB-GENE-060421-6938]
ENSDARG00000086369	17.418	4.86505	1.29545	3.7555	0.000172997	0.000777679	0	3.26524	0	33.2564	51.3983	16.588	si:ch211-167j9.5	si:ch211-167j9.5 [Source:ZFIN;Acc:ZDB-GENE-131121-210]
ENSDARG00000007891	89.606	2.1546	0.57403	3.75347	0.000174406	0.000783517	38.8408	31.8361	28.1541	205.081	178.777	54.9476	meox1	mesenchyme homeobox 1 [Source:NCBI gene;Acc:436723]
ENSDARG00000074328	25.5902	3.04622	0.811653	3.75311	0.000174657	0.000784311	5.88497	3.26524	7.45256	32.3326	70.3933	34.2127	apba1b	amyloid beta (A4) precursor protein-binding, family A, member 1b [Source:ZFIN;Acc:ZDB-GENE-070925-3]
ENSDARG00000075806	18.0911	4.0358	1.07568	3.75187	0.00017552	0.000787853	1.17699	3.26524	1.65612	22.1709	63.6892	16.588	kirrel3a	kirre like nephrin family adhesion molecule 3a [Source:ZFIN;Acc:ZDB-GENE-091117-44]
ENSDARG00000055186	83.7308	3.23985	0.864016	3.74976	0.000177002	0.000794004	0	35.9176	11.5929	133.949	223.471	97.4542	ccr9a	chemokine (C-C motif) receptor 9a [Source:ZFIN;Acc:ZDB-GENE-060130-125]
ENSDARG00000070343	34.8299	3.51019	0.937636	3.74366	0.00018136	0.00081235	0	8.97941	7.45256	96.074	72.628	23.8452	hoxc6a	homeobox C6a [Source:NCBI gene;Acc:30346]
ENSDARG00000105091	25.8501	3.55545	0.953554	3.72863	0.000192525	0.000858558	9.41595	2.44893	0.828062	54.5035	25.6992	62.2048	zgc:174944	zgc:174944 [Source:ZFIN;Acc:ZDB-GENE-080207-2]
ENSDARG00000113479	8.84114	6.69916	1.79769	3.72655	0.000194122	0.000864774	0	0	0	28.6374	7.82148	16.588	CU856539.3
ENSDARG00000092091	66.4353	2.74764	0.738248	3.72183	0.000197782	0.000878867	5.88497	13.8773	31.4663	149.654	39.1074	158.622	cyp2x12	cytochrome P450, family 2, subfamily X, polypeptide 12 [Source:ZFIN;Acc:ZDB-GENE-030131-4664]
ENSDARG00000088708	16.7894	4.97253	1.33738	3.71812	0.000200715	0.000890965	3.53098	0	0	16.6282	39.1074	41.4699	ngfra	nerve growth factor receptor a (TNFR superfamily, member 16) [Source:ZFIN;Acc:ZDB-GENE-050928-1]
ENSDARG00000076299	30.5268	3.84527	1.03481	3.71592	0.000202465	0.000897798	0	0.81631	10.7648	71.1317	55.8677	44.5801	FQ323119.1
ENSDARG00000099674	223.161	6.82323	1.83748	3.71337	0.00020452	0.000906718	0	0	11.5929	562.587	498.34	266.444	dicp3.1	diverse immunoglobulin domain-containing protein 3.1 [Source:ZFIN;Acc:ZDB-GENE-120306-18]
ENSDARG00000012801	38.5373	2.18121	0.587609	3.71201	0.00020562	0.000911405	16.4779	13.061	12.4209	67.4365	64.8066	57.0211	pfkpb	phosphofructokinase, platelet b [Source:ZFIN;Acc:ZDB-GENE-070912-634]
ENSDARG00000097827	41.7987	2.55436	0.688692	3.70901	0.000208074	0.00092132	11.7699	12.2447	12.4209	69.2841	113.97	31.1024	lrp1aa	low density lipoprotein receptor-related protein 1Aa [Source:ZFIN;Acc:ZDB-GENE-030131-7889]
ENSDARG00000092931	101.648	6.24849	1.68539	3.70744	0.000209363	0.000926641	8.23896	0	0	203.233	191.068	207.349	si:ch211-114c12.5	si:ch211-114c12.5 [Source:ZFIN;Acc:ZDB-GENE-060526-13]
ENSDARG00000019451	12.719	6.24049	1.68395	3.70585	0.00021068	0.000932084	1.17699	0	0	50.8083	6.70413	17.6247	pcsk2	proprotein convertase subtilisin/kexin type 2 [Source:ZFIN;Acc:ZDB-GENE-090608-1]
ENSDARG00000026350	72.0535	2.08302	0.562126	3.70561	0.000210883	0.000932788	37.6638	20.4078	24.8419	83.1409	184.363	81.903	wasb	WASP actin nucleation promoting factor b [Source:ZFIN;Acc:ZDB-GENE-030131-7098]
ENSDARG00000001803	50.8418	2.40967	0.651193	3.70039	0.000215266	0.000949997	11.7699	9.79572	26.498	68.3603	128.496	60.1313	kcnh6a	potassium voltage-gated channel, subfamily H (eag-related), member 6a [Source:ZFIN;Acc:ZDB-GENE-040702-5]
ENSDARG00000087616	41.0869	2.77445	0.750252	3.69802	0.000217287	0.000958319	15.3009	5.71417	10.7648	98.8453	25.6992	90.197	maptb	microtubule-associated protein tau b [Source:ZFIN;Acc:ZDB-GENE-081027-2]
ENSDARG00000002219	783.16	5.03716	1.36374	3.69364	0.000221069	0.000973788	129.469	4.89786	4.96837	1867.9	1470.44	1221.29	si:dkey-103j14.5	si:dkey-103j14.5 [Source:ZFIN;Acc:ZDB-GENE-090313-170]
ENSDARG00000041071	20.5758	3.74342	1.01392	3.69203	0.000222472	0.000979357	4.70798	4.08155	0	38.7991	31.2859	44.5801	jagn1a	jagunal homolog 1a [Source:NCBI gene;Acc:449830]
ENSDARG00000074719	15.8176	4.50787	1.22193	3.68915	0.000225001	0.00098967	3.53098	0.81631	0	25.8661	20.1124	44.5801	rab38c	RAB38c, member of RAS oncogene family [Source:ZFIN;Acc:ZDB-GENE-091118-91]
ENSDARG00000062017	17.7136	5.78393	1.56877	3.68692	0.000226986	0.000997575	1.17699	0.81631	0	1.84758	54.7504	47.6904	fsd1	fibronectin type III and SPRY domain containing 1 [Source:NCBI gene;Acc:566722]
ENSDARG00000009673	85.8762	2.37475	0.644313	3.68571	0.000228067	0.00100186	58.8497	12.2447	13.249	166.282	132.965	131.667	si:ch211-197g15.6	si:ch211-197g15.6 [Source:ZFIN;Acc:ZDB-GENE-050208-457]
ENSDARG00000026513	19.0668	4.40313	1.19479	3.68526	0.000228466	0.00100304	0	4.08155	0.828062	19.3996	70.3933	19.6982	hoxb6b	homeobox B6b [Source:NCBI gene;Acc:58053]
ENSDARG00000055644	127.696	5.96868	1.61999	3.68439	0.000229249	0.00100627	4.70798	6.53048	0.828062	10.1617	51.3983	692.547	prss60.2	serine protease 60.2 [Source:ZFIN;Acc:ZDB-GENE-050320-109]
ENSDARG00000054583	39.0828	2.95745	0.803131	3.6824	0.000231052	0.00101376	9.41595	1.63262	15.7332	42.4943	77.0975	88.1235	mfsd6b	major facilitator superfamily domain containing 6b [Source:NCBI gene;Acc:447825]
ENSDARG00000061852	37.1505	2.68537	0.729946	3.67887	0.000234274	0.00102642	9.41595	14.6936	5.79643	44.3418	106.149	42.5066	olfml3a	olfactomedin-like 3a [Source:NCBI gene;Acc:568106]
ENSDARG00000074323	8.66545	6.66553	1.81243	3.67767	0.000235371	0.00103058	0	0	0	7.39031	29.0512	15.5512	efcab2	EF-hand calcium binding domain 2 [Source:ZFIN;Acc:ZDB-GENE-070521-5]
ENSDARG00000092022	16.4652	4.94171	1.3439	3.67714	0.000235863	0.00103253	3.53098	0	0	22.1709	50.281	22.8084	si:dkey-256e7.8	si:dkey-256e7.8 [Source:ZFIN;Acc:ZDB-GENE-090313-283]
ENSDARG00000035427	22.7339	2.96715	0.807969	3.67236	0.000240324	0.00105076	4.70798	4.89786	5.79643	24.9423	52.5157	43.5434	surf6	surfeit 6 [Source:ZFIN;Acc:ZDB-GENE-040426-1333]
ENSDARG00000092792	8.61702	6.65772	1.81695	3.66424	0.000248078	0.00108287	0	0	0	11.0855	31.2859	9.33072	rprm3	reprimo, TP53 dependent G2 arrest mediator homolog 3 [Source:ZFIN;Acc:ZDB-GENE-040718-123]
ENSDARG00000110960	13.5025	7.31042	1.99735	3.66006	0.000252157	0.0010991	0	0	0	75.7506	1.11735	4.14699	BX769173.1
ENSDARG00000041923	68.8682	2.24006	0.612284	3.65854	0.00025366	0.00110474	8.23896	34.285	28.9822	78.522	112.853	150.328	ccl38.6	chemokine (C-C motif) ligand 38, duplicate 6 [Source:ZFIN;Acc:ZDB-GENE-041014-165]
ENSDARG00000070995	68.6316	2.16486	0.592498	3.65378	0.000258407	0.00112403	16.4779	32.6524	25.6699	186.605	72.628	77.756	inpp4ab	inositol polyphosphate-4-phosphatase type I Ab [Source:ZFIN;Acc:ZDB-GENE-081104-521]
ENSDARG00000068213	48.1773	2.60105	0.71412	3.64232	0.000270192	0.00117183	12.9469	20.4078	7.45256	49.8846	148.608	49.7639	fzd10	frizzled class receptor 10 [Source:ZFIN;Acc:ZDB-GENE-990415-220]
ENSDARG00000100052	65.9863	2.29452	0.629966	3.64229	0.000270223	0.00117183	32.9558	18.7751	15.7332	58.1987	81.5669	188.688	cckb	cholecystokinin b [Source:ZFIN;Acc:ZDB-GENE-060720-30]
ENSDARG00000070479	14.9916	5.05724	1.39047	3.63706	0.000275765	0.00119391	0	0.81631	1.65612	42.4943	5.58677	39.3964	tspan13b	tetraspanin 13b [Source:ZFIN;Acc:ZDB-GENE-041010-45]
ENSDARG00000061352	51.1364	2.06229	0.567784	3.63216	0.000281056	0.00121558	29.4249	15.5099	14.9051	96.9978	67.0413	82.9398	bcl11aa	BAF chromatin remodeling complex subunit BCL11A a [Source:ZFIN;Acc:ZDB-GENE-060421-4643]
ENSDARG00000029907	14.8402	6.4691	1.78199	3.63027	0.000283126	0.00122304	0	0.81631	0	42.4943	44.6942	1.03675	trim54	tripartite motif containing 54 [Source:ZFIN;Acc:ZDB-GENE-041014-342]
ENSDARG00000032896	33.1864	3.85246	1.06128	3.63003	0.000283392	0.00122394	8.23896	0.81631	4.14031	15.7044	146.373	23.8452	xgb	x globin [Source:ZFIN;Acc:ZDB-GENE-050125-1]
ENSDARG00000061956	22.7526	2.9058	0.801146	3.62705	0.000286679	0.00123613	3.53098	4.08155	8.28062	39.7229	43.5768	37.3229	sytl2a	synaptotagmin-like 2a [Source:ZFIN;Acc:ZDB-GENE-130723-2]
ENSDARG00000095333	27.4822	3.22101	0.888053	3.62705	0.000286679	0.00123613	7.06197	4.08155	4.96837	47.1132	87.1537	14.5145	si:ch211-157j23.3	si:ch211-157j23.3 [Source:ZFIN;Acc:ZDB-GENE-091117-36]
ENSDARG00000013750	54.0561	3.22467	0.889206	3.62646	0.000287332	0.00123869	11.7699	18.7751	0.828062	69.2841	183.246	40.4331	eno1b	enolase 1b, (alpha) [Source:ZFIN;Acc:ZDB-GENE-040426-1651]
ENSDARG00000095002	44.1552	2.73417	0.755328	3.61984	0.000294781	0.00126746	10.5929	4.08155	19.8735	56.3511	127.378	46.6536	TNNC2	si:rp71-17i16.4 [Source:ZFIN;Acc:ZDB-GENE-090312-215]
ENSDARG00000019418	31.0389	3.4107	0.942532	3.61866	0.000296137	0.00127277	0	9.79572	5.79643	87.7599	27.9339	54.9476	kcnj2a	potassium inwardly rectifying channel subfamily J member 2a [Source:ZFIN;Acc:ZDB-GENE-120319-1]
ENSDARG00000061221	19.662	3.1726	0.876931	3.61784	0.00029707	0.0012764	3.53098	4.89786	3.31225	42.4943	21.2297	42.5066	si:ch211-157j23.2	si:ch211-157j23.2 [Source:ZFIN;Acc:ZDB-GENE-030131-5686]
ENSDARG00000098995	468.832	7.25242	2.00492	3.61731	0.000297681	0.00127837	0	0	18.2174	944.111	820.138	1030.53	cyp2k6	cytochrome P450, family 2, subfamily K, polypeptide 6 [Source:NCBI gene;Acc:393481]
ENSDARG00000038012	17.0741	5.84261	1.61635	3.6147	0.0003007	0.00129003	0	1.63262	0	2.77136	36.8727	61.1681	fam83fa	family with sequence similarity 83 member Fa [Source:ZFIN;Acc:ZDB-GENE-090624-5]
ENSDARG00000059747	21.3605	3.86677	1.07012	3.61338	0.00030223	0.00129634	7.06197	0	1.65612	48.037	41.3421	30.0657	kcnj19a	potassium inwardly rectifying channel subfamily J member 19a [Source:ZFIN;Acc:ZDB-GENE-060503-706]
ENSDARG00000040684	30.6527	2.87109	0.795144	3.61078	0.000305282	0.0013081	4.70798	13.8773	3.31225	66.5127	59.2198	36.2861	plcd4b	phospholipase C, delta 4b [Source:ZFIN;Acc:ZDB-GENE-080512-3]
ENSDARG00000112842	8.24006	6.5948	1.82994	3.60383	0.000313556	0.00134004	0	0	0	9.23788	11.1735	29.0289	si:dkey-61f9.1	si:dkey-61f9.1 [Source:ZFIN;Acc:ZDB-GENE-041210-13]
ENSDARG00000095217	10.6923	5.98059	1.66011	3.60253	0.000315137	0.00134572	1.17699	0	0	14.7806	35.7553	12.441	zgc:66156	zgc:66156 [Source:ZFIN;Acc:ZDB-GENE-040426-1554]
ENSDARG00000059276	16.9387	3.74266	1.04061	3.59659	0.000322413	0.00137513	1.17699	4.08155	1.65612	49.8846	17.8777	26.9554	hoxd4a	homeobox D4a [Source:NCBI gene;Acc:30329]
ENSDARG00000093834	22.7811	3.2472	0.903265	3.59496	0.000324438	0.00138265	1.17699	4.08155	7.45256	30.485	31.2859	62.2048	CR628410.1
ENSDARG00000035868	46.7601	2.15294	0.599892	3.58888	0.000332107	0.00141222	11.7699	18.7751	20.7015	109.007	58.1024	62.2048	spire1a	spire-type actin nucleation factor 1a [Source:NCBI gene;Acc:557962]
ENSDARG00000102946	7.95361	6.54326	1.83124	3.57313	0.000352741	0.00149368	0	0	0	8.31409	14.5256	24.8819	si:ch73-167f10.1	si:ch73-167f10.1 [Source:ZFIN;Acc:ZDB-GENE-131121-334]
ENSDARG00000056877	36.4242	3.29111	0.923127	3.56518	0.000363611	0.00153542	10.5929	0	9.93674	60.97	45.8115	91.2337	vamp2	vesicle-associated membrane protein 2 [Source:ZFIN;Acc:ZDB-GENE-030131-8225]
ENSDARG00000061520	15.861	4.32823	1.21661	3.55761	0.000374251	0.00157566	1.17699	0.81631	2.48419	50.8083	6.70413	33.1759	b4galnt1a	beta-1,4-N-acetyl-galactosaminyl transferase 1a [Source:ZFIN;Acc:ZDB-GENE-070112-1462]
ENSDARG00000067676	12.4174	6.20072	1.74307	3.55735	0.000374612	0.00157686	1.17699	0	0	22.1709	48.0462	3.11024	plcl1	phospholipase C like 1 [Source:ZFIN;Acc:ZDB-GENE-090313-194]
ENSDARG00000071880	7.69747	6.49668	1.8284	3.55321	0.000380558	0.00159967	0	0	0	11.0855	12.2909	22.8084	pimr56	Pim proto-oncogene, serine/threonine kinase, related 56 [Source:ZFIN;Acc:ZDB-GENE-141211-37]
ENSDARG00000034707	10.1996	6.90227	1.94336	3.55171	0.00038273	0.00160784	0	0	0	22.1709	37.9901	1.03675	ftr85	finTRIM family, member 85 [Source:ZFIN;Acc:ZDB-GENE-070705-22]
ENSDARG00000077794	49.868	2.23016	0.629815	3.54098	0.000398642	0.00166801	22.3629	12.2447	18.2174	60.0462	53.633	132.704	CU468012.1
ENSDARG00000097322	17.1984	3.76015	1.0634	3.53596	0.000406297	0.00169812	1.17699	2.44893	3.31225	32.3326	52.5157	11.4042	si:dkey-81l17.6	si:dkey-81l17.6 [Source:ZFIN;Acc:ZDB-GENE-131127-284]
ENSDARG00000002230	14.21	3.66165	1.03583	3.53501	0.000407765	0.00170391	1.17699	2.44893	2.48419	24.0185	31.2859	23.8452	sypb	synaptophysin b [Source:ZFIN;Acc:ZDB-GENE-040718-205]
ENSDARG00000061682	21.2658	3.44585	0.974845	3.53477	0.00040813	0.0017051	2.35399	1.63262	6.62449	54.5035	46.9289	15.5512	bicc1a	BicC family RNA binding protein 1a [Source:ZFIN;Acc:ZDB-GENE-101223-3]
ENSDARG00000071052	26.6062	3.33886	0.944977	3.53327	0.000410447	0.00171378	0	9.79572	4.14031	54.5035	56.9851	34.2127	si:dkey-150i13.2	si:dkey-150i13.2 [Source:ZFIN;Acc:ZDB-GENE-090312-157]
ENSDARG00000041702	11.828	5.29495	1.49962	3.53085	0.00041422	0.00172715	0	1.63262	0	24.0185	24.5818	20.7349	rfx6	regulatory factor X, 6 [Source:NCBI gene;Acc:556925]
ENSDARG00000010816	26.5621	4.18817	1.18695	3.5285	0.00041792	0.00174053	7.06197	0.81631	0.828062	35.1039	6.70413	108.858	slc7a14a	solute carrier family 7 member 14a [Source:NCBI gene;Acc:566270]
ENSDARG00000030656	27.8652	2.6618	0.754484	3.52797	0.000418763	0.00174267	3.53098	6.53048	12.4209	44.3418	54.7504	45.6169	2022-09-03	septin 3 [Source:NCBI gene;Acc:554123]
ENSDARG00000074860	15.0552	3.75366	1.06463	3.52579	0.000422216	0.00175601	1.17699	3.26524	1.65612	15.7044	30.1686	38.3596	slc5a7a	solute carrier family 5 member 7a [Source:ZFIN;Acc:ZDB-GENE-090313-273]
ENSDARG00000022904	69.4247	2.34939	0.666448	3.52524	0.000423104	0.00175901	22.3629	31.8361	14.0771	46.1894	91.6231	210.46	skilb	SKI-like proto-oncogene b [Source:ZFIN;Acc:ZDB-GENE-080723-40]
ENSDARG00000053262	38.8126	2.73592	0.777852	3.51728	0.000435992	0.00180658	14.1239	1.63262	14.9051	77.5982	60.3371	64.2783	atp1b4	ATPase Na+/K+ transporting subunit beta 4 [Source:ZFIN;Acc:ZDB-GENE-070412-1]
ENSDARG00000100822	7.61951	6.48267	1.84607	3.5116	0.00044541	0.00184271	0	0	0	12.933	8.93884	23.8452	mapk15	mitogen-activated protein kinase 15 [Source:ZFIN;Acc:ZDB-GENE-050522-307]
ENSDARG00000100968	38.77	2.78547	0.793231	3.51154	0.000445511	0.00184271	17.6549	10.612	1.65612	48.9608	75.9801	77.756	si:ch211-1a19.3	si:ch211-1a19.3 [Source:ZFIN;Acc:ZDB-GENE-141216-322]
ENSDARG00000078647	17.1105	3.6202	1.03134	3.51019	0.000447781	0.0018511	0	3.26524	4.14031	35.1039	29.0512	31.1024	samsn1b	SAM domain, SH3 domain and nuclear localisation signals 1b [Source:ZFIN;Acc:ZDB-GENE-041010-135]
ENSDARG00000111837	8.38165	6.61721	1.88971	3.5017	0.000462297	0.00190702	0	0	0	8.31409	35.7553	6.22048	trhde.2	thyrotropin releasing hormone degrading enzyme, tandem duplicate 2 [Source:ZFIN;Acc:ZDB-GENE-070705-89]
ENSDARG00000063050	39.8618	2.77019	0.791302	3.50079	0.000463874	0.00191278	11.7699	7.34679	11.5929	102.54	16.7603	89.1602	rc3h2	ring finger and CCCH-type domains 2 [Source:ZFIN;Acc:ZDB-GENE-060503-694]
ENSDARG00000062021	9.04391	6.72837	1.92294	3.499	0.000467003	0.00192419	0	0	0	17.552	34.638	2.07349	ccdc181	coiled-coil domain containing 181 [Source:ZFIN;Acc:ZDB-GENE-060503-312]
ENSDARG00000045936	20.831	4.97237	1.422	3.49673	0.000470992	0.0019395	2.35399	0	1.65612	71.1317	1.11735	48.7271	pax6b	paired box 6b [Source:ZFIN;Acc:ZDB-GENE-001031-1]
ENSDARG00000060745	18.6719	3.83942	1.09908	3.49331	0.000477072	0.00196187	2.35399	0	4.96837	51.7321	30.1686	22.8084	pgm5	phosphoglucomutase 5 [Source:ZFIN;Acc:ZDB-GENE-060503-838]
ENSDARG00000028507	94.4359	2.27784	0.653603	3.48506	0.000492035	0.00201832	27.0709	52.2438	17.3893	100.693	73.7454	295.473	itgb4	integrin, beta 4 [Source:ZFIN;Acc:ZDB-GENE-030131-7209]
ENSDARG00000003091	188.535	2.20618	0.633926	3.48019	0.00050106	0.00205008	112.991	75.1005	14.0771	460.046	292.747	176.247	oclnb	occludin b [Source:ZFIN;Acc:ZDB-GENE-041212-43]
ENSDARG00000061830	20.7623	4.53927	1.30439	3.48	0.000501412	0.00205084	0	2.44893	2.48419	57.2749	2.23471	60.1313	prss12	serine protease 12 [Source:ZFIN;Acc:ZDB-GENE-090313-45]
ENSDARG00000098284	14.1039	4.33124	1.24577	3.47676	0.000507508	0.00207418	3.53098	0.81631	0	32.3326	17.8777	30.0657	ctxn1	cortexin 1 [Source:ZFIN;Acc:ZDB-GENE-131127-209]
ENSDARG00000095106	33.989	4.27356	1.22932	3.47636	0.000508274	0.00207691	10.5929	0	0	33.2564	34.638	125.446	si:dkey-28k24.2	si:dkey-28k24.2 [Source:ZFIN;Acc:ZDB-GENE-121213-4]
ENSDARG00000037403	40.5727	2.39909	0.693454	3.45962	0.000540932	0.00219306	17.6549	8.1631	13.249	73.9031	98.3272	32.1392	hspa8b	heat shock protein family A (Hsp70) member 8b [Source:ZFIN;Acc:ZDB-GENE-121214-31]
ENSDARG00000097585	18.8261	3.18618	0.920986	3.45953	0.000541115	0.00219338	4.70798	1.63262	4.96837	48.037	24.5818	29.0289	CR548634.2
ENSDARG00000077572	31.4483	2.84447	0.822327	3.45904	0.000542094	0.00219693	1.17699	8.1631	13.249	39.7229	70.3933	55.9843	si:ch211-193k19.2	si:ch211-193k19.2 [Source:ZFIN;Acc:ZDB-GENE-060503-203]
ENSDARG00000076090	15.0806	3.65581	1.05704	3.45852	0.000543155	0.00220081	3.53098	1.63262	1.65612	13.8568	33.5206	36.2861	jakmip1	janus kinase and microtubule interacting protein 1 [Source:ZFIN;Acc:ZDB-GENE-110208-7]
ENSDARG00000087756	17.6418	4.05656	1.17488	3.45274	0.000554914	0.00224526	0	3.26524	2.48419	47.1132	44.6942	8.29398	si:ch211-173d10.4	si:ch211-173d10.4 [Source:ZFIN;Acc:ZDB-GENE-121214-331]
ENSDARG00000101380	9.31394	5.79032	1.67946	3.44772	0.00056533	0.00228456	0	0.81631	0	25.8661	16.7603	12.441	cryabb	crystallin, alpha B, b [Source:ZFIN;Acc:ZDB-GENE-040718-419]
ENSDARG00000096496	9.90098	5.88134	1.70894	3.44152	0.000578466	0.0023332	0	0.81631	0	34.1802	7.82148	16.588	BX571705.1
ENSDARG00000092920	32.0933	2.80035	0.815292	3.43478	0.000593032	0.00238575	5.88497	8.1631	9.93674	24.9423	108.383	35.2494	si:ch211-106h4.12	si:ch211-106h4.12 [Source:ZFIN;Acc:ZDB-GENE-070705-12]
ENSDARG00000098463	14.2295	3.95029	1.15065	3.4331	0.000596732	0.00239822	0	1.63262	3.31225	30.485	31.2859	18.6614	gig2g	grass carp reovirus (GCRV)-induced gene 2g [Source:ZFIN;Acc:ZDB-GENE-130517-4]
ENSDARG00000102636	16.9096	4.48678	1.30702	3.43283	0.000597311	0.00240009	0	0	4.14031	24.9423	54.7504	17.6247	trmt9b	tRNA methyltransferase 9B [Source:ZFIN;Acc:ZDB-GENE-030131-4851]
ENSDARG00000093219	13.6869	4.28384	1.24793	3.43276	0.000597467	0.00240026	3.53098	0.81631	0	26.7899	31.2859	19.6982	BX936308.2
ENSDARG00000024920	27.2007	3.35025	0.976262	3.43171	0.000599783	0.00240866	1.17699	9.79572	3.31225	79.4458	14.5256	54.9476	tlcd5a	TLC domain containing 5a [Source:ZFIN;Acc:ZDB-GENE-000607-58]
ENSDARG00000098514	43.912	2.55937	0.745987	3.43086	0.000601682	0.00241492	22.3629	13.8773	2.48419	83.1409	65.9239	75.6825	si:ch211-59d8.3	si:ch211-59d8.3 [Source:ZFIN;Acc:ZDB-GENE-120709-11]
ENSDARG00000043474	15.3599	3.58345	1.04778	3.42003	0.000626152	0.00250225	1.17699	2.44893	3.31225	14.7806	27.9339	42.5066	atp2b3a	ATPase plasma membrane Ca2+ transporting 3a [Source:ZFIN;Acc:ZDB-GENE-040718-174]
ENSDARG00000099744	37.7203	2.55348	0.747113	3.41779	0.00063132	0.00252006	14.1239	3.26524	15.7332	51.7321	92.7404	48.7271	gap43	growth associated protein 43 [Source:ZFIN;Acc:ZDB-GENE-990415-87]
ENSDARG00000053940	22.2384	3.73744	1.09356	3.41768	0.000631576	0.00252061	0	8.1631	0.828062	55.4273	36.8727	32.1392	btr32	bloodthirsty-related gene family, member 32 [Source:ZFIN;Acc:ZDB-GENE-060421-3827]
ENSDARG00000069106	84.5933	2.08359	0.610332	3.41386	0.000640506	0.00255337	16.4779	27.7545	52.1679	157.968	189.95	63.2416	fam89b	family with sequence similarity 89 member B [Source:ZFIN;Acc:ZDB-GENE-091204-269]
ENSDARG00000054340	26.8353	2.82787	0.829646	3.40853	0.000653143	0.00259899	9.41595	3.26524	7.45256	79.4458	32.4033	29.0289	sla1a	Src like adaptor 1a [Source:ZFIN;Acc:ZDB-GENE-050904-3]
ENSDARG00000092738	9.60881	5.82633	1.70969	3.40782	0.00065485	0.00260517	1.17699	0	0	17.552	7.82148	31.1024	si:ch211-263k4.2	si:ch211-263k4.2 [Source:ZFIN;Acc:ZDB-GENE-081104-207]
ENSDARG00000079222	46.8733	2.2464	0.660132	3.40296	0.000666605	0.00264648	11.7699	17.1425	19.8735	121.016	35.7553	75.6825	zgc:174315	zgc:174315 [Source:ZFIN;Acc:ZDB-GENE-080219-29]
ENSDARG00000006181	23.6304	3.68582	1.08332	3.40235	0.000668088	0.00265187	0	0.81631	9.10868	55.4273	39.1074	37.3229	hif1aa	hypoxia inducible factor 1 subunit alpha a [Source:ZFIN;Acc:ZDB-GENE-080917-55]
ENSDARG00000111916	36.5127	2.03656	0.598717	3.40155	0.000670053	0.00265917	14.1239	14.6936	14.0771	49.8846	69.276	57.0211	CABZ01050105.2	histone deacetylase complex subunit SAP30L-like [Source:NCBI gene;Acc:103910016]
ENSDARG00000057410	11.5408	5.25489	1.54606	3.3989	0.000676583	0.00268208	0	0	1.65612	30.485	25.6992	11.4042	rxfp3	relaxin family peptide receptor 3 [Source:ZFIN;Acc:ZDB-GENE-080723-67]
ENSDARG00000019835	8.9145	6.71097	1.97485	3.39822	0.000678259	0.00268622	0	0	0	29.5612	1.11735	22.8084	nkx2.1	NK2 homeobox 1 [Source:ZFIN;Acc:ZDB-GENE-010404-1]
ENSDARG00000071375	16.2133	4.42541	1.30413	3.39338	0.000690346	0.002729	0	0	4.14031	45.2656	31.2859	16.588	celf5a	cugbp, Elav-like family member 5a [Source:ZFIN;Acc:ZDB-GENE-050208-746]
ENSDARG00000029356	56.5667	2.43049	0.717074	3.38945	0.000700325	0.00276433	2.35399	27.7545	22.3577	99.7691	93.8578	93.3072	mboat1	membrane bound O-acyltransferase domain containing 1 [Source:ZFIN;Acc:ZDB-GENE-041114-98]
ENSDARG00000103736	24.9618	3.42826	1.01181	3.38823	0.000703451	0.00277564	0	2.44893	9.93674	54.5035	27.9339	54.9476	gramd2aa	GRAM domain containing 2Aa [Source:ZFIN;Acc:ZDB-GENE-040724-9]
ENSDARG00000032344	42.9042	3.31597	0.979975	3.38373	0.000715078	0.00281733	20.0089	0	4.14031	89.6075	51.3983	92.2705	pde4a	phosphodiesterase 4A, cAMP-specific [Source:ZFIN;Acc:ZDB-GENE-131125-7]
ENSDARG00000014058	11.801	5.28678	1.56251	3.38351	0.000715651	0.00281865	0	0	1.65612	9.23788	25.6992	34.2127	rab36	RAB36, member RAS oncogene family [Source:ZFIN;Acc:ZDB-GENE-040910-5]
ENSDARG00000078599	9.72293	5.8405	1.72764	3.38063	0.000723191	0.00284613	1.17699	0	0	5.54273	25.6992	25.9187	micu3a	mitochondrial calcium uptake family, member 3a [Source:ZFIN;Acc:ZDB-GENE-070713-1]
ENSDARG00000038072	21.3301	6.18458	1.831	3.3777	0.000730953	0.00287507	0	1.63262	0	106.236	20.1124	0	ptx4	pentraxin 4, long [Source:ZFIN;Acc:ZDB-GENE-120215-70]
ENSDARG00000052089	29.0738	2.64047	0.782082	3.3762	0.000734938	0.00289021	5.88497	13.061	4.96837	36.0277	78.2148	36.2861	CCKAR	cholecystokinin A receptor [Source:NCBI gene;Acc:569038]
ENSDARG00000061021	72.9502	2.0985	0.621761	3.37509	0.000737922	0.00290087	11.7699	43.2644	27.326	177.367	67.0413	110.932	fam160a1a	family with sequence similarity 160 member A1a [Source:ZFIN;Acc:ZDB-GENE-090312-132]
ENSDARG00000060622	219.416	4.95502	1.46912	3.37279	0.000744108	0.00292303	0	35.1013	5.79643	678.06	278.221	319.318	si:ch73-14h1.2	si:ch73-14h1.2 [Source:ZFIN;Acc:ZDB-GENE-070912-263]
ENSDARG00000074258	20.5569	2.9103	0.863285	3.37119	0.000748435	0.00293839	8.23896	3.26524	3.31225	43.418	40.2248	24.8819	gramd1bb	GRAM domain containing 1Bb [Source:ZFIN;Acc:ZDB-GENE-140106-106]
ENSDARG00000040118	7.18315	6.39971	1.90161	3.36542	0.00076428	0.00299341	0	0	0	25.8661	8.93884	8.29398	zgc:113232	zgc:113232 [Source:ZFIN;Acc:ZDB-GENE-050327-86]
ENSDARG00000019932	1050.29	6.43506	1.91455	3.36114	0.000776226	0.00303572	70.6197	1.63262	0	1612.93	2039.17	2577.35	slc5a11	solute carrier family 5 member 11 [Source:ZFIN;Acc:ZDB-GENE-041114-9]
ENSDARG00000093008	28.4845	3.1098	0.925421	3.36041	0.000778258	0.0030431	0	5.71417	11.5929	38.7991	53.633	61.1681	adgrf3b	adhesion G protein-coupled receptor F3b [Source:ZFIN;Acc:ZDB-GENE-041001-207]
ENSDARG00000070428	22.146	2.8927	0.862292	3.35466	0.000794628	0.00310083	2.35399	8.1631	4.96837	32.3326	58.1024	26.9554	si:dkey-222b8.1	si:dkey-222b8.1 [Source:ZFIN;Acc:ZDB-GENE-060503-248]
ENSDARG00000076480	27.5371	3.45762	1.03122	3.35294	0.000799584	0.00311788	4.70798	0	9.10868	84.0647	42.4595	24.8819	mcf2lb	mcf.2 cell line derived transforming sequence-like b [Source:ZFIN;Acc:ZDB-GENE-081104-416]
ENSDARG00000097223	22.2302	4.40719	1.31533	3.35062	0.000806294	0.00314116	0	0	5.79643	8.31409	58.1024	61.1681	CR925728.2
ENSDARG00000007407	12.8148	4.06777	1.21454	3.34922	0.000810406	0.00315429	0	2.44893	1.65612	25.8661	32.4033	14.5145	barx1	BARX homeobox 1 [Source:NCBI gene;Acc:553644]
ENSDARG00000103179	29.8977	2.51648	0.752542	3.34398	0.000825862	0.00320974	9.41595	4.89786	12.4209	60.97	63.6892	27.9922	CU639397.1
ENSDARG00000053179	10.6439	5.13381	1.53644	3.34136	0.00083368	0.00323775	0	0	1.65612	20.3233	20.1124	21.7717	cttnbp2nla	CTTNBP2 N-terminal like a [Source:ZFIN;Acc:ZDB-GENE-140106-51]
ENSDARG00000105232	110.017	2.5891	0.777429	3.33034	0.000867407	0.003359	1.17699	33.4687	58.7924	216.166	202.241	148.255	C7H19orf12	si:ch211-260e23.8 [Source:ZFIN;Acc:ZDB-GENE-141216-116]
ENSDARG00000014565	11.349	7.05931	2.1197	3.33033	0.00086743	0.003359	0	0	0	53.5797	0	14.5145	eif4e1b	eukaryotic translation initiation factor 4E family member 1B [Source:NCBI gene;Acc:30738]
ENSDARG00000017710	71.975	2.2147	0.666214	3.3243	0.000886406	0.00342561	11.7699	22.8567	41.4031	62.8176	210.063	82.9398	ppp1r14ab	protein phosphatase 1, regulatory (inhibitor) subunit 14Ab [Source:ZFIN;Acc:ZDB-GENE-040426-1783]
ENSDARG00000045383	54.1845	2.33295	0.701818	3.32416	0.00088685	0.00342608	8.23896	20.4078	24.8419	163.511	61.4545	46.6536	gpr22b	G protein-coupled receptor 22b [Source:ZFIN;Acc:ZDB-GENE-141212-234]
ENSDARG00000042726	19.5752	2.74945	0.829922	3.3129	0.000923345	0.00355607	3.53098	4.89786	6.62449	29.5612	32.4033	40.4331	grb7	growth factor receptor bound protein 7 [Source:ZFIN;Acc:ZDB-GENE-091118-23]
ENSDARG00000102414	66.7782	2.07975	0.628791	3.30753	0.000941217	0.00361701	43.5488	14.6936	19.0454	109.931	156.43	57.0211	myhz1.1	myosin, heavy polypeptide 1.1, skeletal muscle [Source:ZFIN;Acc:ZDB-GENE-000322-5]
ENSDARG00000095280	365.368	2.00281	0.606006	3.30493	0.00095	0.00364484	23.5399	164.895	248.419	440.647	662.591	652.114	CU682811.3
ENSDARG00000069978	69.0969	2.0596	0.623282	3.30445	0.000951646	0.00364918	18.8319	15.5099	45.5434	68.3603	170.955	95.3807	cd28l	cd28-like molecule [Source:ZFIN;Acc:ZDB-GENE-070912-309]
ENSDARG00000031598	18.1649	2.97623	0.900845	3.30382	0.000953775	0.00365607	5.88497	3.26524	3.31225	26.7899	46.9289	22.8084	calb1	calbindin 1 [Source:ZFIN;Acc:ZDB-GENE-030131-8107]
ENSDARG00000023082	115.876	2.37764	0.720129	3.30169	0.000961047	0.0036766	71.7967	23.673	17.3893	48.9608	194.42	339.016	krt1-19d	keratin, type 1, gene 19d [Source:ZFIN;Acc:ZDB-GENE-060316-1]
ENSDARG00000099732	106.238	2.64756	0.805841	3.28546	0.00101817	0.00387349	70.6197	13.8773	4.14031	260.508	87.1537	201.129	gfra1a	gdnf family receptor alpha 1a [Source:ZFIN;Acc:ZDB-GENE-010226-2]
[truncated: 112 more rows]
