# Supplementary material for: Unraveling Differential Transcriptomes and Cell Types in Zebrafish Larvae Intestine and Liver
Source: Cells. 2022 Oct 19;11(20):3290. doi: 10.3390/cells11203290 (PMC9600436; doi:10.3390/cells11203290)
Supplement: Supplementary file 1 [file cells-11-03290-s001.zip › Gao et al 2022 Cells Table S4.xlsx]

## Sheet: Table S4
Table S4 List of the 1637 liver-enriched genes.
Gene ID	X	baseMean	log2FoldChange	lfcSE	stat	pvalue	padj	LIVER1	LIVER2	LIVER3	GUT1	GUT2	GUT3	external_gene_name	description
ENSDARG00000016771	5	641918	-9.04204	0.278539	-32.4624	3.62e-231	1.54e-227	1.59142e+06	1.12884e+06	1.12396e+06	2164.44	2089.45	3038.71	tfa	transferrin-a [Source:ZFIN;Acc:ZDB-GENE-980526-35]
ENSDARG00000039516	6	15176.7	-10.3865	0.320037	-32.454	4.75e-231	1.68e-227	34790.8	26206.8	29994.9	24.0185	15.643	27.9922	c8a	complement component 8, alpha polypeptide [Source:ZFIN;Acc:ZDB-GENE-040801-239]
ENSDARG00000090943	7	15369.9	-9.59638	0.305238	-31.439	5.93e-217	1.8e-213	31018.5	32836.9	28244.4	27.7136	54.7504	37.3229	CABZ01033205.1	uncharacterized LOC100002960 [Source:NCBI gene;Acc:100002960]
ENSDARG00000100442	12	36207.1	-10.2505	0.338111	-30.3168	6.89e-202	1.22e-198	73013.7	71586.3	72463.7	32.3326	61.4545	85.0133	cfh	complement factor H [Source:ZFIN;Acc:ZDB-GENE-050208-661]
ENSDARG00000093068	15	12575.1	-8.70748	0.297562	-29.2628	3.09e-188	4.37e-185	28052.5	22513.8	24703.6	42.4943	59.2198	78.7928	c3b.1	complement component c3b, tandem duplicate 1 [Source:ZFIN;Acc:ZDB-GENE-030131-2211]
ENSDARG00000017444	17	14805.3	-9.89455	0.339187	-29.1714	4.48e-187	5.59e-184	36478.6	25213.4	27047	31.4088	18.995	42.5066	hal	histidine ammonia-lyase [Source:ZFIN;Acc:ZDB-GENE-070410-5]
ENSDARG00000070078	19	9071.53	-9.9562	0.342987	-29.0279	2.93e-185	3.27e-182	18555.3	19741.6	16076.8	10.1617	23.4644	21.7717	abcb11b	ATP-binding cassette, sub-family B (MDR/TAP), member 11b [Source:ZFIN;Acc:ZDB-GENE-050517-14]
ENSDARG00000099633	22	5035.18	-8.29489	0.290925	-28.5121	8.29e-179	8e-176	10630.6	11026.7	8457.82	30.485	30.1686	35.2494	sec14l7	SEC14-like lipid binding 7 [Source:ZFIN;Acc:ZDB-GENE-141216-145]
ENSDARG00000022372	24	38012.5	-6.88473	0.241728	-28.4812	2e-178	1.77e-175	90526.2	69008.4	66626.7	604.157	638.009	671.812	kng1	kininogen 1 [Source:ZFIN;Acc:ZDB-GENE-041010-56]
ENSDARG00000053831	29	25224	-9.1373	0.332237	-27.5023	1.65e-166	1.21e-163	51440.5	44657.1	54977.5	51.7321	92.7404	124.41	vtnb	vitronectin b [Source:ZFIN;Acc:ZDB-GENE-041116-1]
ENSDARG00000104329	31	24607.9	-8.7055	0.323512	-26.9093	1.71e-159	1.17e-156	52406.8	50283.1	44605.2	126.559	68.1586	157.586	si:ch73-281k2.5	si:ch73-281k2.5 [Source:ZFIN;Acc:ZDB-GENE-141222-10]
ENSDARG00000071579	37	3569.22	-7.43341	0.283106	-26.2567	6e-152	3.44e-149	6814.8	7270.06	7207.45	38.7991	32.4033	51.8374	urad	ureidoimidazoline (2-oxo-4-hydroxy-4-carboxy-5-) decarboxylase [Source:NCBI gene;Acc:557735]
ENSDARG00000022689	38	4923.13	-7.39871	0.282787	-26.1635	6.92e-151	3.87e-148	8058.88	10964.7	10341.7	67.4365	48.0462	58.0578	itgb1b.2	integrin, beta 1b.2 [Source:ZFIN;Acc:ZDB-GENE-040426-2598]
ENSDARG00000101762	39	8833.33	-7.8382	0.301956	-25.9581	1.47e-148	8.03e-146	18673	19654.3	14441.4	52.6559	90.5057	88.1235	fah	fumarylacetoacetate hydrolase (fumarylacetoacetase) [Source:ZFIN;Acc:ZDB-GENE-030131-1091]
ENSDARG00000077872	42	15556	-8.18494	0.319524	-25.616	1.01e-144	5.11e-142	27414.6	30345.5	35255.6	71.1317	151.96	97.4542	CR626907.1	alpha-2-macroglobulin-like [Source:NCBI gene;Acc:100006895]
ENSDARG00000038199	43	13477.5	-6.50712	0.254525	-25.5658	3.67e-144	1.81e-141	28681	30345.5	20959.1	275.289	299.451	304.804	cdab	cytidine deaminase b [Source:ZFIN;Acc:ZDB-GENE-040426-1911]
ENSDARG00000102456	45	55883.2	-8.65887	0.339201	-25.5273	9.82e-144	4.64e-141	123435	108797	102239	160.739	268.165	399.148	cfhl4	complement factor H like 4 [Source:ZFIN;Acc:ZDB-GENE-030131-251]
ENSDARG00000036041	46	35224.4	-10.0461	0.395166	-25.4224	1.43e-142	6.59e-140	74936.9	65514.6	70694.9	32.3326	54.7504	113.005	f2	coagulation factor II (thrombin) [Source:ZFIN;Acc:ZDB-GENE-030131-4606]
ENSDARG00000104576	47	8246.72	-10.7393	0.422666	-25.4085	2.03e-142	9.17e-140	14214.6	16691.1	18545.3	2.77136	10.0562	16.588	PPP1R3G	si:ch211-152c8.5 [Source:ZFIN;Acc:ZDB-GENE-030131-5764]
ENSDARG00000007024	48	23333.1	-10.4305	0.410538	-25.4068	2.12e-142	9.38e-140	47656.5	48954.1	43286.1	14.7806	26.8165	60.1313	uox	urate oxidase [Source:NCBI gene;Acc:436604]
ENSDARG00000090850	54	61121	-9.24513	0.371308	-24.8988	7.67e-137	3.02e-134	124798	121629	119696	131.178	137.435	334.869	serpina1l	serine (or cysteine) proteinase inhibitor, clade A (alpha-1 antiproteinase, antitrypsin), member 1, like [Source:ZFIN;Acc:ZDB-GENE-040721-3]
ENSDARG00000042684	55	47658.7	-7.695	0.30962	-24.853	2.4e-136	9.27e-134	80481.7	94407.1	109690	409.238	327.385	636.563	serpinc1	serpin peptidase inhibitor, clade C (antithrombin), member 1 [Source:ZFIN;Acc:ZDB-GENE-030131-264]
ENSDARG00000070394	56	6179.95	-6.80062	0.274222	-24.7997	9.03e-136	3.42e-133	13973.3	12609.5	10167.8	123.788	87.1537	118.189	uroc1	urocanate hydratase 1 [Source:ZFIN;Acc:ZDB-GENE-081022-148]
ENSDARG00000102722	59	10980.3	-12.1527	0.496606	-24.4716	2.97e-132	1.07e-129	18777.8	21035.5	26053.3	0	6.70413	8.29398	itih3b	inter-alpha-trypsin inhibitor heavy chain 3b [Source:ZFIN;Acc:ZDB-GENE-040426-2716]
ENSDARG00000041569	61	506050	-10.2391	0.419641	-24.3997	1.72e-131	6e-129	1.21451e+06	783727	1.03556e+06	645.728	420.125	1444.19	ces2a	carboxylesterase 2a [Source:ZFIN;Acc:ZDB-GENE-061013-99]
ENSDARG00000037191	63	11319.4	-9.15155	0.377669	-24.2317	1.03e-129	3.48e-127	26298.8	19113.9	22384.2	24.0185	29.0512	66.3518	ttr	transthyretin (prealbumin, amyloidosis type I) [Source:ZFIN;Acc:ZDB-GENE-040927-14]
ENSDARG00000055388	65	6874.66	-10.9035	0.453716	-24.0315	1.3e-127	4.25e-125	14461.7	13117.3	13647.3	2.77136	3.35206	15.5512	vtna	vitronectin a [Source:ZFIN;Acc:ZDB-GENE-050522-440]
ENSDARG00000016412	67	15227.2	-8.38067	0.350001	-23.9447	1.05e-126	3.32e-124	33683.2	22193.8	35212.5	58.1987	83.8016	131.667	agt	angiotensinogen [Source:ZFIN;Acc:ZDB-GENE-030131-1205]
ENSDARG00000023111	68	51590.4	-10.3241	0.432235	-23.8853	4.35e-126	1.36e-123	79735.5	111029	118537	73.9031	31.2859	135.814	plg	plasminogen [Source:ZFIN;Acc:ZDB-GENE-030131-1411]
ENSDARG00000058005	69	14284.1	-6.07835	0.254489	-23.8845	4.43e-126	1.36e-123	34079.9	23115.5	27259	385.22	449.177	415.736	hgd	homogentisate 1,2-dioxygenase [Source:ZFIN;Acc:ZDB-GENE-020802-5]
ENSDARG00000063518	70	10132.5	-8.07253	0.338543	-23.8449	1.14e-125	3.47e-123	22666.6	17691.1	20213	97.9215	40.2248	86.05	zgc:153913	zgc:153913 [Source:ZFIN;Acc:ZDB-GENE-061103-397]
ENSDARG00000018351	71	26408.2	-8.49122	0.356437	-23.8225	1.95e-125	5.84e-123	56892.4	52476.5	48641.2	93.3026	111.735	234.305	hpda	4-hydroxyphenylpyruvate dioxygenase a [Source:NCBI gene;Acc:394142]
ENSDARG00000086481	75	8718.86	-5.94907	0.251082	-23.6937	4.18e-124	1.18e-121	14047.4	19242.1	18190	247.575	291.63	294.436	mogat3a	monoacylglycerol O-acyltransferase 3a [Source:ZFIN;Acc:ZDB-GENE-080305-11]
ENSDARG00000031616	77	4200.89	-7.27106	0.307876	-23.6168	2.59e-123	7.14e-121	9758.46	8683.09	6601.31	51.7321	69.276	41.4699	g6pca.1	glucose-6-phosphatase a, catalytic subunit, tandem duplicate 1 [Source:ZFIN;Acc:ZDB-GENE-031001-4]
ENSDARG00000007421	79	26663.9	-6.37031	0.271196	-23.4897	5.2e-122	1.4e-119	57130.1	45298.7	55644.9	812.934	518.453	578.505	ftcd	formimidoyltransferase cyclodeaminase [Source:ZFIN;Acc:ZDB-GENE-030131-9643]
ENSDARG00000076386	80	20538.3	-6.21788	0.266001	-23.3754	7.61e-121	2.02e-118	44643.4	37618.8	39334.6	609.7	402.248	621.011	epdl1	ependymin-like 1 [Source:ZFIN;Acc:ZDB-GENE-090710-3]
ENSDARG00000032098	84	7450	-9.61706	0.413168	-23.2764	7.69e-120	1.94e-117	19653.5	10885.5	14104.4	16.6282	8.93884	31.1024	c8g	complement component 8, gamma polypeptide [Source:ZFIN;Acc:ZDB-GENE-040426-1898]
ENSDARG00000059049	85	3747.67	-7.6128	0.327761	-23.2267	2.45e-119	6.12e-117	5051.66	8319.02	9001.03	36.9515	37.9901	39.3964	zgc:174904	zgc:174904 [Source:ZFIN;Acc:ZDB-GENE-080204-76]
ENSDARG00000076448	86	23019.4	-7.17608	0.309061	-23.219	2.93e-119	7.23e-117	49499.7	42011.4	45656	206.005	311.742	431.287	serpinf2a	serpin peptidase inhibitor, clade F (alpha-2 antiplasmin, pigment epithelium derived factor), member 2a [Source:ZFIN;Acc:ZDB-GENE-060822-1]
ENSDARG00000029493	88	4059.68	-8.14257	0.353974	-23.0033	4.32e-117	1.04e-114	9346.51	7425.16	7501.41	44.3418	17.8777	22.8084	f9b	coagulation factor IXb [Source:ZFIN;Acc:ZDB-GENE-060421-7346]
ENSDARG00000018478	92	70210	-8.44027	0.370126	-22.8037	4.21e-115	9.71e-113	142217	181588	96244.8	254.966	356.436	598.203	agxtb	alanine--glyoxylate and serine--pyruvate aminotransferase b [Source:ZFIN;Acc:ZDB-GENE-010302-3]
ENSDARG00000007988	95	4706.47	-10.2492	0.451322	-22.7092	3.63e-114	8.12e-112	9867.92	8456.97	9891.2	9.23788	0	13.4777	masp2	mannan-binding lectin serine peptidase 2 [Source:ZFIN;Acc:ZDB-GENE-060130-154]
ENSDARG00000021004	102	9942.78	-8.40708	0.37434	-22.4584	1.06e-111	2.21e-109	19514.6	20232.2	19735.2	89.6075	58.1024	26.9554	c5	complement component 5 [Source:ZFIN;Acc:ZDB-GENE-120510-2]
ENSDARG00000100719	110	2771.5	-8.19071	0.370596	-22.1014	3.06e-108	5.91e-106	4527.9	6808.03	5236.66	19.3996	10.0562	26.9554	uraha	urate (5-hydroxyiso-) hydrolase a [Source:NCBI gene;Acc:751742]
ENSDARG00000088581	112	12134	-7.15056	0.325694	-21.9549	7.78e-107	1.48e-104	32043.7	20166.1	20084.6	132.102	230.175	147.218	f10	coagulation factor X [Source:ZFIN;Acc:ZDB-GENE-021206-9]
ENSDARG00000039459	113	6797.44	-6.15366	0.280438	-21.9431	1.01e-106	1.9e-104	16934.6	10682.2	12603.1	209.7	193.302	161.733	qsox1	quiescin Q6 sulfhydryl oxidase 1 [Source:ZFIN;Acc:ZDB-GENE-030131-7019]
ENSDARG00000024160	115	13427.1	-6.30093	0.288653	-21.8287	1.24e-105	2.29e-103	29136.5	24675.4	25741.1	242.956	320.681	445.801	hao1	hydroxyacid oxidase (glycolate oxidase) 1 [Source:ZFIN;Acc:ZDB-GENE-060519-2]
ENSDARG00000067851	116	7170.74	-7.1113	0.325908	-21.82	1.5e-105	2.75e-103	12997.5	13805.4	15912	63.7414	100.562	145.145	lcn15	lipocalin 15 [Source:ZFIN;Acc:ZDB-GENE-060825-349]
ENSDARG00000069292	122	5736.46	-5.48147	0.252679	-21.6934	2.37e-104	4.12e-102	10351.7	12528.7	10785.5	289.146	205.593	258.15	acot16	acyl-CoA thioesterase 16 [Source:ZFIN;Acc:ZDB-GENE-041210-201]
ENSDARG00000077960	124	5955.81	-8.37959	0.386814	-21.6631	4.58e-104	7.84e-102	11633.4	13412	10583.5	60.97	21.2297	23.8452	si:ch211-186e20.7	si:ch211-186e20.7 [Source:ZFIN;Acc:ZDB-GENE-110407-6]
ENSDARG00000011693	125	5890.43	-8.56721	0.395964	-21.6363	8.17e-104	1.39e-101	12344.3	11735.3	11169.7	14.7806	24.5818	53.9108	ttc36	tetratricopeptide repeat domain 36 [Source:NCBI gene;Acc:492516]
ENSDARG00000099425	126	9028.83	-7.32259	0.338638	-21.6236	1.08e-103	1.82e-101	22451.2	17167.8	14217	87.7599	164.251	85.0133	CABZ01073265.1	complement factor I [Source:NCBI gene;Acc:557557]
ENSDARG00000052207	128	13321.5	-10.7829	0.499219	-21.5995	1.82e-103	2.99e-101	48447.4	15296.8	16138.9	12.933	21.2297	11.4042	c3a.3	complement component c3a, duplicate 3 [Source:ZFIN;Acc:ZDB-GENE-990415-37]
ENSDARG00000061383	129	43819.7	-6.46535	0.299325	-21.5998	1.81e-103	2.99e-101	117277	67693.3	75005.8	917.322	848.072	1176.71	serpinf2b	serpin peptidase inhibitor, clade F (alpha-2 antiplasmin, pigment epithelium derived factor), member 2b [Source:ZFIN;Acc:ZDB-GENE-061215-114]
ENSDARG00000010312	130	59564.9	-9.99938	0.464192	-21.5415	6.36e-103	1.04e-100	188695	74327.5	94019	121.016	49.1636	178.32	cp	ceruloplasmin [Source:ZFIN;Acc:ZDB-GENE-010522-1]
ENSDARG00000095807	131	19358.9	-6.84173	0.318297	-21.4948	1.74e-102	2.82e-100	26582.4	41498.8	47067.9	271.594	294.982	437.507	hp	haptoglobin [Source:ZFIN;Acc:ZDB-GENE-030131-1259]
ENSDARG00000093780	132	3547.16	-10.5481	0.491067	-21.4799	2.4e-102	3.86e-100	6119.19	7448.01	7701.8	4.61894	0	9.33072	BX548078.1
ENSDARG00000092858	136	1765.38	-8.81316	0.412325	-21.3743	2.32e-101	3.62e-99	3129.63	3928.08	3510.98	5.54273	5.58677	12.441	si:ch1073-126c3.2	si:ch1073-126c3.2 [Source:ZFIN;Acc:ZDB-GENE-030131-4602]
ENSDARG00000019986	139	51017.7	-5.92168	0.278467	-21.2653	2.38e-100	3.64e-98	125775	83408.1	91955.4	1347.81	1638.04	1982.26	grhprb	glyoxylate reductase/hydroxypyruvate reductase b [Source:ZFIN;Acc:ZDB-GENE-040426-1847]
ENSDARG00000089310	142	93452.6	-10.3093	0.489932	-21.0424	2.69e-98	4.02e-96	235938	153950	170387	122.864	45.8115	272.664	gc	GC vitamin D binding protein [Source:ZFIN;Acc:ZDB-GENE-040718-307]
ENSDARG00000043279	147	4414.17	-7.9374	0.37903	-20.9413	2.25e-97	3.25e-95	13444.8	5825.19	7107.25	31.4088	37.9901	38.3596	aqp12	aquaporin 12 [Source:ZFIN;Acc:ZDB-GENE-040718-310]
ENSDARG00000051912	148	1950.18	-8.9405	0.427624	-20.9074	4.59e-97	6.58e-95	4527.9	3266.87	3881.95	3.69515	13.4083	7.25723	hpxb	hemopexin b [Source:ZFIN;Acc:ZDB-GENE-060929-800]
ENSDARG00000101324	149	970616	-7.5723	0.363359	-20.8397	1.89e-96	2.69e-94	2.47085e+06	1.6016e+06	1.72081e+06	6000.93	9290.8	15147.9	apoa1b	apolipoprotein A-Ib [Source:ZFIN;Acc:ZDB-GENE-050302-172]
ENSDARG00000041595	151	37777.9	-10.0103	0.482522	-20.7458	1.34e-95	1.88e-93	104758	48740.2	72948.9	40.6467	37.9901	140.998	ces3	carboxylesterase 3 [Source:ZFIN;Acc:ZDB-GENE-030131-9563]
ENSDARG00000021154	152	1189.19	-6.54046	0.316048	-20.6945	3.88e-95	5.42e-93	2138.6	2301.99	2619.16	31.4088	20.1124	23.8452	zgc:92040	zgc:92040 [Source:ZFIN;Acc:ZDB-GENE-040718-87]
ENSDARG00000090286	156	55629.2	-8.18102	0.397604	-20.5758	4.52e-94	6.16e-92	124847	117750	90031	213.395	286.043	646.93	serpina1	serpin peptidase inhibitor, clade A (alpha-1 antiproteinase, antitrypsin), member 1 [Source:ZFIN;Acc:ZDB-GENE-030131-1421]
ENSDARG00000092044	158	13652.5	-6.71689	0.327516	-20.5086	1.8e-93	2.43e-91	19601.7	39337.2	22204.5	216.166	270.4	285.105	si:dkey-22f5.9	si:dkey-22f5.9 [Source:ZFIN;Acc:ZDB-GENE-091204-260]
ENSDARG00000093569	159	5392.33	-5.84912	0.285722	-20.4714	3.87e-93	5.18e-91	12830.4	9301.04	9670.93	206.929	207.828	136.851	bckdhbl	branched chain keto acid dehydrogenase E1 subunit beta, like [Source:ZFIN;Acc:ZDB-GENE-060830-1]
ENSDARG00000090722	160	32843.4	-10.1122	0.496509	-20.3666	3.31e-92	4.4e-90	71345.9	50465.1	75071.3	27.7136	27.9339	122.336	C20H6orf58	liver-enriched gene 1, tandem duplicate 1 [Source:NCBI gene;Acc:796447]
ENSDARG00000071076	161	10527	-10.4179	0.512125	-20.3425	5.41e-92	7.13e-90	31559.9	11200.6	20355.4	8.31409	7.82148	30.0657	ldhbb	lactate dehydrogenase Bb [Source:NCBI gene;Acc:436747]
ENSDARG00000053973	163	558603	-9.08865	0.447549	-20.3076	1.1e-91	1.43e-89	1.33974e+06	1.02518e+06	980553	1217.55	1086.07	3841.15	fetub	fetuin B [Source:ZFIN;Acc:ZDB-GENE-050208-4]
ENSDARG00000018643	167	4990.41	-7.0132	0.346414	-20.2451	3.92e-91	4.99e-89	7816.42	10631.6	11265	109.007	74.8628	45.6169	igf2a	insulin-like growth factor 2a [Source:ZFIN;Acc:ZDB-GENE-991111-3]
ENSDARG00000038439	170	170221	-9.18966	0.454858	-20.2033	9.15e-91	1.14e-88	442510	244891	332179	295.612	376.548	1074.07	fabp10a	fatty acid binding protein 10a, liver basic [Source:NCBI gene;Acc:171481]
ENSDARG00000037281	172	70026.2	-9.46506	0.470197	-20.13	4.03e-90	4.98e-88	140997	137570	140997	127.483	80.4495	385.67	fgg	fibrinogen gamma chain [Source:ZFIN;Acc:ZDB-GENE-040426-1998]
ENSDARG00000079543	173	5177.07	-4.94181	0.245675	-20.1152	5.43e-90	6.67e-88	10695.3	10774.5	8614.33	370.439	291.63	316.208	dpys	dihydropyrimidinase [Source:ZFIN;Acc:ZDB-GENE-070508-1]
ENSDARG00000068006	174	18029.1	-8.3767	0.416539	-20.1102	6e-90	7.33e-88	24815.7	59755.5	23279.3	104.388	73.7454	146.181	gck	glucokinase (hexokinase 4) [Source:ZFIN;Acc:ZDB-GENE-060825-204]
ENSDARG00000076838	176	53596.4	-8.8683	0.441447	-20.0891	9.18e-90	1.11e-87	144463	82142	94286.4	100.693	194.42	391.89	apom	apolipoprotein M [Source:ZFIN;Acc:ZDB-GENE-010605-5]
ENSDARG00000070960	179	3805.42	-10.1235	0.505664	-20.0203	3.67e-89	4.35e-87	6959.57	8106.77	7745.69	2.77136	1.11735	16.588	si:ch211-288g17.4	si:ch211-288g17.4 [Source:ZFIN;Acc:ZDB-GENE-060531-62]
ENSDARG00000012694	181	66875.1	-8.81138	0.440949	-19.9827	7.78e-89	9.13e-87	194510	107751	98098	138.568	262.578	490.381	c3a.1	complement component c3a, duplicate 1 [Source:ZFIN;Acc:ZDB-GENE-990415-35]
ENSDARG00000056314	183	41722.5	-8.76421	0.439766	-19.9292	2.27e-88	2.63e-86	76215.1	86184.4	87361.3	186.605	68.1586	319.318	a2ml	alpha-2-macroglobulin-like [Source:ZFIN;Acc:ZDB-GENE-090212-1]
ENSDARG00000099200	184	295063	-9.79447	0.492054	-19.9053	3.66e-88	4.23e-86	502878	566345	699162	349.192	301.686	1340.51	zgc:123103	zgc:123103 [Source:ZFIN;Acc:ZDB-GENE-051030-105]
ENSDARG00000053215	185	7556.6	-7.00051	0.35177	-19.9008	4e-88	4.59e-86	13028.1	15928.7	16032.1	143.187	59.2198	148.255	me1	malic enzyme 1, NADP(+)-dependent, cytosolic [Source:ZFIN;Acc:ZDB-GENE-061013-438]
ENSDARG00000041645	189	16158.3	-9.82472	0.495384	-19.8325	1.56e-87	1.75e-85	41343.1	25663.2	29835.9	7.39031	50.281	49.7639	sb:cb37	sb:cb37 [Source:ZFIN;Acc:ZDB-GENE-030131-9800]
ENSDARG00000068726	192	2362.62	-5.46315	0.276897	-19.7299	1.19e-86	1.32e-84	4852.75	4704.39	4305.09	134.873	90.5057	88.1235	masp1	mannan-binding lectin serine peptidase 1 [Source:ZFIN;Acc:ZDB-GENE-110421-4]
ENSDARG00000015866	193	2.74669e+06	-8.31641	0.421523	-19.7294	1.21e-86	1.33e-84	7.22525e+06	4.44569e+06	4.75769e+06	10465.6	10993.7	30077.1	apoa2	apolipoprotein A-II [Source:ZFIN;Acc:ZDB-GENE-030131-1046]
ENSDARG00000053802	194	2774.38	-10.669	0.541425	-19.7054	1.94e-86	2.12e-84	4598.52	6563.95	5473.49	1.84758	2.23471	6.22048	cbln5	cerebellin 5 [Source:ZFIN;Acc:ZDB-GENE-070912-577]
ENSDARG00000068710	200	13908.9	-6.09573	0.312372	-19.5144	8.29e-85	8.8e-83	30587.7	25464	26198.2	363.049	566.499	273.701	nid1a	nidogen 1a [Source:ZFIN;Acc:ZDB-GENE-050302-58]
ENSDARG00000093774	201	109235	-9.16136	0.470425	-19.4747	1.8e-84	1.9e-82	280244	167447	206574	284.527	151.96	706.025	rbp2b	retinol binding protein 2b, cellular [Source:ZFIN;Acc:ZDB-GENE-040715-7]
ENSDARG00000045299	203	7356.61	-6.78318	0.349167	-19.4268	4.58e-84	4.79e-82	19639.3	12532.8	11569.7	97.9215	191.068	108.858	vmo1b	vitelline membrane outer layer 1 homolog b [Source:ZFIN;Acc:ZDB-GENE-120215-131]
ENSDARG00000100482	209	7644.69	-5.98683	0.310702	-19.2687	9.83e-83	9.99e-81	20304.3	13721.4	11130	188.453	264.813	259.187	pmt	phosphoethanolamine methyltransferase [Source:ZFIN;Acc:ZDB-GENE-060929-740]
ENSDARG00000004296	212	96711.7	-9.80768	0.51074	-19.2029	3.5e-82	3.51e-80	165512	189345	224767	151.501	65.9239	429.213	ambp	alpha-1-microglobulin/bikunin precursor [Source:ZFIN;Acc:ZDB-GENE-040426-1608]
ENSDARG00000029388	219	9375.43	-9.64408	0.508757	-18.9561	3.93e-80	3.81e-78	23000.8	16176.8	17005.1	24.0185	3.35206	42.5066	si:dkey-90m5.4	si:dkey-90m5.4 [Source:ZFIN;Acc:ZDB-GENE-041014-250]
ENSDARG00000100709	221	12123.8	-4.35483	0.230253	-18.9133	8.87e-80	8.52e-78	19717	23707.3	25929.1	1090.07	1136.35	1163.23	agxt2	alanine--glyoxylate aminotransferase 2 [Source:ZFIN;Acc:ZDB-GENE-050913-100]
ENSDARG00000079892	223	1345.87	-9.23656	0.489169	-18.8822	1.6e-79	1.52e-77	2760.05	2691.37	2610.05	0.923788	5.58677	7.25723	si:dkey-183c2.4	si:dkey-183c2.4 [Source:ZFIN;Acc:ZDB-GENE-041210-121]
ENSDARG00000036171	224	3738.4	-6.97323	0.370288	-18.8319	4.14e-79	3.92e-77	8523.79	5813.76	7915.44	36.0277	48.0462	93.3072	rnasel3	ribonuclease like 3 [Source:NCBI gene;Acc:798787]
ENSDARG00000100782	226	3912.53	-6.21781	0.331119	-18.7782	1.14e-78	1.07e-76	8754.48	7292.91	7116.36	72.0555	84.9189	154.475	f7l	coagulation factor VII, like [Source:ZFIN;Acc:ZDB-GENE-070424-102]
ENSDARG00000044365	227	20567.5	-9.59827	0.512513	-18.7279	2.93e-78	2.75e-76	30798.4	48744.3	43702.6	12.933	46.9289	99.5277	angptl3	angiopoietin-like 3 [Source:ZFIN;Acc:ZDB-GENE-010817-3]
ENSDARG00000011170	228	7884.26	-4.99825	0.266998	-18.7201	3.39e-78	3.16e-76	16465	15693.6	13712.7	599.539	376.548	458.242	ndrg2	NDRG family member 2 [Source:NCBI gene;Acc:494050]
ENSDARG00000020741	230	47561.7	-9.70041	0.52153	-18.5999	3.22e-77	2.97e-75	104612	90372.9	90042.6	90.5312	27.9339	223.937	fga	fibrinogen alpha chain [Source:ZFIN;Acc:ZDB-GENE-031010-21]
ENSDARG00000078859	231	8833.06	-8.54086	0.461028	-18.5257	1.28e-76	1.18e-74	23510.5	15928.7	13417.9	64.6652	13.4083	63.2416	g0s2	G0/G1 switch 2 [Source:ZFIN;Acc:ZDB-GENE-081022-103]
ENSDARG00000041685	236	12810.7	-8.57237	0.467184	-18.349	3.36e-75	3.02e-73	20415	29630.4	26617.2	24.9423	50.281	126.483	si:dkey-105h12.2	si:dkey-105h12.2 [Source:ZFIN;Acc:ZDB-GENE-131118-9]
ENSDARG00000001818	244	11687.3	-9.58724	0.52921	-18.1161	2.38e-73	2.07e-71	27837.1	19944.1	22251.7	9.23788	15.643	66.3518	c3b.2	complement component c3b, tandem duplicate 2 [Source:ZFIN;Acc:ZDB-GENE-030131-3063]
ENSDARG00000056639	248	1020.05	-5.81617	0.322292	-18.0462	8.44e-73	7.23e-71	2052.68	1640.78	2320.23	41.5705	39.1074	25.9187	carmil2	capping protein regulator and myosin 1 linker 2 [Source:ZFIN;Acc:ZDB-GENE-050419-197]
ENSDARG00000025703	249	4377.86	-5.21658	0.289128	-18.0425	9.04e-73	7.71e-71	11080.2	6985.98	7513	205.081	212.297	270.591	dmgdh	dimethylglycine dehydrogenase [Source:ZFIN;Acc:ZDB-GENE-080227-8]
ENSDARG00000008969	256	64352.5	-9.85179	0.551954	-17.8489	2.95e-71	2.43e-69	143925	116398	125374	35.1039	86.0363	296.51	fgb	fibrinogen beta chain [Source:ZFIN;Acc:ZDB-GENE-030131-9261]
ENSDARG00000035875	258	729.783	-6.41196	0.361766	-17.724	2.74e-70	2.25e-68	1127.56	1439.97	1760.46	18.4758	15.643	16.588	tmem54b	transmembrane protein 54b [Source:ZFIN;Acc:ZDB-GENE-060503-898]
ENSDARG00000071113	259	2539.68	-4.54403	0.25673	-17.6996	4.22e-70	3.46e-68	3919.39	5555.81	5136.47	204.157	205.593	216.68	xirp2a	xin actin binding repeat containing 2a [Source:ZFIN;Acc:ZDB-GENE-040108-7]
ENSDARG00000038731	263	1921.83	-4.41598	0.250608	-17.6211	1.7e-69	1.37e-67	3236.73	3560.74	4217.32	169.053	184.363	162.769	slc25a36a	solute carrier family 25 member 36a [Source:NCBI gene;Acc:436940]
ENSDARG00000021208	265	6610.31	-9.02795	0.514778	-17.5376	7.4e-69	5.93e-67	11387.4	13398.1	14799.9	3.69515	30.1686	42.5066	serpind1	serpin peptidase inhibitor, clade D (heparin cofactor), member 1 [Source:ZFIN;Acc:ZDB-GENE-030711-2]
ENSDARG00000005578	267	1617.89	-8.41618	0.481359	-17.4842	1.89e-68	1.5e-66	2654.12	3864.41	3160.71	8.31409	1.11735	18.6614	ugp2a	UDP-glucose pyrophosphorylase 2a [Source:ZFIN;Acc:ZDB-GENE-090311-46]
ENSDARG00000030530	271	1984.53	-10.034	0.577275	-17.3816	1.14e-67	8.91e-66	5039.89	4246.44	2609.22	0	3.35206	8.29398	slc22a2	solute carrier family 22 member 2 [Source:ZFIN;Acc:ZDB-GENE-040426-2167]
ENSDARG00000052470	273	13511.4	-4.44739	0.256131	-17.3638	1.55e-67	1.21e-65	26829.6	25183.2	25502.6	1066.98	988.859	1497.06	igfbp2a	insulin-like growth factor binding protein 2a [Source:NCBI gene;Acc:794176]
ENSDARG00000037097	274	2062.37	-5.41658	0.312217	-17.3488	2.02e-67	1.56e-65	4087.7	4165.63	3838.07	89.6075	62.5719	130.63	slc7a2	solute carrier family 7 member 2 [Source:NCBI gene;Acc:494041]
ENSDARG00000002197	275	34227.6	-9.58825	0.553848	-17.3121	3.81e-67	2.95e-65	74278.9	51074.9	79745.7	96.074	14.5256	155.512	pygl	phosphorylase, glycogen, liver [Source:ZFIN;Acc:ZDB-GENE-041205-1]
ENSDARG00000096792	278	992.919	-4.62523	0.267746	-17.2747	7.3e-67	5.57e-65	1834.93	2017.92	1873.08	85.9123	64.8066	80.8663	BX004999.1
ENSDARG00000043342	281	2925.94	-5.65538	0.328334	-17.2245	1.74e-66	1.31e-64	4997.52	6180.28	6035.74	69.2841	117.322	155.512	gpx3	glutathione peroxidase 3 [Source:ZFIN;Acc:ZDB-GENE-070222-3]
ENSDARG00000103308	285	8250.48	-5.14558	0.300466	-17.1253	9.6e-66	7.16e-64	18449.4	14055.2	15637.9	338.106	402.248	619.975	mst1	macrophage stimulating 1 [Source:ZFIN;Acc:ZDB-GENE-020806-3]
ENSDARG00000091136	290	4097	-9.09013	0.534434	-17.0089	7.05e-65	5.17e-63	11545.1	6645.58	6346.27	7.39031	4.46942	33.1759	zgc:174259	zgc:174259 [Source:ZFIN;Acc:ZDB-GENE-080213-10]
ENSDARG00000087143	291	6525.94	-8.68764	0.512748	-16.9433	2.16e-64	1.57e-62	5198.78	15890.3	17972.3	40.6467	11.1735	42.5066	serpina7	serpin peptidase inhibitor, clade A (alpha-1 antiproteinase, antitrypsin), member 7 [Source:ZFIN;Acc:ZDB-GENE-041010-47]
ENSDARG00000034862	294	11066	-5.23604	0.309905	-16.8956	4.85e-64	3.5e-62	27341.6	18677.2	18660.4	498.846	772.092	445.801	f7	coagulation factor VII [Source:ZFIN;Acc:ZDB-GENE-010814-1]
ENSDARG00000100304	296	733.581	-5.09959	0.30273	-16.8453	1.14e-63	8.14e-62	1320.59	1360.79	1595.68	44.3418	32.4033	47.6904	chdh	choline dehydrogenase [Source:ZFIN;Acc:ZDB-GENE-120111-1]
ENSDARG00000070903	305	968.442	-5.24579	0.316234	-16.5883	8.47e-62	5.9e-60	1918.5	1872.62	1870.59	48.037	33.5206	67.3886	met	MET proto-oncogene, receptor tyrosine kinase [Source:ZFIN;Acc:ZDB-GENE-041014-1]
ENSDARG00000060415	306	639.618	-7.87856	0.475278	-16.5768	1.03e-61	7.12e-60	1319.41	1276.71	1225.53	8.31409	6.70413	1.03675	arhgef28a	Rho guanine nucleotide exchange factor (GEF) 28a [Source:ZFIN;Acc:ZDB-GENE-060531-28]
ENSDARG00000027065	309	2512.56	-7.74844	0.468996	-16.5213	2.58e-61	1.77e-59	3392.1	7144.35	4469.05	12.933	13.4083	43.5434	slc38a3a	solute carrier family 38 member 3a [Source:ZFIN;Acc:ZDB-GENE-070615-25]
ENSDARG00000038424	311	1876.92	-7.87685	0.477769	-16.4867	4.57e-61	3.12e-59	6584.11	2290.57	2339.27	18.4758	15.643	13.4777	c4b	complement 4B (Chido blood group) [Source:ZFIN;Acc:ZDB-GENE-100805-2]
ENSDARG00000014378	313	809.92	-4.74167	0.289021	-16.406	1.73e-60	1.18e-58	1394.74	1656.29	1633.77	70.2079	54.7504	49.7639	slc12a4	solute carrier family 12 member 4 [Source:ZFIN;Acc:ZDB-GENE-090218-27]
ENSDARG00000043180	314	40210.5	-4.37464	0.266695	-16.4031	1.82e-60	1.23e-58	96992.6	62886.1	70289.2	4228.18	3483.91	3382.91	gpd1b	glycerol-3-phosphate dehydrogenase 1b [Source:ZFIN;Acc:ZDB-GENE-030131-3906]
ENSDARG00000039429	318	13151.5	-3.88916	0.238537	-16.3042	9.21e-60	6.15e-58	28863.4	22337.5	22719.5	1655.43	1510.66	1822.6	adka	adenosine kinase a [Source:ZFIN;Acc:ZDB-GENE-030425-3]
ENSDARG00000094110	319	1068.67	-5.70781	0.350117	-16.3025	9.47e-60	6.3e-58	2230.4	1657.93	2403.04	26.7899	36.8727	57.0211	AL954145.2
ENSDARG00000102176	323	720.573	-7.74522	0.477854	-16.2083	4.4e-59	2.89e-57	1098.14	1470.17	1735.62	12.0092	3.35206	4.14699	pla1a	phospholipase A1 member A [Source:NCBI gene;Acc:334017]
ENSDARG00000013430	326	177687	-5.31971	0.329409	-16.1493	1.15e-58	7.49e-57	517248	245545	277286	7522.41	9013.7	9505.93	bhmt	betaine-homocysteine methyltransferase [Source:NCBI gene;Acc:322228]
ENSDARG00000062058	327	2082.18	-4.7506	0.29443	-16.1349	1.45e-58	9.42e-57	4975.15	3899.51	3171.48	170.901	118.44	157.586	slc12a7b	solute carrier family 12 member 7b [Source:ZFIN;Acc:ZDB-GENE-030829-61]
ENSDARG00000100952	329	9311.83	-5.46335	0.339494	-16.0926	2.87e-58	1.86e-56	17365.4	13887.9	23378.7	262.356	547.504	429.213	wu:fj16a03	wu:fj16a03 [Source:ZFIN;Acc:ZDB-GENE-030131-7415]
ENSDARG00000098766	334	9493.98	-4.7862	0.300575	-15.9235	4.36e-57	2.77e-55	24588.6	17473.9	12909.5	731.64	583.259	676.996	pcxa	pyruvate carboxylase a [Source:ZFIN;Acc:ZDB-GENE-090908-3]
ENSDARG00000038293	335	3828.33	-4.69122	0.296632	-15.815	2.45e-56	1.56e-54	8722.7	6859.45	6531.75	235.566	236.879	383.596	zgc:103559	zgc:103559 [Source:ZFIN;Acc:ZDB-GENE-041212-22]
ENSDARG00000030494	339	1183.53	-8.58474	0.545767	-15.7297	9.47e-56	5.93e-54	2690.61	2416.28	1975.76	1.84758	1.11735	15.5512	hjv	hemojuvelin BMP co-receptor [Source:ZFIN;Acc:ZDB-GENE-030131-651]
ENSDARG00000035562	340	1022.45	-4.30661	0.27428	-15.7015	1.48e-55	9.22e-54	1809.04	1967.31	2063.53	115.474	100.562	78.7928	mpdu1a	mannose-P-dolichol utilization defect 1a [Source:ZFIN;Acc:ZDB-GENE-040912-9]
ENSDARG00000099351	343	10755.2	-5.61446	0.359075	-15.6359	4.15e-55	2.57e-53	20346.7	28376.6	14516.8	261.432	510.631	519.41	igfbp1a	insulin-like growth factor binding protein 1a [Source:ZFIN;Acc:ZDB-GENE-021231-1]
ENSDARG00000104949	344	3520.33	-7.61059	0.487027	-15.6266	4.79e-55	2.96e-53	6520.55	6959.04	7535.36	44.3418	6.70413	55.9843	slc27a1b	solute carrier family 27 member 1b [Source:ZFIN;Acc:ZDB-GENE-061013-672]
ENSDARG00000079486	345	2519.3	-6.23655	0.399262	-15.6202	5.31e-55	3.27e-53	6720.64	4052.98	4143.62	42.4943	108.383	47.6904	fam20a	FAM20A golgi associated secretory pathway pseudokinase [Source:ZFIN;Acc:ZDB-GENE-081022-117]
ENSDARG00000054202	348	1160.85	-5.82482	0.374389	-15.5582	1.4e-54	8.54e-53	3144.93	1738.74	1960.85	49.8846	45.8115	24.8819	hbl4	hexose-binding lectin 4 [Source:ZFIN;Acc:ZDB-GENE-070912-287]
ENSDARG00000091800	352	4722	-8.43456	0.545281	-15.4683	5.68e-54	3.43e-52	3167.29	10594.1	14488.6	10.1617	33.5206	38.3596	zgc:174260	zgc:174260 [Source:ZFIN;Acc:ZDB-GENE-080213-9]
ENSDARG00000079727	356	4730.45	-8.09307	0.525892	-15.3892	1.93e-53	1.15e-51	13347.1	7719.03	7212.42	6.46652	45.8115	51.8374	selenop2	Danio rerio selenoprotein P2 (selenop2), mRNA. [Source:RefSeq mRNA;Acc:NM_001353911]
ENSDARG00000001354	360	2165.97	-6.12253	0.399592	-15.3219	5.46e-53	3.22e-51	4775.07	4037.47	3999.54	49.8846	30.1686	103.675	slc6a22.2	solute carrier family 6 member 22, tandem duplicate 2 [Source:ZFIN;Acc:ZDB-GENE-030616-628]
ENSDARG00000076773	361	2760.45	-4.99303	0.326452	-15.2948	8.28e-53	4.87e-51	5716.66	6906.8	3434.8	162.587	197.772	144.108	lrrc58a	leucine rich repeat containing 58a [Source:ZFIN;Acc:ZDB-GENE-090312-76]
ENSDARG00000043260	362	781.109	-4.32057	0.282564	-15.2906	8.84e-53	5.18e-51	1301.76	1519.97	1641.22	70.2079	87.1537	66.3518	xylb	xylulokinase homolog (H. influenzae) [Source:ZFIN;Acc:ZDB-GENE-040426-1373]
ENSDARG00000074684	366	6186.09	-4.96184	0.32615	-15.2133	2.88e-52	1.67e-50	11318	12381	12262.8	290.993	577.672	286.142	mlsl	malate synthase-like [Source:ZFIN;Acc:ZDB-GENE-130530-761]
ENSDARG00000007366	367	1878.53	-7.50991	0.494745	-15.1794	4.84e-52	2.8e-50	4027.67	3143.61	4037.63	3.69515	35.7553	22.8084	AMDHD1	si:ch73-71d17.1 [Source:NCBI gene;Acc:402826]
ENSDARG00000086159	368	1193.27	-7.037	0.463928	-15.1683	5.73e-52	3.31e-50	1499.49	3188.51	2417.94	22.1709	5.58677	25.9187	si:ch73-206d17.1	si:ch73-206d17.1 [Source:ZFIN;Acc:ZDB-GENE-090313-143]
ENSDARG00000056795	372	7076.48	-5.37313	0.355054	-15.1333	9.77e-52	5.58e-50	11157.9	17417.6	12882.2	209.7	494.988	296.51	serpine1	serpin peptidase inhibitor, clade E (nexin, plasminogen activator inhibitor type 1), member 1 [Source:ZFIN;Acc:ZDB-GENE-070912-60]
ENSDARG00000006526	373	34947.3	-4.06941	0.269054	-15.1248	1.11e-51	6.32e-50	72163.9	62685.3	63047	4396.31	4544.28	2846.91	fn1b	fibronectin 1b [Source:ZFIN;Acc:ZDB-GENE-030131-6545]
ENSDARG00000095082	374	2273.46	-6.09327	0.403207	-15.112	1.35e-51	7.66e-50	4175.98	4878.27	4388.73	26.7899	99.4446	71.5355	ITLN1	si:ch211-194p6.12 [Source:ZFIN;Acc:ZDB-GENE-160728-9]
ENSDARG00000052099	375	12557.4	-3.63375	0.240788	-15.0911	1.85e-51	1.05e-49	26774.3	22540.8	20411.7	1782.91	2124.09	1710.63	agxta	alanine--glyoxylate and serine--pyruvate aminotransferase a [Source:ZFIN;Acc:ZDB-GENE-040718-16]
ENSDARG00000026904	378	1599.25	-7.88533	0.523156	-15.0726	2.45e-51	1.38e-49	3333.25	2877.49	3344.54	11.0855	1.11735	27.9922	cbln13	cerebellin 13 [Source:ZFIN;Acc:ZDB-GENE-070912-288]
ENSDARG00000054771	388	1880.7	-3.84476	0.257138	-14.9521	1.51e-50	8.26e-49	3043.71	3921.55	3584.68	235.566	215.649	283.032	ghra	growth hormone receptor a [Source:ZFIN;Acc:ZDB-GENE-070509-1]
ENSDARG00000105528	389	1186.89	-7.21673	0.482997	-14.9416	1.77e-50	9.65e-49	1551.28	2676.68	2846.05	13.8568	4.46942	29.0289	si:dkey-86l18.10	si:dkey-86l18.10 [Source:ZFIN;Acc:ZDB-GENE-160728-106]
ENSDARG00000091650	394	1528.35	-6.0977	0.410946	-14.8382	8.3e-50	4.47e-48	2527.01	2434.24	4077.38	68.3603	41.3421	21.7717	igflr1	IGF-like family receptor 1 [Source:ZFIN;Acc:ZDB-GENE-121211-3]
ENSDARG00000096849	396	5097.36	-3.62787	0.244773	-14.8214	1.07e-49	5.71e-48	10472.9	8998.19	8823.83	717.783	901.705	669.739	si:dkey-16p21.8	si:dkey-16p21.8 [Source:ZFIN;Acc:ZDB-GENE-131121-428]
ENSDARG00000013561	398	68729.2	-3.36987	0.227451	-14.8158	1.16e-49	6.18e-48	137637	123299	115069	12708.6	10601.5	13060.9	pgm1	phosphoglucomutase 1 [Source:ZFIN;Acc:ZDB-GENE-040426-1245]
ENSDARG00000018149	399	7292.54	-6.03237	0.408243	-14.7764	2.08e-49	1.11e-47	9437.14	23350.5	10309.4	236.49	139.669	281.995	slc38a4	solute carrier family 38 member 4 [Source:ZFIN;Acc:ZDB-GENE-041010-14]
ENSDARG00000062103	403	1655.85	-7.30766	0.496378	-14.722	4.66e-49	2.46e-47	4675.02	1533.03	3665	31.4088	22.3471	8.29398	ankrd24	ankyrin repeat domain 24 [Source:ZFIN;Acc:ZDB-GENE-050208-747]
ENSDARG00000098024	405	2776.8	-4.58744	0.311814	-14.7121	5.39e-49	2.83e-47	3682.82	6865.98	5446.99	265.127	196.654	203.202	si:dkey-262k9.2	si:dkey-262k9.2 [Source:ZFIN;Acc:ZDB-GENE-131121-282]
ENSDARG00000060120	410	5538.38	-4.37697	0.298263	-14.6749	9.34e-49	4.84e-47	13707.3	9179.41	8817.2	394.458	615.662	516.3	glyctk	glycerate kinase [Source:NCBI gene;Acc:570678]
ENSDARG00000087697	411	7026.88	-5.54173	0.377667	-14.6736	9.52e-49	4.92e-47	10926	14372.8	15975.8	145.959	322.915	417.809	lpl	lipoprotein lipase [Source:ZFIN;Acc:ZDB-GENE-990415-139]
ENSDARG00000031422	414	704.173	-8.71425	0.595473	-14.6342	1.7e-48	8.72e-47	921.587	1621.19	1672.68	6.46652	0	3.11024	igfbp2b	insulin-like growth factor binding protein 2b [Source:NCBI gene;Acc:798920]
ENSDARG00000045306	421	8217.07	-3.73291	0.258267	-14.4537	2.38e-47	1.2e-45	17566.6	15891.1	12396.1	1090.07	1019.03	1339.48	slc51a	solute carrier family 51 alpha subunit [Source:NCBI gene;Acc:447807]
ENSDARG00000086654	425	2336.4	-6.40715	0.446192	-14.3596	9.27e-47	4.63e-45	7799.94	2710.97	3344.54	60.0462	32.4033	70.4988	cbln11	cerebellin 11 [Source:ZFIN;Acc:ZDB-GENE-111110-2]
ENSDARG00000105568	426	867.214	-4.88829	0.340458	-14.358	9.5e-47	4.73e-45	1300.58	1777.11	1955.88	72.0555	60.3371	37.3229	si:ch211-194p6.10	si:ch211-194p6.10 [Source:ZFIN;Acc:ZDB-GENE-160728-3]
ENSDARG00000076043	427	1546.29	-7.76092	0.540849	-14.3495	1.07e-46	5.34e-45	1658.38	3355.03	4221.46	3.69515	11.1735	27.9922	si:dkeyp-73d8.9	si:dkeyp-73d8.9 [Source:ZFIN;Acc:ZDB-GENE-070912-685]
ENSDARG00000042562	428	3633.04	-7.10223	0.495408	-14.3361	1.3e-46	6.46e-45	7330.32	6781.09	7528.74	11.0855	69.276	77.756	allc	allantoicase [Source:NCBI gene;Acc:436989]
ENSDARG00000105411	433	1074.22	-6.07229	0.425828	-14.26	3.89e-46	1.91e-44	2179.79	2410.56	1760.46	18.4758	18.995	57.0211	si:ch211-113d11.5	si:ch211-113d11.5 [Source:ZFIN;Acc:ZDB-GENE-030131-6391]
ENSDARG00000011521	434	5819.18	-3.1215	0.21925	-14.2372	5.39e-46	2.64e-44	10896.6	9619.4	10800.4	1113.16	1255.91	1229.58	upb1	ureidopropionase, beta [Source:ZFIN;Acc:ZDB-GENE-030131-1380]
ENSDARG00000076280	436	564.206	-5.17358	0.36363	-14.2276	6.18e-46	3.01e-44	943.949	1253.85	1095.53	17.552	39.1074	35.2494	ppp1r1b	protein phosphatase 1, regulatory (inhibitor) subunit 1B [Source:ZFIN;Acc:ZDB-GENE-120126-1]
ENSDARG00000110151	440	610.334	-4.12704	0.291702	-14.1482	1.92e-45	9.25e-44	1141.68	1163.24	1159.29	73.9031	50.281	73.609	ank3b	ankyrin 3b [Source:ZFIN;Acc:ZDB-GENE-060621-2]
ENSDARG00000033307	442	933.162	-4.36049	0.309	-14.1116	3.22e-45	1.55e-43	1707.82	2008.12	1623.83	116.397	68.1586	74.6458	igf2b	insulin-like growth factor 2b [Source:ZFIN;Acc:ZDB-GENE-030131-2935]
ENSDARG00000063036	443	871.835	-4.76838	0.338168	-14.1006	3.76e-45	1.8e-43	1732.54	2073.43	1240.44	76.6744	44.6942	63.2416	psd2	pleckstrin and Sec7 domain containing 2 [Source:ZFIN;Acc:ZDB-GENE-030131-3033]
ENSDARG00000070168	448	2053.06	-7.04327	0.500995	-14.0586	6.83e-45	3.24e-43	3340.31	4697.05	4187.51	7.39031	58.1024	27.9922	sod3a	superoxide dismutase 3, extracellular a [Source:ZFIN;Acc:ZDB-GENE-050309-208]
ENSDARG00000062077	450	1253.37	-10.8448	0.773629	-14.0181	1.21e-44	5.7e-43	2308.09	2859.53	2348.38	0.923788	2.23471	1.03675	acsbg1	acyl-CoA synthetase bubblegum family member 1 [Source:ZFIN;Acc:ZDB-GENE-110914-219]
ENSDARG00000103811	452	4867.63	-3.65341	0.2608	-14.0085	1.38e-44	6.5e-43	8739.18	9055.33	9261.87	861.894	544.152	743.348	agla	amylo-alpha-1, 6-glucosidase, 4-alpha-glucanotransferase a [Source:ZFIN;Acc:ZDB-GENE-071004-6]
ENSDARG00000031046	454	2323.28	-4.06257	0.290424	-13.9884	1.83e-44	8.58e-43	4995.16	4355.83	3800.8	202.31	341.91	243.636	nr1h5	nuclear receptor subfamily 1, group H, member 5 [Source:ZFIN;Acc:ZDB-GENE-080403-3]
ENSDARG00000105212	456	1247.1	-10.8375	0.777786	-13.9338	3.95e-44	1.84e-42	2049.15	2842.39	2586.87	0.923788	2.23471	1.03675	cfhl1	complement factor H like 1 [Source:ZFIN;Acc:ZDB-GENE-050208-342]
ENSDARG00000057949	457	8483.37	-5.53829	0.397625	-13.9284	4.26e-44	1.98e-42	9646.65	19210.2	20971.5	509.007	357.553	205.276	slc43a3b	solute carrier family 43 member 3b [Source:ZFIN;Acc:ZDB-GENE-060312-28]
ENSDARG00000105274	459	802.924	-6.56381	0.47192	-13.9087	5.61e-44	2.59e-42	2701.2	936.308	1129.48	13.8568	20.1124	16.588	CABZ01074130.1
ENSDARG00000037421	461	5866.04	-5.30764	0.381788	-13.9021	6.15e-44	2.83e-42	8064.76	17300.9	8963.77	237.414	216.767	412.625	egr1	early growth response 1 [Source:NCBI gene;Acc:30498]
ENSDARG00000055901	467	3099.5	-7.08997	0.513154	-13.8165	2.03e-43	9.22e-42	7573.96	5151.73	5735.98	36.0277	11.1735	88.1235	steap4	STEAP family member 4 [Source:ZFIN;Acc:ZDB-GENE-070424-244]
ENSDARG00000097725	468	4092.59	-4.88396	0.353544	-13.8143	2.09e-43	9.48e-42	4619.7	8548.4	10583.5	339.03	222.354	242.599	si:dkey-96g2.1	si:dkey-96g2.1 [Source:ZFIN;Acc:ZDB-GENE-131121-563]
ENSDARG00000078600	478	934.525	-5.11904	0.373534	-13.7043	9.56e-43	4.25e-41	1760.78	1686.5	2003.91	81.2934	29.0512	45.6169	ldlrad3	low density lipoprotein receptor class A domain containing 3 [Source:ZFIN;Acc:ZDB-GENE-030131-1533]
ENSDARG00000016415	482	6178.72	-3.61398	0.265072	-13.6339	2.52e-42	1.11e-40	11135.5	10939.4	12197.4	697.46	1121.82	980.763	dhtkd1	dehydrogenase E1 and transketolase domain containing 1 [Source:NCBI gene;Acc:494076]
ENSDARG00000074712	483	1710.29	-11.2904	0.828134	-13.6335	2.53e-42	1.11e-40	5467.14	2755.05	2035.38	0.923788	2.23471	1.03675	si:ch211-186e20.2	si:ch211-186e20.2 [Source:ZFIN;Acc:ZDB-GENE-110407-8]
ENSDARG00000097504	484	975.654	-8.37326	0.614177	-13.6333	2.54e-42	1.11e-40	608.506	2759.94	2467.62	2.77136	7.82148	7.25723	CR626907.3
ENSDARG00000006598	485	970.476	-7.47031	0.548654	-13.6157	3.23e-42	1.41e-40	1155.81	1476.7	3158.23	18.4758	2.23471	11.4042	sgk2b	serum/glucocorticoid regulated kinase 2b [Source:ZFIN;Acc:ZDB-GENE-060929-44]
ENSDARG00000099339	490	2982.5	-3.65205	0.269741	-13.5391	9.19e-42	3.98e-40	5336.49	5302.75	5936.37	351.039	560.912	407.442	pacsin3	protein kinase C and casein kinase substrate in neurons 3 [Source:ZFIN;Acc:ZDB-GENE-040426-984]
ENSDARG00000104474	492	1564.22	-4.47109	0.330649	-13.5221	1.16e-41	5e-40	2761.23	2974.63	3244.35	98.8453	106.149	200.092	il6r	interleukin 6 receptor [Source:ZFIN;Acc:ZDB-GENE-080107-7]
ENSDARG00000104702	493	34722.1	-3.18223	0.235347	-13.5214	1.17e-41	5.03e-40	68825.9	64927.7	53905.2	6776.91	6182.32	7714.43	cat	catalase [Source:NCBI gene;Acc:30068]
ENSDARG00000078619	500	6897.18	-4.99381	0.373605	-13.3666	9.48e-41	4.03e-39	8168.34	19620	12335.6	529.331	443.59	286.142	pnp5a	purine nucleoside phosphorylase 5a [Source:ZFIN;Acc:ZDB-GENE-040426-2553]
ENSDARG00000023290	503	30098.7	-3.79839	0.285314	-13.313	1.94e-40	8.21e-39	70363.1	46332.9	51787	4346.42	4682.83	3080.18	fabp3	fatty acid binding protein 3, muscle and heart [Source:ZFIN;Acc:ZDB-GENE-020318-2]
ENSDARG00000093193	504	2711.07	-6.47288	0.486348	-13.3091	2.05e-40	8.63e-39	4678.55	4519.91	6886.16	34.1802	120.674	26.9554	chia.6	chitinase, acidic.6 [Source:ZFIN;Acc:ZDB-GENE-030131-1140]
ENSDARG00000101199	506	56032.6	-4.98635	0.375705	-13.272	3.36e-40	1.41e-38	174232	83848.9	67833.2	2637.42	3757.66	3886.76	rbp4	retinol binding protein 4, plasma [Source:ZFIN;Acc:ZDB-GENE-000210-19]
ENSDARG00000111526	507	328	-6.35517	0.478957	-13.2688	3.51e-40	1.47e-38	858.029	612.233	473.651	4.61894	11.1735	8.29398	CABZ01057057.1
ENSDARG00000001234	508	1853.27	-4.76427	0.359099	-13.2673	3.58e-40	1.5e-38	3450.95	3652.99	3621.94	196.767	71.5107	125.446	map4k2	mitogen-activated protein kinase kinase kinase kinase 2 [Source:ZFIN;Acc:ZDB-GENE-030616-163]
ENSDARG00000098368	510	1129.2	-4.68795	0.354677	-13.2175	6.95e-40	2.89e-38	2069.16	2383.63	2068.5	49.8846	126.261	77.756	aplp1	amyloid beta (A4) precursor-like protein 1 [Source:ZFIN;Acc:ZDB-GENE-040319-1]
ENSDARG00000023214	511	348.209	-4.56321	0.345613	-13.2033	8.4e-40	3.49e-38	648.524	748.556	607.797	36.0277	23.4644	24.8819	mob2a	MOB kinase activator 2a [Source:ZFIN;Acc:ZDB-GENE-040718-56]
ENSDARG00000056909	512	1885.21	-11.844	0.897712	-13.1935	9.56e-40	3.97e-38	5207.02	3177.89	2923.06	0	2.23471	1.03675	LO018309.1	epidermal growth factor receptor-like [Source:NCBI gene;Acc:571431]
ENSDARG00000101457	515	1112.69	-4.09077	0.310742	-13.1645	1.4e-39	5.79e-38	2013.84	1866.9	2424.56	92.3788	166.486	111.969	cdc42ep4a	CDC42 effector protein (Rho GTPase binding) 4a [Source:ZFIN;Acc:ZDB-GENE-040704-22]
ENSDARG00000096037	516	1444.93	-4.10406	0.312261	-13.1431	1.87e-39	7.68e-38	3365.03	2597.5	2230.8	186.605	177.659	111.969	si:ch211-214j24.14	si:ch211-214j24.14 [Source:ZFIN;Acc:ZDB-GENE-110914-226]
ENSDARG00000094045	524	933.566	-10.4089	0.795437	-13.0857	3.97e-39	1.61e-37	1371.2	2234.24	1991.49	0	4.46942	0	si:dkeyp-73d8.8	si:dkeyp-73d8.8 [Source:ZFIN;Acc:ZDB-GENE-070912-684]
ENSDARG00000045015	526	577.213	-7.37637	0.563814	-13.083	4.12e-39	1.66e-37	902.755	1613.84	926.601	13.8568	0	6.22048	cyp27b1	cytochrome P450, family 27, subfamily B, polypeptide 1 [Source:ZFIN;Acc:ZDB-GENE-111005-2]
ENSDARG00000044691	528	2361.79	-4.82393	0.369655	-13.0498	6.37e-39	2.56e-37	2877.75	6114.16	4695.11	104.388	170.955	208.386	ppp1r3b	protein phosphatase 1, regulatory subunit 3B [Source:NCBI gene;Acc:327285]
ENSDARG00000014891	530	1051.01	-5.09744	0.39109	-13.0339	7.84e-39	3.14e-37	2485.81	1487.32	2153.79	37.8753	46.9289	94.344	robo2	roundabout, axon guidance receptor, homolog 2 (Drosophila) [Source:ZFIN;Acc:ZDB-GENE-001019-1]
ENSDARG00000059770	531	1485.95	-3.35099	0.257447	-13.0162	9.89e-39	3.96e-37	2869.51	2348.52	2902.36	291.917	223.471	279.922	cpt1aa	carnitine palmitoyltransferase 1Aa (liver) [Source:ZFIN;Acc:ZDB-GENE-060503-925]
ENSDARG00000017180	532	3217.05	-3.27906	0.252201	-13.0018	1.19e-38	4.77e-37	6115.66	5221.94	6162.44	630.947	486.049	685.29	npc1	Niemann-Pick disease, type C1 [Source:ZFIN;Acc:ZDB-GENE-030131-3161]
ENSDARG00000002764	539	4011.1	-4.95555	0.38333	-12.9276	3.14e-38	1.24e-36	7927.06	6768.84	8619.3	178.291	155.312	417.809	miox	myo-inositol oxygenase [Source:NCBI gene;Acc:571850]
ENSDARG00000104108	541	18066.2	-3.49833	0.271601	-12.8804	5.8e-38	2.28e-36	34655.4	32418.9	32510.5	2350.12	2592.26	3870.18	slco1d1	solute carrier organic anion transporter family, member 1D1 [Source:ZFIN;Acc:ZDB-GENE-030131-5044]
ENSDARG00000061896	544	3362.76	-2.93931	0.228809	-12.8462	9.04e-38	3.53e-36	5367.09	6530.48	5952.11	808.315	715.107	803.479	slco2a1	solute carrier organic anion transporter family, member 2A1 [Source:ZFIN;Acc:ZDB-GENE-060606-3]
ENSDARG00000088911	546	296.83	-6.30078	0.491044	-12.8314	1.09e-37	4.25e-36	792.117	433.461	533.272	10.1617	7.82148	4.14699	cbln17	cerebellin 17 [Source:ZFIN;Acc:ZDB-GENE-111109-4]
ENSDARG00000021433	549	7322.82	-3.11088	0.243298	-12.7863	1.96e-37	7.57e-36	11575.7	15843.8	11958.9	1451.27	1611.23	1496.03	asmtl	acetylserotonin O-methyltransferase-like [Source:ZFIN;Acc:ZDB-GENE-030131-2854]
ENSDARG00000036065	554	1330.62	-5.97257	0.468121	-12.7586	2.79e-37	1.07e-35	2326.92	2457.09	3073.77	18.4758	81.5669	25.9187	mgat1b	alpha-1,3-mannosyl-glycoprotein 2-beta-N-acetylglucosaminyltransferase b [Source:ZFIN;Acc:ZDB-GENE-061103-589]
ENSDARG00000105403	555	536.962	-8.02558	0.629139	-12.7565	2.87e-37	1.1e-35	938.064	695.496	1575.8	0.923788	1.11735	10.3675	abcc6b.1	ATP-binding cassette, sub-family C (CFTR/MRP), member 6b, tandem duplicate 1 [Source:ZFIN;Acc:ZDB-GENE-050517-19]
ENSDARG00000079946	560	6039.1	-6.58084	0.51771	-12.7114	5.11e-37	1.94e-35	17683.2	14691.9	3484.48	67.4365	167.603	139.961	sqlea	squalene epoxidase a [Source:ZFIN;Acc:ZDB-GENE-071004-98]
ENSDARG00000087446	561	438.711	-5.40694	0.425647	-12.7029	5.7e-37	2.16e-35	487.276	1067.73	1016.86	24.0185	15.643	20.7349	mmd2a	monocyte to macrophage differentiation-associated 2a [Source:ZFIN;Acc:ZDB-GENE-081104-52]
ENSDARG00000012881	566	338.922	-6.24944	0.494136	-12.6472	1.16e-36	4.35e-35	773.285	559.989	674.042	7.39031	2.23471	16.588	slc4a1a	solute carrier family 4 member 1a (Diego blood group) [Source:ZFIN;Acc:ZDB-GENE-010525-1]
ENSDARG00000061585	570	2995.57	-3.60436	0.285504	-12.6245	1.55e-36	5.76e-35	5165.83	5052.14	6390.15	440.647	343.028	581.615	cyp4v7	cytochrome P450, family 4, subfamily V, polypeptide 7 [Source:ZFIN;Acc:ZDB-GENE-061103-88]
ENSDARG00000061099	572	952.069	-4.19265	0.332486	-12.61	1.86e-36	6.9e-35	2169.2	1959.96	1286.81	74.8268	97.2098	124.41	nfasca	neurofascin homolog (chicken) a [Source:ZFIN;Acc:ZDB-GENE-080229-6]
ENSDARG00000010953	574	879.486	-3.81611	0.303258	-12.5837	2.6e-36	9.6e-35	1638.38	1736.29	1551.79	79.4458	135.2	135.814	ndel1a	nudE neurodevelopment protein 1-like 1a [Source:NCBI gene;Acc:394244]
ENSDARG00000042329	577	373.291	-4.79321	0.381384	-12.5679	3.17e-36	1.17e-34	708.551	702.843	751.052	39.7229	17.8777	19.6982	BCR	si:dkey-91m11.5 [Source:ZFIN;Acc:ZDB-GENE-060503-932]
ENSDARG00000031683	581	4468.12	-5.59168	0.445353	-12.5556	3.7e-36	1.35e-34	7153.77	14619.3	4491.41	223.557	105.031	215.643	fosab	v-fos FBJ murine osteosarcoma viral oncogene homolog Ab [Source:ZFIN;Acc:ZDB-GENE-031222-4]
ENSDARG00000027609	586	1554.3	-4.4254	0.35425	-12.4923	8.22e-36	2.98e-34	1834.93	3875.84	3200.46	138.568	103.914	172.1	hpn	hepsin [Source:ZFIN;Acc:ZDB-GENE-141212-373]
ENSDARG00000036833	590	1259.6	-7.09916	0.57127	-12.427	1.87e-35	6.71e-34	4502	2102.81	898.447	25.8661	6.70413	21.7717	upp2	uridine phosphorylase 2 [Source:ZFIN;Acc:ZDB-GENE-040426-830]
ENSDARG00000009825	599	629.015	-4.24915	0.344134	-12.3474	5.03e-35	1.78e-33	1585.41	917.532	1083.1	76.6744	49.1636	62.2048	mmp23bb	matrix metallopeptidase 23bb [Source:ZFIN;Acc:ZDB-GENE-050417-448]
ENSDARG00000023157	600	1560.98	-4.83244	0.391546	-12.342	5.38e-35	1.91e-33	2286.9	3525.64	3236.07	107.159	52.5157	157.586	cbln10	cerebellin 10 [Source:ZFIN;Acc:ZDB-GENE-030131-4615]
ENSDARG00000024865	604	356.224	-4.439	0.360916	-12.2993	9.14e-35	3.21e-33	501.4	713.455	828.062	29.5612	36.8727	27.9922	dscama	Down syndrome cell adhesion molecule a [Source:ZFIN;Acc:ZDB-GENE-050310-7]
ENSDARG00000070918	605	10319.2	-4.63854	0.377591	-12.2846	1.1e-34	3.85e-33	26126.9	20017.6	13380.7	469.284	773.209	1147.68	si:ch211-284e20.8	si:ch211-284e20.8 [Source:ZFIN;Acc:ZDB-GENE-050208-451]
ENSDARG00000074457	619	2520.52	-14.7096	1.21235	-12.1332	7.05e-34	2.42e-32	4941.02	5906	4276.11	0	0	0	si:dkey-96f10.1	si:dkey-96f10.1 [Source:ZFIN;Acc:ZDB-GENE-090312-154]
ENSDARG00000007494	620	374.55	-7.05385	0.581561	-12.1292	7.4e-34	2.53e-32	466.09	915.084	848.763	0.923788	12.2909	4.14699	st3gal8	ST3 beta-galactoside alpha-2,3-sialyltransferase 8 [Source:ZFIN;Acc:ZDB-GENE-050417-286]
ENSDARG00000104039	622	5301.81	-4.1476	0.342475	-12.1106	9.28e-34	3.17e-32	10671.8	12874.8	6565.7	647.575	383.253	667.665	errfi1a	ERBB receptor feedback inhibitor 1a [Source:ZFIN;Acc:ZDB-GENE-030131-6256]
ENSDARG00000104773	623	6754.54	-4.11286	0.339884	-12.1008	1.05e-33	3.57e-32	11222.6	19030.6	8059.53	754.735	789.97	669.739	junbb	JunB proto-oncogene, AP-1 transcription factor subunit b [Source:ZFIN;Acc:ZDB-GENE-040426-2666]
ENSDARG00000028071	624	947.023	-6.12687	0.507002	-12.0845	1.28e-33	4.34e-32	3036.65	1421.2	1143.55	11.0855	45.8115	23.8452	bmp1a	bone morphogenetic protein 1a [Source:ZFIN;Acc:ZDB-GENE-060818-1]
ENSDARG00000039605	625	35121.9	-3.4241	0.283425	-12.0811	1.33e-33	4.51e-32	78290.1	64685.2	49797.2	5724.72	4895.13	7339.13	mat1a	methionine adenosyltransferase I, alpha [Source:ZFIN;Acc:ZDB-GENE-030131-6127]
ENSDARG00000030824	630	3264.6	-2.63463	0.218927	-12.0343	2.35e-33	7.91e-32	5561.3	5616.21	5693.75	985.682	867.067	863.61	esyt2a	extended synaptotagmin-like protein 2a [Source:ZFIN;Acc:ZDB-GENE-070912-588]
ENSDARG00000005104	634	1358.82	-2.99252	0.24902	-12.0172	2.89e-33	9.67e-32	2224.52	2601.58	2417.11	350.116	283.808	275.775	limk2	LIM domain kinase 2 [Source:ZFIN;Acc:ZDB-GENE-040718-398]
ENSDARG00000044002	637	1201.21	-4.34596	0.362555	-11.987	4.16e-33	1.39e-31	2807.13	2352.61	1709.12	87.7599	168.721	81.903	cyp2x7	cytochrome P450, family 2, subfamily X, polypeptide 7 [Source:ZFIN;Acc:ZDB-GENE-110114-2]
ENSDARG00000070487	639	1020.85	-5.19857	0.434389	-11.9675	5.26e-33	1.75e-31	2563.49	1914.25	1484.71	26.7899	43.5768	92.2705	2022-03-01	mitochondrial amidoxime reducing component 1 [Source:NCBI gene;Acc:378742]
ENSDARG00000019541	643	18908.4	-2.88498	0.241523	-11.945	6.9e-33	2.28e-31	39206.9	30896.5	29820.2	3987.99	4599.03	4940.1	gpt2l	glutamic pyruvate transaminase (alanine aminotransferase) 2, like [Source:NCBI gene;Acc:403086]
ENSDARG00000029476	645	3779.23	-3.59241	0.30136	-11.9207	9.23e-33	3.04e-31	5169.36	8639.83	7130.44	599.539	444.707	691.51	ldlra	low density lipoprotein receptor a [Source:ZFIN;Acc:ZDB-GENE-031217-1]
ENSDARG00000033227	647	5306.34	-3.34277	0.280782	-11.9052	1.11e-32	3.65e-31	10111.6	7570.46	11298.9	826.79	1183.28	847.022	lect2l	leukocyte cell-derived chemotaxin 2 like [Source:ZFIN;Acc:ZDB-GENE-070127-4]
ENSDARG00000059365	648	1934.87	-4.30721	0.36186	-11.903	1.14e-32	3.74e-31	2409.31	4731.33	3910.94	253.118	125.144	179.357	nipal4	NIPA like domain containing 4 [Source:ZFIN;Acc:ZDB-GENE-040718-412]
ENSDARG00000088330	657	319.185	-4.20683	0.355625	-11.8294	2.75e-32	8.89e-31	732.09	477.541	606.969	31.4088	39.1074	27.9922	hbae1.3	hemoglobin, alpha embryonic 1.3 [Source:ZFIN;Acc:ZDB-GENE-061207-39]
ENSDARG00000037935	658	4880.27	-2.72996	0.230813	-11.8276	2.81e-32	9.07e-31	9357.1	8856.96	7232.29	1320.09	1250.32	1264.83	aldh16a1	aldehyde dehydrogenase 16 family, member A1 [Source:ZFIN;Acc:ZDB-GENE-070112-2062]
ENSDARG00000052734	660	19341.4	-4.9658	0.420769	-11.8017	3.82e-32	1.23e-30	39319.8	48106.8	25022.4	548.73	1829.11	1221.29	hmgcra	3-hydroxy-3-methylglutaryl-CoA reductase a [Source:ZFIN;Acc:ZDB-GENE-040401-2]
ENSDARG00000000730	661	2532.47	-3.51346	0.297993	-11.7904	4.37e-32	1.41e-30	4991.63	4391.75	4588.29	384.296	289.395	549.476	slc6a22.1	solute carrier family 6 member 22, tandem duplicate 1 [Source:ZFIN;Acc:ZDB-GENE-030616-629]
ENSDARG00000023448	664	483.528	-4.93714	0.419817	-11.7602	6.26e-32	2e-30	779.17	1198.34	831.374	13.8568	37.9901	40.4331	galnt14	UDP-N-acetyl-alpha-D-galactosamine:polypeptide N-acetylgalactosaminyltransferase 14 (GalNAc-T14) [Source:ZFIN;Acc:ZDB-GENE-041014-351]
ENSDARG00000034321	667	476.066	-9.44662	0.807792	-11.6944	1.36e-31	4.34e-30	709.728	1185.28	957.239	0	0	4.14699	palmdb	palmdelphin b [Source:ZFIN;Acc:ZDB-GENE-090713-3]
ENSDARG00000060153	670	5338.46	-3.31012	0.283457	-11.6777	1.66e-31	5.25e-30	12569.1	9474.91	7053.43	1030.95	918.465	983.873	h6pd	hexose-6-phosphate dehydrogenase (glucose 1-dehydrogenase) [Source:ZFIN;Acc:ZDB-GENE-110408-60]
ENSDARG00000017422	673	9144.07	-2.82169	0.242508	-11.6355	2.72e-31	8.59e-30	14459.4	14771.1	18835.1	2093.3	2152.02	2553.51	apmap	adipocyte plasma membrane associated protein [Source:NCBI gene;Acc:266637]
ENSDARG00000010097	674	654.339	-6.23469	0.535981	-11.6323	2.82e-31	8.9e-30	1798.45	927.328	1149.35	25.8661	2.23471	22.8084	f9a	coagulation factor IXa [Source:ZFIN;Acc:ZDB-GENE-030714-2]
ENSDARG00000101759	678	1105.76	-6.32342	0.544356	-11.6163	3.4e-31	1.07e-29	2079.75	2953.41	1519.49	34.1802	43.5768	4.14699	homer1b	homer scaffold protein 1b [Source:ZFIN;Acc:ZDB-GENE-040801-44]
ENSDARG00000101256	679	1034.21	-3.97438	0.342161	-11.6155	3.44e-31	1.07e-29	2372.82	1525.68	1935.18	80.3696	127.378	163.806	CABZ01085052.1
ENSDARG00000077004	683	9259.91	-3.48243	0.301424	-11.5533	7.11e-31	2.21e-29	12247.8	20482.9	18266.2	1526.1	1176.57	1859.92	aldh1l1	aldehyde dehydrogenase 1 family, member L1 [Source:ZFIN;Acc:ZDB-GENE-100519-4]
ENSDARG00000099821	684	1711.74	-3.46137	0.299722	-11.5486	7.5e-31	2.33e-29	2615.28	3470.95	3329.64	352.887	300.568	201.129	tymp	thymidine phosphorylase [Source:ZFIN;Acc:ZDB-GENE-100415-1]
ENSDARG00000094210	685	340.458	-4.48808	0.388706	-11.5462	7.72e-31	2.39e-29	736.798	452.236	766.785	36.0277	30.1686	20.7349	fthl31	ferritin, heavy polypeptide-like 31 [Source:ZFIN;Acc:ZDB-GENE-050522-428]
ENSDARG00000103025	686	30483.4	-5.80169	0.502867	-11.5372	8.56e-31	2.65e-29	82374.3	78928.2	18376.3	570.901	1360.94	1289.71	hmgcs1	3-hydroxy-3-methylglutaryl-CoA synthase 1 (soluble) [Source:ZFIN;Acc:ZDB-GENE-040426-1042]
ENSDARG00000062864	688	4035.92	-3.97853	0.34543	-11.5176	1.08e-30	3.32e-29	7985.91	7003.12	7781.3	258.661	553.09	633.452	gk5	glycerol kinase 5 [Source:NCBI gene;Acc:777765]
ENSDARG00000100406	689	75902.4	-10.3034	0.894712	-11.5159	1.1e-30	3.38e-29	156626	143075	155353	64.6652	27.9339	267.481	zgc:112265	zgc:112265 [Source:ZFIN;Acc:ZDB-GENE-050626-133]
ENSDARG00000074635	695	2918.95	-4.08782	0.356108	-11.4792	1.68e-30	5.13e-29	6754.77	4458.69	5326.92	273.441	489.401	210.46	abca1a	ATP-binding cassette, sub-family A (ABC1), member 1A [Source:ZFIN;Acc:ZDB-GENE-031006-12]
ENSDARG00000053845	699	534.204	-5.07458	0.442472	-11.4687	1.89e-30	5.76e-29	500.223	1426.91	1185.78	30.485	23.4644	38.3596	cbln14	cerebellin 14 [Source:ZFIN;Acc:ZDB-GENE-040724-5]
ENSDARG00000038666	700	2995.21	-5.16089	0.450022	-11.4681	1.91e-30	5.79e-29	7665.76	4910.92	4905.44	60.0462	170.955	258.15	igfbp1b	insulin-like growth factor binding protein 1b [Source:ZFIN;Acc:ZDB-GENE-081210-3]
ENSDARG00000010267	702	29729.6	-3.25873	0.284238	-11.4648	1.98e-30	6e-29	71192.9	44568.9	45742.1	5099.31	5171.12	6603.04	dpydb	dihydropyrimidine dehydrogenase b [Source:NCBI gene;Acc:405829]
ENSDARG00000102829	703	2749.68	-5.73141	0.500108	-11.4603	2.09e-30	6.3e-29	4992.81	5168.87	6030.77	39.7229	207.828	58.0578	cobll1b	cordon-bleu WH2 repeat protein-like 1b [Source:ZFIN;Acc:ZDB-GENE-120313-6]
ENSDARG00000076919	709	1178.09	-3.66142	0.320255	-11.4328	2.87e-30	8.59e-29	2329.27	2208.12	2013.85	175.52	110.618	231.195	igdcc4	immunoglobulin superfamily, DCC subclass, member 4 [Source:ZFIN;Acc:ZDB-GENE-080327-32]
ENSDARG00000029497	715	4118.17	-4.31757	0.378642	-11.4028	4.05e-30	1.2e-28	5646.04	5271.73	12611.4	471.132	396.661	312.061	tfcp2l1	transcription factor CP2-like 1 [Source:ZFIN;Acc:ZDB-GENE-040704-58]
ENSDARG00000070735	716	1223.32	-4.88674	0.428955	-11.3922	4.57e-30	1.36e-28	2948.37	2536.28	1614.72	62.8176	135.2	42.5066	rnd2	Rho family GTPase 2 [Source:ZFIN;Acc:ZDB-GENE-030616-177]
ENSDARG00000099524	718	2392.63	-4.39531	0.386174	-11.3817	5.16e-30	1.53e-28	2592.92	5406.42	5704.52	138.568	289.395	223.937	gbe1b	glucan (1,4-alpha-), branching enzyme 1b [Source:ZFIN;Acc:ZDB-GENE-110914-16]
ENSDARG00000019532	719	14150.5	-3.75564	0.330064	-11.3785	5.35e-30	1.58e-28	27458.1	29112.9	22479.4	1624.02	1344.18	2884.23	fads2	fatty acid desaturase 2 [Source:NCBI gene;Acc:140615]
ENSDARG00000089767	725	1730.27	-3.44378	0.303268	-11.3556	6.96e-30	2.04e-28	3302.65	3239.93	2964.46	216.166	403.365	255.04	rnf130	ring finger protein 130 [Source:ZFIN;Acc:ZDB-GENE-050522-525]
ENSDARG00000024746	726	1207.12	-5.35377	0.471491	-11.355	7.01e-30	2.05e-28	3540.4	2699.54	829.718	50.8083	70.3933	51.8374	hsp90aa1.2	heat shock protein 90, alpha (cytosolic), class A member 1, tandem duplicate 2 [Source:ZFIN;Acc:ZDB-GENE-031001-3]
ENSDARG00000079378	731	707.181	-4.1205	0.364045	-11.3186	1.06e-29	3.08e-28	1515.97	1366.5	1129.48	68.3603	115.088	47.6904	phldb1b	pleckstrin homology-like domain, family B, member 1b [Source:ZFIN;Acc:ZDB-GENE-121114-8]
ENSDARG00000067805	732	3078.25	-3.88619	0.343426	-11.3159	1.09e-29	3.17e-28	7325.61	5688.05	4285.22	244.804	502.81	422.993	ggcx	gamma-glutamyl carboxylase [Source:ZFIN;Acc:ZDB-GENE-030826-27]
ENSDARG00000091061	735	2841.72	-6.51634	0.576902	-11.2954	1.38e-29	4e-28	3102.56	6166.41	7596.64	10.1617	77.0975	97.4542	slc38a3b	solute carrier family 38 member 3b [Source:ZFIN;Acc:ZDB-GENE-121120-3]
ENSDARG00000056892	739	1405.26	-2.94315	0.26094	-11.279	1.67e-29	4.79e-28	2168.02	3032.59	2260.61	309.469	322.915	337.98	mpp6a	membrane protein, palmitoylated 6a (MAGUK p55 subfamily member 6) [Source:ZFIN;Acc:ZDB-GENE-050506-35]
ENSDARG00000020265	741	1048.02	-4.83978	0.429942	-11.2568	2.14e-29	6.14e-28	1694.87	1855.47	2524.76	34.1802	121.792	57.0211	angptl6	angiopoietin-like 6 [Source:ZFIN;Acc:ZDB-GENE-030131-9735]
ENSDARG00000005616	745	4079.82	-5.0362	0.447951	-11.2428	2.51e-29	7.17e-28	5282.35	8288.81	10184.3	300.231	89.3884	333.833	bfb	complement component bfb [Source:ZFIN;Acc:ZDB-GENE-990415-34]
ENSDARG00000056541	750	1677.13	-5.8998	0.527471	-11.1851	4.83e-29	1.37e-27	3758.14	3403.2	2735.09	10.1617	81.5669	74.6458	nr0b1	nuclear receptor subfamily 0, group B, member 1 [Source:ZFIN;Acc:ZDB-GENE-070130-1]
ENSDARG00000076270	751	2616.85	-5.89909	0.528245	-11.1673	5.89e-29	1.67e-27	4585.57	5078.26	5778.22	22.1709	64.8066	172.1	adamts13	ADAM metallopeptidase with thrombospondin type 1 motif, 13 [Source:ZFIN;Acc:ZDB-GENE-070814-7]
ENSDARG00000090953	753	306.8	-6.69092	0.600669	-11.1391	8.09e-29	2.28e-27	563.78	535.499	724.554	13.8568	0	3.11024	igsf5b	immunoglobulin superfamily, member 5b [Source:ZFIN;Acc:ZDB-GENE-130530-1011]
ENSDARG00000004199	756	1219.34	-11.8137	1.06342	-11.1092	1.13e-28	3.18e-27	2769.47	2048.94	2495.78	1.84758	0	0	spam1	sperm adhesion molecule 1 [Source:ZFIN;Acc:ZDB-GENE-050506-63]
ENSDARG00000053405	763	9934.98	-2.49603	0.225414	-11.0731	1.69e-28	4.71e-27	17400.7	18488.6	14745.3	3174.14	2839.2	2961.99	sord	sorbitol dehydrogenase [Source:ZFIN;Acc:ZDB-GENE-040426-1231]
ENSDARG00000026322	766	2299.96	-2.92918	0.26595	-11.014	3.27e-28	9.07e-27	4727.99	3568.91	3901	426.79	581.024	594.056	dhrs13a.1	dehydrogenase/reductase (SDR family) member 13a, tandem duplicate 1 [Source:ZFIN;Acc:ZDB-GENE-041114-58]
ENSDARG00000060518	776	2090.66	-2.5497	0.232557	-10.9638	5.71e-28	1.56e-26	3541.58	3921.55	3250.97	588.453	581.024	660.408	pcsk5b	proprotein convertase subtilisin/kexin type 5b [Source:ZFIN;Acc:ZDB-GENE-070822-7]
ENSDARG00000015472	777	2504.35	-2.5951	0.236719	-10.9628	5.77e-28	1.58e-26	4151.26	3884	4857.41	776.906	667.061	689.437	gpc4	glypican 4 [Source:ZFIN;Acc:ZDB-GENE-011119-1]
ENSDARG00000055723	779	385.375	-6.96973	0.636598	-10.9484	6.76e-28	1.84e-26	1455.94	511.826	326.256	5.54273	3.35206	9.33072	hsp70l	heat shock cognate 70-kd protein, like [Source:ZFIN;Acc:ZDB-GENE-050321-1]
ENSDARG00000056976	781	215.83	-5.93213	0.542095	-10.943	7.18e-28	1.95e-26	376.638	503.663	393.329	0.923788	10.0562	10.3675	ifit16	interferon-induced protein with tetratricopeptide repeats 16 [Source:ZFIN;Acc:ZDB-GENE-131120-86]
ENSDARG00000075192	783	663.189	-3.23451	0.295705	-10.9383	7.56e-28	2.05e-26	1145.22	1146.1	1305.03	103.464	164.251	115.079	yme1l1a	YME1-like 1a [Source:ZFIN;Acc:ZDB-GENE-091113-41]
ENSDARG00000110341	784	1591.44	-3.27847	0.299955	-10.9299	8.3e-28	2.25e-26	2035.02	3081.57	3539.96	307.621	254.757	329.686	hsd11b1lb	hydroxysteroid (11-beta) dehydrogenase 1-like b [Source:ZFIN;Acc:ZDB-GENE-101130-4]
ENSDARG00000069995	786	420.769	-4.2541	0.38968	-10.9169	9.57e-28	2.59e-26	714.436	813.045	871.121	24.9423	35.7553	65.3151	dpy19l1l	dpy-19-like 1, like (H. sapiens) [Source:ZFIN;Acc:ZDB-GENE-030521-11]
ENSDARG00000005464	787	1409.75	-2.97275	0.272573	-10.9062	1.08e-27	2.9e-26	2265.71	2121.59	3115.17	300.231	353.084	302.73	dnase1l1	deoxyribonuclease I-like 1 [Source:ZFIN;Acc:ZDB-GENE-040426-2170]
ENSDARG00000061660	789	150.666	-4.9449	0.453562	-10.9024	1.12e-27	3.02e-26	308.373	278.362	288.994	10.1617	6.70413	11.4042	CABZ01055347.1	carnitine O-palmitoyltransferase 1, liver isoform-like [Source:NCBI gene;Acc:100333227]
ENSDARG00000043394	793	1505.21	-4.30653	0.395932	-10.877	1.48e-27	3.97e-26	1810.22	3255.44	3530.86	93.3026	119.557	221.864	si:dkey-71h2.2	si:dkey-71h2.2 [Source:ZFIN;Acc:ZDB-GENE-041014-145]
ENSDARG00000052816	796	14410.3	-2.50335	0.230576	-10.857	1.85e-27	4.93e-26	26581.2	23606.9	23311.6	4975.52	4104.04	3882.62	shmt1	serine hydroxymethyltransferase 1 (soluble) [Source:ZFIN;Acc:ZDB-GENE-040426-1558]
ENSDARG00000058102	799	2478.89	-2.55612	0.235841	-10.8383	2.27e-27	6.02e-26	4128.9	3944.41	4638.8	727.021	638.009	796.222	sardh	sarcosine dehydrogenase [Source:ZFIN;Acc:ZDB-GENE-040426-996]
ENSDARG00000031981	800	975.05	-2.6804	0.247446	-10.8322	2.42e-27	6.43e-26	1653.68	1608.13	1799.38	289.146	233.527	266.444	pcbd1	pterin-4 alpha-carbinolamine dehydratase/dimerization cofactor of hepatocyte nuclear factor 1 alpha [Source:ZFIN;Acc:ZDB-GENE-040426-1787]
ENSDARG00000057121	802	354.627	-6.55571	0.605876	-10.8202	2.76e-27	7.31e-26	1352.37	376.319	376.768	7.39031	5.58677	9.33072	c7b	complement component 7b [Source:ZFIN;Acc:ZDB-GENE-021120-1]
ENSDARG00000103760	806	6422.6	-5.28718	0.490352	-10.7824	4.17e-27	1.1e-25	5314.13	18144.1	14115.1	244.804	172.073	545.329	cfhl2	complement factor H like 2 [Source:ZFIN;Acc:ZDB-GENE-041114-123]
ENSDARG00000068572	808	1598.63	-3.87419	0.359645	-10.7723	4.65e-27	1.22e-25	2900.11	3228.51	2850.19	106.236	226.823	279.922	slc16a1b	solute carrier family 16 member 1b [Source:ZFIN;Acc:ZDB-GENE-030515-5]
ENSDARG00000075827	809	25698.7	-9.85516	0.915497	-10.7648	5.05e-27	1.32e-25	64374.5	43457.9	46193.4	60.97	6.70413	98.491	f7i	coagulation factor VIIi [Source:ZFIN;Acc:ZDB-GENE-021206-10]
ENSDARG00000030166	810	5661.63	-2.60305	0.242239	-10.7458	6.2e-27	1.63e-25	11654.6	8848.8	8665.67	1635.11	1672.68	1492.92	hyi	hydroxypyruvate isomerase [Source:NCBI gene;Acc:393305]
ENSDARG00000045888	814	14272.8	-2.98791	0.279076	-10.7064	9.49e-27	2.48e-25	32898.2	20547.3	22605.3	3147.35	2764.34	3674.23	acat1	acetyl-CoA acetyltransferase 1 [Source:NCBI gene;Acc:445290]
ENSDARG00000116586	816	170.523	-5.95013	0.556543	-10.6912	1.12e-26	2.91e-25	221.275	418.767	366.831	4.61894	3.35206	8.29398	fthl27	ferritin, heavy polypeptide-like 27 [Source:ZFIN;Acc:ZDB-GENE-040718-72]
ENSDARG00000002731	818	1446.59	-3.6882	0.346524	-10.6434	1.87e-26	4.86e-25	3209.66	2353.42	2490.81	131.178	300.568	193.872	sdc2	syndecan 2 [Source:ZFIN;Acc:ZDB-GENE-021206-3]
ENSDARG00000111362	819	206.097	-4.32034	0.406549	-10.6269	2.23e-26	5.79e-25	309.549	439.175	428.936	23.0947	22.3471	13.4777	CABZ01050062.1
ENSDARG00000099336	822	5568.5	-4.97009	0.467783	-10.6248	2.29e-26	5.9e-25	15603.4	13538.5	3236.07	316.859	356.436	359.751	mvda	mevalonate (diphospho) decarboxylase a [Source:NCBI gene;Acc:492781]
ENSDARG00000073872	827	4429.52	-2.70126	0.25515	-10.5869	3.43e-26	8.8e-25	9020.48	6959.04	7055.91	1265.59	1299.48	976.616	tpst1	tyrosylprotein sulfotransferase 1 [Source:NCBI gene;Acc:30677]
ENSDARG00000062054	828	4957.4	-3.33505	0.316013	-10.5535	4.89e-26	1.25e-24	10766	8893.7	7402.87	676.213	755.332	1250.32	cpt1ab	carnitine palmitoyltransferase 1Ab (liver) [Source:ZFIN;Acc:ZDB-GENE-030131-3250]
ENSDARG00000089124	829	1767.15	-5.25454	0.497972	-10.5519	4.98e-26	1.28e-24	4932.78	2252.2	3146.63	27.7136	143.021	100.564	hbae1.3	hemoglobin, alpha embryonic 1.3 [Source:ZFIN;Acc:ZDB-GENE-061207-39]
ENSDARG00000012699	832	509.94	-2.83627	0.269042	-10.5421	5.52e-26	1.41e-24	996.914	838.35	848.763	129.33	122.909	123.373	bbx	BBX high mobility group box domain containing [Source:ZFIN;Acc:ZDB-GENE-091204-306]
ENSDARG00000103915	833	1674	-3.92862	0.372891	-10.5356	5.92e-26	1.51e-24	4340.75	2737.9	2346.73	197.691	129.613	291.326	ero1b	endoplasmic reticulum oxidoreductase beta [Source:ZFIN;Acc:ZDB-GENE-060929-744]
ENSDARG00000013397	834	404.296	-2.97147	0.282153	-10.5314	6.19e-26	1.58e-24	726.205	676.721	748.568	87.7599	84.9189	101.601	bnip2	BCL2 interacting protein 2 [Source:ZFIN;Acc:ZDB-GENE-040109-6]
ENSDARG00000099424	835	870.093	-5.81186	0.551911	-10.5304	6.25e-26	1.59e-24	733.267	1710.99	2684.58	9.23788	36.8727	45.6169	lcat	lecithin-cholesterol acyltransferase [Source:ZFIN;Acc:ZDB-GENE-010716-3]
ENSDARG00000063438	836	2745.01	-3.93818	0.37419	-10.5246	6.66e-26	1.69e-24	7739.91	4403.99	3317.22	230.947	379.901	398.111	srebf2	sterol regulatory element binding transcription factor 2 [Source:NCBI gene;Acc:100037309]
ENSDARG00000040253	838	811.998	-13.0757	1.24351	-10.5152	7.35e-26	1.86e-24	1149.92	2478.32	1243.75	0	0	0	onecutl	one cut domain, family member, like [Source:ZFIN;Acc:ZDB-GENE-020531-1]
ENSDARG00000021573	842	1345.89	-3.26257	0.311259	-10.4818	1.05e-25	2.64e-24	2855.39	2526.48	1931.04	180.139	268.165	314.134	slc16a7	solute carrier family 16 member 7 [Source:ZFIN;Acc:ZDB-GENE-051113-248]
ENSDARG00000069293	847	10629.6	-11.3905	1.08834	-10.4659	1.24e-25	3.1e-24	13955.6	21598.7	28199.6	1.84758	2.23471	19.6982	ahsg2	alpha-2-HS-glycoprotein 2 [Source:ZFIN;Acc:ZDB-GENE-030131-1133]
ENSDARG00000042010	848	105456	-2.59798	0.248249	-10.4652	1.25e-25	3.13e-24	147409	178441	217193	27543.7	29948.5	32202.4	pklr	pyruvate kinase L/R [Source:ZFIN;Acc:ZDB-GENE-010907-1]
ENSDARG00000099056	849	10813.3	-2.44834	0.233993	-10.4633	1.27e-25	3.18e-24	20160.7	16882.9	17789.3	2870.21	3481.68	3694.97	CABZ01065076.1	3-ketoacyl-CoA thiolase, mitochondrial-like [Source:NCBI gene;Acc:103910030]
ENSDARG00000079271	850	3066.45	-2.48838	0.238234	-10.4451	1.54e-25	3.85e-24	5301.18	4552.56	5762.48	1032.8	886.062	863.61	dcxr	dicarbonyl/L-xylulose reductase [Source:ZFIN;Acc:ZDB-GENE-030131-7002]
ENSDARG00000029848	852	438.866	-3.61591	0.346783	-10.427	1.87e-25	4.65e-24	694.427	1088.96	650.857	55.4273	78.2148	65.3151	zgc:161973	zgc:161973 [Source:ZFIN;Acc:ZDB-GENE-070410-13]
ENSDARG00000017121	854	679.962	-3.18013	0.305658	-10.4042	2.37e-25	5.9e-24	1205.24	1066.1	1402.74	132.102	170.955	102.638	mafba	v-maf avian musculoaponeurotic fibrosarcoma oncogene homolog Ba [Source:NCBI gene;Acc:30210]
ENSDARG00000044525	857	270.225	-5.1602	0.496582	-10.3914	2.71e-25	6.72e-24	453.143	532.234	591.236	7.39031	29.0512	8.29398	pparda	peroxisome proliferator-activated receptor delta a [Source:ZFIN;Acc:ZDB-GENE-990415-212]
ENSDARG00000096774	858	174.665	-6.64216	0.639809	-10.3815	3.01e-25	7.45e-24	241.284	391.012	404.922	0	5.58677	5.18374	BX088686.1
ENSDARG00000058389	860	682.952	-4.14734	0.399723	-10.3755	3.2e-25	7.91e-24	1857.3	799.167	1222.22	72.0555	97.2098	49.7639	ccl19a.1	chemokine (C-C motif) ligand 19a, tandem duplicate 1 [Source:ZFIN;Acc:ZDB-GENE-060526-181]
ENSDARG00000076520	861	469.607	-5.85307	0.564866	-10.3619	3.7e-25	9.12e-24	776.816	1452.22	540.724	10.1617	5.58677	32.1392	mafb	v-maf avian musculoaponeurotic fibrosarcoma oncogene homolog b (paralog b) [Source:NCBI gene;Acc:100537332]
ENSDARG00000055278	865	21488.7	-11.121	1.07572	-10.3382	4.73e-25	1.16e-23	54332.4	31835.3	42706.5	4.61894	5.58677	47.6904	cfb	complement factor B [Source:ZFIN;Acc:ZDB-GENE-980526-487]
ENSDARG00000058992	866	170.174	-4.73428	0.458056	-10.3356	4.86e-25	1.19e-23	244.815	374.686	364.347	8.31409	12.2909	16.588	cers2b	ceramide synthase 2b [Source:ZFIN;Acc:ZDB-GENE-110408-40]
ENSDARG00000104937	867	186.335	-7.77495	0.752374	-10.3339	4.95e-25	1.21e-23	440.196	312.647	360.207	1.84758	0	3.11024	PTPRD	protein tyrosine phosphatase, receptor type D [Source:NCBI gene;Acc:100330629]
ENSDARG00000027992	870	5041.3	-2.39909	0.232525	-10.3176	5.87e-25	1.43e-23	8055.35	8425.14	8947.21	1826.33	1388.87	1604.88	hao2	hydroxyacid oxidase 2 (long chain) [Source:ZFIN;Acc:ZDB-GENE-040426-1239]
ENSDARG00000102206	871	1564.74	-5.32705	0.516506	-10.3136	6.11e-25	1.49e-23	3494.5	1235.89	4429.3	39.7229	134.083	54.9476	stc2b	stanniocalcin 2b [Source:ZFIN;Acc:ZDB-GENE-120203-5]
ENSDARG00000055078	874	1796.79	-4.39835	0.427036	-10.2997	7.07e-25	1.72e-23	3852.3	3446.46	2994.27	161.663	64.8066	261.26	chac2	ChaC, cation transport regulator homolog 2 (E. coli) [Source:NCBI gene;Acc:557614]
ENSDARG00000020541	875	516.445	-4.00836	0.389935	-10.2796	8.71e-25	2.11e-23	673.241	867.738	1376.24	47.1132	51.3983	82.9398	ism1	isthmin 1 [Source:NCBI gene;Acc:497617]
ENSDARG00000053500	876	4406.67	-2.57799	0.250794	-10.2793	8.73e-25	2.12e-23	7160.83	8273.3	7212.42	1006.01	1374.35	1413.09	cbsa	cystathionine beta-synthase a [Source:ZFIN;Acc:ZDB-GENE-050417-367]
ENSDARG00000006120	877	657.901	-3.29326	0.320506	-10.2752	9.12e-25	2.21e-23	1364.14	1252.22	966.348	157.044	90.5057	117.152	tbx2b	T-box transcription factor 2b [Source:NCBI gene;Acc:30253]
ENSDARG00000098408	882	317.767	-6.46792	0.630949	-10.2511	1.17e-24	2.82e-23	443.727	795.902	645.06	0.923788	17.8777	3.11024	stbd1	starch binding domain 1 [Source:ZFIN;Acc:ZDB-GENE-120817-2]
ENSDARG00000018069	883	7419.33	-4.75889	0.464458	-10.2461	1.23e-24	2.96e-23	23426.9	11990.8	7512.18	345.497	871.537	369.082	rdh12	retinol dehydrogenase 12 [Source:ZFIN;Acc:ZDB-GENE-040718-9]
ENSDARG00000100753	885	897.583	-4.12243	0.402915	-10.2315	1.43e-24	3.44e-23	1495.96	2011.39	1584.91	54.5035	162.016	76.7193	CABZ01076275.1	scavenger receptor class B, member 2b [Source:NCBI gene;Acc:564077]
ENSDARG00000042409	889	268.315	-4.65072	0.455093	-10.2193	1.63e-24	3.88e-23	335.443	609.784	602.829	12.933	16.7603	32.1392	RALGDS	si:ch211-251j10.3 [Source:ZFIN;Acc:ZDB-GENE-081105-110]
ENSDARG00000015536	896	623.61	-3.54142	0.347241	-10.1988	2.01e-24	4.76e-23	1366.49	1143.65	935.71	117.321	117.322	61.1681	sox6	SRY-box transcription factor 6 [Source:ZFIN;Acc:ZDB-GENE-081120-6]
ENSDARG00000031709	898	730.013	-3.87097	0.379809	-10.1919	2.16e-24	5.1e-23	1539.51	1499.56	1061.58	136.721	52.5157	90.197	mllt1b	MLLT1 super elongation complex subunit b [Source:ZFIN;Acc:ZDB-GENE-060421-7142]
ENSDARG00000055705	899	5065.6	-9.95783	0.977228	-10.1899	2.2e-24	5.2e-23	10604.7	11215.3	8543.11	5.54273	1.11735	23.8452	f5	coagulation factor V [Source:ZFIN;Acc:ZDB-GENE-030131-5531]
ENSDARG00000037960	903	2102.18	-2.89556	0.284574	-10.1751	2.56e-24	6.02e-23	3543.93	3959.92	3615.32	610.624	531.861	351.457	lrrc17	leucine rich repeat containing 17 [Source:ZFIN;Acc:ZDB-GENE-030131-9774]
ENSDARG00000088255	909	308.435	-9.24227	0.91095	-10.1457	3.46e-24	8.08e-23	686.188	711.822	449.638	1.84758	1.11735	0	smoc1	SPARC related modular calcium binding 1 [Source:ZFIN;Acc:ZDB-GENE-110310-7]
ENSDARG00000105239	911	1025.73	-3.46874	0.34191	-10.1452	3.48e-24	8.12e-23	2372.82	1356.71	1914.48	119.169	220.119	171.063	ecm1b	extracellular matrix protein 1b [Source:ZFIN;Acc:ZDB-GENE-121204-2]
ENSDARG00000070214	914	714.859	-4.81595	0.475087	-10.137	3.79e-24	8.79e-23	1136.98	1844.04	1160.94	25.8661	29.0512	92.2705	slc41a1	solute carrier family 41 member 1 [Source:ZFIN;Acc:ZDB-GENE-030131-4700]
ENSDARG00000018411	915	259.376	-3.43242	0.338975	-10.1259	4.24e-24	9.84e-23	415.479	568.968	439.701	39.7229	44.6942	47.6904	mknk1	MAPK interacting serine/threonine kinase 1 [Source:ZFIN;Acc:ZDB-GENE-080220-11]
ENSDARG00000100167	921	195.618	-6.6483	0.659137	-10.0864	6.35e-24	1.46e-22	302.488	375.503	483.588	0	10.0562	2.07349	CSDC2	cold shock domain containing C2, RNA binding b [Source:NCBI gene;Acc:557375]
ENSDARG00000005643	929	2650.02	-3.08979	0.308084	-10.029	1.14e-23	2.6e-22	5012.82	4964.8	4250.44	358.43	705.051	608.571	gcat	glycine C-acetyltransferase [Source:ZFIN;Acc:ZDB-GENE-060518-3]
ENSDARG00000116712	930	1413.62	-3.27364	0.326593	-10.0236	1.2e-23	2.74e-22	3722.83	1995.06	1969.13	254.042	265.93	274.738	CABZ01061894.1	wu:fb16f03 [Source:NCBI gene;Acc:100006548]
ENSDARG00000019096	932	832.126	-5.4764	0.546604	-10.0189	1.26e-23	2.87e-22	653.232	3125.65	1103.81	23.0947	55.8677	31.1024	myl7	myosin, light chain 7, regulatory [Source:ZFIN;Acc:ZDB-GENE-991019-3]
ENSDARG00000054723	934	303.076	-3.07192	0.307207	-9.99953	1.53e-23	3.48e-22	554.364	573.866	496.837	63.7414	72.628	57.0211	si:ch211-242b18.1	si:ch211-242b18.1 [Source:ZFIN;Acc:ZDB-GENE-030131-1518]
ENSDARG00000019328	936	611.397	-4.59252	0.46028	-9.97768	1.91e-23	4.33e-22	1939.69	925.696	657.481	65.589	30.1686	49.7639	plxna4	plexin A4 [Source:NCBI gene;Acc:325938]
ENSDARG00000018529	937	10931.4	-2.61346	0.26194	-9.97733	1.92e-23	4.34e-22	16216.6	19878.8	20280.9	3181.53	2395.61	3634.84	lipf	lipase, gastric [Source:ZFIN;Acc:ZDB-GENE-040426-2737]
ENSDARG00000075405	938	783.249	-3.02259	0.303259	-9.96702	2.13e-23	4.81e-22	1350.01	1699.56	1135.27	206.929	169.838	137.887	adck5	aarF domain containing kinase 5 [Source:ZFIN;Acc:ZDB-GENE-081104-149]
ENSDARG00000060368	939	817.518	-11.2285	1.12684	-9.96458	2.18e-23	4.93e-22	624.984	2108.53	2169.52	0	0	2.07349	syn1	synapsin I [Source:ZFIN;Acc:ZDB-GENE-081105-93]
ENSDARG00000038703	941	7783.15	-3.00821	0.302039	-9.95968	2.29e-23	5.16e-22	14156.9	17558.8	9820.81	1729.33	1384.4	2048.61	hkdc1	hexokinase domain containing 1 [Source:ZFIN;Acc:ZDB-GENE-030131-9801]
ENSDARG00000007347	942	2424.3	-3.00719	0.302854	-9.9295	3.1e-23	6.98e-22	5626.03	3950.94	3359.45	446.19	660.357	502.822	degs1	delta(4)-desaturase, sphingolipid 1 [Source:ZFIN;Acc:ZDB-GENE-030131-5283]
ENSDARG00000027887	948	1559.43	-2.47713	0.25051	-9.88834	4.68e-23	1.05e-21	2310.44	2685.66	2935.48	458.199	539.682	427.14	zfyve21	zinc finger, FYVE domain containing 21 [Source:ZFIN;Acc:ZDB-GENE-030131-1296]
ENSDARG00000102175	949	591.344	-4.2561	0.430438	-9.88782	4.7e-23	1.05e-21	695.604	1402.42	1273.56	45.2656	36.8727	94.344	hamp	hepcidin antimicrobial peptide [Source:NCBI gene;Acc:402837]
ENSDARG00000012609	956	569.567	-12.5643	1.27871	-9.82575	8.72e-23	1.94e-21	480.214	1031.82	1905.37	0	0	0	hpxa	hemopexin a [Source:NCBI gene;Acc:327588]
ENSDARG00000075542	957	615.875	-2.76612	0.281805	-9.81573	9.63e-23	2.14e-21	1239.37	868.554	1113.74	146.882	159.782	166.916	zfhx4	zinc finger homeobox 4 [Source:ZFIN;Acc:ZDB-GENE-070530-3]
ENSDARG00000019492	959	14928.1	-10.614	1.08279	-9.80242	1.1e-22	2.43e-21	27908.9	28246	33356.8	2.77136	6.70413	47.6904	shbg	sex hormone-binding globulin [Source:ZFIN;Acc:ZDB-GENE-030131-1324]
ENSDARG00000044935	962	383.192	-4.97531	0.509752	-9.76024	1.67e-22	3.68e-21	1054.59	591.825	581.299	10.1617	44.6942	16.588	hpdb	4-hydroxyphenylpyruvate dioxygenase b [Source:ZFIN;Acc:ZDB-GENE-040808-62]
ENSDARG00000042780	963	14807.2	-5.01347	0.514157	-9.75085	1.83e-22	4.03e-21	30228.7	31415.7	24530.5	205.081	1021.26	1442.12	apoba	apolipoprotein Ba [Source:ZFIN;Acc:ZDB-GENE-070702-4]
ENSDARG00000039196	964	147.226	-5.08904	0.521999	-9.74913	1.86e-22	4.1e-21	293.072	303.667	261.668	9.23788	2.23471	13.4777	greb1l	Danio rerio GREB1 like retinoic acid receptor coactivator (greb1l), mRNA. [Source:RefSeq mRNA;Acc:NM_001362307]
ENSDARG00000052942	966	4440.86	-2.35222	0.241446	-9.7422	1.99e-22	4.38e-21	7876.45	6644.76	7760.6	1644.34	1489.43	1229.58	aspg	asparaginase homolog (S. cerevisiae) [Source:ZFIN;Acc:ZDB-GENE-070820-14]
ENSDARG00000055292	970	548.379	-2.827	0.290765	-9.72262	2.41e-22	5.29e-21	1023.99	948.552	910.868	103.464	153.078	150.328	atg9b	autophagy related 9B [Source:ZFIN;Acc:ZDB-GENE-091111-3]
ENSDARG00000029146	971	1025.51	-4.46541	0.459545	-9.71701	2.55e-22	5.58e-21	3254.39	1377.11	1255.34	82.2171	50.281	133.74	lrp1ab	low density lipoprotein receptor-related protein 1Ab [Source:ZFIN;Acc:ZDB-GENE-030131-7126]
ENSDARG00000001879	972	1200.8	-3.16678	0.326088	-9.71142	2.7e-22	5.89e-21	2601.16	1795.88	2086.72	321.478	164.251	235.342	nav2b	neuron navigator 2b [Source:ZFIN;Acc:ZDB-GENE-061207-13]
ENSDARG00000027310	973	522.11	-2.92982	0.30176	-9.7091	2.76e-22	6.02e-21	1128.74	747.74	892.651	106.236	131.848	125.446	lsp1a	lymphocyte specific protein 1 a [Source:ZFIN;Acc:ZDB-GENE-131127-171]
ENSDARG00000071235	975	310.91	-3.9744	0.409736	-9.6999	3.02e-22	6.57e-21	846.259	414.685	492.697	29.5612	48.0462	34.2127	si:ch211-117c9.5	si:ch211-117c9.5 [Source:ZFIN;Acc:ZDB-GENE-110408-2]
ENSDARG00000092071	976	2362.54	-2.73633	0.28213	-9.69882	3.05e-22	6.64e-21	3706.36	5256.22	3362.76	542.264	593.315	714.319	si:ch211-117n7.6	si:ch211-117n7.6 [Source:ZFIN;Acc:ZDB-GENE-060503-474]
ENSDARG00000104732	978	518.15	-3.14901	0.324818	-9.6947	3.18e-22	6.9e-21	971.02	879.982	942.334	83.1409	146.373	86.05	mlycd	malonyl-CoA decarboxylase [Source:ZFIN;Acc:ZDB-GENE-070410-120]
ENSDARG00000032553	980	626.164	-2.81694	0.29129	-9.67058	4.02e-22	8.71e-21	1344.13	913.451	1032.59	157.968	170.955	137.887	egln3	egl-9 family hypoxia-inducible factor 3 [Source:ZFIN;Acc:ZDB-GENE-040426-2541]
ENSDARG00000097571	981	644.414	-11.7801	1.21884	-9.665	4.25e-22	9.19e-21	1053.41	1327.32	1484.71	0	0	1.03675	si:dkey-114l24.2	si:dkey-114l24.2 [Source:ZFIN;Acc:ZDB-GENE-131121-512]
ENSDARG00000039502	985	541.342	-6.84038	0.708771	-9.65105	4.87e-22	1.05e-20	2422.25	485.704	312.179	11.0855	3.35206	13.4777	eef1a1a	eukaryotic translation elongation factor 1 alpha 1a [Source:ZFIN;Acc:ZDB-GENE-030131-8278]
ENSDARG00000004904	989	13735.3	-8.56591	0.888856	-9.63701	5.58e-22	1.2e-20	29848.6	28094.9	24251.4	19.3996	36.8727	160.696	gys2	glycogen synthase 2 [Source:ZFIN;Acc:ZDB-GENE-030826-31]
ENSDARG00000042641	990	90235.4	-3.87583	0.402272	-9.63485	5.7e-22	1.22e-20	257397	174464	75023.2	10532.1	13741.2	10254.5	cyp51	cytochrome P450, family 51 [Source:NCBI gene;Acc:414331]
ENSDARG00000006251	991	2827.01	-2.4863	0.25822	-9.6286	6.05e-22	1.3e-20	5365.92	5021.94	4006.16	974.596	718.459	875.014	ell2	elongation factor, RNA polymerase II, 2 [Source:ZFIN;Acc:ZDB-GENE-030131-1717]
ENSDARG00000079862	992	412.686	-6.20245	0.64445	-9.62441	6.31e-22	1.35e-20	1287.63	486.521	668.246	0.923788	23.4644	9.33072	kl	klotho [Source:ZFIN;Acc:ZDB-GENE-110221-1]
ENSDARG00000053571	993	2007.68	-2.83775	0.29498	-9.62012	6.58e-22	1.41e-20	3675.75	3244.83	3647.61	613.395	529.626	334.869	adob	2-aminoethanethiol (cysteamine) dioxygenase b [Source:ZFIN;Acc:ZDB-GENE-040426-2267]
ENSDARG00000102945	994	197.216	-8.1856	0.850991	-9.61891	6.65e-22	1.42e-20	225.983	497.133	456.262	1.84758	0	2.07349	ccl39.2	chemokine (C-C motif) ligand 39, duplicate 2 [Source:ZFIN;Acc:ZDB-GENE-131120-38]
ENSDARG00000007682	995	3166.37	-4.4805	0.465816	-9.61861	6.67e-22	1.42e-20	10278.7	2155.87	5749.23	256.813	227.94	329.686	ppdpfa	pancreatic progenitor cell differentiation and proliferation factor a [Source:NCBI gene;Acc:338304]
ENSDARG00000007490	996	174.379	-6.17948	0.643482	-9.6032	7.75e-22	1.65e-20	307.196	435.91	288.994	2.77136	0	11.4042	adrb1	adrenoceptor beta 1 [Source:ZFIN;Acc:ZDB-GENE-081022-145]
ENSDARG00000088140	997	4764.37	-3.57043	0.371817	-9.60267	7.79e-22	1.66e-20	11328.6	10830	4208.21	696.536	731.867	791.038	hsd17b7	hydroxysteroid (17-beta) dehydrogenase 7 [Source:ZFIN;Acc:ZDB-GENE-061013-378]
ENSDARG00000039517	1002	9993.03	-10.8352	1.13073	-9.58252	9.47e-22	2.01e-20	24988.8	17208.6	17728	3.69515	1.11735	27.9922	c8b	complement component 8, beta polypeptide [Source:ZFIN;Acc:ZDB-GENE-070912-163]
ENSDARG00000006353	1005	1689.15	-2.75769	0.288045	-9.57382	1.03e-21	2.18e-20	3472.13	2813	2544.63	519.169	461.467	324.502	itga5	integrin, alpha 5 (fibronectin receptor, alpha polypeptide) [Source:ZFIN;Acc:ZDB-GENE-031116-52]
ENSDARG00000023536	1008	4289.56	-2.57956	0.270292	-9.54364	1.38e-21	2.91e-20	8976.94	6796.6	6275.05	1119.63	1481.61	1087.55	nnt	nicotinamide nucleotide transhydrogenase [Source:ZFIN;Acc:ZDB-GENE-040426-2592]
ENSDARG00000013794	1012	1502.99	-2.86534	0.300902	-9.52249	1.69e-21	3.55e-20	3046.06	2590.15	2292.9	272.518	479.345	336.943	klf11b	Kruppel-like factor 11b [Source:ZFIN;Acc:ZDB-GENE-061103-82]
ENSDARG00000093199	1015	802.812	-3.86505	0.406294	-9.51293	1.85e-21	3.88e-20	975.728	1785.27	1746.38	72.9793	73.7454	162.769	si:ch211-212c13.10	si:ch211-212c13.10 [Source:ZFIN;Acc:ZDB-GENE-131118-12]
ENSDARG00000027984	1017	14584.4	-2.02954	0.213498	-9.50615	1.98e-21	4.13e-20	23032.6	22533.4	24724.3	6029.57	5288.44	5898.05	gstz1	glutathione S-transferase zeta 1 [Source:ZFIN;Acc:ZDB-GENE-040718-184]
ENSDARG00000061952	1018	2237.26	-3.43968	0.36192	-9.50399	2.02e-21	4.21e-20	5633.09	3248.1	3409.13	227.252	472.641	433.36	ecpas	Ecm29 proteasome adaptor and scaffold [Source:ZFIN;Acc:ZDB-GENE-061207-66]
ENSDARG00000104811	1019	837.142	-5.32291	0.560077	-9.50389	2.02e-21	4.21e-20	1055.76	1915.06	1929.38	12.0092	24.5818	86.05	cyp2aa2	y cytochrome P450, family 2, subfamily AA, polypeptide 2 [Source:ZFIN;Acc:ZDB-GENE-061027-232]
ENSDARG00000079901	1022	3501.5	-11.1324	1.17432	-9.47987	2.55e-21	5.29e-20	4871.58	7372.1	8755.93	0	1.11735	8.29398	si:ch73-15n24.1	si:ch73-15n24.1 [Source:ZFIN;Acc:ZDB-GENE-030131-1323]
ENSDARG00000101176	1023	540.96	-3.07409	0.324612	-9.47003	2.8e-21	5.81e-20	881.569	802.433	1217.25	104.388	94.9751	145.145	ugt1b7	UDP glucuronosyltransferase 1 family, polypeptide B7 [Source:ZFIN;Acc:ZDB-GENE-080227-15]
ENSDARG00000011049	1024	1132.17	-3.03813	0.320988	-9.46494	2.94e-21	6.09e-20	1428.87	2535.46	2091.68	305.774	229.058	202.166	slc17a9b	solute carrier family 17 member 9b [Source:ZFIN;Acc:ZDB-GENE-040718-380]
ENSDARG00000036239	1031	28195.5	-2.45997	0.26081	-9.43202	4.02e-21	8.29e-20	59638.3	43309.3	40207.4	8668.83	7662.82	9686.33	gatm	glycine amidinotransferase (L-arginine:glycine amidinotransferase) [Source:NCBI gene;Acc:266799]
ENSDARG00000006019	1034	31712	-2.63009	0.279342	-9.41531	4.72e-21	9.69e-20	71195.2	53025	39591.3	8814.79	8586.87	9059.1	tktb	transketolase b [Source:ZFIN;Acc:ZDB-GENE-030909-13]
ENSDARG00000043395	1036	861.819	-3.51745	0.373993	-9.40511	5.2e-21	1.07e-19	2252.77	1318.34	1184.96	182.91	139.669	92.2705	crip3	cysteine-rich protein 3 [Source:ZFIN;Acc:ZDB-GENE-130530-620]
ENSDARG00000052059	1037	739.533	-3.27271	0.348009	-9.40409	5.25e-21	1.07e-19	935.71	1243.24	1842.44	173.672	122.909	119.226	PAQR9	si:dkey-37f13.4 [Source:NCBI gene;Acc:101886606]
ENSDARG00000037363	1038	1961.63	-2.95464	0.314232	-9.40272	5.32e-21	1.09e-19	4274.84	2610.56	3539.96	535.797	488.284	320.355	dennd2b	DENN domain containing 2B [Source:ZFIN;Acc:ZDB-GENE-030131-2547]
ENSDARG00000021647	1039	2391.5	-3.02086	0.321849	-9.38596	6.23e-21	1.27e-19	4564.38	3749.31	4461.6	663.28	591.081	319.318	gnai1	guanine nucleotide binding protein (G protein), alpha inhibiting activity polypeptide 1 [Source:ZFIN;Acc:ZDB-GENE-040426-1310]
ENSDARG00000005842	1041	5811.58	-2.98397	0.318051	-9.38205	6.47e-21	1.32e-19	10422.3	7377.81	13156.2	981.987	1268.2	1662.94	cd9a	CD9 molecule a [Source:ZFIN;Acc:ZDB-GENE-030131-1175]
ENSDARG00000099195	1043	2654.12	-2.7303	0.291168	-9.37708	6.78e-21	1.38e-19	3419.17	6010.49	4409.43	683.603	622.366	779.634	ier2a	immediate early response 2a [Source:NCBI gene;Acc:797137]
ENSDARG00000076924	1044	485.396	-3.14745	0.335689	-9.37607	6.85e-21	1.39e-19	1197	679.986	740.287	98.8453	90.5057	105.748	als2b	alsin Rho guanine nucleotide exchange factor ALS2 b [Source:ZFIN;Acc:ZDB-GENE-080929-1]
ENSDARG00000060875	1045	321.606	-3.27595	0.350095	-9.35732	8.18e-21	1.66e-19	562.603	627.742	558.114	39.7229	78.2148	63.2416	pde1a	phosphodiesterase 1A, calmodulin-dependent [Source:ZFIN;Acc:ZDB-GENE-090831-2]
ENSDARG00000098312	1049	4017.22	-3.09554	0.331241	-9.34528	9.16e-21	1.86e-19	5723.72	10743.5	5111.63	909.008	836.899	778.597	scarb2a	scavenger receptor class B, member 2a [Source:ZFIN;Acc:ZDB-GENE-020419-29]
ENSDARG00000055158	1051	939.942	-5.5508	0.59527	-9.32485	1.11e-20	2.25e-19	2082.1	1871.8	1568.35	50.8083	3.35206	63.2416	prox1a	prospero homeobox 1a [Source:ZFIN;Acc:ZDB-GENE-980526-397]
ENSDARG00000054363	1057	1176.37	-3.70608	0.398401	-9.30239	1.37e-20	2.76e-19	1804.33	2541.17	2210.1	180.139	244.701	77.756	si:zfos-464b6.2	si:zfos-464b6.2 [Source:ZFIN;Acc:ZDB-GENE-030131-5337]
ENSDARG00000004517	1058	2085.07	-3.06798	0.330201	-9.29126	1.52e-20	3.06e-19	5179.95	2776.27	3221.99	554.273	349.732	428.177	ppat	phosphoribosyl pyrophosphate amidotransferase [Source:ZFIN;Acc:ZDB-GENE-041210-323]
ENSDARG00000003127	1068	3347.77	-2.25765	0.243954	-9.25441	2.15e-20	4.28e-19	6340.47	4990.92	5281.38	1045.73	1107.3	1320.82	zgc:123105	Danio rerio zgc:123105 (zgc:123105), transcript variant 2, mRNA. [Source:RefSeq mRNA;Acc:NM_001365567]
ENSDARG00000079416	1070	515.138	-4.41986	0.477664	-9.25306	2.18e-20	4.33e-19	366.045	1400.79	1185.78	38.7991	55.8677	43.5434	zgc:174895	zgc:174895 [Source:ZFIN;Acc:ZDB-GENE-070928-41]
ENSDARG00000067912	1073	110.046	-6.52571	0.705625	-9.24812	2.28e-20	4.52e-19	255.408	196.731	201.219	2.77136	0	4.14699	MAN1C1	si:ch73-373m9.1 [Source:ZFIN;Acc:ZDB-GENE-110411-115]
ENSDARG00000076056	1074	1670.85	-2.67438	0.289472	-9.23882	2.49e-20	4.93e-19	3147.28	2088.94	3431.49	481.294	388.839	487.271	IYD	si:ch211-286f9.2 [Source:ZFIN;Acc:ZDB-GENE-090313-109]
ENSDARG00000078856	1077	547.912	-2.64075	0.286339	-9.22246	2.9e-20	5.73e-19	1054.59	977.939	800.736	139.492	137.435	177.284	slc22a23	solute carrier family 22 member 23 [Source:ZFIN;Acc:ZDB-GENE-030131-3564]
ENSDARG00000003523	1080	7257.44	-8.46755	0.918456	-9.21933	2.99e-20	5.88e-19	28028.9	9530.42	5862.68	32.3326	15.643	74.6458	itln3	intelectin 3 [Source:ZFIN;Acc:ZDB-GENE-090527-4]
ENSDARG00000055240	1081	5818.67	-2.7846	0.302117	-9.21695	3.06e-20	6e-19	9987.97	10921.4	9578.19	1326.56	1050.31	2047.58	xdh	xanthine dehydrogenase [Source:ZFIN;Acc:ZDB-GENE-070719-9]
ENSDARG00000089402	1082	129.058	-6.19454	0.672463	-9.21172	3.21e-20	6.29e-19	338.974	243.26	181.346	0	5.58677	5.18374	si:ch73-281i18.3	si:ch73-281i18.3 [Source:ZFIN;Acc:ZDB-GENE-141212-263]
ENSDARG00000070892	1086	3685.09	-10.109	1.10026	-9.18788	4.01e-20	7.83e-19	6361.65	7871.68	7857.48	16.6282	0	3.11024	si:ch211-262h13.5	si:ch211-262h13.5 [Source:ZFIN;Acc:ZDB-GENE-050208-372]
ENSDARG00000028163	1088	4075.03	-8.36724	0.911192	-9.18274	4.2e-20	8.2e-19	6860.7	8293.71	9222.12	35.1039	2.23471	36.2861	prg4b	proteoglycan 4b [Source:ZFIN;Acc:ZDB-GENE-041014-324]
ENSDARG00000005251	1089	5039.19	-2.19101	0.23861	-9.1824	4.22e-20	8.22e-19	9697.26	7070.06	8036.34	1882.68	1825.76	1723.07	rpe	ribulose-5-phosphate-3-epimerase [Source:ZFIN;Acc:ZDB-GENE-030131-6837]
ENSDARG00000079467	1092	420.363	-11.1633	1.21802	-9.1651	4.95e-20	9.63e-19	816.834	794.27	910.04	0	0	1.03675	si:ch73-15b2.5	si:ch73-15b2.5 [Source:ZFIN;Acc:ZDB-GENE-030131-5406]
ENSDARG00000011929	1093	378.122	-3.18847	0.347964	-9.16321	5.04e-20	9.79e-19	604.975	685.7	754.364	98.8453	49.1636	75.6825	plp1b	proteolipid protein 1b [Source:ZFIN;Acc:ZDB-GENE-030710-6]
ENSDARG00000104205	1094	460.088	-11.2933	1.23249	-9.16301	5.05e-20	9.8e-19	973.374	639.171	1146.87	0	1.11735	0	cfhl3	complement factor H like 3 [Source:ZFIN;Acc:ZDB-GENE-050208-423]
ENSDARG00000062699	1096	814.055	-4.48321	0.489602	-9.15685	5.34e-20	1.04e-18	1171.11	1817.92	1685.93	24.9423	55.8677	128.557	nkain4	sodium/potassium transporting ATPase interacting 4 [Source:ZFIN;Acc:ZDB-GENE-080204-60]
ENSDARG00000092170	1098	16283	-3.92095	0.428427	-9.15196	5.59e-20	1.08e-18	31404.6	26443.5	33799	1115.94	1262.61	3672.16	apoc1	apolipoprotein C-I [Source:ZFIN;Acc:ZDB-GENE-030131-1074]
ENSDARG00000019392	1099	251.356	-3.77378	0.412524	-9.14803	5.8e-20	1.12e-18	390.762	579.58	435.56	51.7321	24.5818	25.9187	stat5a	signal transducer and activator of transcription 5a [Source:ZFIN;Acc:ZDB-GENE-030820-2]
ENSDARG00000041869	1102	424.405	-3.3231	0.363715	-9.13655	6.45e-20	1.24e-18	883.923	810.596	621.046	106.236	74.8628	49.7639	tnfrsf19	tumor necrosis factor receptor superfamily, member 19 [Source:ZFIN;Acc:ZDB-GENE-030131-6760]
ENSDARG00000116789	1103	250.081	-11.3773	1.24532	-9.13598	6.48e-20	1.25e-18	341.328	641.62	517.539	0	0	0	CR352310.2
ENSDARG00000019709	1104	911.519	-2.66006	0.291296	-9.13181	6.74e-20	1.3e-18	1404.15	1514.26	1803.52	274.365	288.277	184.541	rhoua	ras homolog family member Ua [Source:ZFIN;Acc:ZDB-GENE-040618-3]
ENSDARG00000089331	1105	2423.04	-2.98304	0.326887	-9.12561	7.13e-20	1.37e-18	5174.07	4736.23	2995.1	393.534	694.995	544.292	urahb	urate (5-hydroxyiso-) hydrolase b [Source:ZFIN;Acc:ZDB-GENE-161215-1]
ENSDARG00000078041	1108	960.029	-2.83907	0.311236	-9.1219	7.38e-20	1.41e-18	1673.69	1461.19	1919.45	256.813	159.782	289.252	xpo1a	exportin 1 (CRM1 homolog, yeast) a [Source:ZFIN;Acc:ZDB-GENE-050309-201]
ENSDARG00000011463	1110	417.639	-11.1539	1.22339	-9.11717	7.71e-20	1.48e-18	799.179	996.715	708.821	0	1.11735	0	CABZ01044048.1	coagulation factor IX-like [Source:NCBI gene;Acc:100004411]
ENSDARG00000027797	1112	864.997	-2.69758	0.295938	-9.11535	7.84e-20	1.5e-18	1357.07	1678.33	1460.7	166.282	271.517	256.077	adcy6b	adenylate cyclase 6b [Source:ZFIN;Acc:ZDB-GENE-090127-2]
ENSDARG00000099229	1115	220.708	-11.1959	1.22957	-9.10556	8.58e-20	1.64e-18	455.497	452.236	416.515	0	0	0	CU929119.1	protein ABHD15-like [Source:NCBI gene;Acc:110437708]
ENSDARG00000076900	1116	5886.62	-8.17743	0.898333	-9.1029	8.8e-20	1.67e-18	10567.1	13076.5	11554.8	52.6559	4.46942	64.2783	prozb	protein Z, vitamin K-dependent plasma glycoprotein b [Source:ZFIN;Acc:ZDB-GENE-120816-1]
ENSDARG00000079589	1117	297.307	-6.75801	0.742696	-9.09929	9.09e-20	1.73e-18	150.655	714.271	902.587	2.77136	1.11735	12.441	si:dkeyp-73d8.6	si:dkeyp-73d8.6 [Source:ZFIN;Acc:ZDB-GENE-070912-683]
ENSDARG00000016319	1120	19405	-9.75911	1.07425	-9.08454	1.04e-19	1.97e-18	61731	27457.4	27107.4	49.8846	3.35206	80.8663	c9	complement component 9 [Source:ZFIN;Acc:ZDB-GENE-050522-442]
ENSDARG00000012468	1122	930.431	-5.54481	0.610668	-9.0799	1.09e-19	2.06e-18	2363.4	2658.72	443.013	12.933	54.7504	49.7639	aacs	acetoacetyl-CoA synthetase [Source:NCBI gene;Acc:393984]
ENSDARG00000059090	1123	295.546	-9.77005	1.07689	-9.07246	1.16e-19	2.2e-18	535.532	660.395	575.503	1.84758	0	0	sstr2a	somatostatin receptor 2a [Source:ZFIN;Acc:ZDB-GENE-140130-1]
ENSDARG00000037679	1126	1556.7	-2.4055	0.26589	-9.04697	1.47e-19	2.77e-18	3131.98	2602.4	2123.15	530.254	512.866	439.581	MPC2	zgc:103678 [Source:ZFIN;Acc:ZDB-GENE-040912-107]
ENSDARG00000040717	1128	556.055	-3.54505	0.392564	-9.0305	1.71e-19	3.22e-18	720.321	1057.94	1294.26	73.9031	131.848	58.0578	macc1	MET transcriptional regulator MACC1 [Source:ZFIN;Acc:ZDB-GENE-091006-3]
ENSDARG00000062080	1131	152.127	-5.65799	0.626773	-9.02718	1.76e-19	3.31e-18	314.257	229.383	351.926	12.0092	0	5.18374	shc2	SHC (Src homology 2 domain containing) transforming protein 2 [Source:ZFIN;Acc:ZDB-GENE-050208-666]
ENSDARG00000002549	1133	218.075	-3.08876	0.342181	-9.02668	1.77e-19	3.32e-18	431.957	341.218	397.47	38.7991	50.281	48.7271	eif3eb	eukaryotic translation initiation factor 3, subunit E, b [Source:NCBI gene;Acc:561049]
ENSDARG00000115405	1134	1051.03	-4.85873	0.538386	-9.02462	1.8e-19	3.38e-18	3525.1	845.697	1724.85	28.6374	107.266	74.6458	hbbe1.2	hemoglobin beta embryonic-1.2 [Source:ZFIN;Acc:ZDB-GENE-090501-3]
ENSDARG00000087359	1138	16134.6	-10.0821	1.11948	-9.00604	2.14e-19	3.99e-18	57765.7	17269.9	21682.8	4.61894	69.276	15.5512	c3a.2	complement component c3a, duplicate 2 [Source:ZFIN;Acc:ZDB-GENE-990415-36]
ENSDARG00000067990	1140	303.927	-3.99971	0.444372	-9.00081	2.24e-19	4.17e-18	702.666	525.704	487.728	19.3996	27.9339	60.1313	myhz1.1	myosin, heavy polypeptide 1.1, skeletal muscle [Source:ZFIN;Acc:ZDB-GENE-000322-5]
ENSDARG00000104562	1144	325.105	-9.89426	1.09987	-8.99584	2.34e-19	4.35e-18	427.249	569.784	951.443	0	1.11735	1.03675	CR847984.2
ENSDARG00000032197	1146	196.334	-3.41574	0.379931	-8.99043	2.46e-19	4.56e-18	271.886	444.889	360.207	32.3326	32.4033	36.2861	klf12b	Kruppel-like factor 12b [Source:ZFIN;Acc:ZDB-GENE-071004-22]
ENSDARG00000057671	1147	1034.24	-3.12806	0.348087	-8.98644	2.55e-19	4.73e-18	1716.06	2051.39	1800.21	130.254	309.507	198.019	epas1b	endothelial PAS domain protein 1b [Source:ZFIN;Acc:ZDB-GENE-060607-11]
ENSDARG00000040712	1150	1048.84	-2.16842	0.241567	-8.97646	2.8e-19	5.16e-18	1727.83	1817.11	1603.13	416.628	381.018	347.31	adprh	ADP-ribosylarginine hydrolase [Source:ZFIN;Acc:ZDB-GENE-040801-190]
ENSDARG00000093659	1152	316.741	-3.59776	0.401138	-8.9689	2.99e-19	5.52e-18	703.843	400.808	650.857	39.7229	35.7553	69.4621	entpd5b	ectonucleoside triphosphate diphosphohydrolase 5b [Source:ZFIN;Acc:ZDB-GENE-091118-88]
ENSDARG00000079302	1154	1739.36	-4.81919	0.538195	-8.95436	3.42e-19	6.29e-18	5343.55	2293.01	2441.95	45.2656	234.644	77.756	and2	actinodin2 [Source:ZFIN;Acc:ZDB-GENE-041105-2]
ENSDARG00000057128	1155	8914.54	-2.86659	0.320469	-8.94499	3.72e-19	6.84e-18	22325.2	12050.4	12662.7	2526.56	2188.9	1733.44	hadhaa	hydroxyacyl-CoA dehydrogenase trifunctional multienzyme complex subunit alpha a [Source:ZFIN;Acc:ZDB-GENE-031222-5]
ENSDARG00000067626	1157	292.376	-3.76429	0.420918	-8.94306	3.79e-19	6.95e-18	723.851	417.951	492.697	59.1224	35.7553	24.8819	ywhag1	3-monooxygenase/tryptophan 5-monooxygenase activation protein, gamma polypeptide 1 [Source:NCBI gene;Acc:117604]
ENSDARG00000071863	1158	388.515	-3.33731	0.373365	-8.93846	3.95e-19	7.24e-18	723.851	765.699	631.811	88.6837	82.6842	38.3596	itgb1a	integrin, beta 1a [Source:ZFIN;Acc:ZDB-GENE-060803-2]
ENSDARG00000021172	1168	34820.4	-3.01061	0.338612	-8.89105	6.05e-19	1.1e-17	56599.3	72890.8	56370.3	6889.61	4860.49	11311.9	cyp2ad2	cytochrome P450, family 2, subfamily AD, polypeptide 2 [Source:ZFIN;Acc:ZDB-GENE-020812-2]
ENSDARG00000086569	1170	9414.15	-9.58663	1.07886	-8.88591	6.34e-19	1.15e-17	23549.3	20422.4	12440	37.8753	1.11735	34.2127	zgc:172051	zgc:172051 [Source:ZFIN;Acc:ZDB-GENE-080219-23]
ENSDARG00000104760	1174	480.858	-3.2402	0.365327	-8.86932	7.36e-19	1.33e-17	870.976	817.126	921.633	126.559	51.3983	97.4542	si:ch211-1i11.3	si:ch211-1i11.3 [Source:ZFIN;Acc:ZDB-GENE-030131-8638]
ENSDARG00000093079	1183	110.002	-6.98034	0.788411	-8.85368	8.47e-19	1.52e-17	250.7	192.649	211.156	0	4.46942	1.03675	proca	protein C (inactivator of coagulation factors Va and VIIIa), a [Source:ZFIN;Acc:ZDB-GENE-060824-5]
ENSDARG00000054319	1184	32462.4	-9.1804	1.03746	-8.84893	8.84e-19	1.58e-17	62337.1	65917.8	66184.5	16.6282	46.9289	271.628	oxct1b	3-oxoacid CoA transferase 1b [Source:ZFIN;Acc:ZDB-GENE-060929-212]
ENSDARG00000045089	1188	11865	-10.5481	1.19334	-8.83912	9.65e-19	1.72e-17	54740.8	7968	8433.81	6.46652	8.93884	32.1392	si:ch211-270n8.1	si:ch211-270n8.1 [Source:ZFIN;Acc:ZDB-GENE-081107-34]
ENSDARG00000088514	1190	1438.13	-5.49339	0.621707	-8.83598	9.92e-19	1.77e-17	4844.51	1896.29	1700.01	12.0092	125.144	50.8006	and1	actinodin1 [Source:ZFIN;Acc:ZDB-GENE-030131-9105]
ENSDARG00000008884	1192	5342.2	-2.32065	0.263131	-8.81934	1.15e-18	2.05e-17	7904.69	7826.78	10975.1	1678.52	2070.46	1597.63	hprt1	hypoxanthine phosphoribosyltransferase 1 [Source:ZFIN;Acc:ZDB-GENE-040426-1918]
ENSDARG00000016904	1194	3931.24	-2.12818	0.241568	-8.80985	1.25e-18	2.23e-17	5786.1	5914.17	7495.62	1361.66	1616.81	1413.09	bckdk	branched chain ketoacid dehydrogenase kinase [Source:ZFIN;Acc:ZDB-GENE-021204-1]
ENSDARG00000011157	1195	913.624	-2.79742	0.317609	-8.80775	1.28e-18	2.27e-17	1599.54	1740.37	1453.25	313.164	159.782	215.643	arhgef18a	rho/rac guanine nucleotide exchange factor (GEF) 18a [Source:ZFIN;Acc:ZDB-GENE-040516-14]
ENSDARG00000045516	1196	33591.4	-10.4162	1.18319	-8.8035	1.33e-18	2.35e-17	58808.5	69023.9	73568.3	5.54273	12.2909	129.593	itih2	inter-alpha-trypsin inhibitor heavy chain 2 [Source:ZFIN;Acc:ZDB-GENE-040426-1942]
ENSDARG00000058993	1200	675.162	-2.50852	0.285336	-8.79146	1.48e-18	2.61e-17	1231.14	1133.85	1080.62	227.252	225.706	152.402	rock1	Rho-associated, coiled-coil containing protein kinase 1 [Source:ZFIN;Acc:ZDB-GENE-100712-2]
ENSDARG00000070830	1209	3847.8	-2.51985	0.287378	-8.76842	1.81e-18	3.18e-17	6642.96	5974.57	7041.01	801.848	1183.28	1443.15	zgc:136858	zgc:136858 [Source:ZFIN;Acc:ZDB-GENE-060421-6632]
ENSDARG00000098831	1212	1539.59	-2.25061	0.256948	-8.75901	1.97e-18	3.45e-17	2694.14	2276.69	2663.05	556.12	436.886	610.644	gcdhb	glutaryl-CoA dehydrogenase b [Source:ZFIN;Acc:ZDB-GENE-041010-117]
ENSDARG00000087390	1214	1333.53	-4.29385	0.49106	-8.74404	2.25e-18	3.93e-17	3429.76	1467.73	2715.21	46.1894	131.848	210.46	hbbe1.3	hemoglobin, beta embryonic 1.3 [Source:ZFIN;Acc:ZDB-GENE-131120-128]
ENSDARG00000009031	1217	541.061	-2.96635	0.339881	-8.72763	2.6e-18	4.54e-17	935.71	1059.57	883.542	175.52	89.3884	102.638	tnikb	TRAF2 and NCK interacting kinase b [Source:ZFIN;Acc:ZDB-GENE-051113-320]
ENSDARG00000021924	1218	405.33	-11.1097	1.27304	-8.72691	2.62e-18	4.56e-17	1388.85	605.702	436.389	0	0	1.03675	hsp70.3	heat shock cognate 70-kd protein, tandem duplicate 3 [Source:ZFIN;Acc:ZDB-GENE-110713-1]
ENSDARG00000113599	1219	3907.41	-3.32767	0.38174	-8.71711	2.85e-18	4.97e-17	8467.3	5717.44	7135.41	346.421	989.976	787.928	hbbe1.1	hemoglobin beta embryonic-1.1 [Source:ZFIN;Acc:ZDB-GENE-030616-7]
ENSDARG00000105052	1222	373.77	-10.9926	1.26324	-8.70196	3.26e-18	5.67e-17	1228.78	511.826	500.977	0	0	1.03675	cfhl5	complement factor H like 5 [Source:ZFIN;Acc:ZDB-GENE-050208-782]
ENSDARG00000038881	1226	31410.4	-2.12543	0.245373	-8.66203	4.63e-18	8.03e-17	62025.2	46666	44632.5	12837	11210.4	11091.1	acaa2	acetyl-CoA acyltransferase 2 [Source:ZFIN;Acc:ZDB-GENE-040426-1996]
ENSDARG00000094879	1228	218.616	-9.32955	1.07886	-8.64756	5.26e-18	9.1e-17	463.736	422.032	423.968	0.923788	0	1.03675	si:dkey-277m11.2	si:dkey-277m11.2 [Source:ZFIN;Acc:ZDB-GENE-060526-285]
ENSDARG00000078918	1229	7016.4	-8.9395	1.03439	-8.64233	5.51e-18	9.52e-17	12566.8	13505.8	15940.2	8.31409	7.82148	69.4621	comtd1	catechol-O-methyltransferase domain containing 1 [Source:ZFIN;Acc:ZDB-GENE-030131-1072]
ENSDARG00000061274	1234	3325.09	-4.48634	0.519907	-8.62912	6.18e-18	1.06e-16	10269.3	6957.41	1871.42	157.968	385.487	308.951	lss	lanosterol synthase (2,3-oxidosqualene-lanosterol cyclase) [Source:ZFIN;Acc:ZDB-GENE-050119-7]
ENSDARG00000095461	1238	187.238	-10.9573	1.27097	-8.62119	6.63e-18	1.14e-16	577.904	241.628	303.899	0	0	0	pimr171	Pim proto-oncogene, serine/threonine kinase, related 171 [Source:ZFIN;Acc:ZDB-GENE-141212-267]
ENSDARG00000058145	1242	620.275	-3.18652	0.370187	-8.60788	7.44e-18	1.27e-16	1174.64	999.163	1179.16	71.1317	115.088	182.467	atp7b	ATPase copper transporting beta [Source:ZFIN;Acc:ZDB-GENE-061220-5]
ENSDARG00000069795	1246	696.389	-3.81048	0.442941	-8.60269	7.79e-18	1.33e-16	1784.32	1091.41	1025.14	147.806	87.1537	42.5066	zgc:154058	zgc:154058 [Source:ZFIN;Acc:ZDB-GENE-060929-48]
ENSDARG00000042707	1249	222.085	-5.26033	0.612319	-8.59083	8.63e-18	1.47e-16	449.612	362.442	486.9	13.8568	0	19.6982	cx30.3	connexin 30.3 [Source:ZFIN;Acc:ZDB-GENE-040406-1]
ENSDARG00000056498	1254	6949.46	-10.0789	1.17476	-8.57951	9.53e-18	1.61e-16	10589.4	11340.2	19728.6	0.923788	4.46942	33.1759	crp2	C-reactive protein 2 [Source:ZFIN;Acc:ZDB-GENE-030131-5826]
ENSDARG00000104365	1255	157.766	-10.7128	1.24988	-8.57105	1.03e-17	1.74e-16	235.399	352.646	358.551	0	0	0	BX323064.2
ENSDARG00000078366	1257	108.011	-5.1123	0.597572	-8.55512	1.18e-17	1.99e-16	188.319	207.343	234.341	5.54273	1.11735	11.4042	robo2	roundabout, axon guidance receptor, homolog 2 (Drosophila) [Source:ZFIN;Acc:ZDB-GENE-001019-1]
ENSDARG00000071116	1259	725.831	-2.26613	0.265752	-8.52725	1.5e-17	2.53e-16	1159.34	1342.83	1102.98	215.243	253.639	280.958	eepd1	endonuclease/exonuclease/phosphatase family domain containing 1 [Source:NCBI gene;Acc:402965]
ENSDARG00000044179	1260	1253.8	-2.40157	0.281713	-8.5249	1.53e-17	2.58e-16	1799.62	2474.24	2051.94	477.598	401.13	318.281	rbms2a	RNA binding motif, single stranded interacting protein 2a [Source:ZFIN;Acc:ZDB-GENE-030912-2]
ENSDARG00000078757	1262	814.243	-3.68718	0.432674	-8.52184	1.57e-17	2.64e-16	679.126	1844.04	2010.53	137.644	79.3322	134.777	si:ch211-212c13.8	si:ch211-212c13.8 [Source:ZFIN;Acc:ZDB-GENE-131118-28]
ENSDARG00000097478	1265	2756.09	-2.49131	0.292904	-8.50556	1.81e-17	3.03e-16	4447.86	4753.37	4838.36	947.807	994.446	554.66	qkia	QKI, KH domain containing, RNA binding a [Source:NCBI gene;Acc:30471]
ENSDARG00000057498	1266	22800.8	-10.0561	1.18363	-8.49599	1.96e-17	3.29e-16	40299.1	46075	50302.3	6.46652	8.93884	113.005	habp2	hyaluronan binding protein 2 [Source:ZFIN;Acc:ZDB-GENE-030131-4721]
ENSDARG00000098803	1268	341.385	-10.8636	1.27914	-8.49284	2.02e-17	3.38e-16	363.691	1191	492.697	0.923788	0	0	cyp2aa4	cytochrome P450, family 2, subfamily AA, polypeptide 4 [Source:ZFIN;Acc:ZDB-GENE-040625-72]
ENSDARG00000075821	1275	416.399	-2.76971	0.327283	-8.46274	2.61e-17	4.35e-16	921.587	657.13	600.345	96.9978	92.7404	129.593	plxnb1a	plexin b1a [Source:ZFIN;Acc:ZDB-GENE-050302-63]
ENSDARG00000092947	1283	1397.98	-3.0247	0.358333	-8.44103	3.15e-17	5.21e-16	3419.17	2605.66	1444.97	242.956	347.497	327.612	cyt1	type I cytokeratin, enveloping layer [Source:ZFIN;Acc:ZDB-GENE-991008-6]
ENSDARG00000094958	1286	108.19	-6.53833	0.775203	-8.43434	3.33e-17	5.5e-16	183.611	208.159	250.903	6.46652	0	0	CR392341.3
ENSDARG00000076221	1289	775.434	-4.35658	0.517072	-8.42548	3.59e-17	5.92e-16	1327.65	1765.68	1342.29	17.552	77.0975	122.336	fthl28	ferritin, heavy polypeptide-like 28 [Source:ZFIN;Acc:ZDB-GENE-030131-7540]
ENSDARG00000100691	1290	207.754	-3.43476	0.408368	-8.41093	4.07e-17	6.7e-16	488.453	267.75	385.049	36.0277	25.6992	43.5434	prss35	serine protease 35 [Source:ZFIN;Acc:ZDB-GENE-040704-55]
ENSDARG00000102533	1292	97.3792	-4.33786	0.515836	-8.40939	4.12e-17	6.77e-16	207.151	217.955	131.662	9.23788	8.93884	9.33072	si:ch73-281i18.4	si:ch73-281i18.4 [Source:ZFIN;Acc:ZDB-GENE-141222-81]
ENSDARG00000031240	1293	599.326	-3.09833	0.368501	-8.40792	4.17e-17	6.85e-16	1080.48	1350.99	789.143	178.291	87.1537	109.895	kidins220a	kinase D-interacting substrate 220a [Source:ZFIN;Acc:ZDB-GENE-041014-170]
ENSDARG00000036462	1304	600.22	-2.13391	0.254553	-8.38295	5.16e-17	8.41e-16	921.587	1019.57	992.018	242.032	215.649	210.46	rab11fip1b	RAB11 family interacting protein 1 (class I) b [Source:ZFIN;Acc:ZDB-GENE-091204-322]
ENSDARG00000005675	1305	1467.04	-2.40978	0.28751	-8.38155	5.22e-17	8.5e-16	2751.81	2662.8	1993.14	353.811	499.457	541.182	sec61a1l	SEC61 translocon alpha 1 subunit, like [Source:NCBI gene;Acc:266796]
ENSDARG00000038969	1308	141.457	-10.5556	1.2619	-8.36486	6.02e-17	9.77e-16	190.673	304.484	353.582	0	0	0	zgc:113142	zgc:113142 [Source:ZFIN;Acc:ZDB-GENE-050220-2]
ENSDARG00000061143	1310	851.108	-2.33256	0.279012	-8.36007	6.27e-17	1.02e-15	1167.58	1530.58	1562.55	277.136	239.114	329.686	tapt1b	transmembrane anterior posterior transformation 1b [Source:NCBI gene;Acc:559710]
ENSDARG00000077090	1311	181.981	-9.06529	1.0844	-8.35969	6.29e-17	1.02e-15	344.859	358.36	386.705	0.923788	0	1.03675	si:ch211-127b11.1	si:ch211-127b11.1 [Source:ZFIN;Acc:ZDB-GENE-041210-159]
ENSDARG00000062042	1313	196.95	-4.42228	0.529261	-8.35557	6.51e-17	1.05e-15	291.895	442.44	394.157	4.61894	26.8165	21.7717	mthfsd	methenyltetrahydrofolate synthetase domain containing [Source:NCBI gene;Acc:566203]
ENSDARG00000039269	1317	2197.31	-2.63516	0.316048	-8.33784	7.57e-17	1.22e-15	3393.27	4757.45	3205.43	609.7	429.064	788.964	arg2	arginase 2 [Source:ZFIN;Acc:ZDB-GENE-030131-1334]
ENSDARG00000102216	1322	849.931	-2.07799	0.24979	-8.31897	8.87e-17	1.43e-15	1368.84	1504.46	1249.55	296.536	331.854	348.347	dlg1l	discs, large (Drosophila) homolog 1, like [Source:NCBI gene;Acc:497648]
ENSDARG00000044098	1325	277.358	-10.5636	1.27073	-8.31305	9.33e-17	1.49e-15	347.213	918.349	397.47	0	1.11735	0	egr2a	early growth response 2a [Source:ZFIN;Acc:ZDB-GENE-030723-6]
ENSDARG00000030367	1327	164.721	-4.38232	0.52745	-8.30849	9.69e-17	1.55e-15	282.479	279.994	380.08	7.39031	29.0512	9.33072	metrn	meteorin, glial cell differentiation regulator [Source:ZFIN;Acc:ZDB-GENE-050102-1]
ENSDARG00000019772	1329	2262.47	-9.61369	1.15783	-8.30321	1.01e-16	1.62e-15	7003.12	3256.26	3298.17	2.77136	0	14.5145	si:ch1073-280e3.1	si:ch1073-280e3.1 [Source:ZFIN;Acc:ZDB-GENE-110411-261]
ENSDARG00000090997	1332	222.16	-3.81871	0.460538	-8.29184	1.12e-16	1.78e-15	338.974	456.317	448.809	13.8568	48.0462	26.9554	vegfba	vascular endothelial growth factor Ba [Source:ZFIN;Acc:ZDB-GENE-120510-3]
ENSDARG00000074589	1334	594.941	-2.30672	0.27828	-8.28922	1.14e-16	1.81e-15	1128.74	945.287	895.963	222.633	167.603	209.423	rin2	Ras and Rab interactor 2 [Source:ZFIN;Acc:ZDB-GENE-090312-194]
ENSDARG00000077728	1339	564.586	-2.69345	0.325434	-8.27647	1.27e-16	2.01e-15	914.525	1197.53	821.437	134.873	198.889	120.263	supv3l1	SUV3-like helicase [Source:NCBI gene;Acc:570852]
ENSDARG00000034883	1341	1815.07	-2.37975	0.287781	-8.26931	1.35e-16	2.13e-15	2331.63	2986.88	3816.54	650.347	615.662	489.345	acbd5a	acyl-CoA binding domain containing 5a [Source:NCBI gene;Acc:553674]
ENSDARG00000008788	1343	104.723	-7.25274	0.877636	-8.26395	1.41e-16	2.23e-15	160.071	259.587	204.531	0	0	4.14699	camk1gb	calcium/calmodulin-dependent protein kinase IGb [Source:ZFIN;Acc:ZDB-GENE-040426-1694]
ENSDARG00000074695	1346	99.4032	-6.58331	0.797929	-8.25049	1.58e-16	2.49e-15	185.965	220.404	183.83	0	0	6.22048	mertka	c-mer proto-oncogene tyrosine kinase a [Source:ZFIN;Acc:ZDB-GENE-081107-1]
ENSDARG00000100308	1350	224.119	-3.0964	0.37593	-8.23664	1.77e-16	2.79e-15	333.089	399.176	471.167	33.2564	60.3371	47.6904	SEMA4F	sema domain, immunoglobulin domain (Ig), transmembrane domain (TM) and short cytoplasmic domain, (semaphorin) 4F [Source:NCBI gene;Acc:556003]
ENSDARG00000026771	1351	204.795	-10.125	1.23052	-8.22819	1.9e-16	2.99e-15	431.957	394.278	401.61	0.923788	0	0	tmem41ab	transmembrane protein 41ab [Source:NCBI gene;Acc:406356]
ENSDARG00000014577	1353	1138.01	-2.30971	0.280853	-8.2239	1.97e-16	3.09e-15	1647.79	1989.35	2044.48	386.143	464.819	295.473	rhpn2	rhophilin, Rho GTPase binding protein 2 [Source:NCBI gene;Acc:321330]
ENSDARG00000031382	1356	679.668	-2.7695	0.337225	-8.21263	2.16e-16	3.39e-15	1213.48	1516.7	826.406	203.233	185.481	132.704	reep2	receptor accessory protein 2 [Source:NCBI gene;Acc:568927]
ENSDARG00000020738	1358	217.366	-10.2119	1.2435	-8.21223	2.17e-16	3.4e-15	334.266	398.359	570.535	0	0	1.03675	zgc:153921	zgc:153921 [Source:ZFIN;Acc:ZDB-GENE-060929-816]
ENSDARG00000003750	1360	543.828	-2.55925	0.311725	-8.20997	2.21e-16	3.45e-15	1180.53	902.023	707.165	140.416	158.664	174.174	pfas	phosphoribosylformylglycinamidine synthase [Source:ZFIN;Acc:ZDB-GENE-030131-4420]
ENSDARG00000030687	1363	459.827	-3.1066	0.3788	-8.20117	2.38e-16	3.71e-15	978.082	846.513	647.544	82.2171	62.5719	142.034	phka2	phosphorylase kinase, alpha 2 (liver) [Source:ZFIN;Acc:ZDB-GENE-130422-1]
ENSDARG00000078578	1365	1262.61	-3.95578	0.482709	-8.19496	2.51e-16	3.9e-15	2676.49	2433.42	2006.39	45.2656	250.287	163.806	fam222bb	family with sequence similarity 222 member Bb [Source:ZFIN;Acc:ZDB-GENE-110419-4]
ENSDARG00000035569	1366	3576.2	-2.49947	0.305032	-8.19412	2.52e-16	3.92e-15	5850.84	5804.78	6577.29	923.788	789.97	1510.54	cyp1d1	cytochrome P450, family 1, subfamily D, polypeptide 1 [Source:ZFIN;Acc:ZDB-GENE-041114-179]
ENSDARG00000056722	1379	535.728	-3.12118	0.382877	-8.1519	3.58e-16	5.52e-15	573.196	1165.69	1144.38	146.882	96.0925	88.1235	cd99l2	CD99 molecule-like 2 [Source:NCBI gene;Acc:323266]
ENSDARG00000004497	1383	673.486	-3.19647	0.392853	-8.13654	4.07e-16	6.25e-15	827.427	1594.25	1222.22	171.825	74.8628	150.328	tspan33a	tetraspanin 33a [Source:NCBI gene;Acc:436890]
ENSDARG00000055036	1384	6268.49	-8.69051	1.06827	-8.13515	4.11e-16	6.31e-15	5868.49	13579.3	18072.4	39.7229	2.23471	48.7271	itih3a	inter-alpha-trypsin inhibitor heavy chain 3a [Source:ZFIN;Acc:ZDB-GENE-050522-262]
ENSDARG00000067796	1385	601.105	-3.1822	0.391338	-8.1316	4.24e-16	6.5e-15	1124.03	1067.73	1057.43	136.721	55.8677	164.843	clpxb	caseinolytic mitochondrial matrix peptidase chaperone subunit b [Source:ZFIN;Acc:ZDB-GENE-130404-1]
ENSDARG00000015263	1386	637.973	-3.41344	0.419819	-8.13074	4.27e-16	6.54e-15	902.755	1268.55	1327.38	72.0555	186.598	70.4988	adma	adrenomedullin a [Source:ZFIN;Acc:ZDB-GENE-120221-5]
ENSDARG00000091574	1387	1361.18	-3.80506	0.468149	-8.12787	4.37e-16	6.69e-15	1920.85	2903.61	2798.02	306.698	63.6892	174.174	suox	sulfite oxidase [Source:ZFIN;Acc:ZDB-GENE-070718-3]
ENSDARG00000058868	1392	361.839	-2.26492	0.279268	-8.11017	5.05e-16	7.71e-15	652.055	583.662	561.426	121.94	129.613	122.336	apc	APC regulator of WNT signaling pathway [Source:ZFIN;Acc:ZDB-GENE-031112-7]
ENSDARG00000037961	1393	301.018	-2.59207	0.319733	-8.10698	5.19e-16	7.91e-15	590.851	512.643	445.497	77.5982	102.797	76.7193	rcn3	reticulocalbin 3, EF-hand calcium binding domain [Source:ZFIN;Acc:ZDB-GENE-040625-175]
ENSDARG00000062909	1395	2753.56	-3.17807	0.392191	-8.10336	5.35e-16	8.14e-15	6032.1	4999.9	3845.52	341.802	401.13	900.933	furina	furin (paired basic amino acid cleaving enzyme) a [Source:ZFIN;Acc:ZDB-GENE-040901-1]
ENSDARG00000078186	1403	1413.79	-2.01797	0.249493	-8.08831	6.05e-16	9.16e-15	2531.71	2086.49	2185.26	574.596	481.58	623.085	tex2	testis expressed 2 [Source:ZFIN;Acc:ZDB-GENE-070615-7]
ENSDARG00000037061	1408	4241.52	-2.03265	0.251633	-8.07783	6.59e-16	9.94e-15	5759.03	6438.24	8253.29	1712.7	1773.24	1512.61	aldh9a1b	aldehyde dehydrogenase 9 family, member A1b [Source:NCBI gene;Acc:399481]
ENSDARG00000007377	1409	1231.28	-2.37253	0.293769	-8.07618	6.68e-16	1.01e-14	2140.95	2488.11	1562.55	323.326	427.947	444.764	odc1	ornithine decarboxylase 1 [Source:ZFIN;Acc:ZDB-GENE-010816-1]
ENSDARG00000105265	1411	6475.65	-7.98791	0.989731	-8.07079	6.98e-16	1.05e-14	6143.91	15758	16799.7	98.8453	6.70413	46.6536	zgc:171534	zgc:171534 [Source:ZFIN;Acc:ZDB-GENE-080218-6]
ENSDARG00000088390	1412	1610.17	-8.47045	1.04958	-8.07034	7.01e-16	1.05e-14	3934.69	3035.04	2663.87	0.923788	22.3471	4.14699	nme4	NME/NM23 nucleoside diphosphate kinase 4 [Source:ZFIN;Acc:ZDB-GENE-040426-1043]
ENSDARG00000095791	1413	80.9306	-4.31061	0.534491	-8.06489	7.33e-16	1.1e-14	156.54	150.201	155.676	10.1617	7.82148	5.18374	FP067424.1
ENSDARG00000056462	1419	208.119	-10.1496	1.26403	-8.02951	9.79e-16	1.46e-14	253.054	616.314	378.424	0.923788	0	0	crp2	C-reactive protein 2 [Source:ZFIN;Acc:ZDB-GENE-030131-5826]
ENSDARG00000103727	1420	259.644	-10.4665	1.30358	-8.02905	9.82e-16	1.47e-14	980.436	333.054	243.45	0.923788	0	0	tfr2	transferrin receptor 2 [Source:ZFIN;Acc:ZDB-GENE-041220-3]
ENSDARG00000108454	1423	107.002	-10.1528	1.26594	-8.01997	1.06e-15	1.58e-14	161.248	253.872	226.889	0	0	0	CU326361.1
ENSDARG00000004754	1424	1292.19	-2.85754	0.35655	-8.01443	1.11e-15	1.65e-14	3160.23	2383.63	1269.42	293.765	305.038	341.09	hspa4a	heat shock protein 4a [Source:ZFIN;Acc:ZDB-GENE-040426-2832]
ENSDARG00000033172	1426	1311.85	-3.93231	0.490794	-8.01214	1.13e-15	1.68e-14	2378.71	2678.31	2330.99	322.402	86.0363	74.6458	nr2f5	nuclear receptor subfamily 2, group F, member 5 [Source:NCBI gene;Acc:30427]
ENSDARG00000031971	1430	502.92	-2.98841	0.373794	-7.99479	1.3e-15	1.93e-14	1133.45	902.023	645.06	153.349	73.7454	109.895	poglut2	protein O-glucosyltransferase 2 [Source:NCBI gene;Acc:393905]
ENSDARG00000078953	1431	577.684	-2.59905	0.325219	-7.9917	1.33e-15	1.98e-14	955.719	1072.63	946.475	120.092	144.139	227.048	epn3a	epsin 3a [Source:ZFIN;Acc:ZDB-GENE-131121-324]
ENSDARG00000041483	1432	212.09	-2.98147	0.373156	-7.98988	1.35e-15	2e-14	311.903	347.748	469.511	41.5705	60.3371	41.4699	paqr6	progestin and adipoQ receptor family member VI [Source:ZFIN;Acc:ZDB-GENE-090714-1]
ENSDARG00000020387	1434	8212.51	-2.12411	0.265869	-7.98934	1.36e-15	2.01e-14	17328.9	11459.4	11293.1	3212.01	2998.98	2982.72	nipsnap3a	nipsnap homolog 3A (C. elegans) [Source:ZFIN;Acc:ZDB-GENE-040426-1037]
ENSDARG00000060564	1439	956.673	-2.68182	0.337073	-7.9562	1.77e-15	2.62e-14	1375.91	2195.06	1394.46	191.224	340.793	242.599	slc25a21	solute carrier family 25 member 21 [Source:ZFIN;Acc:ZDB-GENE-060929-664]
ENSDARG00000044387	1440	3094.8	-9.33232	1.17325	-7.95426	1.8e-15	2.66e-14	4953.97	4941.12	8644.96	2.77136	1.11735	24.8819	cldn2	claudin 2 [Source:ZFIN;Acc:ZDB-GENE-040912-26]
ENSDARG00000087099	1447	120.264	-10.3208	1.29975	-7.9406	2.01e-15	2.95e-14	189.496	139.589	392.501	0	0	0	si:ch73-106k19.5	si:ch73-106k19.5 [Source:ZFIN;Acc:ZDB-GENE-030131-1230]
ENSDARG00000077288	1449	168.357	-9.84143	1.23957	-7.9394	2.03e-15	2.98e-14	390.762	302.851	315.492	0	0	1.03675	si:ch211-188c16.1	si:ch211-188c16.1 [Source:ZFIN;Acc:ZDB-GENE-070912-162]
ENSDARG00000100986	1450	264.782	-4.93481	0.621651	-7.93823	2.05e-15	3e-14	479.037	543.662	515.882	14.7806	1.11735	34.2127	CABZ01117503.1	inhibin beta B chain-like [Source:NCBI gene;Acc:100329520]
ENSDARG00000053480	1452	2738.91	-11.1488	1.4073	-7.92212	2.33e-15	3.41e-14	4279.55	5420.3	6726.35	0	0	7.25723	aqp9b	aquaporin 9b [Source:ZFIN;Acc:ZDB-GENE-070911-1]
ENSDARG00000088524	1453	100.401	-7.62208	0.962551	-7.91862	2.4e-15	3.51e-14	158.894	171.425	269.12	1.84758	1.11735	0	acot17	acyl-CoA thioesterase 17 [Source:ZFIN;Acc:ZDB-GENE-040426-2381]
ENSDARG00000079637	1454	106.11	-5.40228	0.682313	-7.9176	2.42e-15	3.54e-14	237.753	195.914	188.798	11.0855	0	3.11024	alpk2	alpha-kinase 2 [Source:ZFIN;Acc:ZDB-GENE-030131-1868]
ENSDARG00000076104	1456	694.602	-2.47121	0.312312	-7.91261	2.52e-15	3.68e-14	854.498	1254.67	1421.78	252.194	198.889	185.578	sema4bb	sema domain, immunoglobulin domain (Ig), transmembrane domain (TM) and short cytoplasmic domain, (semaphorin) 4Bb [Source:ZFIN;Acc:ZDB-GENE-120503-1]
ENSDARG00000104022	1457	984.636	-2.99691	0.379105	-7.90522	2.67e-15	3.9e-14	1699.58	1562.42	1987.35	116.397	328.502	213.57	gcgra	glucagon receptor a [Source:ZFIN;Acc:ZDB-GENE-050516-1]
ENSDARG00000078768	1460	371.166	-3.72048	0.470793	-7.9026	2.73e-15	3.97e-14	1136.98	558.356	375.112	73.9031	39.1074	43.5434	abhd15a	abhydrolase domain containing 15a [Source:ZFIN;Acc:ZDB-GENE-131121-270]
ENSDARG00000100904	1462	969.758	-2.0248	0.256239	-7.90202	2.74e-15	3.99e-14	1752.54	1357.52	1560.9	401.848	406.717	339.016	CABZ01109021.1
ENSDARG00000058365	1463	1703.19	-2.6	0.329184	-7.89832	2.83e-15	4.1e-14	2472.87	3766.45	2532.21	374.134	667.061	406.405	hspb8	heat shock protein b8 [Source:ZFIN;Acc:ZDB-GENE-030131-2480]
ENSDARG00000005350	1465	1236.64	-2.04722	0.259213	-7.89783	2.84e-15	4.11e-14	1990.3	1890.57	2093.34	496.998	560.912	387.743	dip2ba	disco-interacting protein 2 homolog Ba [Source:NCBI gene;Acc:405899]
ENSDARG00000059738	1467	366.695	-2.6035	0.32981	-7.89394	2.93e-15	4.24e-14	670.887	587.743	630.155	79.4458	139.669	92.2705	ptprsa	protein tyrosine phosphatase receptor type Sa [Source:ZFIN;Acc:ZDB-GENE-020107-3]
ENSDARG00000009689	1470	634.992	-2.0801	0.263526	-7.89334	2.94e-15	4.25e-14	991.029	1052.22	1038.39	280.832	210.063	237.415	daam1b	dishevelled associated activator of morphogenesis 1b [Source:ZFIN;Acc:ZDB-GENE-030131-4212]
ENSDARG00000053956	1472	523.101	-4.16165	0.527359	-7.89149	2.99e-15	4.31e-14	1149.92	952.634	870.293	59.1224	12.2909	94.344	sptbn2	spectrin, beta, non-erythrocytic 2 [Source:ZFIN;Acc:ZDB-GENE-030131-787]
ENSDARG00000055876	1473	38107.1	-3.34663	0.424104	-7.89107	3e-15	4.32e-14	98753.4	80999.2	28425.7	4790.77	7706.39	7967.4	msmo1	methylsterol monooxygenase 1 [Source:NCBI gene;Acc:406662]
ENSDARG00000079158	1475	94.79	-9.97582	1.26537	-7.88375	3.18e-15	4.57e-14	220.098	170.609	178.033	0	0	0	thpo	thrombopoietin [Source:ZFIN;Acc:ZDB-GENE-110510-1]
ENSDARG00000086345	1479	80.3691	-5.49721	0.698149	-7.87398	3.44e-15	4.93e-14	168.31	168.16	134.974	0	5.58677	5.18374	cux2b	cut-like homeobox 2b [Source:ZFIN;Acc:ZDB-GENE-081104-176]
ENSDARG00000114516	1480	115.089	-4.34565	0.552142	-7.87053	3.53e-15	5.07e-14	338.974	188.568	130.834	12.933	7.82148	11.4042	CABZ01021592.1
ENSDARG00000043680	1484	574.077	-2.21578	0.28219	-7.85208	4.09e-15	5.86e-14	1132.27	832.636	869.465	197.691	226.823	185.578	ylpm1	YLP motif containing 1 [Source:ZFIN;Acc:ZDB-GENE-030131-2196]
ENSDARG00000067995	1486	175.886	-4.60415	0.586813	-7.84603	4.29e-15	6.14e-14	348.39	341.218	323.772	2.77136	11.1735	27.9922	myhz1.2	myosin, heavy polypeptide 1.2, skeletal muscle [Source:ZFIN;Acc:ZDB-GENE-070705-73]
ENSDARG00000113367	1487	354.519	-2.59586	0.330868	-7.84562	4.31e-15	6.15e-14	450.789	700.394	674.042	116.397	99.4446	86.05	insig2	insulin induced gene 2 [Source:ZFIN;Acc:ZDB-GENE-040202-1]
ENSDARG00000076533	1490	369.535	-2.21094	0.28218	-7.83521	4.68e-15	6.67e-14	574.373	636.722	611.938	119.169	147.491	127.52	nfe2l1b	nuclear factor, erythroid 2-like 1b [Source:ZFIN;Acc:ZDB-GENE-120319-2]
ENSDARG00000092362	1491	169.518	-8.96358	1.1453	-7.82641	5.02e-15	7.15e-14	574.373	213.057	227.717	0.923788	0	1.03675	hsp70.2	heat shock cognate 70-kd protein, tandem duplicate 2 [Source:ZFIN;Acc:ZDB-GENE-110405-1]
ENSDARG00000008140	1495	122.393	-4.57983	0.58583	-7.81767	5.38e-15	7.64e-14	141.239	189.384	374.284	8.31409	5.58677	15.5512	kcnab1a	potassium voltage-gated channel, shaker-related subfamily, beta member 1 a [Source:ZFIN;Acc:ZDB-GENE-050327-79]
ENSDARG00000061560	1496	196.18	-3.20801	0.410476	-7.81534	5.48e-15	7.78e-14	287.187	483.256	291.478	29.5612	36.8727	48.7271	stim1b	stromal interaction molecule 1b [Source:ZFIN;Acc:ZDB-GENE-060531-4]
ENSDARG00000003411	1504	755.413	-2.894	0.370943	-7.80175	6.11e-15	8.62e-14	1394.74	1121.61	1478.09	94.2264	216.767	227.048	foxa2	forkhead box A2 [Source:NCBI gene;Acc:30126]
ENSDARG00000043079	1507	603.362	-2.79496	0.35835	-7.79953	6.21e-15	8.76e-14	1009.86	1162.43	992.018	187.529	184.363	83.9765	MMP23B	matrix metallopeptidase 23ba [Source:NCBI gene;Acc:101882601]
ENSDARG00000002912	1510	452.603	-2.36139	0.302866	-7.79681	6.35e-15	8.93e-14	792.117	697.129	784.175	140.416	116.205	185.578	adipor1a	adiponectin receptor 1a [Source:ZFIN;Acc:ZDB-GENE-040718-169]
ENSDARG00000070971	1513	372.888	-2.78229	0.357085	-7.79168	6.61e-15	9.28e-14	881.569	471.827	600.345	110.855	94.9751	77.756	furinb	furin (paired basic amino acid cleaving enzyme) b [Source:ZFIN;Acc:ZDB-GENE-040901-2]
ENSDARG00000026098	1514	1842.19	-2.95053	0.378792	-7.7893	6.74e-15	9.45e-14	2149.19	3027.69	4610.65	593.072	282.691	389.817	si:dkey-13a21.4	si:dkey-13a21.4 [Source:ZFIN;Acc:ZDB-GENE-040724-163]
ENSDARG00000053476	1515	659.972	-12.7762	1.64183	-7.78168	7.16e-15	1e-13	2683.55	788.555	487.728	0	0	0	lipca	lipase, hepatic a [Source:ZFIN;Acc:ZDB-GENE-040426-1361]
ENSDARG00000029995	1518	150.772	-3.20342	0.412583	-7.76432	8.21e-15	1.15e-13	222.452	262.852	330.397	24.9423	39.1074	24.8819	tnni2b.2	troponin I type 2b (skeletal, fast), tandem duplicate 2 [Source:ZFIN;Acc:ZDB-GENE-040801-9]
ENSDARG00000004051	1522	426.634	-3.77232	0.486369	-7.75608	8.76e-15	1.22e-13	714.436	908.553	762.645	69.2841	16.7603	88.1235	CR354540.1	cytochrome P450, family 7, subfamily A, polypeptide 1b [Source:NCBI gene;Acc:559097]
ENSDARG00000013763	1523	3095.84	-2.3618	0.304557	-7.75488	8.84e-15	1.23e-13	6886.59	3758.29	4905.44	1017.09	840.251	1167.38	rrbp1a	ribosome binding protein 1a [Source:ZFIN;Acc:ZDB-GENE-030131-9795]
ENSDARG00000070874	1527	179.781	-3.8967	0.502975	-7.7473	9.39e-15	1.31e-13	177.726	280.811	552.317	25.8661	21.2297	20.7349	asmt2	acetylserotonin O-methyltransferase 2 [Source:ZFIN;Acc:ZDB-GENE-070410-45]
ENSDARG00000015780	1530	205.111	-3.36684	0.434811	-7.74322	9.69e-15	1.35e-13	309.549	385.298	426.452	20.3233	55.8677	33.1759	ankrd46b	ankyrin repeat domain 46b [Source:NCBI gene;Acc:402888]
ENSDARG00000019417	1533	216.338	-4.01124	0.518332	-7.73875	1e-14	1.39e-13	344.859	522.438	354.41	7.39031	35.7553	33.1759	gadd45ga	growth arrest and DNA-damage-inducible, gamma a [Source:ZFIN;Acc:ZDB-GENE-040426-1882]
ENSDARG00000009074	1535	1177.79	-2.23144	0.288437	-7.73629	1.02e-14	1.42e-13	2188.03	2013.02	1625.49	506.236	415.656	318.281	cbr4	carbonyl reductase 4 [Source:NCBI gene;Acc:402954]
ENSDARG00000069066	1537	2557.62	-2.10764	0.272642	-7.73046	1.07e-14	1.48e-13	3729.89	4465.22	4260.38	826.79	823.49	1239.95	nufip2	nuclear FMR1 interacting protein 2 [Source:ZFIN;Acc:ZDB-GENE-041111-7]
ENSDARG00000000103	1539	1457.78	-2.61615	0.338598	-7.72641	1.11e-14	1.53e-13	3300.29	2080.77	2138.88	384.296	554.208	288.216	myh10	myosin, heavy chain 10, non-muscle [Source:ZFIN;Acc:ZDB-GENE-030616-162]
ENSDARG00000079280	1541	1047.48	-2.98594	0.386819	-7.71922	1.17e-14	1.61e-13	2352.81	1999.14	1228.02	157.968	353.084	193.872	dhrsx	dehydrogenase/reductase (SDR family) X-linked [Source:ZFIN;Acc:ZDB-GENE-060620-2]
ENSDARG00000007127	1542	10263.1	-3.58234	0.464142	-7.7182	1.18e-14	1.62e-13	32329.7	17186.6	7317.58	1056.81	1960.96	1727.22	acat2	acetyl-CoA acetyltransferase 2 [Source:ZFIN;Acc:ZDB-GENE-990714-22]
ENSDARG00000100747	1544	86.2165	-3.93064	0.509622	-7.71285	1.23e-14	1.69e-13	165.956	191.017	128.35	9.23788	13.4083	9.33072	GUCA1A	si:ch211-103a14.5 [Source:ZFIN;Acc:ZDB-GENE-091204-414]
ENSDARG00000036965	1545	270.462	-4.39185	0.56956	-7.71095	1.25e-14	1.72e-13	421.364	204.078	923.289	12.933	27.9339	33.1759	rnf24	ring finger protein 24 [Source:ZFIN;Acc:ZDB-GENE-041114-40]
ENSDARG00000103699	1546	813.977	-3.03379	0.393532	-7.70913	1.27e-14	1.74e-13	1585.41	1205.69	1561.72	259.584	184.363	87.0868	ptpn13	protein tyrosine phosphatase non-receptor type 13 [Source:ZFIN;Acc:ZDB-GENE-070410-72]
ENSDARG00000059604	1547	623.511	-2.28222	0.296098	-7.70765	1.28e-14	1.76e-13	953.365	1048.14	1102.15	266.051	160.899	210.46	mtss1	MTSS I-BAR domain containing 1 [Source:ZFIN;Acc:ZDB-GENE-081105-141]
ENSDARG00000036272	1548	82.9215	-9.78403	1.26998	-7.70409	1.32e-14	1.81e-13	158.894	175.507	163.128	0	0	0	gcgrb	glucagon receptor b [Source:ZFIN;Acc:ZDB-GENE-050516-2]
ENSDARG00000038405	1550	82.9223	-9.78414	1.27097	-7.69817	1.38e-14	1.89e-13	155.363	159.997	182.174	0	0	0	zgc:153921	zgc:153921 [Source:ZFIN;Acc:ZDB-GENE-060929-816]
ENSDARG00000040930	1551	1075.14	-2.16974	0.282019	-7.6936	1.43e-14	1.96e-13	1586.59	1889.76	1801.03	303.003	382.135	488.308	deptor	DEP domain containing MTOR-interacting protein [Source:ZFIN;Acc:ZDB-GENE-061013-453]
ENSDARG00000031693	1552	83.3353	-9.79152	1.27391	-7.68619	1.52e-14	2.07e-13	149.478	154.283	196.251	0	0	0	kif9	kinesin family member 9 [Source:ZFIN;Acc:ZDB-GENE-160728-129]
ENSDARG00000097932	1553	87.0274	-9.85174	1.28196	-7.68489	1.53e-14	2.09e-13	231.868	139.589	150.707	0	0	0	BX510649.1
ENSDARG00000079912	1558	160.693	-5.53196	0.721334	-7.66907	1.73e-14	2.36e-13	250.7	439.991	252.559	0	16.7603	4.14699	rapgefl1	Rap guanine nucleotide exchange factor (GEF)-like 1 [Source:ZFIN;Acc:ZDB-GENE-131121-404]
ENSDARG00000007383	1559	284.044	-4.46856	0.58337	-7.65991	1.86e-14	2.53e-13	726.205	447.338	457.09	12.933	7.82148	52.8741	kcnk6	potassium channel, subfamily K, member 6 [Source:ZFIN;Acc:ZDB-GENE-050309-213]
ENSDARG00000069029	1562	1923.8	-7.77345	1.0155	-7.65481	1.94e-14	2.63e-13	5977.95	4332.97	1179.16	2.77136	31.2859	18.6614	acss2l	acyl-CoA synthetase short chain family member 2 like [Source:ZFIN;Acc:ZDB-GENE-130530-723]
ENSDARG00000100400	1565	890.1	-2.65203	0.346564	-7.65235	1.97e-14	2.68e-13	1732.54	1763.23	1111.26	179.215	340.793	213.57	FO704610.1	family with sequence similarity 126 member B [Source:NCBI gene;Acc:100534965]
ENSDARG00000077852	1569	145.469	-3.84013	0.502754	-7.63818	2.2e-14	2.98e-13	241.284	213.057	361.863	24.9423	7.82148	23.8452	samd11	sterile alpha motif domain containing 11 [Source:ZFIN;Acc:ZDB-GENE-060428-2]
ENSDARG00000102765	1570	994.193	-3.21744	0.421421	-7.63473	2.26e-14	3.06e-13	2265.71	1722.41	1398.6	252.194	81.5669	244.672	lonp1	lon peptidase 1, mitochondrial [Source:ZFIN;Acc:ZDB-GENE-030131-4006]
ENSDARG00000069139	1573	96.4198	-6.80333	0.891259	-7.6334	2.29e-14	3.09e-13	215.39	99.5898	258.355	0	0	5.18374	grik1a	glutamate receptor, ionotropic, kainate 1a [Source:ZFIN;Acc:ZDB-GENE-030131-6502]
ENSDARG00000027529	1574	1014.2	-3.95675	0.51884	-7.62615	2.42e-14	3.26e-13	779.17	1371.4	3566.46	111.778	75.9801	180.394	hmox1a	heme oxygenase 1a [Source:ZFIN;Acc:ZDB-GENE-030131-3102]
ENSDARG00000010641	1578	1757.73	-2.96012	0.389469	-7.60041	2.95e-14	3.97e-13	2787.12	4830.11	1728.16	357.506	338.558	504.896	slc20a1b	solute carrier family 20 member 1b [Source:NCBI gene;Acc:321541]
ENSDARG00000053087	1580	925.547	-3.03992	0.40016	-7.59675	3.04e-14	4.08e-13	1224.07	2657.91	1069.03	157.044	193.302	251.93	mthfr	methylenetetrahydrofolate reductase (NAD(P)H) [Source:ZFIN;Acc:ZDB-GENE-041111-215]
ENSDARG00000043719	1581	9046.76	-10.8902	1.43418	-7.59334	3.12e-14	4.19e-13	29669.7	10781	13801.3	3.69515	0	24.8819	c3a.6	complement component c3a, duplicate 6 [Source:ZFIN;Acc:ZDB-GENE-041212-2]
ENSDARG00000030547	1582	305.516	-2.73264	0.360002	-7.59061	3.18e-14	4.27e-13	487.276	639.987	466.199	74.8268	56.9851	107.822	rnd1a	Rho family GTPase 1a [Source:ZFIN;Acc:ZDB-GENE-040630-6]
ENSDARG00000097371	1585	120.196	-10.3209	1.36154	-7.58033	3.45e-14	4.62e-13	57.6727	386.931	276.573	0	0	0	mcf2b	MCF.2 cell line derived transforming sequence b [Source:ZFIN;Acc:ZDB-GENE-091118-4]
ENSDARG00000098231	1587	244.837	-2.9919	0.394942	-7.57554	3.58e-14	4.79e-13	415.479	426.114	462.887	43.418	83.8016	37.3229	hhex
ENSDARG00000052731	1592	86.9735	-9.85449	1.30199	-7.56879	3.77e-14	5.02e-13	98.8675	241.628	181.346	0	0	0	ankrd31	ankyrin repeat domain 31 [Source:ZFIN;Acc:ZDB-GENE-050417-473]
ENSDARG00000022085	1595	115.213	-5.30474	0.701241	-7.56478	3.89e-14	5.17e-13	187.142	252.24	234.341	0	13.4083	4.14699	si:dkey-34e4.1	si:dkey-34e4.1 [Source:ZFIN;Acc:ZDB-GENE-070705-456]
ENSDARG00000079773	1596	76.8289	-9.67417	1.27884	-7.5648	3.88e-14	5.17e-13	140.062	141.222	179.689	0	0	0	nox5	NADPH oxidase, EF-hand calcium binding domain 5 [Source:ZFIN;Acc:ZDB-GENE-091120-9]
ENSDARG00000031658	1602	150.25	-3.08274	0.408115	-7.5536	4.23e-14	5.61e-13	228.337	355.911	221.921	28.6374	33.5206	33.1759	si:ch211-207d6.2	si:ch211-207d6.2 [Source:ZFIN;Acc:ZDB-GENE-070912-185]
ENSDARG00000090292	1603	90.5054	-9.91204	1.31225	-7.55347	4.24e-14	5.61e-13	85.9206	228.567	228.545	0	0	0	ralyl	RALY RNA binding protein like [Source:ZFIN;Acc:ZDB-GENE-060607-5]
ENSDARG00000035005	1604	536.778	-3.04913	0.40368	-7.55334	4.24e-14	5.62e-13	1128.74	958.348	785.831	55.4273	157.547	134.777	bag2	BCL2 associated athanogene 2 [Source:ZFIN;Acc:ZDB-GENE-040426-1399]
ENSDARG00000038467	1605	237.378	-5.02671	0.665717	-7.55082	4.33e-14	5.72e-13	348.39	332.238	701.368	11.0855	1.11735	30.0657	igsf8	immunoglobulin superfamily, member 8 [Source:ZFIN;Acc:ZDB-GENE-040426-2444]
ENSDARG00000073970	1610	502.972	-2.44875	0.325205	-7.52989	5.08e-14	6.7e-13	792.117	884.064	874.433	180.139	185.481	101.601	mctp2b	multiple C2 domains, transmembrane 2b [Source:ZFIN;Acc:ZDB-GENE-050506-136]
ENSDARG00000055970	1613	298.512	-2.82438	0.375343	-7.52479	5.28e-14	6.95e-13	528.47	481.623	559.77	81.2934	42.4595	97.4542	zgc:136971	zgc:136971 [Source:ZFIN;Acc:ZDB-GENE-060421-3674]
ENSDARG00000061691	1617	1459.24	-2.19428	0.292214	-7.50917	5.95e-14	7.81e-13	2042.09	2541.99	2601.77	618.938	373.196	577.468	qpctla	glutaminyl-peptide cyclotransferase-like a [Source:ZFIN;Acc:ZDB-GENE-030131-1441]
ENSDARG00000016630	1618	603.535	-2.00368	0.266867	-7.50818	6e-14	7.87e-13	1029.87	912.635	956.411	266.051	202.241	254.003	tprb	translocated promoter region b, nuclear basket protein [Source:ZFIN;Acc:ZDB-GENE-030131-6410]
ENSDARG00000040890	1620	12022.2	-3.38253	0.450714	-7.50482	6.15e-14	8.06e-13	29879.2	28945.5	6997.12	2005.54	2202.31	2103.56	fdps	farnesyl diphosphate synthase (farnesyl pyrophosphate synthetase, dimethylallyltranstransferase, geranyltranstransferase) [Source:ZFIN;Acc:ZDB-GENE-050506-78]
ENSDARG00000062998	1622	1802.6	-10.5449	1.40578	-7.50115	6.33e-14	8.28e-13	2847.15	4356.65	3604.55	0	0	7.25723	pglyrp2	peptidoglycan recognition protein 2 [Source:ZFIN;Acc:ZDB-GENE-071227-1]
ENSDARG00000052341	1626	101.818	-3.44117	0.459039	-7.49647	6.56e-14	8.56e-13	153.009	204.894	201.219	12.933	21.2297	17.6247	sgcb	sarcoglycan, beta (dystrophin-associated glycoprotein) [Source:ZFIN;Acc:ZDB-GENE-030131-6695]
ENSDARG00000104752	1632	370.282	-3.00643	0.402298	-7.47315	7.83e-14	1.02e-12	346.036	859.574	770.097	89.6075	83.8016	72.5723	COLEC10	si:ch211-93i7.4 [Source:ZFIN;Acc:ZDB-GENE-141216-492]
ENSDARG00000070964	1636	95.751	-6.08818	0.815822	-7.46264	8.48e-14	1.1e-12	97.6905	316.728	151.535	1.84758	6.70413	0	si:rp71-15k1.1	si:rp71-15k1.1 [Source:ZFIN;Acc:ZDB-GENE-030131-1113]
ENSDARG00000069944	1637	79.1851	-9.7172	1.30247	-7.46061	8.61e-14	1.12e-12	157.717	97.9572	219.436	0	0	0	p2ry13	purinergic receptor P2Y13 [Source:ZFIN;Acc:ZDB-GENE-110208-5]
ENSDARG00000037655	1639	1313.35	-2.06844	0.27756	-7.45223	9.18e-14	1.19e-12	1639.55	2515.87	2207.61	573.672	488.284	455.132	pls3	plastin 3 (T isoform) [Source:ZFIN;Acc:ZDB-GENE-040718-10]
ENSDARG00000069439	1640	2138.31	-2.60284	0.349267	-7.4523	9.17e-14	1.19e-12	2727.1	4049.71	4238.85	355.658	716.224	742.311	ptgdsa	prostaglandin D2 synthase a [Source:ZFIN;Acc:ZDB-GENE-081022-118]
ENSDARG00000076801	1644	198.569	-2.67238	0.359158	-7.44066	1e-13	1.29e-12	376.638	309.381	343.646	40.6467	54.7504	66.3518	arap3	ArfGAP with RhoGAP domain, ankyrin repeat and PH domain 3 [Source:ZFIN;Acc:ZDB-GENE-091019-1]
ENSDARG00000019294	1653	1091.74	-7.70095	1.03864	-7.41447	1.22e-13	1.57e-12	2720.03	1056.31	2742.54	0.923788	22.3471	8.29398	cbln8	cerebellin 8 [Source:ZFIN;Acc:ZDB-GENE-080204-13]
ENSDARG00000005800	1655	241.154	-5.14996	0.694819	-7.41195	1.24e-13	1.6e-12	822.719	377.952	206.187	1.84758	26.8165	11.4042	ampd3a	adenosine monophosphate deaminase 3a [Source:ZFIN;Acc:ZDB-GENE-110407-2]
ENSDARG00000055344	1657	608.653	-2.00787	0.27117	-7.40444	1.32e-13	1.69e-12	880.392	1060.39	983.737	219.862	223.471	284.069	mipep	mitochondrial intermediate peptidase [Source:ZFIN;Acc:ZDB-GENE-060503-662]
ENSDARG00000079544	1665	15478.6	-8.37131	1.13489	-7.37633	1.63e-13	2.08e-12	46747.9	30237.8	15606.5	14.7806	35.7553	229.121	si:ch1073-464p5.5	si:ch1073-464p5.5 [Source:ZFIN;Acc:ZDB-GENE-091116-35]
ENSDARG00000038297	1667	851.023	-2.13134	0.289354	-7.36587	1.76e-13	2.24e-12	1379.44	1282.42	1495.48	362.125	357.553	229.121	aspdh	aspartate dehydrogenase domain containing [Source:NCBI gene;Acc:447919]
ENSDARG00000008816	1668	12790.5	-2.52057	0.342264	-7.3644	1.78e-13	2.27e-12	19083.8	19930.2	26339.8	5351.5	3772.19	2265.29	glud1a	glutamate dehydrogenase 1a [Source:ZFIN;Acc:ZDB-GENE-030114-2]
ENSDARG00000074378	1670	698.217	-3.18647	0.433112	-7.35715	1.88e-13	2.39e-12	1645.44	1600.78	528.303	109.931	158.664	146.181	junba	JunB proto-oncogene, AP-1 transcription factor subunit a [Source:ZFIN;Acc:ZDB-GENE-040426-2172]
ENSDARG00000036832	1675	557.984	-2.80176	0.381446	-7.34511	2.06e-13	2.61e-12	967.489	1218.75	741.115	92.3788	208.945	119.226	cyt1l	type I cytokeratin, enveloping layer, like [Source:ZFIN;Acc:ZDB-GENE-061026-4]
ENSDARG00000040332	1678	128.015	-3.33067	0.454186	-7.33328	2.25e-13	2.84e-12	276.594	247.342	174.721	25.8661	29.0512	14.5145	crfb2	cytokine receptor family member b2 [Source:ZFIN;Acc:ZDB-GENE-070905-2]
ENSDARG00000035257	1681	5053.28	-2.01292	0.274663	-7.32867	2.32e-13	2.94e-12	7789.35	8089.63	8420.56	2594.92	1908.44	1516.76	akr1a1a	aldo-keto reductase family 1, member A1a (aldehyde reductase) [Source:NCBI gene;Acc:445326]
ENSDARG00000104643	1683	117.296	-2.99838	0.409374	-7.3243	2.4e-13	3.03e-12	216.567	232.648	176.377	28.6374	25.6992	23.8452	tuba7l	tubulin, alpha 7 like [Source:ZFIN;Acc:ZDB-GENE-040704-78]
ENSDARG00000031317	1685	18335.6	-2.68196	0.366376	-7.32024	2.48e-13	3.12e-12	24070.7	21797.9	49312.7	5008.78	6127.57	3696	ppdpfb	pancreatic progenitor cell differentiation and proliferation factor b [Source:NCBI gene;Acc:336303]
ENSDARG00000056691	1686	492.252	-2.85416	0.390503	-7.30892	2.69e-13	3.39e-12	825.073	853.044	915.836	60.0462	170.955	128.557	cpeb4a	cytoplasmic polyadenylation element binding protein 4a [Source:NCBI gene;Acc:393956]
ENSDARG00000074191	1690	6091.57	-9.88861	1.3547	-7.2995	2.89e-13	3.63e-12	16286.1	10102.7	10122.2	7.39031	0	31.1024	zgc:172253	zgc:172253 [Source:ZFIN;Acc:ZDB-GENE-080215-9]
ENSDARG00000089026	1694	136.921	-9.54518	1.30915	-7.29113	3.07e-13	3.85e-12	112.991	264.484	443.013	0	0	1.03675	si:dkey-183k8.2	si:dkey-183k8.2 [Source:ZFIN;Acc:ZDB-GENE-131125-40]
ENSDARG00000003829	1695	1228.37	-2.13075	0.292464	-7.2855	3.2e-13	4.02e-12	2241	1813.84	1945.12	344.573	435.768	589.909	galnt2	UDP-N-acetyl-alpha-D-galactosamine:polypeptide N-acetylgalactosaminyltransferase 2 [Source:ZFIN;Acc:ZDB-GENE-041111-110]
ENSDARG00000077215	1697	197.131	-2.92457	0.4018	-7.27868	3.37e-13	4.22e-12	271.886	304.484	468.683	40.6467	37.9901	59.0946	eif4g3a	eukaryotic translation initiation factor 4 gamma, 3a [Source:ZFIN;Acc:ZDB-GENE-120810-2]
ENSDARG00000045737	1699	76.27	-9.66486	1.32815	-7.27694	3.41e-13	4.27e-12	89.4516	252.24	115.929	0	0	0	guca1g	guanylate cyclase activator 1g [Source:ZFIN;Acc:ZDB-GENE-050120-1]
ENSDARG00000042518	1700	267.072	-2.30303	0.31656	-7.27517	3.46e-13	4.32e-12	399.001	519.173	414.031	87.7599	100.562	81.903	hipk2	homeodomain interacting protein kinase 2 [Source:ZFIN;Acc:ZDB-GENE-031125-4]
ENSDARG00000068114	1702	2200.07	-7.87233	1.08275	-7.27066	3.58e-13	4.46e-12	3877.02	3203.2	6063.9	0.923788	34.638	20.7349	f11r.2	F11 receptor, tandem duplicate 2 [Source:ZFIN;Acc:ZDB-GENE-060531-67]
ENSDARG00000086458	1703	615.807	-2.46047	0.338489	-7.26898	3.62e-13	4.52e-12	809.772	1102.02	1214.77	211.547	231.292	125.446	hdac10	histone deacetylase 10 [Source:NCBI gene;Acc:327253]
ENSDARG00000012788	1705	2001.43	-2.02458	0.278577	-7.26758	3.66e-13	4.56e-12	3578.06	2752.6	3308.93	708.546	654.77	1005.64	foxa3	forkhead box A3 [Source:ZFIN;Acc:ZDB-GENE-980526-423]
ENSDARG00000039211	1707	8234.16	-2.06697	0.284537	-7.26435	3.75e-13	4.66e-12	12969.3	13089.5	13827	2693.77	2507.34	4318.05	zgc:77439	zgc:77439 [Source:ZFIN;Acc:ZDB-GENE-031010-24]
ENSDARG00000005246	1711	259.76	-2.45536	0.338544	-7.25272	4.08e-13	5.07e-12	500.223	342.85	475.307	77.5982	69.276	93.3072	asb3	ankyrin repeat and SOCS box containing 3 [Source:ZFIN;Acc:ZDB-GENE-030131-6142]
ENSDARG00000053810	1713	2762.04	-2.19449	0.302835	-7.24649	4.28e-13	5.3e-12	3510.97	5043.98	5045.38	978.292	1263.73	729.87	hnrnpc	heterogeneous nuclear ribonucleoprotein C [Source:ZFIN;Acc:ZDB-GENE-040426-2043]
ENSDARG00000032862	1715	819.896	-2.6955	0.372169	-7.2427	4.4e-13	5.45e-12	1233.49	1328.95	1698.35	157.968	343.028	157.586	ugt5g1	UDP glucuronosyltransferase 5 family, polypeptide G1 [Source:ZFIN;Acc:ZDB-GENE-080305-10]
ENSDARG00000098904	1717	446.043	-2.08123	0.287412	-7.2413	4.44e-13	5.5e-12	606.152	762.434	795.767	166.282	192.185	153.439	pex1	peroxisomal biogenesis factor 1 [Source:ZFIN;Acc:ZDB-GENE-070530-1]
ENSDARG00000040452	1718	1296.54	-2.03635	0.28126	-7.24009	4.48e-13	5.54e-12	2514.06	1888.94	1851.55	511.779	603.371	409.515	fam214a	family with sequence similarity 214 member A [Source:NCBI gene;Acc:555595]
ENSDARG00000074708	1721	76.3726	-6.79218	0.938603	-7.23648	4.6e-13	5.68e-12	102.399	131.426	220.264	0	0	4.14699	armc3	armadillo repeat containing 3 [Source:ZFIN;Acc:ZDB-GENE-110614-1]
ENSDARG00000090730	1726	61.9051	-5.29654	0.732735	-7.22845	4.89e-13	6.01e-12	71.7967	137.956	152.363	2.77136	4.46942	2.07349	cfbl	complement factor b, like [Source:ZFIN;Acc:ZDB-GENE-030131-2319]
ENSDARG00000075958	1729	185.375	-5.2665	0.729126	-7.22304	5.08e-13	6.24e-12	143.593	544.479	395.814	0.923788	6.70413	20.7349	si:dkey-266f7.9	si:dkey-266f7.9 [Source:ZFIN;Acc:ZDB-GENE-070705-440]
ENSDARG00000059409	1730	248.36	-4.81644	0.667146	-7.21947	5.22e-13	6.41e-12	307.196	854.677	277.401	17.552	2.23471	31.1024	abcd2	ATP-binding cassette, sub-family D (ALD), member 2 [Source:ZFIN;Acc:ZDB-GENE-050517-28]
ENSDARG00000033380	1733	84.6857	-6.12138	0.848505	-7.21431	5.42e-13	6.64e-12	129.469	143.671	227.717	0	0	7.25723	gyg2	glycogenin 2 [Source:ZFIN;Acc:ZDB-GENE-080723-74]
ENSDARG00000087401	1736	2300.04	-2.06301	0.286338	-7.2048	5.81e-13	7.11e-12	4819.79	2782.8	3533.34	980.139	840.251	843.912	slc25a34	solute carrier family 25 member 34 [Source:NCBI gene;Acc:393552]
ENSDARG00000077403	1740	67.4756	-9.48856	1.31861	-7.19587	6.21e-13	7.57e-12	75.3276	175.507	154.019	0	0	0	col8a1a	collagen, type VIII, alpha 1a [Source:ZFIN;Acc:ZDB-GENE-070912-274]
ENSDARG00000089791	1743	2313.19	-2.32942	0.324155	-7.18612	6.67e-13	8.12e-12	2356.34	5032.55	4186.68	764.897	835.781	702.914	slc25a32a	solute carrier family 25 member 32a [Source:ZFIN;Acc:ZDB-GENE-040426-758]
ENSDARG00000020328	1744	2224.04	-2.23775	0.311513	-7.1835	6.79e-13	8.27e-12	4241.89	3891.35	2877.51	1051.27	600.019	682.18	plekha6	pleckstrin homology domain containing, family A member 6 [Source:ZFIN;Acc:ZDB-GENE-140106-14]
ENSDARG00000052322	1747	368.531	-2.60132	0.362741	-7.17129	7.43e-13	9.03e-12	473.152	665.293	759.333	69.2841	121.792	122.336	tlr5b	toll-like receptor 5b [Source:ZFIN;Acc:ZDB-GENE-040219-15]
ENSDARG00000104470	1748	280.579	-2.51034	0.350074	-7.17089	7.45e-13	9.05e-12	600.267	377.952	453.778	65.589	90.5057	95.3807	syngr2b	synaptogyrin 2b [Source:ZFIN;Acc:ZDB-GENE-070424-19]
ENSDARG00000101037	1752	1184.72	-2.67107	0.37296	-7.16181	7.96e-13	9.65e-12	2087.99	1880.78	2174.49	299.307	490.519	175.21	asf1ba	anti-silencing function 1Ba histone chaperone [Source:NCBI gene;Acc:386897]
ENSDARG00000039997	1759	709.983	-2.2921	0.32034	-7.1552	8.36e-13	1.01e-11	1136.98	953.45	1447.45	301.155	243.583	177.284	ptp4a3a	protein tyrosine phosphatase 4A3a [Source:ZFIN;Acc:ZDB-GENE-040426-2220]
ENSDARG00000034700	1762	831.647	-2.0011	0.279959	-7.14784	8.82e-13	1.06e-11	1076.95	1615.48	1300.06	351.039	293.864	352.494	vegfab	vascular endothelial growth factor Ab [Source:ZFIN;Acc:ZDB-GENE-030131-4605]
ENSDARG00000061757	1763	2639.85	-2.35465	0.32953	-7.14549	8.97e-13	1.08e-11	4284.26	4475.83	4488.92	1126.1	964.277	499.712	rabgap1l	RAB GTPase activating protein 1-like [Source:ZFIN;Acc:ZDB-GENE-050208-389]
ENSDARG00000099532	1768	1626.75	-2.09789	0.294207	-7.13066	9.99e-13	1.2e-11	3054.3	2853.82	2004.74	722.402	479.345	645.893	ubl3a	ubiquitin-like 3a [Source:ZFIN;Acc:ZDB-GENE-030131-3431]
ENSDARG00000038996	1774	68.999	-7.09303	0.997411	-7.11144	1.15e-12	1.37e-11	167.133	128.161	115.929	2.77136	0	0	egln1a	egl-9 family hypoxia-inducible factor 1a [Source:ZFIN;Acc:ZDB-GENE-110408-34]
ENSDARG00000110950	1779	59.1897	-6.42907	0.905306	-7.10155	1.23e-12	1.47e-11	136.531	107.753	106.82	0.923788	0	3.11024	CU929544.1	receptor-type tyrosine-protein phosphatase delta-like [Source:NCBI gene;Acc:103911449]
ENSDARG00000075881	1789	403.111	-2.65172	0.374995	-7.07134	1.53e-12	1.82e-11	515.524	834.269	736.147	69.2841	145.256	118.189	SERF2	si:ch211-39k3.2 [Source:ZFIN;Acc:ZDB-GENE-070705-180]
ENSDARG00000020143	1793	2355.6	-7.76577	1.09919	-7.06502	1.61e-12	1.9e-11	5502.45	5232.55	3333.78	0.923788	37.9901	25.9187	pah	phenylalanine hydroxylase [Source:ZFIN;Acc:ZDB-GENE-031006-2]
ENSDARG00000098347	1799	55.2983	-9.19956	1.30573	-7.04555	1.85e-12	2.18e-11	105.929	128.977	96.8832	0	0	0	si:ch1073-181h11.4	si:ch1073-181h11.4 [Source:ZFIN;Acc:ZDB-GENE-091204-426]
ENSDARG00000062089	1801	295.385	-2.8316	0.402603	-7.03323	2.02e-12	2.38e-11	596.736	559.172	398.298	65.589	44.6942	107.822	uggt2	UDP-glucose glycoprotein glucosyltransferase 2 [Source:ZFIN;Acc:ZDB-GENE-050517-21]
ENSDARG00000030844	1807	577.495	-2.41151	0.343323	-7.02404	2.16e-12	2.53e-11	720.321	1247.32	948.959	162.587	145.256	240.525	klf11a	Kruppel-like factor 11a [Source:ZFIN;Acc:ZDB-GENE-030131-3568]
ENSDARG00000006786	1819	390.204	-2.36706	0.338086	-7.00137	2.53e-12	2.96e-11	560.249	751.822	649.2	132.102	87.1537	160.696	copz2	coatomer protein complex, subunit zeta 2 [Source:ZFIN;Acc:ZDB-GENE-000406-5]
ENSDARG00000089475	1821	184.588	-3.29287	0.470672	-6.9961	2.63e-12	3.07e-11	488.453	255.505	260.839	29.5612	51.3983	21.7717	hbae1.1	hemoglobin, alpha embryonic 1.1 [Source:ZFIN;Acc:ZDB-GENE-980526-80]
ENSDARG00000058740	1822	366.919	-2.27711	0.325534	-6.995	2.65e-12	3.09e-11	600.267	537.132	688.119	162.587	98.3272	115.079	ube2r2	ubiquitin-conjugating enzyme E2R 2 [Source:ZFIN;Acc:ZDB-GENE-040718-344]
ENSDARG00000013670	1823	2016.9	-2.77933	0.397615	-6.99001	2.75e-12	3.2e-11	5630.74	3074.22	1858.17	505.312	421.243	611.681	hyou1	hypoxia up-regulated 1 [Source:NCBI gene;Acc:327133]
ENSDARG00000014246	1827	57.9309	-9.26665	1.32762	-6.9799	2.95e-12	3.43e-11	110.637	164.078	72.8694	0	0	0	jag2a	jagged canonical Notch ligand 2a [Source:ZFIN;Acc:ZDB-GENE-130530-549]
ENSDARG00000078140	1833	56.8193	-9.24039	1.32569	-6.97027	3.16e-12	3.66e-11	71.7967	115.1	154.019	0	0	0	si:dkey-18j18.3	si:dkey-18j18.3 [Source:ZFIN;Acc:ZDB-GENE-090313-214]
ENSDARG00000013266	1837	434.378	-2.22748	0.320518	-6.94961	3.66e-12	4.23e-11	643.816	655.497	848.763	185.681	112.853	159.659	colec11	collectin sub-family member 11 [Source:NCBI gene;Acc:492459]
ENSDARG00000105255	1840	200.387	-2.81109	0.404713	-6.94588	3.76e-12	4.34e-11	245.992	388.564	417.343	34.1802	59.2198	57.0211	zbtb4	zinc finger and BTB domain containing 4 [Source:ZFIN;Acc:ZDB-GENE-100318-5]
ENSDARG00000102808	1843	5367.08	-2.44241	0.351837	-6.94188	3.87e-12	4.46e-11	13367.1	8704.31	5127.36	1526.1	1715.14	1762.47	calr3b	calreticulin 3b [Source:ZFIN;Acc:ZDB-GENE-030131-9907]
ENSDARG00000101490	1851	107.685	-3.86692	0.55795	-6.93057	4.19e-12	4.81e-11	223.629	185.302	196.251	24.0185	4.46942	12.441	si:ch73-281i18.6	si:ch73-281i18.6 [Source:ZFIN;Acc:ZDB-GENE-141219-21]
ENSDARG00000003811	1855	1128.55	-2.28913	0.330738	-6.92127	4.48e-12	5.12e-11	2208.04	1730.58	1683.45	513.626	245.818	389.817	plxnb2a	plexin b2a [Source:ZFIN;Acc:ZDB-GENE-030131-8917]
ENSDARG00000058371	1858	2458.05	-2.44689	0.3539	-6.91408	4.71e-12	5.38e-11	5722.55	4363.99	2376.54	822.171	606.724	856.353	krt5	keratin 5 [Source:ZFIN;Acc:ZDB-GENE-991110-23]
ENSDARG00000077330	1860	279.77	-3.04999	0.44139	-6.90996	4.85e-12	5.54e-11	363.691	573.866	559.77	29.5612	62.5719	89.1602	SH3TC1	SH3 domain and tetratricopeptide repeats 1 [Source:NCBI gene;Acc:100535608]
ENSDARG00000045676	1865	1496.58	-2.28804	0.332097	-6.88966	5.59e-12	6.37e-11	3237.91	2015.47	2200.16	563.511	622.366	340.053	calua	calumenin a [Source:NCBI gene;Acc:415241]
ENSDARG00000042613	1866	4029.82	-8.50547	1.23457	-6.88941	5.6e-12	6.38e-11	9663.12	5710.9	8738.54	9.23788	1.11735	55.9843	crp3	C-reactive protein 3 [Source:ZFIN;Acc:ZDB-GENE-060503-220]
ENSDARG00000101997	1868	154.973	-4.99244	0.725177	-6.88444	5.8e-12	6.6e-11	185.965	389.38	326.256	6.46652	0	21.7717	si:dkey-191j3.2	si:dkey-191j3.2 [Source:ZFIN;Acc:ZDB-GENE-081103-55]
ENSDARG00000077301	1869	138.729	-2.80893	0.408432	-6.87735	6.1e-12	6.93e-11	301.311	215.506	211.984	43.418	29.0512	31.1024	mlf1	myeloid leukemia factor 1 [Source:ZFIN;Acc:ZDB-GENE-080917-7]
ENSDARG00000078703	1871	374.194	-2.33086	0.338962	-6.87645	6.14e-12	6.96e-11	439.019	666.925	766.785	135.797	132.965	103.675	unm_hu7910	un-named hu7910 [Source:ZFIN;Acc:ZDB-GENE-120727-22]
ENSDARG00000030872	1875	2848.47	-8.7335	1.27164	-6.86789	6.52e-12	7.38e-11	5890.86	5351.73	5808.03	0	25.6992	14.5145	cetp	cholesteryl ester transfer protein, plasma [Source:ZFIN;Acc:ZDB-GENE-041114-54]
ENSDARG00000037144	1876	6172.18	-9.21698	1.34261	-6.86495	6.65e-12	7.53e-11	8762.72	14466.6	13741.7	26.7899	0	35.2494	cpb2	carboxypeptidase B2 (plasma) [Source:ZFIN;Acc:ZDB-GENE-050522-259]
ENSDARG00000029170	1880	275.879	-2.35562	0.343666	-6.8544	7.16e-12	8.09e-11	562.603	427.746	394.157	68.3603	103.914	98.491	si:ch211-200p22.4	si:ch211-200p22.4 [Source:ZFIN;Acc:ZDB-GENE-081104-61]
ENSDARG00000099755	1882	653.599	-2.35422	0.343513	-6.85334	7.21e-12	8.14e-11	1360.61	1217.12	702.196	178.291	258.109	205.276	pfklb	phosphofructokinase, liver b [Source:ZFIN;Acc:ZDB-GENE-050417-62]
ENSDARG00000071353	1885	2739.39	-2.10697	0.307539	-6.85104	7.33e-12	8.26e-11	4683.26	5285.61	3371.04	955.197	795.556	1345.7		si:ch211-235e9.8 [Source:ZFIN;Acc:ZDB-GENE-141219-2]
ENSDARG00000097974	1896	96.8956	-5.39942	0.790492	-6.83046	8.46e-12	9.48e-11	190.673	204.078	173.065	0	1.11735	12.441	CU855685.1
ENSDARG00000021909	1897	61.1602	-4.26201	0.624196	-6.82801	8.61e-12	9.63e-11	112.991	119.181	116.757	6.46652	2.23471	9.33072	VSTM2A	zgc:110852 [Source:ZFIN;Acc:ZDB-GENE-050306-31]
ENSDARG00000004840	1898	374.664	-2.54945	0.373379	-6.82805	8.61e-12	9.63e-11	515.524	598.355	806.532	156.12	91.6231	79.8295	rassf1	Ras association domain family member 1 [Source:ZFIN;Acc:ZDB-GENE-040912-14]
ENSDARG00000103846	1900	18107.4	-3.14961	0.461782	-6.82057	9.07e-12	1.01e-10	59916.1	24650.9	13074.3	3025.41	4234.77	3742.66	hspa5	heat shock protein 5 [Source:NCBI gene;Acc:378848]
ENSDARG00000056920	1905	567.67	-2.11351	0.310225	-6.81284	9.57e-12	1.07e-10	776.816	938.757	1050.81	221.709	260.344	157.586	tmem88a	transmembrane protein 88 a [Source:ZFIN;Acc:ZDB-GENE-040426-1808]
ENSDARG00000011582	1906	505.163	-2.02309	0.297034	-6.81098	9.69e-12	1.08e-10	755.63	833.453	842.967	150.577	207.828	240.525	sox5	SRY-box transcription factor 5 [Source:ZFIN;Acc:ZDB-GENE-000607-13]
ENSDARG00000101893	1908	67.9834	-9.49401	1.39496	-6.80592	1e-11	1.12e-10	275.417	57.958	74.5256	0	0	0	CR388178.1
ENSDARG00000087657	1911	380.596	-3.305	0.485711	-6.80447	1.01e-11	1.13e-10	424.895	1222.83	425.624	50.8083	97.2098	62.2048	fasn	fatty acid synthase [Source:ZFIN;Acc:ZDB-GENE-030131-7802]
ENSDARG00000062220	1918	63.5733	-5.92742	0.873348	-6.78701	1.14e-11	1.27e-10	125.938	112.651	136.63	0	0	6.22048	plekha7b	pleckstrin homology domain containing, family A member 7b [Source:ZFIN;Acc:ZDB-GENE-091014-2]
ENSDARG00000097746	1923	64.5937	-5.53517	0.816489	-6.77924	1.21e-11	1.33e-10	144.77	96.3246	138.286	0.923788	0	7.25723	si:rp71-77l1.1	si:rp71-77l1.1 [Source:ZFIN;Acc:ZDB-GENE-131121-141]
ENSDARG00000026048	1929	1961.44	-2.23514	0.330847	-6.75581	1.42e-11	1.56e-10	3889.97	2570.56	3246	432.333	776.561	853.243	tsc1a	TSC complex subunit 1a [Source:ZFIN;Acc:ZDB-GENE-030131-9111]
ENSDARG00000095751	1931	1805.86	-8.70728	1.28919	-6.75407	1.44e-11	1.58e-10	2531.71	3318.3	4959.26	0.923788	1.11735	23.8452	C20H6orf58	liver-enriched gene 1, tandem duplicate 2 [Source:NCBI gene;Acc:406484]
ENSDARG00000030289	1934	45.9838	-8.93277	1.32393	-6.74718	1.51e-11	1.66e-10	96.5135	78.3658	101.024	0	0	0	jag1a	jagged canonical Notch ligand 1a [Source:NCBI gene;Acc:140421]
ENSDARG00000030440	1935	952.603	-2.53365	0.375548	-6.74656	1.51e-11	1.66e-10	1265.27	2057.1	1551.79	306.698	155.312	379.449	rsrp1	arginine/serine-rich protein 1 [Source:NCBI gene;Acc:724003]
ENSDARG00000105592	1938	201.314	-3.76927	0.559245	-6.73992	1.58e-11	1.74e-10	459.028	453.052	212.812	8.31409	43.5768	31.1024	CR936442.1
ENSDARG00000077285	1939	349.638	-2.47938	0.367893	-6.73942	1.59e-11	1.74e-10	689.719	631.008	458.746	150.577	83.8016	83.9765	scarf1	scavenger receptor class F, member 1 [Source:ZFIN;Acc:ZDB-GENE-030131-8778]
ENSDARG00000058000	1941	559.004	-2.18393	0.324343	-6.73341	1.66e-11	1.81e-10	1202.89	728.965	817.297	169.053	192.185	243.636	cep350	centrosomal protein 350 [Source:ZFIN;Acc:ZDB-GENE-030131-6975]
ENSDARG00000097176	1943	107.866	-3.90243	0.579746	-6.73128	1.68e-11	1.84e-10	293.072	158.364	155.676	23.0947	5.58677	11.4042	BX927308.2
ENSDARG00000042213	1944	62.8531	-5.27543	0.784018	-6.72871	1.71e-11	1.87e-10	163.602	115.1	88.6026	0	6.70413	3.11024	ELAPOR2	si:ch211-233h19.2 [Source:ZFIN;Acc:ZDB-GENE-061009-14]
ENSDARG00000017494	1946	321.767	-4.48378	0.666893	-6.72339	1.78e-11	1.94e-10	442.55	607.335	798.252	22.1709	2.23471	58.0578	tgfbr1a	transforming growth factor, beta receptor 1 a [Source:ZFIN;Acc:ZDB-GENE-051120-75]
ENSDARG00000103270	1954	73.0983	-8.63491	1.28743	-6.70707	1.99e-11	2.16e-10	188.319	115.916	133.318	0	0	1.03675	CR513789.1
ENSDARG00000056561	1959	44.7225	-8.89394	1.32704	-6.7021	2.05e-11	2.23e-10	77.6816	101.222	89.4307	0	0	0	asb11	ankyrin repeat and SOCS box containing 11 [Source:ZFIN;Acc:ZDB-GENE-070112-532]
ENSDARG00000036156	1962	61.5694	-5.09855	0.762489	-6.68673	2.28e-11	2.47e-10	91.8056	158.364	108.476	0	5.58677	5.18374	fnbp1a	formin binding protein 1a [Source:ZFIN;Acc:ZDB-GENE-081105-105]
ENSDARG00000079795	1966	45.4016	-8.91414	1.33415	-6.68151	2.36e-11	2.55e-10	100.045	106.12	66.2449	0	0	0	CABZ01033206.1	V-set and transmembrane domain containing 5 [Source:NCBI gene;Acc:100334955]
ENSDARG00000014053	1978	5249.05	-6.8669	1.03125	-6.65883	2.76e-11	2.96e-10	14706.5	7176.18	9343.85	7.39031	130.73	129.593	olfm1b	olfactomedin 1b [Source:ZFIN;Acc:ZDB-GENE-040801-228]
ENSDARG00000063588	1989	368.828	-2.00436	0.301956	-6.6379	3.18e-11	3.4e-10	586.143	668.558	516.711	157.044	164.251	120.263	uba5	ubiquitin-like modifier activating enzyme 5 [Source:NCBI gene;Acc:386712]
ENSDARG00000062577	1996	755.841	-2.64366	0.398664	-6.6313	3.33e-11	3.54e-10	1487.72	1379.56	1041.7	99.7691	239.114	287.179	arhgap35a	Rho GTPase activating protein 35a [Source:ZFIN;Acc:ZDB-GENE-120516-2]
ENSDARG00000079374	1997	476.532	-2.04774	0.308904	-6.62904	3.38e-11	3.59e-10	946.303	666.109	689.775	152.425	219.001	185.578	tjp1b	tight junction protein 1b [Source:ZFIN;Acc:ZDB-GENE-070925-1]
ENSDARG00000017595	1998	439.82	-2.08252	0.314369	-6.62443	3.49e-11	3.71e-10	659.117	851.411	624.359	192.148	184.363	127.52	ccdc6b	coiled-coil domain containing 6b [Source:ZFIN;Acc:ZDB-GENE-040426-869]
ENSDARG00000078593	1999	282.731	-2.34273	0.353707	-6.62338	3.51e-11	3.73e-10	583.789	408.971	424.796	107.159	65.9239	105.748	vwa8	von Willebrand factor A domain containing 8 [Source:NCBI gene;Acc:561317]
ENSDARG00000097026	2000	56.8758	-5.05457	0.763361	-6.62147	3.56e-11	3.78e-10	144.77	81.631	105.164	5.54273	0	4.14699	si:dkey-16m19.1	si:dkey-16m19.1 [Source:ZFIN;Acc:ZDB-GENE-030131-7281]
ENSDARG00000007869	2006	214.783	-3.84344	0.580984	-6.61541	3.71e-11	3.92e-10	221.275	573.866	409.063	11.0855	54.7504	18.6614	ehd3	EH-domain containing 3 [Source:ZFIN;Acc:ZDB-GENE-041014-352]
ENSDARG00000054213	2012	1626.64	-2.03351	0.308354	-6.59474	4.26e-11	4.5e-10	3646.33	1985.27	2212.58	586.605	645.831	683.216	hectd1	HECT domain containing 1 [Source:ZFIN;Acc:ZDB-GENE-030616-153]
ENSDARG00000035909	2016	1145.5	-3.32295	0.504088	-6.59199	4.34e-11	4.57e-10	694.427	3781.15	1772.88	182.91	172.073	269.554	mfsd2ab	major facilitator superfamily domain containing 2ab [Source:NCBI gene;Acc:445176]
ENSDARG00000017211	2019	234.303	-4.1913	0.636058	-6.58949	4.41e-11	4.64e-10	481.391	437.542	414.031	16.6282	3.35206	52.8741	plxnb1b	plexin b1b [Source:ZFIN;Acc:ZDB-GENE-090812-4]
ENSDARG00000015252	2021	1035.18	-7.09517	1.07722	-6.58655	4.5e-11	4.73e-10	2138.6	2436.69	1590.71	5.54273	2.23471	37.3229	st3gal3b	ST3 beta-galactoside alpha-2,3-sialyltransferase 3b [Source:ZFIN;Acc:ZDB-GENE-050411-13]
ENSDARG00000112892	2023	45.779	-8.92863	1.35633	-6.58296	4.61e-11	4.84e-10	58.8497	78.3658	137.458	0	0	0	CT027598.2
ENSDARG00000079934	2026	206.992	-2.37508	0.361008	-6.57901	4.74e-11	4.96e-10	407.24	296.321	337.849	61.8938	53.633	85.0133	zgc:162200	zgc:162200 [Source:ZFIN;Acc:ZDB-GENE-030131-2989]
ENSDARG00000043548	2027	250.392	-3.0248	0.459838	-6.57796	4.77e-11	5e-10	394.293	471.011	471.995	29.5612	96.0925	39.3964	atg4da	autophagy related 4D, cysteine peptidase a [Source:ZFIN;Acc:ZDB-GENE-041111-102]
ENSDARG00000013168	2033	444.994	-2.01089	0.306373	-6.56356	5.25e-11	5.49e-10	828.604	715.088	595.376	141.34	183.246	206.313	jag1b	jagged canonical Notch ligand 1b [Source:NCBI gene;Acc:140423]
ENSDARG00000004979	2036	1035.42	-3.02177	0.460569	-6.56095	5.35e-11	5.58e-10	2521.12	2296.28	713.789	169.977	319.563	191.798	elovl5	ELOVL fatty acid elongase 5 [Source:ZFIN;Acc:ZDB-GENE-040407-2]
ENSDARG00000102202	2038	1178.02	-2.67273	0.407701	-6.55561	5.54e-11	5.77e-10	1425.34	2678.31	2005.57	155.196	405.6	398.111	phospho2	phosphatase, orphan 2 [Source:ZFIN;Acc:ZDB-GENE-080204-104]
ENSDARG00000078866	2044	346.384	-3.71111	0.567327	-6.5414	6.09e-11	6.33e-10	809.772	557.54	563.91	57.2749	8.93884	80.8663	sdk1a	sidekick cell adhesion molecule 1a [Source:ZFIN;Acc:ZDB-GENE-081104-374]
ENSDARG00000095963	2045	10195.1	-10.9869	1.68107	-6.53563	6.33e-11	6.58e-10	24655.7	20431.4	16053.6	0	1.11735	29.0289	asgrl2	asialoglycoprotein receptor-like 2 [Source:ZFIN;Acc:ZDB-GENE-080917-52]
ENSDARG00000016545	2046	493.882	-2.31386	0.354217	-6.53233	6.48e-11	6.72e-10	787.409	933.042	746.912	219.862	176.542	99.5277	CRAT	zgc:154046 [Source:ZFIN;Acc:ZDB-GENE-061103-289]
ENSDARG00000094901	2051	82.7059	-6.08416	0.932015	-6.52796	6.67e-11	6.9e-10	161.248	70.2027	257.527	0	0	7.25723	abcc6b.2	ATP-binding cassette, sub-family C (CFTR/MRP), member 6b, tandem duplicate 2 [Source:ZFIN;Acc:ZDB-GENE-110208-2]
ENSDARG00000045144	2053	40.7018	-8.75639	1.34264	-6.52175	6.95e-11	7.19e-10	89.4516	63.6722	91.0868	0	0	0	zgc:163057	zgc:163057 [Source:ZFIN;Acc:ZDB-GENE-070410-131]
ENSDARG00000004621	2055	549.979	-2.31983	0.355741	-6.52112	6.98e-11	7.21e-10	866.268	936.308	947.303	254.042	107.266	188.688	gpm6ab	glycoprotein M6Ab [Source:ZFIN;Acc:ZDB-GENE-030710-8]
ENSDARG00000117288	2056	48.5061	-6.1566	0.944169	-6.52066	7e-11	7.23e-10	78.8586	84.0799	124.209	2.77136	1.11735	0	LO017938.1
ENSDARG00000097820	2061	46.9428	-4.34722	0.667374	-6.51391	7.32e-11	7.54e-10	91.8056	90.6104	86.1184	5.54273	4.46942	3.11024	BX005129.4
ENSDARG00000099596	2063	908.264	-2.07225	0.318261	-6.51116	7.46e-11	7.68e-10	1313.53	1381.2	1707.46	239.261	351.967	456.169	btd	biotinidase [Source:ZFIN;Acc:ZDB-GENE-060825-186]
ENSDARG00000071524	2072	177.144	-3.72088	0.573034	-6.4933	8.4e-11	8.61e-10	263.647	356.727	367.659	19.3996	6.70413	48.7271	insrb	insulin receptor b [Source:ZFIN;Acc:ZDB-GENE-020503-4]
ENSDARG00000089858	2079	108.419	-5.18632	0.801156	-6.47355	9.57e-11	9.78e-10	138.885	296.321	197.907	1.84758	0	15.5512	cobll1a	cordon-bleu WH2 repeat protein-like 1a [Source:ZFIN;Acc:ZDB-GENE-120215-171]
ENSDARG00000075163	2087	696.714	-2.74017	0.423856	-6.46485	1.01e-10	1.03e-09	903.932	1192.63	1539.37	214.319	249.17	80.8663	cxcl20	chemokine (C-X-C motif) ligand 20 [Source:ZFIN;Acc:ZDB-GENE-111004-2]
ENSDARG00000056873	2090	176.565	-4.02217	0.622996	-6.45617	1.07e-10	1.09e-09	509.639	270.199	217.78	3.69515	29.0512	29.0289	and3	actinodin3 [Source:ZFIN;Acc:ZDB-GENE-040724-185]
ENSDARG00000098608	2091	371.871	-2.31045	0.35791	-6.45539	1.08e-10	1.1e-09	823.896	528.153	505.118	144.111	140.787	89.1602	AL840638.1
ENSDARG00000036968	2092	3140.83	-9.22247	1.42932	-6.45235	1.1e-10	1.12e-09	7701.07	4966.43	6145.87	3.69515	27.9339	0	si:ch1073-416d2.3	si:ch1073-416d2.3 [Source:ZFIN;Acc:ZDB-GENE-131127-199]
ENSDARG00000006240	2098	369.664	-2.36571	0.367859	-6.43104	1.27e-10	1.28e-09	727.382	554.274	576.331	125.635	72.628	161.733	slc27a1a	solute carrier family 27 member 1a [Source:ZFIN;Acc:ZDB-GENE-050320-112]
ENSDARG00000077901	2102	379.324	-2.58731	0.402917	-6.42145	1.35e-10	1.36e-09	766.223	600.804	584.612	110.855	55.8677	157.586	herc1	HECT and RLD domain containing E3 ubiquitin protein ligase family member 1 [Source:ZFIN;Acc:ZDB-GENE-030131-8542]
ENSDARG00000097524	2103	62.5127	-3.67734	0.572753	-6.42045	1.36e-10	1.37e-09	92.9825	114.283	140.771	11.0855	5.58677	10.3675	BX005129.2
ENSDARG00000042214	2104	1157.62	-2.23969	0.348963	-6.41812	1.38e-10	1.39e-09	2661.18	1276.71	1794.41	351.039	341.91	520.447	tmem243a	transmembrane protein 243, mitochondrial a [Source:ZFIN;Acc:ZDB-GENE-050417-264]
ENSDARG00000030161	2105	1240.83	-2.72652	0.424943	-6.41619	1.4e-10	1.41e-09	1631.31	2240.77	2595.97	495.15	340.793	140.998	ppp1r14bb	protein phosphatase 1, regulatory (inhibitor) subunit 14Bb [Source:ZFIN;Acc:ZDB-GENE-030616-595]
ENSDARG00000028725	2110	764.163	-7.20457	1.12385	-6.41058	1.45e-10	1.46e-09	1327.65	1869.35	1357.19	11.0855	0	19.6982	adra1aa	adrenoceptor alpha 1Aa [Source:ZFIN;Acc:ZDB-GENE-030131-2831]
ENSDARG00000062752	2113	535.147	-2.28484	0.35658	-6.40766	1.48e-10	1.48e-09	763.869	740.393	1159.29	120.092	231.292	195.945	mfap3l	microfibril associated protein 3 like [Source:ZFIN;Acc:ZDB-GENE-111229-2]
ENSDARG00000015915	2118	379.322	-2.04578	0.319476	-6.40354	1.52e-10	1.52e-09	777.993	497.949	556.458	134.873	139.669	168.99	slc25a36b	solute carrier family 25 member 36b [Source:ZFIN;Acc:ZDB-GENE-080219-28]
ENSDARG00000102178	2123	41.3009	-8.77498	1.37336	-6.38941	1.67e-10	1.67e-09	129.469	62.8559	55.4801	0	0	0	emilin2b	elastin microfibril interfacer 2b [Source:ZFIN;Acc:ZDB-GENE-080416-1]
ENSDARG00000070794	2126	142.301	-2.72729	0.427052	-6.38631	1.7e-10	1.7e-09	333.089	183.67	225.233	36.0277	30.1686	45.6169	greb1	growth regulating estrogen receptor binding 1 [Source:ZFIN;Acc:ZDB-GENE-070112-332]
ENSDARG00000042627	2132	381.038	-2.25303	0.353188	-6.37912	1.78e-10	1.77e-09	563.78	757.536	568.05	88.6837	132.965	175.21	nhsl1b	NHS-like 1b [Source:ZFIN;Acc:ZDB-GENE-040910-1]
ENSDARG00000074894	2134	2590.98	-2.01049	0.315343	-6.37557	1.82e-10	1.81e-09	3309.71	4046.45	5098.38	872.056	813.434	1405.83	myorg	myogenesis regulating glycosidase (putative) [Source:ZFIN;Acc:ZDB-GENE-091113-62]
ENSDARG00000069331	2136	212.985	-2.5146	0.395031	-6.36558	1.95e-10	1.93e-09	317.788	346.932	422.312	45.2656	92.7404	52.8741	trip6	thyroid hormone receptor interactor 6 [Source:ZFIN;Acc:ZDB-GENE-140106-91]
ENSDARG00000074686	2137	1361.99	-2.02585	0.318266	-6.36527	1.95e-10	1.94e-09	1717.23	1988.53	2855.16	666.975	539.682	404.331	oga	O-GlcNAcase [Source:ZFIN;Acc:ZDB-GENE-030131-3208]
ENSDARG00000104718	2141	86.7576	-4.33449	0.681479	-6.36042	2.01e-10	2e-09	189.496	167.344	139.114	3.69515	2.23471	18.6614	CU570769.3
ENSDARG00000028173	2143	149.858	-3.97764	0.625856	-6.35553	2.08e-10	2.06e-09	253.054	344.483	248.419	37.8753	11.1735	4.14699	slc4a2a	solute carrier family 4 member 2a [Source:ZFIN;Acc:ZDB-GENE-051101-2]
ENSDARG00000060298	2149	215.899	-3.10845	0.489834	-6.34592	2.21e-10	2.18e-09	426.072	262.036	472.823	60.97	55.8677	17.6247	nin	ninein (GSK3B interacting protein) [Source:ZFIN;Acc:ZDB-GENE-070725-1]
ENSDARG00000078882	2157	331.498	-2.54647	0.402665	-6.32404	2.55e-10	2.51e-09	752.099	502.031	443.841	55.4273	118.44	117.152	slc22a31	solute carrier family 22 member 31 [Source:ZFIN;Acc:ZDB-GENE-130530-858]
ENSDARG00000056587	2158	3299.75	-7.4068	1.17132	-6.32347	2.56e-10	2.52e-09	6804.2	7393.32	5485.08	53.5797	1.11735	61.1681	cyp2r1	cytochrome P450, family 2, subfamily R, polypeptide 1 [Source:ZFIN;Acc:ZDB-GENE-110114-1]
ENSDARG00000010301	2160	591.985	-2.24217	0.354852	-6.31862	2.64e-10	2.59e-09	1265.27	871.003	796.595	289.146	175.425	154.475	b4galt6	UDP-Gal:betaGlcNAc beta 1,4- galactosyltransferase, polypeptide 6 [Source:ZFIN;Acc:ZDB-GENE-040426-789]
ENSDARG00000036237	2161	6308.67	-2.03463	0.322051	-6.31774	2.65e-10	2.61e-09	12622.1	8194.94	9608.83	1697.92	2388.9	3339.36	slc27a2a	solute carrier family 27 member 2a [Source:ZFIN;Acc:ZDB-GENE-050706-104]
ENSDARG00000014181	2165	373.698	-2.13486	0.338157	-6.31321	2.73e-10	2.68e-09	602.621	645.701	577.987	113.626	108.383	193.872	foxp1b	forkhead box P1b [Source:NCBI gene;Acc:569047]
ENSDARG00000029952	2169	592.858	-2.18893	0.346856	-6.31079	2.78e-10	2.72e-09	1211.13	959.164	746.912	147.806	211.18	280.958	ampd2b	adenosine monophosphate deaminase 2b [Source:ZFIN;Acc:ZDB-GENE-070713-5]
ENSDARG00000097924	2178	48.3391	-9.00763	1.43467	-6.27853	3.42e-10	3.33e-09	29.4249	73.4679	187.142	0	0	0	CU464134.1
ENSDARG00000011166	2185	198.123	-3.95838	0.632032	-6.26295	3.78e-10	3.67e-09	338.974	300.402	476.964	8.31409	54.7504	9.33072	cahz	carbonic anhydrase [Source:NCBI gene;Acc:30331]
ENSDARG00000104572	2190	120.745	-4.56091	0.729564	-6.25156	4.06e-10	3.94e-09	363.691	138.773	192.938	16.6282	0	12.441	si:dkey-35h6.1	si:dkey-35h6.1 [Source:ZFIN;Acc:ZDB-GENE-141216-112]
ENSDARG00000102793	2191	212.199	-3.20911	0.513549	-6.24888	4.13e-10	4.01e-09	474.329	404.073	270.776	37.8753	15.643	70.4988	slc16a6a	solute carrier family 16 member 6a [Source:NCBI gene;Acc:564872]
ENSDARG00000037362	2192	268.895	-3.17863	0.508903	-6.24604	4.21e-10	4.08e-09	351.921	549.377	551.489	64.6652	79.3322	16.588	scube2	signal peptide, CUB domain, EGF-like 2 [Source:NCBI gene;Acc:503728]
ENSDARG00000011809	2195	350.948	-2.55067	0.408891	-6.23802	4.43e-10	4.29e-09	798.002	444.889	556.458	154.273	81.5669	70.4988	mical1	microtubule associated monooxygenase, calponin and LIM domain containing 1 [Source:NCBI gene;Acc:568573]
ENSDARG00000097968	2196	225.018	-2.36109	0.378614	-6.23614	4.48e-10	4.34e-09	370.753	371.421	388.361	86.8361	43.5768	89.1602	BX942813.1
ENSDARG00000063101	2202	128.585	-3.83627	0.616105	-6.22665	4.77e-10	4.6e-09	276.594	210.608	233.513	2.77136	18.995	29.0289	man2a2	mannosidase, alpha, class 2A, member 2 [Source:ZFIN;Acc:ZDB-GENE-110331-1]
ENSDARG00000089390	2203	261.519	-3.11504	0.500448	-6.22449	4.83e-10	4.66e-09	451.966	559.989	394.157	22.1709	98.3272	42.5066	pnpla2	patatin-like phospholipase domain containing 2 [Source:ZFIN;Acc:ZDB-GENE-120913-3]
ENSDARG00000013236	2204	289.442	-3.84513	0.617818	-6.22373	4.85e-10	4.68e-09	941.595	542.846	139.114	34.1802	59.2198	19.6982	dhcr24	24-dehydrocholesterol reductase [Source:ZFIN;Acc:ZDB-GENE-041212-73]
ENSDARG00000075614	2206	54.4075	-7.31055	1.17511	-6.22118	4.93e-10	4.75e-09	80.0356	111.018	133.318	0	0	2.07349	apoc4	apolipoprotein C-IV [Source:ZFIN;Acc:ZDB-GENE-081022-25]
ENSDARG00000055672	2212	34.9125	-8.53753	1.37353	-6.21574	5.11e-10	4.9e-09	50.6108	66.1211	92.7429	0	0	0	map3k10	mitogen-activated protein kinase kinase kinase 10 [Source:ZFIN;Acc:ZDB-GENE-050419-112]
ENSDARG00000045518	2214	887.892	-2.15048	0.346027	-6.21477	5.14e-10	4.93e-09	1375.91	924.063	2047.8	279.908	357.553	342.127	tmem110l	transmembrane protein 110, like [Source:ZFIN;Acc:ZDB-GENE-040426-912]
ENSDARG00000100118	2215	35.8692	-8.57396	1.37975	-6.21414	5.16e-10	4.95e-09	80.0356	43.2644	91.9149	0	0	0	CR925761.2	si:ch211-69i3.3 [Source:NCBI gene;Acc:100318255]
ENSDARG00000104200	2221	81.8838	-4.8306	0.779231	-6.19919	5.68e-10	5.43e-09	193.027	121.63	159.816	0	3.35206	13.4777	BX901923.2	alpha-2-macroglobulin-like protein 1 [Source:NCBI gene;Acc:407643]
ENSDARG00000075707	2223	788.313	-2.42915	0.391909	-6.19825	5.71e-10	5.45e-09	2087.99	947.736	953.927	303.003	254.757	182.467	nid2a	nidogen 2a (osteonidogen) [Source:ZFIN;Acc:ZDB-GENE-030827-2]
ENSDARG00000079967	2224	183.368	-2.91178	0.46988	-6.19685	5.76e-10	5.5e-09	182.434	408.971	379.252	26.7899	59.2198	43.5434	prkd3	protein kinase D3 [Source:ZFIN;Acc:ZDB-GENE-130530-880]
ENSDARG00000038207	2225	703.346	-2.1125	0.34093	-6.19628	5.78e-10	5.52e-09	1605.42	968.144	854.56	303.003	210.063	278.885	aldh4a1	aldehyde dehydrogenase 4 family, member A1 [Source:NCBI gene;Acc:394133]
ENSDARG00000021250	2226	3867.26	-2.60396	0.420331	-6.19502	5.83e-10	5.56e-09	11305	3408.09	5213.48	1395.84	940.813	940.33	slc25a48	solute carrier family 25 member 48 [Source:NCBI gene;Acc:436640]
ENSDARG00000020080	2227	197.734	-4.09791	0.66154	-6.1945	5.85e-10	5.58e-09	395.47	308.565	417.343	36.9515	1.11735	26.9554	ek1	eph-like kinase 1 [Source:NCBI gene;Acc:30311]
ENSDARG00000062096	2229	836.559	-2.01098	0.324724	-6.1929	5.91e-10	5.63e-09	972.197	1452.22	1597.33	386.143	241.349	370.119	pm20d1.2	peptidase M20 domain containing 1, tandem duplicate 2 [Source:NCBI gene;Acc:768158]
ENSDARG00000061621	2233	661.434	-2.27164	0.367357	-6.18374	6.26e-10	5.95e-09	1116.97	1324.05	846.279	133.949	243.583	303.767	them4	thioesterase superfamily member 4 [Source:ZFIN;Acc:ZDB-GENE-070112-982]
ENSDARG00000056160	2234	6586.29	-2.40735	0.389455	-6.18133	6.36e-10	6.04e-09	17707.9	9922.25	5620.06	1805.08	2260.41	2202.05	hspd1	heat shock 60 protein 1 [Source:ZFIN;Acc:ZDB-GENE-021206-1]
ENSDARG00000067567	2236	50.2235	-8.09477	1.31072	-6.1758	6.58e-10	6.25e-09	91.8056	119.181	89.4307	0.923788	0	0	SLC6A13	solute carrier family 6 member 13 [Source:NCBI gene;Acc:100332592]
ENSDARG00000093201	2237	39.0194	-8.69284	1.40767	-6.17533	6.6e-10	6.27e-09	129.469	35.9176	68.7291	0	0	0	si:dkey-112e17.1	si:dkey-112e17.1 [Source:ZFIN;Acc:ZDB-GENE-060526-193]
ENSDARG00000033928	2239	830.925	-2.50489	0.405726	-6.17383	6.67e-10	6.32e-09	1222.9	1556.7	1459.04	166.282	158.664	421.956	ndfip2	Nedd4 family interacting protein 2 [Source:ZFIN;Acc:ZDB-GENE-040426-2662]
ENSDARG00000021869	2245	1566.95	-2.63414	0.427388	-6.16334	7.12e-10	6.74e-09	1300.58	4457.87	2338.45	350.116	558.677	396.037	rcan2	regulator of calcineurin 2 [Source:ZFIN;Acc:ZDB-GENE-040516-17]
ENSDARG00000093833	2252	138.538	-2.29116	0.373237	-6.13862	8.32e-10	7.85e-09	240.107	213.057	236.826	38.7991	54.7504	47.6904	si:ch73-382f3.1	si:ch73-382f3.1 [Source:ZFIN;Acc:ZDB-GENE-030131-9513]
ENSDARG00000053447	2253	1391.25	-2.72275	0.443571	-6.13825	8.34e-10	7.86e-09	2854.21	1902	2493.29	285.451	168.721	643.82	ppp4r2b	protein phosphatase 4, regulatory subunit 2b [Source:NCBI gene;Acc:100005419]
ENSDARG00000021572	2254	33.4338	-8.47537	1.38129	-6.13582	8.47e-10	7.98e-09	45.9028	67.7537	86.9465	0	0	0	cgas	cyclic GMP-AMP synthase [Source:ZFIN;Acc:ZDB-GENE-090313-23]
ENSDARG00000103395	2256	46.8072	-5.46759	0.891693	-6.13169	8.7e-10	8.18e-09	120.053	82.4473	72.0414	0	1.11735	5.18374	si:ch73-281i18.7	si:ch73-281i18.7 [Source:ZFIN;Acc:ZDB-GENE-141219-35]
ENSDARG00000039273	2259	324.161	-2.29776	0.375126	-6.12529	9.05e-10	8.51e-09	423.718	488.153	704.681	150.577	93.8578	83.9765	fbln5	fibulin 5 [Source:ZFIN;Acc:ZDB-GENE-041010-54]
ENSDARG00000019976	2261	15920.4	-3.23861	0.52889	-6.12341	9.16e-10	8.6e-09	45831	34463	6077.97	2597.69	3473.86	3079.14	idi1	isopentenyl-diphosphate delta isomerase 1 [Source:ZFIN;Acc:ZDB-GENE-050913-44]
ENSDARG00000075016	2266	1615.59	-6.48949	1.06156	-6.11318	9.77e-10	9.15e-09	1767.85	4682.35	3136.7	28.6374	3.35206	74.6458	apobb.2	apolipoprotein Bb, tandem duplicate 2 [Source:ZFIN;Acc:ZDB-GENE-070705-554]
ENSDARG00000102279	2269	279.874	-2.26564	0.370823	-6.10976	9.98e-10	9.34e-09	613.214	336.32	440.529	72.9793	108.383	107.822	zmiz1b	zinc finger, MIZ-type containing 1b [Source:ZFIN;Acc:ZDB-GENE-120206-3]
ENSDARG00000014180	2274	696.585	-2.43651	0.399148	-6.10428	1.03e-09	9.64e-09	1199.36	1314.26	1013.55	143.187	360.906	148.255	ildr2	immunoglobulin-like domain containing receptor 2 [Source:ZFIN;Acc:ZDB-GENE-050706-83]
ENSDARG00000070206	2277	34.9355	-8.53614	1.40013	-6.09669	1.08e-09	1.01e-08	77.6816	96.3246	35.6067	0	0	0	si:zfos-2070c2.1	si:zfos-2070c2.1 [Source:ZFIN;Acc:ZDB-GENE-091204-3]
ENSDARG00000075972	2287	101.459	-3.76406	0.619206	-6.07884	1.21e-09	1.12e-08	148.301	229.383	189.626	18.4758	2.23471	20.7349	csrnp2	cysteine-serine-rich nuclear protein 2 [Source:ZFIN;Acc:ZDB-GENE-090312-137]
ENSDARG00000059916	2289	107.047	-2.59574	0.427237	-6.07564	1.23e-09	1.15e-08	187.142	186.935	177.205	31.4088	21.2297	38.3596	hyal1	hyaluronidase 1 [Source:ZFIN;Acc:ZDB-GENE-060312-42]
ENSDARG00000068507	2290	34.1912	-8.50293	1.39953	-6.07558	1.24e-09	1.15e-08	98.8675	37.5503	68.7291	0	0	0	crybb1	crystallin, beta B1 [Source:ZFIN;Acc:ZDB-GENE-010813-1]
ENSDARG00000059001	2295	129.81	-3.34527	0.551777	-6.06273	1.34e-09	1.24e-08	260.116	93.8757	355.239	26.7899	18.995	23.8452	pim2	Pim-2 proto-oncogene, serine/threonine kinase [Source:NCBI gene;Acc:58054]
ENSDARG00000074319	2298	176.803	-3.61067	0.595769	-6.06052	1.36e-09	1.25e-08	346.036	345.299	288.994	6.46652	20.1124	53.9108	sall1a	spalt-like transcription factor 1a [Source:ZFIN;Acc:ZDB-GENE-020228-2]
ENSDARG00000041703	2302	5838.68	-2.92728	0.483297	-6.0569	1.39e-09	1.28e-08	19215.6	6618.64	5128.19	1974.14	865.95	1229.58	rrbp1b	ribosome binding protein 1b [Source:ZFIN;Acc:ZDB-GENE-030429-36]
ENSDARG00000108935	2304	40.5874	-4.51149	0.745341	-6.05292	1.42e-09	1.31e-08	97.6905	71.8353	63.7608	3.69515	4.46942	2.07349	CABZ01065569.1
ENSDARG00000079455	2312	180.756	-3.07698	0.509178	-6.04302	1.51e-09	1.39e-08	293.072	437.542	238.482	15.7044	60.3371	39.3964	nlgn4xa	neuroligin 4 X-linked a [Source:ZFIN;Acc:ZDB-GENE-100309-2]
ENSDARG00000113137	2314	44.6386	-6.46752	1.0706	-6.04105	1.53e-09	1.41e-08	121.23	75.1005	68.7291	2.77136	0	0	BX276107.1	kelch repeat and BTB domain-containing protein 13-like [Source:NCBI gene;Acc:101886608]
ENSDARG00000090268	2315	1310.77	-2.01888	0.334208	-6.0408	1.53e-09	1.41e-08	2164.49	2817.9	1325.73	559.816	565.381	431.287	krtt1c19e	keratin type 1 c19e [Source:ZFIN;Acc:ZDB-GENE-050506-95]
ENSDARG00000058285	2330	2480.81	-2.12377	0.352975	-6.01676	1.78e-09	1.62e-08	5211.73	2453.83	4441.72	1087.3	1040.26	650.04	cpt1b	carnitine palmitoyltransferase 1B (muscle) [Source:ZFIN;Acc:ZDB-GENE-041010-9]
ENSDARG00000077461	2332	30.4327	-8.33579	1.38631	-6.01295	1.82e-09	1.66e-08	76.5046	50.6112	55.4801	0	0	0	dhx32a	DEAH (Asp-Glu-Ala-His) box polypeptide 32a [Source:ZFIN;Acc:ZDB-GENE-130613-6]
ENSDARG00000035665	2335	53.3814	-8.1838	1.36119	-6.01222	1.83e-09	1.66e-08	52.9647	87.3452	178.861	0	1.11735	0	si:dkey-267n13.1	si:dkey-267n13.1 [Source:ZFIN;Acc:ZDB-GENE-141211-35]
ENSDARG00000060319	2340	146.281	-3.72814	0.620709	-6.00626	1.9e-09	1.72e-08	191.85	348.564	275.745	30.485	27.9339	3.11024	scn4bb	sodium channel, voltage-gated, type IV, beta b [Source:ZFIN;Acc:ZDB-GENE-031116-71]
ENSDARG00000098918	2346	410.922	-2.15778	0.359608	-6.00035	1.97e-09	1.78e-08	583.789	693.864	736.147	99.7691	136.317	215.643	mcoln2	mucolipin 2 [Source:ZFIN;Acc:ZDB-GENE-040426-692]
ENSDARG00000063385	2348	105.112	-3.43588	0.572948	-5.99684	2.01e-09	1.82e-08	183.611	112.651	280.713	11.0855	30.1686	12.441	cenpe	centromere protein E [Source:ZFIN;Acc:ZDB-GENE-060929-860]
ENSDARG00000029688	2349	63.1972	-6.46577	1.07824	-5.99658	2.02e-09	1.82e-08	253.054	62.0396	59.6204	0	4.46942	0	hsp70.1	heat shock cognate 70-kd protein, tandem duplicate 1 [Source:ZFIN;Acc:ZDB-GENE-990415-91]
ENSDARG00000075147	2351	43.2701	-5.96007	0.994916	-5.99052	2.09e-09	1.89e-08	77.6816	74.2842	103.508	0	0	4.14699	lrrc38a	leucine rich repeat containing 38a [Source:ZFIN;Acc:ZDB-GENE-080327-12]
ENSDARG00000045708	2354	321.346	-2.26166	0.377757	-5.98708	2.14e-09	1.93e-08	612.037	655.497	327.912	118.245	126.261	88.1235	adm2a	adrenomedullin 2a [Source:ZFIN;Acc:ZDB-GENE-041210-100]
ENSDARG00000030104	2358	243.217	-2.34677	0.392335	-5.98153	2.21e-09	1.99e-08	286.01	473.46	459.574	67.4365	110.618	62.2048	sh3bp4	SH3-domain binding protein 4 [Source:ZFIN;Acc:ZDB-GENE-081104-509]
ENSDARG00000098915	2359	373.522	-2.31493	0.387421	-5.97523	2.3e-09	2.07e-08	446.081	474.276	945.647	138.568	131.848	104.711	si:ch211-216p19.5	si:ch211-216p19.5 [Source:ZFIN;Acc:ZDB-GENE-160728-97]
ENSDARG00000092578	2362	2022.82	-7.22629	1.21032	-5.97055	2.36e-09	2.13e-08	3768.74	4097.88	4189.99	64.6652	1.11735	14.5145	si:ch211-222e20.4	si:ch211-222e20.4 [Source:ZFIN;Acc:ZDB-GENE-091118-60]
ENSDARG00000040635	2368	288.686	-2.06662	0.346933	-5.95683	2.57e-09	2.31e-08	327.204	514.275	556.458	96.9978	111.735	125.446	rnf11b	ring finger protein 11b [Source:ZFIN;Acc:ZDB-GENE-050913-69]
ENSDARG00000053620	2373	3062.35	-7.97014	1.34004	-5.9477	2.72e-09	2.43e-08	7709.31	6209.67	4382.1	0.923788	7.82148	64.2783	ebi3	Epstein-Barr virus induced 3 [Source:ZFIN;Acc:ZDB-GENE-070912-615]
ENSDARG00000060366	2380	318.138	-2.38509	0.401502	-5.94042	2.84e-09	2.54e-08	575.55	448.971	577.159	52.6559	121.792	132.704	slc12a9	solute carrier family 12 member 9 [Source:NCBI gene;Acc:793341]
ENSDARG00000015065	2384	515.494	-2.98142	0.502271	-5.93589	2.92e-09	2.6e-08	356.629	1682.41	706.337	143.187	102.797	101.601	c4	complement component 4 [Source:ZFIN;Acc:ZDB-GENE-030131-5697]
ENSDARG00000102418	2386	350.122	-2.09953	0.353812	-5.93404	2.96e-09	2.63e-08	491.984	631.824	578.815	85.9123	174.307	137.887	enc2	ectodermal-neural cortex 2 [Source:ZFIN;Acc:ZDB-GENE-131014-1]
ENSDARG00000026482	2387	149.447	-2.37598	0.400456	-5.93318	2.97e-09	2.64e-08	224.806	206.526	320.46	43.418	41.3421	60.1313	arhgap12b	Rho GTPase activating protein 12b [Source:ZFIN;Acc:ZDB-GENE-040426-1727]
ENSDARG00000062467	2391	2309.2	-2.01648	0.340278	-5.92598	3.1e-09	2.76e-08	4866.87	3132.18	3110.2	594.92	945.282	1205.74	stra6l	STRA6-like [Source:ZFIN;Acc:ZDB-GENE-070410-116]
ENSDARG00000075015	2394	7341.98	-2.98262	0.503818	-5.92004	3.22e-09	2.86e-08	20748.1	13006.3	5350.11	743.649	1606.76	2597.05	soul5	heme-binding protein soul5 [Source:ZFIN;Acc:ZDB-GENE-110718-2]
ENSDARG00000110278	2395	66.5048	-3.24429	0.548053	-5.91966	3.23e-09	2.86e-08	142.416	99.5898	119.241	18.4758	8.93884	10.3675	si:rp71-1f1.6	si:rp71-1f1.6 [Source:ZFIN;Acc:ZDB-GENE-040724-256]
ENSDARG00000073870	2397	119.558	-3.83406	0.647775	-5.91881	3.24e-09	2.87e-08	170.664	235.914	264.152	32.3326	11.1735	3.11024	gdpd2	glycerophosphodiester phosphodiesterase domain containing 2 [Source:ZFIN;Acc:ZDB-GENE-081107-62]
ENSDARG00000033683	2399	1183.36	-2.35628	0.398207	-5.91723	3.27e-09	2.9e-08	2590.56	1461.19	1888.81	410.162	198.889	550.513	tpma	alpha-tropomyosin [Source:NCBI gene;Acc:30324]
ENSDARG00000117275	2400	57.3631	-5.36232	0.906412	-5.91598	3.3e-09	2.92e-08	50.6108	135.507	149.879	0.923788	0	7.25723	BX537310.2
ENSDARG00000056979	2401	111.076	-4.77366	0.807224	-5.91368	3.35e-09	2.96e-08	154.186	215.506	273.26	2.77136	0	20.7349	lhx9	LIM homeobox 9 [Source:NCBI gene;Acc:550405]
ENSDARG00000018096	2409	241.3	-2.77073	0.469002	-5.90772	3.47e-09	3.06e-08	370.753	413.053	478.62	26.7899	56.9851	101.601	scap	SREBF chaperone [Source:ZFIN;Acc:ZDB-GENE-040107-41]
ENSDARG00000091271	2410	49.3571	-5.38382	0.911319	-5.90772	3.47e-09	3.06e-08	92.9825	42.4481	154.019	4.61894	0	2.07349	cenpt	centromere protein T [Source:ZFIN;Acc:ZDB-GENE-030131-3256]
ENSDARG00000020057	2413	487.991	-2.19683	0.372006	-5.90536	3.52e-09	3.1e-08	636.754	855.493	911.696	248.499	168.721	106.785	bmpr2b	bone morphogenetic protein receptor, type II b (serine/threonine kinase) [Source:ZFIN;Acc:ZDB-GENE-070618-2]
ENSDARG00000016048	2417	746.141	-2.48153	0.420518	-5.90112	3.61e-09	3.17e-08	681.48	1406.5	1709.12	318.707	219.001	142.034	gpat3	glycerol-3-phosphate acyltransferase 3 [Source:NCBI gene;Acc:436958]
ENSDARG00000079305	2421	1211.14	-2.47829	0.420407	-5.89497	3.75e-09	3.29e-08	2849.5	1159.98	2151.3	208.776	524.039	373.229	hbae3	hemoglobin alpha embryonic-3 [Source:ZFIN;Acc:ZDB-GENE-990706-3]
ENSDARG00000069114	2422	192.618	-2.68789	0.456108	-5.89311	3.79e-09	3.32e-08	167.133	381.217	452.122	61.8938	43.5768	49.7639	unc93b1	unc-93 homolog B1, TLR signaling regulator [Source:ZFIN;Acc:ZDB-GENE-130424-1]
ENSDARG00000110020	2430	55.1431	-5.38054	0.917109	-5.86685	4.44e-09	3.88e-08	120.053	77.5495	125.865	7.39031	0	0	zgc:56628	zgc:56628 [Source:ZFIN;Acc:ZDB-GENE-040426-1099]
ENSDARG00000073841	2433	371.312	-2.1186	0.36195	-5.8533	4.82e-09	4.21e-08	748.568	580.396	481.932	103.464	120.674	192.835	herc2	HECT and RLD domain containing E3 ubiquitin protein ligase 2 [Source:ZFIN;Acc:ZDB-GENE-070718-6]
ENSDARG00000017809	2434	705.391	-2.1374	0.365296	-5.85115	4.88e-09	4.26e-08	1021.63	1079.98	1347.26	290.993	144.139	348.347	stard3	StAR-related lipid transfer (START) domain containing 3 [Source:NCBI gene;Acc:63998]
ENSDARG00000105708	2436	76.5311	-3.53319	0.604025	-5.84942	4.93e-09	4.3e-08	78.8586	185.302	158.16	6.46652	18.995	11.4042	or109-11	odorant receptor, family D, subfamily 109, member 11 [Source:ZFIN;Acc:ZDB-GENE-070806-74]
ENSDARG00000018260	2437	27.9208	-8.21188	1.40409	-5.84855	4.96e-09	4.32e-08	67.0887	40.8155	59.6204	0	0	0	bmp7a	bone morphogenetic protein 7a [Source:ZFIN;Acc:ZDB-GENE-000208-25]
ENSDARG00000040644	2440	278.056	-2.24561	0.384075	-5.8468	5.01e-09	4.36e-08	617.922	324.075	436.389	121.94	72.628	95.3807	pxylp1	2-phosphoxylose phosphatase 1 [Source:NCBI gene;Acc:436703]
ENSDARG00000075803	2442	28.6631	-8.24829	1.41162	-5.84314	5.12e-09	4.45e-08	82.3896	46.5297	43.0592	0	0	0	slc41a2a	solute carrier family 41 member 2a [Source:ZFIN;Acc:ZDB-GENE-130530-781]
ENSDARG00000117406	2444	42.0465	-7.83845	1.34211	-5.84041	5.21e-09	4.52e-08	56.4957	104.488	90.2587	0	0	1.03675	CR354549.3
ENSDARG00000006921	2455	1064.3	-2.09021	0.358995	-5.8224	5.8e-09	5.02e-08	2421.08	1468.54	1281.84	303.003	359.788	551.549	lrp5	low density lipoprotein receptor-related protein 5 [Source:ZFIN;Acc:ZDB-GENE-050518-2]
ENSDARG00000027112	2458	414.341	-2.1481	0.369237	-5.81766	5.97e-09	5.16e-08	761.515	584.478	682.323	160.739	207.828	89.1602	ephb4b	eph receptor B4b [Source:NCBI gene;Acc:30691]
ENSDARG00000060374	2459	125.142	-2.94854	0.507047	-5.81513	6.06e-09	5.23e-08	336.62	185.302	143.255	39.7229	18.995	26.9554	ttll11	tubulin tyrosine ligase-like family, member 11 [Source:ZFIN;Acc:ZDB-GENE-061013-747]
ENSDARG00000031756	2460	940.293	-2.09132	0.35968	-5.8144	6.09e-09	5.25e-08	999.268	1790.17	1779.5	344.573	480.462	247.783	mef2aa	myocyte enhancer factor 2aa [Source:ZFIN;Acc:ZDB-GENE-990415-163]
ENSDARG00000056062	2461	28.1453	-8.22689	1.41503	-5.81393	6.1e-09	5.27e-08	40.0178	79.9984	48.8556	0	0	0	adgre14	adhesion G protein-coupled receptor E14 [Source:ZFIN;Acc:ZDB-GENE-131120-49]
ENSDARG00000009131	2463	28.5969	-8.25038	1.42013	-5.80959	6.26e-09	5.4e-08	35.3098	82.4473	53.824	0	0	0	slc10a4	solute carrier family 10 member 4 [Source:ZFIN;Acc:ZDB-GENE-041014-249]
ENSDARG00000041623	2467	700.511	-2.56492	0.441937	-5.8038	6.48e-09	5.58e-08	1345.3	738.761	1511.21	111.778	164.251	331.759	mt2	metallothionein 2 [Source:NCBI gene;Acc:100174951]
ENSDARG00000024488	2468	438.567	-2.64486	0.455752	-5.80328	6.5e-09	5.6e-08	464.913	451.419	1352.22	118.245	113.97	130.63	top2a	DNA topoisomerase II alpha [Source:ZFIN;Acc:ZDB-GENE-030131-2453]
ENSDARG00000034871	2473	119.552	-2.98849	0.516091	-5.79063	7.01e-09	6.02e-08	134.177	244.893	257.527	18.4758	43.5768	18.6614	mid2	midline 2 [Source:ZFIN;Acc:ZDB-GENE-090220-1]
ENSDARG00000038258	2474	4434.53	-6.48432	1.12006	-5.78924	7.07e-09	6.07e-08	10770.7	7201.49	8341.07	7.39031	63.6892	222.901	proca	protein C (inactivator of coagulation factors Va and VIIIa), a [Source:ZFIN;Acc:ZDB-GENE-060824-5]
ENSDARG00000011600	2483	28.162	-8.22857	1.42463	-5.77595	7.65e-09	6.54e-08	31.7788	75.9168	61.2766	0	0	0	epha4b	eph receptor A4b [Source:ZFIN;Acc:ZDB-GENE-030826-6]
ENSDARG00000018491	2488	3670.17	-2.85209	0.494109	-5.77219	7.82e-09	6.68e-08	12356.1	4378.69	2607.57	890.532	1160.93	627.232	pdia4	protein disulfide isomerase family A, member 4 [Source:ZFIN;Acc:ZDB-GENE-030131-5493]
ENSDARG00000071216	2489	34.0499	-8.49515	1.4723	-5.77	7.93e-09	6.76e-08	137.708	33.4687	33.1225	0	0	0	si:ch211-133n4.9	si:ch211-133n4.9 [Source:ZFIN;Acc:ZDB-GENE-070424-126]
ENSDARG00000079840	2490	354.652	-3.89849	0.675844	-5.76832	8.01e-09	6.83e-08	1463	191.017	340.333	38.7991	20.1124	74.6458	kcnma1a	potassium large conductance calcium-activated channel, subfamily M, alpha member 1a [Source:ZFIN;Acc:ZDB-GENE-070202-9]
ENSDARG00000036442	2491	1053.43	-6.13097	1.06292	-5.76807	8.02e-09	6.84e-08	2130.36	2461.99	1639.56	64.6652	2.23471	21.7717	atp11c	ATPase phospholipid transporting 11C [Source:ZFIN;Acc:ZDB-GENE-030616-51]
ENSDARG00000067509	2492	56.4048	-6.81951	1.18242	-5.76741	8.05e-09	6.86e-08	237.753	44.0807	53.824	2.77136	0	0	slc24a4b	solute carrier family 24 member 4b [Source:ZFIN;Acc:ZDB-GENE-081031-75]
ENSDARG00000044422	2506	150.044	-2.36459	0.410894	-5.75475	8.68e-09	7.35e-08	266.001	232.648	255.043	32.3326	45.8115	68.4253	acvr2ba	activin A receptor type 2Ba [Source:ZFIN;Acc:ZDB-GENE-980526-549]
ENSDARG00000074329	2510	81.0661	-2.93893	0.510935	-5.75206	8.82e-09	7.46e-08	108.283	166.527	155.676	26.7899	15.643	13.4777	arvcfa	ARVCF delta catenin family member a [Source:ZFIN;Acc:ZDB-GENE-091113-43]
ENSDARG00000103199	2516	84.0741	-4.76053	0.829331	-5.74021	9.46e-09	7.98e-08	271.886	177.139	37.2628	0.923788	8.93884	8.29398	si:dkey-247k7.2	si:dkey-247k7.2 [Source:ZFIN;Acc:ZDB-GENE-031118-45]
ENSDARG00000042069	2517	1049.78	-2.93212	0.510859	-5.73959	9.49e-09	8.01e-08	3140.22	1526.5	902.587	208.776	117.322	403.295	pebp1	phosphatidylethanolamine binding protein 1 [Source:ZFIN;Acc:ZDB-GENE-040426-2621]
ENSDARG00000099419	2519	40.6668	-5.25497	0.91593	-5.73731	9.62e-09	8.11e-08	45.9028	84.8962	106.82	0	2.23471	4.14699	CABZ01025780.1
ENSDARG00000074526	2526	164.76	-3.49831	0.610499	-5.73025	1e-08	8.43e-08	377.815	236.73	293.134	7.39031	55.8677	17.6247	zbtb16b	zinc finger and BTB domain containing 16b [Source:ZFIN;Acc:ZDB-GENE-100923-1]
ENSDARG00000109310	2527	96.7923	-4.45266	0.777459	-5.7272	1.02e-08	8.58e-08	355.452	103.671	96.0552	0.923788	11.1735	13.4777	im:7150988	im:7150988 [Source:ZFIN;Acc:ZDB-GENE-050309-169]
ENSDARG00000089717	2528	1312	-7.34093	1.28203	-5.72601	1.03e-08	8.64e-08	1978.53	2696.27	3149.12	30.485	0	17.6247	qpct	glutaminyl-peptide cyclotransferase [Source:ZFIN;Acc:ZDB-GENE-130827-1]
ENSDARG00000075067	2530	25.3608	-8.07443	1.412	-5.71842	1.08e-08	9.02e-08	51.7877	44.8971	55.4801	0	0	0	aipl1	aryl hydrocarbon receptor interacting protein-like 1 [Source:ZFIN;Acc:ZDB-GENE-131121-577]
ENSDARG00000073709	2539	44.1358	-7.00076	1.2276	-5.7028	1.18e-08	9.85e-08	133	75.9168	53.824	0	0	2.07349	fam149a	family with sequence similarity 149 member A [Source:ZFIN;Acc:ZDB-GENE-081107-36]
ENSDARG00000101715	2543	100.403	-3.25427	0.571148	-5.69777	1.21e-08	1.01e-07	191.85	158.364	194.595	6.46652	33.5206	17.6247	arsg	arylsulfatase G [Source:ZFIN;Acc:ZDB-GENE-060503-154]
ENSDARG00000098663	2548	649.415	-2.59706	0.456051	-5.69467	1.24e-08	1.03e-07	1756.08	1116.71	471.167	146.882	162.016	243.636	fgf19	fibroblast growth factor 19 [Source:ZFIN;Acc:ZDB-GENE-030729-32]
ENSDARG00000093185	2558	34.5548	-4.79537	0.84342	-5.68563	1.3e-08	1.08e-07	55.3187	71.8353	72.8694	0.923788	2.23471	4.14699	GUCY1A2	guanylate cyclase 1, soluble, alpha 2 [Source:NCBI gene;Acc:100330875]
ENSDARG00000009524	2559	133.953	-2.54789	0.448138	-5.68551	1.3e-08	1.08e-07	203.62	223.669	259.183	37.8753	22.3471	57.0211	rnf150b	ring finger protein 150b [Source:NCBI gene;Acc:792211]
ENSDARG00000039123	2560	113.675	-4.3616	0.767248	-5.68473	1.31e-08	1.09e-07	202.443	255.505	192.938	24.9423	0	6.22048	trim9	tripartite motif containing 9 [Source:ZFIN;Acc:ZDB-GENE-030131-8043]
ENSDARG00000011615	2568	41.0247	-5.55118	0.978554	-5.67283	1.4e-08	1.16e-07	78.8586	71.019	91.0868	0	0	5.18374	mybpc3	myosin binding protein C, cardiac [Source:ZFIN;Acc:ZDB-GENE-070112-2362]
ENSDARG00000089076	2575	346.572	-2.33759	0.412496	-5.66693	1.45e-08	1.2e-07	769.754	597.539	369.316	155.196	71.5107	116.116	gphna	gephyrin a [Source:ZFIN;Acc:ZDB-GENE-110127-3]
ENSDARG00000003144	2578	1837.75	-2.1652	0.382298	-5.66364	1.48e-08	1.22e-07	4151.26	2626.89	2238.25	463.742	525.157	1021.2	pxmp2	peroxisomal membrane protein 2 [Source:ZFIN;Acc:ZDB-GENE-040912-184]
ENSDARG00000039225	2579	227.253	-2.29609	0.405446	-5.66313	1.49e-08	1.22e-07	561.426	265.301	306.383	81.2934	83.8016	65.3151	vps13a	vacuolar protein sorting 13 homolog A [Source:ZFIN;Acc:ZDB-GENE-030926-1]
ENSDARG00000062987	2580	546.653	-2.01476	0.355897	-5.66107	1.5e-08	1.24e-07	909.817	847.33	871.949	144.111	183.246	323.465	tyw1	tRNA-yW synthesizing protein 1 homolog (S. cerevisiae) [Source:NCBI gene;Acc:562076]
ENSDARG00000104625	2584	51.4467	-5.38442	0.951964	-5.65612	1.55e-08	1.27e-07	137.708	74.2842	89.4307	0	0	7.25723	pimr168	Pim proto-oncogene, serine/threonine kinase, related 168 [Source:ZFIN;Acc:ZDB-GENE-041210-63]
ENSDARG00000029219	2585	40.5822	-6.28853	1.11228	-5.65373	1.57e-08	1.29e-07	64.7347	50.6112	125.037	0	0	3.11024	avpr2ab	arginine vasopressin receptor 2a, duplicate b [Source:ZFIN;Acc:ZDB-GENE-110411-48]
ENSDARG00000062479	2588	1412.36	-6.39456	1.13175	-5.65016	1.6e-08	1.32e-07	2634.11	3185.24	2555.4	52.6559	1.11735	45.6169	vcam1b	vascular cell adhesion molecule 1b [Source:ZFIN;Acc:ZDB-GENE-070209-238]
ENSDARG00000090140	2590	127.53	-3.64451	0.645062	-5.64986	1.61e-08	1.32e-07	462.559	125.712	120.069	10.1617	29.0512	17.6247	tmem196b	transmembrane protein 196b [Source:ZFIN;Acc:ZDB-GENE-110914-248]
ENSDARG00000059053	2591	155.074	-2.91934	0.516752	-5.6494	1.61e-08	1.32e-07	269.532	265.301	287.337	45.2656	11.1735	51.8374	slc13a4	solute carrier family 13 member 4 [Source:ZFIN;Acc:ZDB-GENE-070424-71]
ENSDARG00000010610	2594	49.2914	-4.74123	0.840051	-5.64398	1.66e-08	1.36e-07	88.2746	100.406	96.0552	0	8.93884	2.07349	sarm1	sterile alpha and TIR motif containing 1 [Source:ZFIN;Acc:ZDB-GENE-040219-1]
ENSDARG00000095798	2595	37.7461	-7.6819	1.36107	-5.64403	1.66e-08	1.36e-07	47.0798	97.9572	80.322	0	1.11735	0	BX666064.1
ENSDARG00000059824	2600	1544.65	-7.4817	1.32672	-5.63923	1.71e-08	1.4e-07	481.391	1963.23	6771.89	38.7991	2.23471	10.3675	soat2	sterol O-acyltransferase 2 [Source:ZFIN;Acc:ZDB-GENE-061013-742]
ENSDARG00000101060	2602	147.1	-2.74054	0.486252	-5.63604	1.74e-08	1.42e-07	308.373	211.424	247.59	28.6374	64.8066	21.7717	gcna	germ cell nuclear acidic peptidase [Source:ZFIN;Acc:ZDB-GENE-050320-153]
ENSDARG00000054846	2606	823.87	-2.07826	0.369267	-5.62806	1.82e-08	1.49e-07	753.276	1930.57	1312.48	277.136	330.737	339.016	CU657980.1
ENSDARG00000006990	2609	191.87	-3.54606	0.630322	-5.62579	1.85e-08	1.5e-07	640.285	293.055	127.522	53.5797	21.2297	15.5512	creld1b	cysteine-rich with EGF-like domains 1b [Source:ZFIN;Acc:ZDB-GENE-161219-1]
ENSDARG00000021787	2610	57.4843	-5.39605	0.959177	-5.62571	1.85e-08	1.5e-07	224.806	82.4473	29.8102	3.69515	0	4.14699	abcb5	ATP-binding cassette, sub-family B (MDR/TAP), member 5 [Source:ZFIN;Acc:ZDB-GENE-030131-6414]
ENSDARG00000036820	2611	1179.13	-2.07744	0.369408	-5.6237	1.87e-08	1.52e-07	1437.11	1333.85	2948.73	550.578	431.299	373.229	mgll	monoglyceride lipase [Source:ZFIN;Acc:ZDB-GENE-031006-9]
ENSDARG00000059925	2613	469.816	-2.23588	0.397827	-5.62022	1.91e-08	1.55e-07	1171.11	600.804	553.973	197.691	112.853	182.467	usp24	ubiquitin specific peptidase 24 [Source:ZFIN;Acc:ZDB-GENE-030131-4356]
ENSDARG00000102094	2615	320.371	-11.7335	2.09171	-5.60949	2.03e-08	1.65e-07	1581.88	229.383	110.96	0	0	0	wu:fd46c06	wu:fd46c06 [Source:ZFIN;Acc:ZDB-GENE-030131-4645]
ENSDARG00000075229	2618	26.9289	-8.16448	1.4563	-5.60631	2.07e-08	1.68e-07	23.5399	75.1005	62.9327	0	0	0	slc46a2	solute carrier family 46 member 2 [Source:ZFIN;Acc:ZDB-GENE-170126-3]
ENSDARG00000018534	2621	2215.65	-2.11983	0.378831	-5.59571	2.2e-08	1.78e-07	4962.21	3163.2	2682.09	567.206	663.709	1255.5	slc6a9	solute carrier family 6 member 9 [Source:ZFIN;Acc:ZDB-GENE-050105-3]
ENSDARG00000002917	2629	46.6877	-4.50705	0.806977	-5.5851	2.34e-08	1.89e-07	80.0356	129.793	58.7924	8.31409	1.11735	2.07349	gls2b	glutaminase 2b (liver, mitochondrial) [Source:ZFIN;Acc:ZDB-GENE-050208-408]
ENSDARG00000078001	2630	23.4504	-7.96121	1.42598	-5.58299	2.36e-08	1.91e-07	49.4338	44.8971	46.3715	0	0	0	kbtbd7	kelch repeat and BTB (POZ) domain containing 7 [Source:ZFIN;Acc:ZDB-GENE-070912-204]
ENSDARG00000095909	2636	62.5132	-5.8964	1.05666	-5.58023	2.4e-08	1.94e-07	253.054	66.1211	49.6837	0	0	6.22048	BX539325.2
ENSDARG00000061647	2642	147.921	-3.54549	0.637004	-5.56588	2.61e-08	2.1e-07	268.355	271.831	277.401	15.7044	4.46942	49.7639	nrxn1a	neurexin 1a [Source:NCBI gene;Acc:565531]
ENSDARG00000003789	2645	1365.03	-2.12231	0.381363	-5.56506	2.62e-08	2.1e-07	3110.8	1902.82	1647.01	388.915	376.548	764.083	dennd5b	DENN/MADD domain containing 5B [Source:NCBI gene;Acc:323528]
ENSDARG00000017466	2646	102.475	-3.53624	0.635445	-5.56498	2.62e-08	2.1e-07	177.726	257.954	130.834	33.2564	7.82148	7.25723	ncam2	neural cell adhesion molecule 2 [Source:ZFIN;Acc:ZDB-GENE-010822-1]
ENSDARG00000005185	2647	95.4292	-2.41794	0.434488	-5.56504	2.62e-08	2.1e-07	135.354	170.609	176.377	35.1039	31.2859	23.8452	cpn1	carboxypeptidase N, polypeptide 1 [Source:ZFIN;Acc:ZDB-GENE-030131-9116]
ENSDARG00000024276	2649	178.862	-2.64879	0.476163	-5.56277	2.66e-08	2.13e-07	426.072	296.321	202.875	31.4088	77.0975	39.3964	pcbp4	poly(rC) binding protein 4 [Source:ZFIN;Acc:ZDB-GENE-040426-2122]
ENSDARG00000117822	2650	499.369	-2.11896	0.380957	-5.56221	2.66e-08	2.13e-07	848.613	746.107	840.483	104.388	178.777	277.848	CABZ01085061.1
ENSDARG00000086775	2652	99.0348	-2.31544	0.41659	-5.55808	2.73e-08	2.18e-07	174.195	151.017	169.753	35.1039	26.8165	37.3229	top1	DNA topoisomerase I [Source:ZFIN;Acc:ZDB-GENE-030131-5390]
ENSDARG00000054087	2653	104.335	-2.37822	0.427942	-5.55733	2.74e-08	2.19e-07	203.62	143.671	178.033	41.5705	29.0512	30.0657	irs1	insulin receptor substrate 1 [Source:ZFIN;Acc:ZDB-GENE-030131-872]
ENSDARG00000101434	2656	98.1109	-2.467	0.444066	-5.55547	2.77e-08	2.21e-07	128.292	167.344	202.875	35.1039	30.1686	24.8819	slc39a3	solute carrier family 39 member 3 [Source:NCBI gene;Acc:792986]
ENSDARG00000010572	2669	3048.58	-2.08091	0.375862	-5.53638	3.09e-08	2.46e-07	4843.33	7195.77	2755.79	1394.92	850.307	1251.35	slc25a25a	solute carrier family 25 member 25a [Source:NCBI gene;Acc:406541]
ENSDARG00000036695	2670	673.152	-2.08956	0.377787	-5.53106	3.18e-08	2.53e-07	733.267	938.757	1598.16	267.899	317.329	183.504	calcoco1a	calcium binding and coiled-coil domain 1a [Source:NCBI gene;Acc:334971]
ENSDARG00000087659	2673	24.356	-8.01562	1.45111	-5.52379	3.32e-08	2.64e-07	52.9647	27.7545	65.4169	0	0	0	si:ch211-219a15.3	si:ch211-219a15.3 [Source:ZFIN;Acc:ZDB-GENE-060503-214]
ENSDARG00000021607	2678	92.2607	-2.49597	0.452709	-5.5134	3.52e-08	2.79e-07	121.23	150.201	198.735	27.7136	24.5818	31.1024	negr1	neuronal growth regulator 1 [Source:ZFIN;Acc:ZDB-GENE-040822-27]
ENSDARG00000021115	2679	23.0314	-7.93378	1.4393	-5.51226	3.54e-08	2.81e-07	57.6727	44.0807	36.4347	0	0	0	spata6	spermatogenesis associated 6 [Source:ZFIN;Acc:ZDB-GENE-050417-351]
ENSDARG00000060796	2680	506.094	-2.0199	0.366437	-5.51226	3.54e-08	2.81e-07	707.374	970.593	758.505	287.298	125.144	187.651	slc20a2	solute carrier family 20 member 2 [Source:ZFIN;Acc:ZDB-GENE-060929-828]
ENSDARG00000007678	2683	959.098	-5.60668	1.01845	-5.50514	3.69e-08	2.92e-07	1792.56	2244.04	1602.3	23.0947	4.46942	88.1235	ttyh3b	tweety family member 3b [Source:NCBI gene;Acc:798421]
ENSDARG00000057352	2686	45.7868	-4.91508	0.893025	-5.50386	3.72e-08	2.94e-07	52.9647	144.487	68.7291	6.46652	0	2.07349	slc25a29	solute carrier family 25 member 29 [Source:ZFIN;Acc:ZDB-GENE-050913-70]
ENSDARG00000091539	2692	66.6384	-4.84647	0.881464	-5.49821	3.84e-08	3.03e-07	78.8586	180.405	127.522	12.0092	0	1.03675	ptprjb.1	protein tyrosine phosphatase receptor type Jb, tandem duplicate 1 [Source:ZFIN;Acc:ZDB-GENE-090304-1]
ENSDARG00000076174	2693	54.2434	-5.69295	1.03553	-5.49764	3.85e-08	3.04e-07	35.3098	121.63	162.3	0	0	6.22048	trim2b	tripartite motif containing 2b [Source:ZFIN;Acc:ZDB-GENE-090312-70]
ENSDARG00000063578	2696	49.2612	-3.56843	0.649393	-5.49502	3.91e-08	3.08e-07	95.3365	72.6516	104.336	3.69515	12.2909	7.25723	DGKI	diacylglycerol kinase, iota [Source:NCBI gene;Acc:100331649]
ENSDARG00000013025	2699	199.103	-2.77264	0.504988	-5.4905	4.01e-08	3.15e-07	329.558	355.095	357.723	53.5797	16.7603	81.903	ints6	integrator complex subunit 6 [Source:ZFIN;Acc:ZDB-GENE-070906-1]
ENSDARG00000069375	2701	1659.55	-2.34137	0.426975	-5.48362	4.17e-08	3.28e-07	2654.12	3511.77	2150.48	423.095	282.691	935.146	zgc:162608	zgc:162608 [Source:ZFIN;Acc:ZDB-GENE-070410-86]
ENSDARG00000062187	2704	72.3325	-4.35366	0.79443	-5.48023	4.25e-08	3.34e-07	110.637	106.937	196.251	4.61894	0	15.5512	kif14	kinesin family member 14 [Source:ZFIN;Acc:ZDB-GENE-030131-5759]
ENSDARG00000036139	2711	25.1584	-8.06646	1.4749	-5.46915	4.52e-08	3.54e-07	21.1859	74.2842	55.4801	0	0	0	lctla	lactase-like a [Source:ZFIN;Acc:ZDB-GENE-040718-233]
ENSDARG00000022020	2717	177.784	-2.69592	0.493343	-5.4646	4.64e-08	3.63e-07	378.992	284.076	261.668	82.2171	23.4644	36.2861	focad	focadhesin [Source:ZFIN;Acc:ZDB-GENE-080213-1]
ENSDARG00000052158	2721	40.0182	-6.83863	1.25206	-5.46189	4.71e-08	3.68e-07	67.0887	43.2644	127.522	0	2.23471	0	il23r	interleukin 23 receptor [Source:ZFIN;Acc:ZDB-GENE-080107-5]
ENSDARG00000100162	2724	35.0841	-7.57583	1.38723	-5.46111	4.73e-08	3.69e-07	47.0798	51.4275	110.96	0	0	1.03675	CABZ01059120.1	BICD family-like cargo adapter 2 [Source:NCBI gene;Acc:562098]
ENSDARG00000069630	2737	1644.74	-7.23372	1.32826	-5.44599	5.15e-08	4e-07	7338.56	1638.33	826.406	4.61894	5.58677	54.9476	tat	tyrosine aminotransferase [Source:ZFIN;Acc:ZDB-GENE-030131-1144]
ENSDARG00000018687	2740	22.3924	-7.89328	1.44967	-5.44489	5.18e-08	4.02e-07	55.3187	31.8361	47.1995	0	0	0	itga2b	integrin, alpha 2b [Source:ZFIN;Acc:ZDB-GENE-051031-1]
ENSDARG00000103207	2742	181.721	-3.29642	0.605552	-5.44366	5.22e-08	4.04e-07	309.549	165.711	514.226	37.8753	53.633	9.33072	rab11fip4b	RAB11 family interacting protein 4 (class II) b [Source:NCBI gene;Acc:100151129]
ENSDARG00000091902	2760	462.345	-2.27402	0.419497	-5.42082	5.93e-08	4.56e-07	821.542	784.474	692.26	116.397	268.165	91.2337	b3gnt2b	UDP-GlcNAc:betaGal beta-1,3-N-acetylglucosaminyltransferase 2b [Source:ZFIN;Acc:ZDB-GENE-050913-158]
ENSDARG00000004115	2765	310.76	-3.07902	0.568737	-5.41379	6.17e-08	4.74e-07	494.338	594.274	578.815	58.1987	14.5256	124.41	mgat4b	alpha-1,3-mannosyl-glycoprotein 4-beta-N-acetylglucosaminyltransferase B [Source:NCBI gene;Acc:431727]
ENSDARG00000011072	2772	381.343	-2.30225	0.426569	-5.39713	6.77e-08	5.19e-07	656.763	629.375	616.906	201.386	59.2198	124.41	ddx11	DEAD/H (Asp-Glu-Ala-Asp/His) box helicase 11 [Source:NCBI gene;Acc:492353]
ENSDARG00000103595	2779	47.1564	-4.91144	0.911598	-5.38773	7.14e-08	5.45e-07	167.133	57.958	48.8556	2.77136	0	6.22048	sfxn5a	sideroflexin 5a [Source:ZFIN;Acc:ZDB-GENE-090312-174]
ENSDARG00000079790	2781	333.235	-2.2013	0.408862	-5.38397	7.29e-08	5.56e-07	291.895	717.536	632.639	132.102	132.965	92.2705	PLPP1	phospholipid phosphatase 1-like [Source:NCBI gene;Acc:794598]
ENSDARG00000045568	2782	1089.21	-6.28659	1.16771	-5.38371	7.3e-08	5.57e-07	3048.42	1946.08	1458.22	53.5797	27.9339	1.03675	bcat1	branched chain amino-acid transaminase 1, cytosolic [Source:ZFIN;Acc:ZDB-GENE-030131-9358]
ENSDARG00000062518	2789	199.013	-2.85093	0.529861	-5.38052	7.43e-08	5.66e-07	235.399	385.298	428.108	43.418	17.8777	83.9765	ulk1a	unc-51 like autophagy activating kinase 1a [Source:ZFIN;Acc:ZDB-GENE-080723-31]
ENSDARG00000010280	2799	285.96	-2.18526	0.406822	-5.37154	7.81e-08	5.92e-07	373.107	613.865	419.827	127.483	58.1024	123.373	clasp1a	cytoplasmic linker associated protein 1a [Source:ZFIN;Acc:ZDB-GENE-081104-520]
ENSDARG00000059883	2802	66.6788	-4.20093	0.782325	-5.36981	7.88e-08	5.97e-07	100.045	130.61	149.051	14.7806	5.58677	0	trpv1	transient receptor potential cation channel, subfamily V, member 1 [Source:ZFIN;Acc:ZDB-GENE-030912-8]
ENSDARG00000113533	2803	20.9328	-7.79855	1.45264	-5.36852	7.94e-08	6.01e-07	37.6638	46.5297	41.4031	0	0	0	OLFML2A	olfactomedin like 2A [Source:HGNC Symbol;Acc:HGNC:27270]
ENSDARG00000099178	2806	64.0508	-4.78218	0.892007	-5.36114	8.27e-08	6.26e-07	127.115	159.997	83.6342	0	1.11735	12.441	ABCD2	ATP binding cassette subfamily D member 2 [Source:HGNC Symbol;Acc:HGNC:66]
ENSDARG00000015278	2814	34.3054	-4.11588	0.769165	-5.3511	8.74e-08	6.6e-07	62.3807	75.9168	56.3082	2.77136	2.23471	6.22048	plxnc1	plexin C1 [Source:ZFIN;Acc:ZDB-GENE-030131-1620]
ENSDARG00000054748	2815	76.6708	-3.29967	0.616752	-5.35008	8.79e-08	6.63e-07	182.434	142.038	93.571	25.8661	7.82148	8.29398	cuedc1b	CUE domain containing 1b [Source:ZFIN;Acc:ZDB-GENE-070424-29]
ENSDARG00000101670	2823	123.693	-2.77214	0.518774	-5.34364	9.11e-08	6.85e-07	149.478	239.179	258.355	13.8568	34.638	46.6536	kntc1	kinetochore associated 1 [Source:ZFIN;Acc:ZDB-GENE-050208-92]
ENSDARG00000062904	2825	261.828	-2.12214	0.397384	-5.34028	9.28e-08	6.97e-07	240.107	484.072	553.145	106.236	97.2098	90.197	idua	alpha-L-iduronidase [Source:ZFIN;Acc:ZDB-GENE-060526-29]
ENSDARG00000070669	2826	307.899	-2.32718	0.435776	-5.34032	9.28e-08	6.97e-07	446.081	617.947	476.964	160.739	50.281	95.3807	cxcr3.3	chemokine (C-X-C motif) receptor 3, tandem duplicate 3 [Source:ZFIN;Acc:ZDB-GENE-100922-34]
ENSDARG00000024560	2829	26.7448	-8.14779	1.52589	-5.33971	9.31e-08	6.99e-07	94.1595	53.0602	13.249	0	0	0	slc4a1b	solute carrier family 4 member 1b (Diego blood group) [Source:ZFIN;Acc:ZDB-GENE-110215-2]
ENSDARG00000098849	2830	283.728	-7.87188	1.47433	-5.33931	9.33e-08	7e-07	450.789	650.599	593.72	0	0	7.25723	SLC25A29	solute carrier family 25 member 29 [Source:NCBI gene;Acc:100329459]
ENSDARG00000029524	2833	672.866	-2.35069	0.440525	-5.3361	9.5e-08	7.12e-07	770.931	639.987	1964.16	175.52	263.696	222.901	impdh1b	IMP (inosine 5'-monophosphate) dehydrogenase 1b [Source:NCBI gene;Acc:338306]
ENSDARG00000114895	2834	33.2969	-6.59166	1.23652	-5.3308	9.78e-08	7.33e-07	80.0356	51.4275	66.2449	0	0	2.07349	si:ch211-113a14.22	si:ch211-113a14.22 [Source:ZFIN;Acc:ZDB-GENE-121214-203]
ENSDARG00000100427	2840	215.606	-2.47404	0.465127	-5.31905	1.04e-07	7.8e-07	347.213	517.541	231.857	79.4458	34.638	82.9398	BX547934.2
ENSDARG00000103226	2844	18146.7	-2.14439	0.403612	-5.31299	1.08e-07	8.05e-07	43921.9	30512	14361.9	5006.01	6109.69	8968.9	dhcr7	7-dehydrocholesterol reductase [Source:NCBI gene;Acc:378446]
ENSDARG00000076962	2845	333.793	-2.204	0.414867	-5.31255	1.08e-07	8.07e-07	533.178	595.906	515.882	72.0555	195.537	90.197	gdpd5b	glycerophosphodiester phosphodiesterase domain containing 5b [Source:ZFIN;Acc:ZDB-GENE-030131-6028]
ENSDARG00000067824	2852	28.8953	-7.29219	1.37447	-5.30545	1.12e-07	8.37e-07	58.8497	54.6928	58.7924	0	0	1.03675	cntnap3	contactin associated protein like 3 [Source:ZFIN;Acc:ZDB-GENE-091113-51]
ENSDARG00000044642	2855	4601.33	-2.31138	0.435867	-5.30295	1.14e-07	8.48e-07	10740.1	9118.18	3120.14	1006.93	1785.53	1837.12	sc5d	sterol-C5-desaturase [Source:ZFIN;Acc:ZDB-GENE-040912-56]
ENSDARG00000012649	2856	83.8308	-2.57253	0.485253	-5.30143	1.15e-07	8.54e-07	108.283	148.568	173.893	29.5612	16.7603	25.9187	smad4b	SMAD family member 4b [Source:ZFIN;Acc:ZDB-GENE-060130-140]
ENSDARG00000043770	2858	29.672	-7.33001	1.38271	-5.30119	1.15e-07	8.55e-07	61.2037	72.6516	43.0592	0	1.11735	0	si:dkey-192d15.2	si:dkey-192d15.2 [Source:ZFIN;Acc:ZDB-GENE-040724-74]
ENSDARG00000103044	2865	101.842	-4.09248	0.773999	-5.28745	1.24e-07	9.19e-07	256.585	176.323	144.083	0	12.2909	21.7717	ASS1	argininosuccinate synthase 1 [Source:HGNC Symbol;Acc:HGNC:758]
ENSDARG00000075459	2867	21.3351	-7.82822	1.48071	-5.28681	1.24e-07	9.22e-07	23.5399	48.1623	56.3082	0	0	0	ptpn20	protein tyrosine phosphatase non-receptor type 20 [Source:ZFIN;Acc:ZDB-GENE-090313-90]
ENSDARG00000075916	2877	120.059	-2.53695	0.481869	-5.26481	1.4e-07	1.04e-06	220.098	187.751	207.015	45.2656	15.643	44.5801	zgc:66472	zgc:66472 [Source:ZFIN;Acc:ZDB-GENE-030131-5705]
ENSDARG00000007823	2878	282.909	-3.1327	0.59509	-5.26424	1.41e-07	1.04e-06	423.718	961.613	138.286	41.5705	51.3983	80.8663	atf3	activating transcription factor 3 [Source:ZFIN;Acc:ZDB-GENE-040426-728]
ENSDARG00000098315	2880	14968.3	-2.14619	0.407884	-5.26176	1.43e-07	1.05e-06	39608.2	19558	14093.6	4097	4747.64	7705.1	cyp1a	cytochrome P450, family 1, subfamily A [Source:ZFIN;Acc:ZDB-GENE-011219-1]
ENSDARG00000103609	2884	20.1541	-7.74489	1.47403	-5.25423	1.49e-07	1.09e-06	30.6019	53.0602	37.2628	0	0	0	mib2	mindbomb E3 ubiquitin protein ligase 2 [Source:ZFIN;Acc:ZDB-GENE-050628-1]
ENSDARG00000036445	2889	97.137	-2.40925	0.459116	-5.24758	1.54e-07	1.13e-06	128.292	151.017	211.156	36.0277	33.5206	22.8084	serpinh2	serine (or cysteine) peptidase inhibitor, clade H, member 2 [Source:ZFIN;Acc:ZDB-GENE-050417-12]
ENSDARG00000096867	2890	61.7177	-2.80546	0.535181	-5.24209	1.59e-07	1.17e-06	125.938	112.651	85.2904	11.0855	15.643	19.6982	clmn	calmin [Source:ZFIN;Acc:ZDB-GENE-131127-546]
ENSDARG00000090916	2898	28.0308	-7.25081	1.38514	-5.23471	1.65e-07	1.21e-06	44.7258	58.7743	63.7608	0.923788	0	0	CR559930.1
ENSDARG00000099154	2900	1801.99	-2.13836	0.408618	-5.23316	1.67e-07	1.22e-06	4780.95	2208.93	1820.91	460.97	669.295	870.868	CABZ01032488.1	wu:fb14d09 [Source:NCBI gene;Acc:100536795]
ENSDARG00000042249	2910	51.9328	-4.12974	0.790921	-5.22143	1.78e-07	1.3e-06	96.5135	107.753	90.2587	0	6.70413	10.3675	FRMD4A	si:ch211-220f12.1 [Source:ZFIN;Acc:ZDB-GENE-050419-154]
ENSDARG00000034207	2911	36.9722	-4.88023	0.935045	-5.21925	1.8e-07	1.31e-06	71.7967	102.855	39.747	1.84758	5.58677	0	cx44.2	connexin 44.2 [Source:ZFIN;Acc:ZDB-GENE-010619-1]
ENSDARG00000104105	2912	119.752	-2.25895	0.432878	-5.21845	1.8e-07	1.32e-06	193.027	181.221	220.264	54.5035	43.5768	25.9187	ttf2	transcription termination factor, RNA polymerase II [Source:ZFIN;Acc:ZDB-GENE-110411-73]
ENSDARG00000060862	2913	114.911	-2.93822	0.563232	-5.21672	1.82e-07	1.33e-06	183.611	220.404	205.359	9.23788	48.0462	22.8084	atxn1b	ataxin 1b [Source:ZFIN;Acc:ZDB-GENE-061218-2]
ENSDARG00000013460	2919	22.7221	-7.9197	1.52113	-5.20645	1.92e-07	1.4e-06	15.3009	48.1623	72.8694	0	0	0	wfikkn2a	info WAP, follistatin/kazal, immunoglobulin, kunitz and netrin domain containing 2a [Source:ZFIN;Acc:ZDB-GENE-120914-1]
ENSDARG00000100248	2920	383.645	-11.9935	2.30529	-5.2026	1.97e-07	1.43e-06	2004.42	217.955	79.4939	0	0	0	c1r	complement component 1, r subcomponent [Source:ZFIN;Acc:ZDB-GENE-050913-24]
ENSDARG00000012446	2921	19.1246	-7.6666	1.47408	-5.20094	1.98e-07	1.44e-06	42.3718	34.285	38.0908	0	0	0	zgc:113057	zgc:113057 [Source:ZFIN;Acc:ZDB-GENE-050508-3]
ENSDARG00000005095	2923	30.0887	-5.41635	1.04146	-5.20075	1.98e-07	1.44e-06	38.8408	57.1417	80.322	0	1.11735	3.11024	glcea	glucuronic acid epimerase a [Source:ZFIN;Acc:ZDB-GENE-040630-9]
ENSDARG00000102483	2925	128.263	-3.7096	0.713614	-5.19833	2.01e-07	1.46e-06	160.071	201.629	353.582	31.4088	1.11735	21.7717	numa1	nuclear mitotic apparatus protein 1 [Source:ZFIN;Acc:ZDB-GENE-110517-1]
ENSDARG00000040133	2926	461.083	-5.49669	1.05742	-5.19822	2.01e-07	1.46e-06	849.79	690.598	1165.91	3.69515	50.281	6.22048	ackr4b	atypical chemokine receptor 4b [Source:ZFIN;Acc:ZDB-GENE-051107-10]
ENSDARG00000095901	2929	23.9992	-7.99874	1.53925	-5.19653	2.03e-07	1.47e-06	11.7699	75.9168	56.3082	0	0	0	col18a1b	collagen type XVIII alpha 1 chain b [Source:ZFIN;Acc:ZDB-GENE-110411-288]
ENSDARG00000060012	2931	19.2135	-7.67567	1.47727	-5.19585	2.04e-07	1.48e-06	30.6019	42.4481	42.2312	0	0	0	f2r	coagulation factor II (thrombin) receptor [Source:ZFIN;Acc:ZDB-GENE-060526-30]
ENSDARG00000110545	2938	42.6682	-4.2454	0.817995	-5.19	2.1e-07	1.52e-06	61.2037	111.018	71.2133	7.39031	0	5.18374	CABZ01113373.1
ENSDARG00000058492	2940	608.785	-6.36886	1.22782	-5.18711	2.14e-07	1.54e-06	1176.99	1084.88	1347.26	16.6282	0	26.9554	si:dkey-30c15.17	si:dkey-30c15.17 [Source:ZFIN;Acc:ZDB-GENE-060503-450]
ENSDARG00000102025	2942	35.7312	-4.83607	0.932725	-5.18488	2.16e-07	1.56e-06	78.8586	68.57	59.6204	0	1.11735	6.22048	znf644b	zinc finger protein 644b [Source:ZFIN;Acc:ZDB-GENE-120214-23]
ENSDARG00000089369	2943	209.243	-2.14834	0.414395	-5.18428	2.17e-07	1.56e-06	346.036	334.687	343.646	57.2749	52.5157	121.299	fdxr	ferredoxin reductase [Source:ZFIN;Acc:ZDB-GENE-130613-2]
ENSDARG00000057427	2952	30.9788	-6.4897	1.25545	-5.16923	2.35e-07	1.69e-06	42.3718	69.3864	72.0414	0	0	2.07349	sv2ba	synaptic vesicle glycoprotein 2Ba [Source:ZFIN;Acc:ZDB-GENE-070209-134]
ENSDARG00000075337	2954	291.983	-2.04824	0.396471	-5.16618	2.39e-07	1.72e-06	669.71	359.176	382.565	145.959	80.4495	114.042	lars2	leucyl-tRNA synthetase 2, mitochondrial [Source:ZFIN;Acc:ZDB-GENE-070928-3]
ENSDARG00000077726	2962	961.857	-2.44555	0.474026	-5.1591	2.48e-07	1.78e-06	1205.24	2919.94	751.052	391.686	206.711	296.51	nocta	nocturnin a [Source:ZFIN;Acc:ZDB-GENE-050208-306]
ENSDARG00000069472	2973	50.0207	-3.23075	0.627974	-5.14472	2.68e-07	1.91e-06	117.699	96.3246	57.1363	6.46652	10.0562	12.441	chsy3	chondroitin sulfate synthase 3 [Source:ZFIN;Acc:ZDB-GENE-030616-4]
ENSDARG00000040045	2977	85.0887	-3.32396	0.646329	-5.14283	2.71e-07	1.93e-06	173.018	157.548	133.318	2.77136	18.995	24.8819	cldn1	claudin 1 [Source:ZFIN;Acc:ZDB-GENE-010328-11]
ENSDARG00000076371	2979	21.8006	-7.86017	1.52867	-5.14183	2.72e-07	1.94e-06	14.1239	62.8559	53.824	0	0	0		shroom family member 2b [Source:NCBI gene;Acc:556551]
ENSDARG00000089338	2983	36.9103	-4.39632	0.855296	-5.14012	2.75e-07	1.95e-06	29.4249	64.4885	117.585	4.61894	2.23471	3.11024	si:ch211-110e21.3	si:ch211-110e21.3 [Source:ZFIN;Acc:ZDB-GENE-131121-389]
ENSDARG00000010712	2984	79.9037	-4.19024	0.815439	-5.13863	2.77e-07	1.97e-06	130.646	135.507	188.798	20.3233	0	4.14699	npffr1l3	neuropeptide FF receptor 1 like 3 [Source:ZFIN;Acc:ZDB-GENE-070424-44]
ENSDARG00000013128	2991	161.537	-2.51006	0.488883	-5.13427	2.83e-07	2.01e-06	353.098	176.323	295.618	73.9031	25.6992	44.5801	pdk1	pyruvate dehydrogenase kinase, isozyme 1 [Source:ZFIN;Acc:ZDB-GENE-091204-402]
ENSDARG00000019969	2993	862.899	-2.10004	0.409189	-5.1322	2.86e-07	2.03e-06	952.188	1785.27	1460.7	438.799	377.666	162.769	smarcd3b	SWI/SNF related, matrix associated, actin dependent regulator of chromatin, subfamily d, member 3b [Source:ZFIN;Acc:ZDB-GENE-080509-2]
ENSDARG00000051762	3008	220.07	-2.48041	0.484923	-5.11507	3.14e-07	2.21e-06	495.515	431.012	193.766	99.7691	40.2248	60.1313	CABZ01080568.1
ENSDARG00000100737	3012	158.27	-2.89983	0.567032	-5.11405	3.15e-07	2.22e-06	158.894	256.321	422.312	57.2749	41.3421	13.4777	epob	erythropoietin b [Source:ZFIN;Acc:ZDB-GENE-141216-428]
ENSDARG00000003570	3013	4970.11	-2.14404	0.419372	-5.11251	3.18e-07	2.24e-06	14261.6	5404.79	4652.88	2175.52	1479.38	1846.45	hsp90b1	heat shock protein 90, beta (grp94), member 1 [Source:ZFIN;Acc:ZDB-GENE-031002-1]
ENSDARG00000103962	3028	216.012	-2.33785	0.458342	-5.10066	3.38e-07	2.37e-06	170.664	497.133	414.031	64.6652	61.4545	88.1235	add1	adducin 1 (alpha) [Source:ZFIN;Acc:ZDB-GENE-030909-2]
ENSDARG00000116769	3031	310.452	-6.25713	1.22735	-5.09807	3.43e-07	2.4e-06	649.701	629.375	559.77	19.3996	4.46942	0	ZNF521	zinc finger protein 521 [Source:HGNC Symbol;Acc:HGNC:24605]
ENSDARG00000017006	3039	72.7316	-3.14342	0.617545	-5.09019	3.58e-07	2.5e-06	157.717	142.038	91.9149	5.54273	25.6992	13.4777	dennd5a	DENN/MADD domain containing 5A [Source:ZFIN;Acc:ZDB-GENE-071211-1]
ENSDARG00000097289	3043	197.309	-2.06788	0.406867	-5.08245	3.73e-07	2.6e-06	276.594	220.404	458.746	67.4365	71.5107	89.1602	BX629344.1
ENSDARG00000100716	3048	183.908	-2.02187	0.398479	-5.07398	3.9e-07	2.71e-06	254.231	365.707	264.98	52.6559	100.562	65.3151	si:dkey-285b23.4	si:dkey-285b23.4 [Source:ZFIN;Acc:ZDB-GENE-131127-34]
ENSDARG00000068261	3050	656.806	-2.36349	0.465958	-5.07232	3.93e-07	2.74e-06	1903.2	610.6	785.831	179.215	310.625	151.365	pros1	protein S [Source:ZFIN;Acc:ZDB-GENE-061013-657]
ENSDARG00000045289	3055	161.158	-2.5926	0.512147	-5.06222	4.14e-07	2.88e-06	262.47	217.138	350.27	67.4365	16.7603	52.8741	gpr137c	G protein-coupled receptor 137c [Source:ZFIN;Acc:ZDB-GENE-041114-145]
ENSDARG00000069250	3059	825.127	-2.14925	0.425445	-5.05177	4.38e-07	3.04e-06	730.913	1693.84	1615.55	467.437	220.119	222.901	uacaa	uveal autoantigen with coiled-coil domains and ankyrin repeats a [Source:ZFIN;Acc:ZDB-GENE-050419-37]
ENSDARG00000071007	3064	26.03	-5.65176	1.11926	-5.04957	4.43e-07	3.07e-06	61.2037	53.0602	38.9189	0.923788	0	2.07349	pcgf5a	polycomb group ring finger 5a [Source:NCBI gene;Acc:562327]
ENSDARG00000016396	3066	56.2174	-3.19884	0.633672	-5.04811	4.46e-07	3.09e-06	103.575	112.651	87.7745	10.1617	18.995	4.14699	fam219aa	family with sequence similarity 219 member Aa [Source:NCBI gene;Acc:445197]
ENSDARG00000004151	3068	141.22	-2.01473	0.399258	-5.04619	4.51e-07	3.12e-06	182.434	279.994	216.952	70.2079	46.9289	50.8006	rab23	RAB23, member RAS oncogene family [Source:ZFIN;Acc:ZDB-GENE-050522-328]
ENSDARG00000093316	3071	19.0499	-7.66507	1.52	-5.04282	4.59e-07	3.17e-06	18.8319	40.8155	54.6521	0	0	0	adgrf8	adhesion G protein-coupled receptor F8 [Source:ZFIN;Acc:ZDB-GENE-130531-41]
ENSDARG00000076673	3074	91.4081	-2.49383	0.49483	-5.03977	4.66e-07	3.22e-06	130.646	168.976	166.44	42.4943	21.2297	18.6614	dspb	desmoplakin b [Source:ZFIN;Acc:ZDB-GENE-030131-1662]
ENSDARG00000035185	3076	95.6772	-2.40797	0.477914	-5.0385	4.69e-07	3.24e-06	194.204	108.569	180.517	33.2564	21.2297	36.2861	fzd9a	frizzled class receptor 9a [Source:ZFIN;Acc:ZDB-GENE-060531-77]
ENSDARG00000090352	3083	14194.7	-2.71968	0.540191	-5.03467	4.79e-07	3.3e-06	52530.4	10917.3	10495.7	4793.54	3739.79	2691.4	CR855311.1	uncharacterized LOC101883708 [Source:NCBI gene;Acc:101883708]
ENSDARG00000078512	3086	331.662	-2.6487	0.526578	-5.03003	4.9e-07	3.37e-06	643.816	848.146	224.405	74.8268	53.633	145.145	acaca	acetyl-CoA carboxylase alpha [Source:ZFIN;Acc:ZDB-GENE-060526-74]
ENSDARG00000092998	3091	761.451	-2.07515	0.412962	-5.02504	5.03e-07	3.46e-06	1434.76	1301.2	957.239	489.608	204.476	181.431	si:ch211-202f5.3	si:ch211-202f5.3 [Source:ZFIN;Acc:ZDB-GENE-030131-1042]
ENSDARG00000001976	3097	374.864	-6.88363	1.37146	-5.01918	5.19e-07	3.56e-06	1207.6	559.172	463.715	16.6282	0	2.07349	fkbp16	FKBP prolyl isomerase 16 [Source:ZFIN;Acc:ZDB-GENE-050208-116]
ENSDARG00000004218	3101	412.265	-6.2081	1.23861	-5.01216	5.38e-07	3.69e-06	886.277	746.924	807.36	1.84758	1.11735	30.0657	rnd1b	Rho family GTPase 1b [Source:ZFIN;Acc:ZDB-GENE-060315-7]
ENSDARG00000093591	3113	17.8409	-7.56438	1.51178	-5.00362	5.63e-07	3.84e-06	49.4338	24.4893	33.1225	0	0	0	si:ch211-282k23.2	si:ch211-282k23.2 [Source:ZFIN;Acc:ZDB-GENE-050420-314]
ENSDARG00000032264	3122	208.972	-2.04685	0.409626	-4.99687	5.83e-07	3.96e-06	301.311	391.829	316.32	96.9978	102.797	44.5801	mybl2b	v-myb avian myeloblastosis viral oncogene homolog-like 2b [Source:ZFIN;Acc:ZDB-GENE-041007-1]
ENSDARG00000012381	3126	137.055	-3.11464	0.623778	-4.99319	5.94e-07	4.03e-06	289.541	218.771	229.373	48.037	4.46942	32.1392	hsc70	heat shock cognate 70 [Source:ZFIN;Acc:ZDB-GENE-040426-1221]
ENSDARG00000026764	3134	4721.97	-10.3453	2.07331	-4.98972	6.05e-07	4.1e-06	9313.56	7078.22	11918.3	0	0	21.7717	ahsg1	alpha-2-HS-glycoprotein 1 [Source:ZFIN;Acc:ZDB-GENE-041114-50]
ENSDARG00000052330	3138	245.821	-3.5165	0.70511	-4.98717	6.13e-07	4.15e-06	314.257	466.929	574.675	6.46652	94.9751	17.6247	slc4a2b	solute carrier family 4 member 2b [Source:ZFIN;Acc:ZDB-GENE-030429-14]
ENSDARG00000025478	3139	29.0808	-6.39227	1.282	-4.98616	6.16e-07	4.17e-06	78.8586	58.7743	34.7786	0	0	2.07349	gipr	gastric inhibitory polypeptide receptor [Source:ZFIN;Acc:ZDB-GENE-050516-4]
ENSDARG00000076657	3152	94.5652	-3.69729	0.744154	-4.96845	6.75e-07	4.55e-06	194.204	176.323	156.504	17.552	0	22.8084	plagl2	pleiomorphic adenoma gene-like 2 [Source:ZFIN;Acc:ZDB-GENE-020806-1]
ENSDARG00000088699	3159	347.592	-2.35953	0.475878	-4.95827	7.11e-07	4.78e-06	707.374	511.01	527.475	128.407	40.2248	171.063	pdzd8	PDZ domain containing 8 [Source:ZFIN;Acc:ZDB-GENE-110310-2]
ENSDARG00000024365	3160	445.504	-3.23051	0.651862	-4.95581	7.2e-07	4.84e-06	850.967	791.004	773.41	9.23788	80.4495	167.953	crlf1a	cytokine receptor-like factor 1a [Source:ZFIN;Acc:ZDB-GENE-040718-397]
ENSDARG00000046142	3167	3740	-8.38919	1.69628	-4.94565	7.59e-07	5.09e-06	4253.66	9092.88	9026.7	0	5.58677	61.1681	asgrl1	asialoglycoprotein receptor-like 1 [Source:ZFIN;Acc:ZDB-GENE-081105-120]
ENSDARG00000061165	3169	27.3163	-6.2945	1.27306	-4.94439	7.64e-07	5.12e-06	29.4249	69.3864	62.9327	0	1.11735	1.03675	slc6a4a	solute carrier family 6 member 4a [Source:ZFIN;Acc:ZDB-GENE-060314-1]
ENSDARG00000043213	3172	603.357	-2.33424	0.472243	-4.94287	7.7e-07	5.15e-06	646.17	1348.54	1026.8	315.936	81.5669	201.129	adam17a	ADAM metallopeptidase domain 17a [Source:ZFIN;Acc:ZDB-GENE-030131-2862]
ENSDARG00000018178	3177	443.861	-2.22656	0.450802	-4.9391	7.85e-07	5.25e-06	752.099	1031	411.547	183.834	80.4495	204.239	pgm2	phosphoglucomutase 2 [Source:ZFIN;Acc:ZDB-GENE-040426-2218]
ENSDARG00000079075	3178	229.615	-2.14445	0.43422	-4.93864	7.87e-07	5.26e-06	230.691	324.075	568.878	109.007	70.3933	74.6458	si:ch211-71m22.3	si:ch211-71m22.3 [Source:ZFIN;Acc:ZDB-GENE-070705-195]
ENSDARG00000102272	3180	42.7856	-4.26176	0.863155	-4.93742	7.92e-07	5.29e-06	44.7258	117.549	81.9781	8.31409	0	4.14699	coro6	coronin 6 [Source:ZFIN;Acc:ZDB-GENE-040426-1202]
ENSDARG00000062785	3181	421.374	-2.10953	0.427689	-4.9324	8.12e-07	5.42e-06	523.762	773.862	754.364	71.1317	197.772	207.349	adpgk2	ADP-dependent glucokinase 2 [Source:ZFIN;Acc:ZDB-GENE-090609-3]
ENSDARG00000098984	3183	53.8413	-2.68291	0.544296	-4.92913	8.26e-07	5.51e-06	78.8586	93.0593	107.648	17.552	14.5256	11.4042	pid1	phosphotyrosine interaction domain containing 1 [Source:ZFIN;Acc:ZDB-GENE-050320-72]
ENSDARG00000039747	3184	195.903	-11.0238	2.23649	-4.92904	8.26e-07	5.51e-06	1012.22	52.2438	110.96	0	0	0	BX914200.1
ENSDARG00000042027	3185	16.8425	-7.48194	1.51797	-4.92891	8.27e-07	5.51e-06	43.5488	31.8361	25.6699	0	0	0	prrx1b	paired related homeobox 1b [Source:ZFIN;Acc:ZDB-GENE-030131-9033]
ENSDARG00000058984	3187	117.988	-2.79781	0.567989	-4.92582	8.4e-07	5.6e-06	164.779	202.445	251.731	41.5705	39.1074	8.29398	rad23ab	RAD23 homolog A, nucleotide excision repair protein b [Source:ZFIN;Acc:ZDB-GENE-051113-160]
ENSDARG00000002213	3189	242.835	-2.16402	0.439603	-4.92267	8.54e-07	5.69e-06	482.568	336.32	372.628	84.9885	44.6942	135.814	invs	inversin [Source:NCBI gene;Acc:245946]
ENSDARG00000069966	3192	56.2577	-5.74351	1.16714	-4.92102	8.61e-07	5.73e-06	60.0267	21.2241	250.075	0	0	6.22048	alox5b.3	arachidonate 5-lipoxygenase b, tandem duplicate 3 [Source:ZFIN;Acc:ZDB-GENE-050522-330]
ENSDARG00000091813	3200	73.6908	-3.59057	0.730775	-4.91337	8.95e-07	5.94e-06	209.505	96.3246	102.68	13.8568	1.11735	18.6614	si:dkey-21a6.5	si:dkey-21a6.5 [Source:ZFIN;Acc:ZDB-GENE-131121-257]
ENSDARG00000058606	3210	2231.93	-2.76372	0.563412	-4.90533	9.33e-07	6.17e-06	1099.31	8056.16	2517.31	724.25	622.366	372.192	sik1	salt-inducible kinase 1 [Source:ZFIN;Acc:ZDB-GENE-030131-9446]
ENSDARG00000044183	3211	793.093	-2.53124	0.516183	-4.90376	9.4e-07	6.22e-06	1607.77	1098.75	1350.57	378.753	262.578	60.1313	prkab1a	protein kinase, AMP-activated, beta 1 non-catalytic subunit, a [Source:ZFIN;Acc:ZDB-GENE-040718-377]
ENSDARG00000100019	3212	125.619	-2.40863	0.491186	-4.9037	9.4e-07	6.22e-06	178.903	144.487	310.523	29.5612	58.1024	32.1392	arhgap11a	Rho GTPase activating protein 11A [Source:ZFIN;Acc:ZDB-GENE-040426-2562]
ENSDARG00000067613	3219	109.139	-3.00963	0.614617	-4.89675	9.74e-07	6.43e-06	236.576	181.221	164.784	15.7044	7.82148	48.7271	dnajc25	DnaJ (Hsp40) homolog, subfamily C , member 25 [Source:ZFIN;Acc:ZDB-GENE-081104-137]
ENSDARG00000014522	3227	110.328	-2.48025	0.507311	-4.88902	1.01e-06	6.67e-06	183.611	185.302	192.938	57.2749	18.995	23.8452	cdh6	cadherin 6 [Source:ZFIN;Acc:ZDB-GENE-050320-92]
ENSDARG00000002479	3233	40.0715	-5.01308	1.0262	-4.88509	1.03e-06	6.79e-06	98.8675	46.5297	87.7745	0	0	7.25723	ercc6l	excision repair cross-complementation group 6-like [Source:NCBI gene;Acc:100005291]
ENSDARG00000029290	3237	27.8829	-7.24456	1.48469	-4.87953	1.06e-06	6.98e-06	24.7169	111.018	30.6383	0.923788	0	0	stx11b.1	syntaxin 11b, tandem duplicate 1 [Source:ZFIN;Acc:ZDB-GENE-040426-1893]
ENSDARG00000103692	3238	16.2076	-7.42714	1.52215	-4.87936	1.06e-06	6.98e-06	38.8408	26.9382	31.4663	0	0	0	p4ha3	prolyl 4-hydroxylase, alpha polypeptide III [Source:ZFIN;Acc:ZDB-GENE-041010-4]
ENSDARG00000070798	3240	508.948	-2.06508	0.423505	-4.87615	1.08e-06	7.09e-06	1156.99	950.185	357.723	194.919	200.006	193.872	pmvk	phosphomevalonate kinase [Source:ZFIN;Acc:ZDB-GENE-070410-91]
ENSDARG00000003512	3242	156.277	-2.03286	0.416918	-4.87593	1.08e-06	7.09e-06	256.585	251.423	245.106	46.1894	92.7404	45.6169	anks1b	ankyrin repeat and sterile alpha motif domain containing 1B [Source:NCBI gene;Acc:565408]
ENSDARG00000071005	3243	1229.36	-4.76745	0.978046	-4.87446	1.09e-06	7.14e-06	2652.95	1056.31	3405.82	157.044	91.6231	12.441	ppp1r3ca	protein phosphatase 1, regulatory subunit 3Ca [Source:ZFIN;Acc:ZDB-GENE-040718-70]
ENSDARG00000009018	3246	191.253	-2.32317	0.476864	-4.87176	1.11e-06	7.24e-06	422.541	368.156	165.612	58.1987	90.5057	42.5066	rhbg	Rh family, B glycoprotein (gene/pseudogene) [Source:NCBI gene;Acc:337596]
ENSDARG00000061600	3247	297.484	-2.01817	0.414272	-4.87162	1.11e-06	7.24e-06	544.948	429.379	457.09	72.0555	92.7404	188.688	cemip2	cell migration inducing hyaluronidase 2 [Source:NCBI gene;Acc:566851]
ENSDARG00000079377	3252	111.024	-3.02022	0.620675	-4.86602	1.14e-06	7.44e-06	194.204	197.547	201.219	10.1617	11.1735	51.8374	arhgef38	Rho guanine nucleotide exchange factor (GEF) 38 [Source:ZFIN;Acc:ZDB-GENE-090313-83]
ENSDARG00000015686	3253	129.92	-2.22837	0.458015	-4.86528	1.14e-06	7.46e-06	187.142	210.608	244.278	36.9515	71.5107	29.0289	bmp6	bone morphogenetic protein 6 [Source:ZFIN;Acc:ZDB-GENE-050306-42]
ENSDARG00000014655	3258	229.711	-2.79847	0.575422	-4.86333	1.15e-06	7.52e-06	533.178	395.91	275.745	51.7321	106.149	15.5512	itpr1a	inositol 1,4,5-trisphosphate receptor, type 1a [Source:ZFIN;Acc:ZDB-GENE-070604-3]
ENSDARG00000073688	3265	167.145	-2.2607	0.46542	-4.85734	1.19e-06	7.74e-06	338.974	271.015	220.264	79.4458	26.8165	66.3518	nav2a	neuron navigator 2a [Source:ZFIN;Acc:ZDB-GENE-120502-3]
ENSDARG00000012860	3275	37.1098	-4.31385	0.890288	-4.84545	1.26e-06	8.19e-06	91.8056	67.7537	52.1679	0	7.82148	3.11024	tmprss4b	transmembrane serine protease 4b [Source:ZFIN;Acc:ZDB-GENE-030131-5862]
ENSDARG00000055926	3279	34.544	-5.29651	1.09379	-4.84236	1.28e-06	8.31e-06	44.7258	113.467	43.8873	0	0	5.18374	foxi3a	forkhead box I3a [Source:ZFIN;Acc:ZDB-GENE-031126-3]
ENSDARG00000032831	3280	224.248	-3.10224	0.640758	-4.84151	1.29e-06	8.34e-06	594.382	224.485	385.877	20.3233	102.797	17.6247	htra1a	HtrA serine peptidase 1a [Source:NCBI gene;Acc:431766]
ENSDARG00000070162	3290	330.523	-2.13682	0.44207	-4.83368	1.34e-06	8.65e-06	524.939	546.928	544.037	108.083	56.9851	202.166	stox2a	storkhead box 2a [Source:ZFIN;Acc:ZDB-GENE-090313-101]
ENSDARG00000080006	3292	282.333	-2.28591	0.472953	-4.83326	1.34e-06	8.66e-06	493.161	475.092	437.217	39.7229	86.0363	162.769	tmem41b	transmembrane protein 41B [Source:NCBI gene;Acc:561208]
ENSDARG00000061100	3303	815.905	-2.01544	0.41796	-4.82208	1.42e-06	9.13e-06	1709	1307.73	907.556	159.815	468.172	343.163	nars1	asparaginyl-tRNA synthetase 1 [Source:ZFIN;Acc:ZDB-GENE-030131-1016]
ENSDARG00000076820	3316	198.222	-2.04629	0.42553	-4.8088	1.52e-06	9.72e-06	420.187	254.689	282.369	46.1894	105.031	80.8663	xkr8.2	XK, Kell blood group complex subunit-related family, member 8, tandem duplicate 2 [Source:ZFIN;Acc:ZDB-GENE-110106-2]
ENSDARG00000089296	3317	56.1751	-2.69454	0.560534	-4.8071	1.53e-06	9.8e-06	121.23	105.304	65.4169	14.7806	17.8777	12.441	si:dkey-240n22.6	si:dkey-240n22.6 [Source:ZFIN;Acc:ZDB-GENE-070705-411]
ENSDARG00000079148	3319	109.754	-2.58876	0.538658	-4.80595	1.54e-06	9.85e-06	165.956	223.669	174.721	12.0092	32.4033	49.7639	nckap5l	NCK-associated protein 5-like [Source:ZFIN;Acc:ZDB-GENE-090313-304]
ENSDARG00000068551	3326	18.9599	-7.65092	1.59467	-4.79782	1.6e-06	1.02e-05	67.0887	36.734	9.93674	0	0	0	elovl8a	ELOVL fatty acid elongase 8a [Source:ZFIN;Acc:ZDB-GENE-060929-240]
ENSDARG00000100181	3340	92.3595	-3.05352	0.637936	-4.78656	1.7e-06	1.08e-05	156.54	151.017	187.142	16.6282	4.46942	38.3596	lamp1a	lysosomal associated membrane protein 1a [Source:ZFIN;Acc:ZDB-GENE-030131-3708]
ENSDARG00000097072	3341	293.891	-2.43386	0.508492	-4.78642	1.7e-06	1.08e-05	463.736	508.561	515.054	44.3418	178.777	52.8741	AL954322.2	si:ch211-229g11.6 [Source:NCBI gene;Acc:101882098]
ENSDARG00000077641	3343	16.5948	-7.45893	1.55889	-4.78478	1.71e-06	1.09e-05	51.7877	17.1425	30.6383	0	0	0	thbs3a	thrombospondin 3a [Source:NCBI gene;Acc:252849]
ENSDARG00000017773	3344	1823.87	-8.27862	1.73055	-4.78381	1.72e-06	1.09e-05	3333.25	4275.02	3299.83	0.923788	0	34.2127	slc16a12a	solute carrier family 16 member 12a [Source:ZFIN;Acc:ZDB-GENE-080721-24]
ENSDARG00000093728	3349	15.1805	-7.33447	1.53556	-4.77641	1.78e-06	1.13e-05	29.4249	31.0198	30.6383	0	0	0	CR931802.1
ENSDARG00000099961	3356	50.094	-3.33297	0.698395	-4.77233	1.82e-06	1.15e-05	36.4868	103.671	133.318	12.0092	7.82148	7.25723	bnip3	BCL2 interacting protein 3 [Source:ZFIN;Acc:ZDB-GENE-030131-8060]
ENSDARG00000092419	3358	16.9961	-7.49283	1.57048	-4.77103	1.83e-06	1.16e-05	57.6727	28.5709	15.7332	0	0	0	vtg7	vitellogenin 7 [Source:ZFIN;Acc:ZDB-GENE-001201-6]
ENSDARG00000017038	3365	18.3047	-7.60823	1.59598	-4.76713	1.87e-06	1.18e-05	9.41595	42.4481	57.9643	0	0	0	zgc:152670	zgc:152670 [Source:ZFIN;Acc:ZDB-GENE-060929-954]
ENSDARG00000039987	3366	86.5995	-2.73626	0.57418	-4.7655	1.88e-06	1.19e-05	142.416	213.873	95.2271	10.1617	26.8165	31.1024	hivep2a	HIVEP zinc finger 2a [Source:ZFIN;Acc:ZDB-GENE-041014-354]
ENSDARG00000055159	3367	185.571	-2.53417	0.532061	-4.76293	1.91e-06	1.2e-05	317.788	284.892	346.958	45.2656	18.995	99.5277	cyp27a1.4	cytochrome P450, family 27, subfamily A, polypeptide 1, gene 4 [Source:ZFIN;Acc:ZDB-GENE-030131-1060]
ENSDARG00000004130	3371	807.28	-2.84982	0.59899	-4.7577	1.96e-06	1.23e-05	2661.18	1217.12	375.112	92.3788	319.563	178.32	mvk	mevalonate kinase [Source:ZFIN;Acc:ZDB-GENE-041114-37]
ENSDARG00000043667	3374	21.2171	-6.84562	1.43926	-4.75636	1.97e-06	1.24e-05	31.7788	51.4275	43.0592	0	0	1.03675	zgc:100997	zgc:100997 [Source:ZFIN;Acc:ZDB-GENE-040801-124]
ENSDARG00000101010	3388	53.245	-4.50231	0.948508	-4.74673	2.07e-06	1.3e-05	155.363	68.57	81.9781	0	1.11735	12.441	hpdl	4-hydroxyphenylpyruvate dioxygenase-like [Source:ZFIN;Acc:ZDB-GENE-071004-50]
ENSDARG00000101366	3397	23.5014	-6.9882	1.47416	-4.74046	2.13e-06	1.33e-05	76.5046	20.4078	43.0592	0	0	1.03675	gpr1	G protein-coupled receptor 1 [Source:ZFIN;Acc:ZDB-GENE-091204-457]
ENSDARG00000026329	3399	96.5075	-2.01822	0.425846	-4.73933	2.14e-06	1.34e-05	148.301	150.201	165.612	29.5612	48.0462	37.3229	arhgap29a	Rho GTPase activating protein 29a [Source:ZFIN;Acc:ZDB-GENE-030131-9510]
ENSDARG00000011188	3404	965.5	-2.23874	0.472721	-4.73585	2.18e-06	1.36e-05	2623.52	1010.59	1146.87	522.864	169.838	319.318	acvr2aa	activin A receptor type 2Aa [Source:ZFIN;Acc:ZDB-GENE-980526-227]
ENSDARG00000117431	3410	44.8983	-3.20124	0.676745	-4.73035	2.24e-06	1.4e-05	38.8408	88.9778	115.101	9.23788	8.93884	8.29398	CABZ01065684.1
ENSDARG00000031044	3412	105.894	-2.90543	0.614659	-4.7269	2.28e-06	1.42e-05	123.584	322.442	114.273	11.0855	24.5818	39.3964	lipg	lipase, endothelial [Source:ZFIN;Acc:ZDB-GENE-040426-699]
ENSDARG00000086489	3414	28.605	-5.29889	1.12105	-4.72673	2.28e-06	1.42e-05	67.0887	66.1211	33.9505	0	4.46942	0	CU179643.1
ENSDARG00000076856	3415	89.1074	-3.40821	0.721137	-4.72617	2.29e-06	1.42e-05	165.956	122.447	200.391	15.7044	1.11735	29.0289	frem2a	FRAS1 related extracellular matrix 2a [Source:ZFIN;Acc:ZDB-GENE-081119-3]
ENSDARG00000013704	3418	242.63	-2.79414	0.591562	-4.72332	2.32e-06	1.44e-05	515.524	456.317	300.586	85.9123	86.0363	11.4042	cers2a	ceramide synthase 2a [Source:ZFIN;Acc:ZDB-GENE-020808-2]
ENSDARG00000094041	3421	469.192	-2.3728	0.502615	-4.7209	2.35e-06	1.46e-05	1314.7	532.234	512.57	133.025	246.935	75.6825	krt17	keratin 17 [Source:ZFIN;Acc:ZDB-GENE-060503-86]
ENSDARG00000053448	3423	52.8785	-5.07249	1.07468	-4.72001	2.36e-06	1.46e-05	240.107	46.5297	21.5296	1.84758	0	7.25723	si:ch211-251f6.6	si:ch211-251f6.6 [Source:ZFIN;Acc:ZDB-GENE-030131-3219]
ENSDARG00000041141	3431	19.211	-7.66874	1.62747	-4.71208	2.45e-06	1.52e-05	80.0356	26.1219	9.10868	0	0	0	cryba1a	crystallin, beta A1a [Source:ZFIN;Acc:ZDB-GENE-040718-107]
ENSDARG00000061363	3434	30.3298	-4.58944	0.974529	-4.70939	2.48e-06	1.54e-05	63.5577	48.9786	62.1046	0	1.11735	6.22048	GFOD1	si:ch211-276f18.2 [Source:ZFIN;Acc:ZDB-GENE-091118-89]
ENSDARG00000077583	3437	24.8847	-6.13786	1.30425	-4.70605	2.53e-06	1.56e-05	57.6727	59.5906	29.8102	0	2.23471	0	b4gat1	beta-1,4-glucuronyltransferase 1 [Source:NCBI gene;Acc:101669768]
ENSDARG00000053425	3451	149.745	-2.1952	0.468284	-4.68775	2.76e-06	1.7e-05	241.284	239.995	255.871	25.8661	52.5157	82.9398	serinc2l	serine incorporator 2, like [Source:ZFIN;Acc:ZDB-GENE-100921-58]
ENSDARG00000056530	3461	34.2143	-4.80206	1.02672	-4.67708	2.91e-06	1.79e-05	128.292	29.3872	40.575	1.84758	0	5.18374	cpamd8	C3 and PZP like alpha-2-macroglobulin domain containing 8 [Source:ZFIN;Acc:ZDB-GENE-050208-428]
ENSDARG00000074346	3465	75.9532	-2.56499	0.548936	-4.67266	2.97e-06	1.82e-05	189.496	102.039	98.5394	22.1709	13.4083	30.0657	l3mbtl1b	L3MBTL histone methyl-lysine binding protein 1b [Source:ZFIN;Acc:ZDB-GENE-100922-38]
ENSDARG00000101798	3471	14.3021	-7.24832	1.55403	-4.6642	3.1e-06	1.9e-05	28.2479	27.7545	29.8102	0	0	0	or130-1	odorant receptor, family H, subfamily 130, member 1 [Source:ZFIN;Acc:ZDB-GENE-070806-44]
ENSDARG00000020771	3474	14.7951	-7.29975	1.56587	-4.6618	3.13e-06	1.92e-05	18.8319	31.0198	38.9189	0	0	0	tnr	tenascin R (restrictin, janusin) [Source:ZFIN;Acc:ZDB-GENE-030804-1]
ENSDARG00000091298	3483	35.3824	-4.2938	0.922948	-4.65227	3.28e-06	2e-05	34.1328	137.14	30.6383	1.84758	3.35206	5.18374	pmela	premelanosome protein a [Source:ZFIN;Acc:ZDB-GENE-030131-9818]
ENSDARG00000015240	3485	71.8543	-2.88846	0.62106	-4.65086	3.31e-06	2.01e-05	112.991	165.711	101.024	19.3996	26.8165	5.18374	cdkl5	cyclin-dependent kinase-like 5 [Source:ZFIN;Acc:ZDB-GENE-081022-110]
ENSDARG00000095674	3491	119.467	-3.60175	0.775531	-4.64423	3.41e-06	2.08e-05	80.0356	270.199	312.179	22.1709	1.11735	31.1024	tmem123	transmembrane protein 123 [Source:ZFIN;Acc:ZDB-GENE-050419-69]
ENSDARG00000087203	3492	54.9343	-2.78603	0.599913	-4.64406	3.42e-06	2.08e-05	90.6286	123.263	73.6975	7.39031	20.1124	14.5145	stk39	serine threonine kinase 39 [Source:ZFIN;Acc:ZDB-GENE-140106-194]
ENSDARG00000087227	3502	1075.99	-8.75632	1.88757	-4.63893	3.5e-06	2.12e-05	1526.56	2183.63	2730.95	14.7806	0	0	oit3	oncoprotein induced transcript 3 [Source:ZFIN;Acc:ZDB-GENE-130530-907]
ENSDARG00000046098	3506	4657.44	-2.3504	0.506784	-4.63788	3.52e-06	2.13e-05	11432.1	9286.34	2644.83	872.98	1249.2	2459.16	ebp	EBP cholestenol delta-isomerase [Source:ZFIN;Acc:ZDB-GENE-040718-12]
ENSDARG00000052057	3507	59.6246	-3.91419	0.843979	-4.63779	3.52e-06	2.13e-05	129.469	85.7126	120.069	4.61894	17.8777	0	pcolceb	procollagen C-endopeptidase enhancer b [Source:ZFIN;Acc:ZDB-GENE-080722-44]
ENSDARG00000015869	3510	336.605	-2.54742	0.549598	-4.63507	3.57e-06	2.16e-05	1114.61	309.381	300.586	74.8268	149.726	70.4988	slc22a16	solute carrier family 22 member 16 [Source:ZFIN;Acc:ZDB-GENE-041001-166]
ENSDARG00000092980	3511	274.394	-2.51677	0.543012	-4.63483	3.57e-06	2.16e-05	309.549	750.189	341.161	38.7991	148.608	58.0578	AL929058.1
ENSDARG00000093198	3519	17.0156	-7.49682	1.62016	-4.6272	3.71e-06	2.24e-05	45.9028	8.1631	48.0276	0	0	0	c3a.4	complement component c3a, duplicate 4 [Source:ZFIN;Acc:ZDB-GENE-140822-3]
ENSDARG00000042722	3525	110.442	-2.5474	0.551238	-4.62123	3.81e-06	2.3e-05	157.717	210.608	197.079	20.3233	60.3371	16.588	blnk	B cell linker [Source:ZFIN;Acc:ZDB-GENE-040702-4]
ENSDARG00000062711	3526	71.7696	-4.30716	0.932154	-4.62065	3.83e-06	2.3e-05	68.2657	164.078	177.205	0	18.995	2.07349	gal3st1a	galactose-3-O-sulfotransferase 1a [Source:ZFIN;Acc:ZDB-GENE-060526-375]
ENSDARG00000094965	3529	427.374	-5.14218	1.11331	-4.61882	3.86e-06	2.32e-05	291.895	121.63	2080.09	21.2471	23.4644	25.9187	nfil3-5	nuclear factor, interleukin 3 regulated, member 5 [Source:ZFIN;Acc:ZDB-GENE-030131-7677]
ENSDARG00000069095	3540	131.561	-2.26314	0.490986	-4.60938	4.04e-06	2.42e-05	155.363	323.259	174.721	48.037	26.8165	61.1681	gls2a	glutaminase 2a (liver, mitochondrial) [Source:ZFIN;Acc:ZDB-GENE-081105-57]
ENSDARG00000041381	3544	94.5332	-3.63602	0.789845	-4.60346	4.16e-06	2.49e-05	92.9825	59.5906	372.628	23.0947	3.35206	15.5512	arntl2	aryl hydrocarbon receptor nuclear translocator-like 2 [Source:ZFIN;Acc:ZDB-GENE-000509-2]
ENSDARG00000075735	3547	351.175	-3.18545	0.692195	-4.60195	4.19e-06	2.51e-05	1468.89	128.161	301.414	48.9608	56.9851	102.638	cxxc5b	CXXC finger protein 5b [Source:ZFIN;Acc:ZDB-GENE-130225-1]
ENSDARG00000042552	3553	27.7644	-4.66489	1.0146	-4.59776	4.27e-06	2.55e-05	89.4516	37.5503	33.1225	0	3.35206	3.11024	cacna1sb	calcium channel, voltage-dependent, L type, alpha 1S subunit, b [Source:ZFIN;Acc:ZDB-GENE-051227-1]
ENSDARG00000071215	3554	428.449	-2.50948	0.545834	-4.59751	4.28e-06	2.55e-05	613.214	664.476	908.384	63.7414	265.93	54.9476	palm3	paralemmin 3 [Source:ZFIN;Acc:ZDB-GENE-061215-74]
ENSDARG00000008807	3556	73.0848	-2.96082	0.644091	-4.5969	4.29e-06	2.56e-05	177.726	128.161	82.8062	12.0092	6.70413	31.1024	bokb	BCL2 family apoptosis regulator BOK b [Source:NCBI gene;Acc:394160]
ENSDARG00000112954	3564	23.5743	-5.07569	1.10698	-4.58515	4.54e-06	2.7e-05	68.2657	28.5709	40.575	0.923788	0	3.11024	hist1h4l	histone 1, H4, like [Source:ZFIN;Acc:ZDB-GENE-070927-10]
ENSDARG00000094677	3567	30.3898	-4.36362	0.952022	-4.58353	4.57e-06	2.72e-05	90.6286	37.5503	45.5434	0	4.46942	4.14699	si:dkey-92j12.5	si:dkey-92j12.5 [Source:ZFIN;Acc:ZDB-GENE-090313-354]
ENSDARG00000099514	3568	41.9043	-5.00821	1.09289	-4.58252	4.59e-06	2.73e-05	148.301	52.2438	43.0592	0	7.82148	0	zgc:112234	zgc:112234 [Source:NCBI gene;Acc:554097]
ENSDARG00000013453	3570	40.6871	-4.8366	1.05556	-4.58203	4.6e-06	2.74e-05	77.6816	115.916	42.2312	0	0	8.29398	tdrd9	tudor domain containing 9 [Source:NCBI gene;Acc:553222]
ENSDARG00000112993	3573	104.436	-2.20001	0.480361	-4.5799	4.65e-06	2.76e-05	98.8675	227.75	187.97	43.418	31.2859	37.3229	efnb3a	ephrin-B3a [Source:ZFIN;Acc:ZDB-GENE-100316-1]
ENSDARG00000078603	3586	350.482	-5.9511	1.30258	-4.56869	4.91e-06	2.91e-05	329.558	863.656	876.089	0	20.1124	13.4777	myo1hb	myosin IHb [Source:ZFIN;Acc:ZDB-GENE-070705-355]
ENSDARG00000039099	3590	43.1675	-4.74807	1.03983	-4.5662	4.97e-06	2.94e-05	90.6286	111.018	48.0276	0	0	9.33072	aep1	aerolysin-like protein [Source:NCBI gene;Acc:503710]
ENSDARG00000019713	3592	1105.38	-8.73404	1.91396	-4.56334	5.03e-06	2.98e-05	2218.63	2224.44	2173.66	0	0	15.5512	oatx	organic anion transporter X [Source:ZFIN;Acc:ZDB-GENE-070115-1]
ENSDARG00000103053	3598	37.4686	-3.72759	0.818157	-4.55608	5.21e-06	3.08e-05	37.6638	104.488	67.073	10.1617	3.35206	2.07349	CR383680.2
ENSDARG00000039406	3601	271.689	-3.30466	0.725462	-4.55526	5.23e-06	3.09e-05	334.266	419.583	726.21	3.69515	45.8115	100.564	prom2	prominin 2 [Source:ZFIN;Acc:ZDB-GENE-080723-16]
ENSDARG00000023609	3603	15.6256	-7.37974	1.62057	-4.5538	5.27e-06	3.11e-05	11.7699	57.1417	24.8419	0	0	0	AL845324.1
ENSDARG00000095717	3613	35.0898	-3.53617	0.778372	-4.54303	5.55e-06	3.26e-05	57.6727	71.019	65.4169	11.0855	2.23471	3.11024	si:dkey-172k15.6	si:dkey-172k15.6 [Source:ZFIN;Acc:ZDB-GENE-121214-9]
ENSDARG00000061216	3623	139.991	-2.28453	0.504204	-4.53096	5.87e-06	3.44e-05	295.426	196.731	204.531	20.3233	51.3983	71.5355	hexdc	hexosaminidase (glycosyl hydrolase family 20, catalytic domain) containing [Source:ZFIN;Acc:ZDB-GENE-060929-448]
ENSDARG00000017004	3625	288.582	-2.05392	0.453344	-4.53059	5.88e-06	3.45e-05	378.992	380.4	635.951	81.2934	69.276	185.578	myo10	myosin X [Source:ZFIN;Acc:ZDB-GENE-070912-277]
ENSDARG00000071009	3627	76.6136	-2.49477	0.550908	-4.52846	5.94e-06	3.48e-05	81.2126	98.7735	210.328	23.0947	23.4644	22.8084	kif20ba	kinesin family member 20Ba [Source:ZFIN;Acc:ZDB-GENE-041111-213]
ENSDARG00000107130	3633	354.98	-2.49549	0.551423	-4.52555	6.02e-06	3.52e-05	260.116	813.045	736.147	186.605	89.3884	44.5801	CU927890.1	endoglin [Source:NCBI gene;Acc:101883074]
ENSDARG00000088167	3636	13.4463	-7.15746	1.58187	-4.52469	6.05e-06	3.53e-05	32.9558	21.2241	26.498	0	0	0	si:ch211-112g6.4	si:ch211-112g6.4 [Source:ZFIN;Acc:ZDB-GENE-160728-119]
ENSDARG00000086033	3651	131.914	-2.55451	0.565906	-4.51402	6.36e-06	3.7e-05	169.487	239.995	266.636	14.7806	29.0512	71.5355	tspan5a	tetraspanin 5a [Source:ZFIN;Acc:ZDB-GENE-041010-145]
ENSDARG00000075622	3652	21.8908	-6.89062	1.52655	-4.51386	6.37e-06	3.7e-05	32.9558	82.4473	14.9051	0	0	1.03675	zgc:174938	zgc:174938 [Source:ZFIN;Acc:ZDB-GENE-070928-44]
ENSDARG00000099479	3656	71.1547	-2.65782	0.589154	-4.51124	6.44e-06	3.74e-05	88.2746	127.344	153.191	29.5612	7.82148	20.7349	SYDE2	synapse defective 1, Rho GTPase, homolog 2 (C. elegans) [Source:NCBI gene;Acc:100333199]
ENSDARG00000075376	3659	32.5743	-4.12279	0.914475	-4.50837	6.53e-06	3.79e-05	57.6727	41.6318	85.2904	0	6.70413	4.14699	sgsm1b	small G protein signaling modulator 1b [Source:ZFIN;Acc:ZDB-GENE-091117-39]
ENSDARG00000015502	3664	212.729	-2.58353	0.573552	-4.50444	6.65e-06	3.86e-05	510.816	226.118	356.895	66.5127	99.4446	16.588	adam10b	ADAM metallopeptidase domain 10b [Source:ZFIN;Acc:ZDB-GENE-071115-1]
ENSDARG00000089862	3665	158.323	-2.6496	0.588408	-4.50299	6.7e-06	3.88e-05	367.222	254.689	197.079	24.0185	88.271	18.6614	si:dkey-16j16.4	si:dkey-16j16.4 [Source:ZFIN;Acc:ZDB-GENE-041111-271]
ENSDARG00000104992	3666	33.6374	-4.42297	0.982423	-4.5021	6.73e-06	3.9e-05	52.9647	113.467	26.498	5.54273	3.35206	0	epgn	epithelial mitogen homolog (mouse) [Source:ZFIN;Acc:ZDB-GENE-100426-1]
ENSDARG00000076991	3670	206.468	-2.70639	0.60128	-4.50104	6.76e-06	3.91e-05	421.364	371.421	281.541	36.9515	14.5256	113.005	dolk	dolichol kinase [Source:ZFIN;Acc:ZDB-GENE-070410-59]
ENSDARG00000093584	3672	58.865	-2.90639	0.646042	-4.49877	6.83e-06	3.95e-05	69.4427	162.446	79.4939	6.46652	15.643	19.6982	zgc:193505	zgc:193505 [Source:ZFIN;Acc:ZDB-GENE-030131-7103]
ENSDARG00000024904	3674	17.9271	-6.60078	1.46802	-4.49639	6.91e-06	4e-05	31.7788	34.285	40.575	0.923788	0	0	stil	STIL centriolar assembly protein [Source:NCBI gene;Acc:192317]
ENSDARG00000056836	3686	58.1817	-2.91393	0.649255	-4.48812	7.19e-06	4.14e-05	102.399	142.854	62.9327	9.23788	7.82148	23.8452	si:ch211-125o16.4	si:ch211-125o16.4 [Source:ZFIN;Acc:ZDB-GENE-131120-100]
ENSDARG00000057403	3687	238.555	-2.2692	0.505727	-4.48701	7.22e-06	4.16e-05	330.735	319.994	534.1	34.1802	140.787	71.5355	CR847953.1
ENSDARG00000036147	3688	1151.99	-5.36845	1.19648	-4.48688	7.23e-06	4.16e-05	2209.22	2602.4	1936.84	1.84758	55.8677	105.748	ano5b	anoctamin 5b [Source:ZFIN;Acc:ZDB-GENE-061215-108]
ENSDARG00000017780	3689	432.551	-5.04257	1.12399	-4.4863	7.25e-06	4.17e-05	459.028	599.988	1459.87	12.933	3.35206	60.1313	rorcb	RAR-related orphan receptor C b [Source:ZFIN;Acc:ZDB-GENE-040724-215]
ENSDARG00000040085	3697	289.212	-2.48188	0.553985	-4.48005	7.46e-06	4.29e-05	303.665	675.088	493.525	165.358	31.2859	66.3518	ccsapb	centriole, cilia and spindle-associated protein b [Source:NCBI gene;Acc:100003801]
ENSDARG00000095309	3703	17.8657	-7.57173	1.69225	-4.47434	7.66e-06	4.4e-05	16.4779	83.2636	7.45256	0	0	0	si:dkey-79f11.9	si:dkey-79f11.9 [Source:ZFIN;Acc:ZDB-GENE-090313-339]
ENSDARG00000075024	3704	331.461	-2.10125	0.469748	-4.47315	7.71e-06	4.42e-05	588.497	573.05	451.294	72.9793	74.8628	228.084	si:ch73-375g18.1	si:ch73-375g18.1 [Source:ZFIN;Acc:ZDB-GENE-110408-56]
ENSDARG00000045014	3705	347.121	-2.72184	0.608503	-4.47301	7.71e-06	4.42e-05	348.39	764.066	696.4	126.559	15.643	131.667	tuba2	tubulin, alpha 2 [Source:ZFIN;Acc:ZDB-GENE-040426-1970]
ENSDARG00000003776	3708	372.343	-2.15216	0.481434	-4.47032	7.81e-06	4.47e-05	566.134	484.072	773.41	156.12	205.593	48.7271	pip4k2aa	phosphatidylinositol-5-phosphate 4-kinase, type II, alpha a [Source:ZFIN;Acc:ZDB-GENE-080721-18]
ENSDARG00000079059	3710	41.0801	-2.75925	0.617558	-4.468	7.9e-06	4.52e-05	77.6816	84.8962	52.1679	9.23788	10.0562	12.441	retreg1	reticulophagy regulator 1 [Source:ZFIN;Acc:ZDB-GENE-130221-1]
ENSDARG00000067607	3718	96.0468	-2.00034	0.448411	-4.46095	8.16e-06	4.66e-05	108.283	173.058	179.689	42.4943	31.2859	41.4699	srebf1	sterol regulatory element binding transcription factor 1 [Source:ZFIN;Acc:ZDB-GENE-090812-3]
ENSDARG00000102934	3721	130.163	-2.19994	0.493209	-4.46046	8.18e-06	4.67e-05	313.08	165.711	163.128	65.589	26.8165	46.6536	noa1	nitric oxide associated 1 [Source:ZFIN;Acc:ZDB-GENE-080220-18]
ENSDARG00000097082	3735	535.035	-4.88649	1.09929	-4.44513	8.78e-06	4.99e-05	1413.57	1313.44	378.424	69.2841	3.35206	32.1392	im:7152348	im:7152348 [Source:ZFIN;Acc:ZDB-GENE-041111-308]
ENSDARG00000059855	3738	13.9679	-7.21104	1.62296	-4.44315	8.87e-06	5.04e-05	41.1948	31.0198	11.5929	0	0	0	wdr66	WD repeat domain 66 [Source:ZFIN;Acc:ZDB-GENE-060526-328]
ENSDARG00000032816	3760	13368.6	-2.09124	0.472616	-4.42482	9.65e-06	5.45e-05	38630.1	19209.4	7126.3	4844.35	5226.98	5174.4	tm7sf2	transmembrane 7 superfamily member 2 [Source:ZFIN;Acc:ZDB-GENE-041212-19]
ENSDARG00000106019	3763	13.1468	-7.12494	1.61051	-4.42404	9.69e-06	5.47e-05	32.9558	31.0198	14.9051	0	0	0	BX322663.3
ENSDARG00000099374	3766	31.582	-3.89361	0.880384	-4.42263	9.75e-06	5.5e-05	101.222	32.6524	43.8873	6.46652	1.11735	4.14699	sp9	sp9 transcription factor [Source:NCBI gene;Acc:405896]
ENSDARG00000042990	3771	141.74	-2.09492	0.474178	-4.418	9.96e-06	5.61e-05	189.496	264.484	235.17	46.1894	29.0512	86.05	cyp2p10	cytochrome P450, family 2, subfamily P, polypeptide 10 [Source:ZFIN;Acc:ZDB-GENE-040120-1]
ENSDARG00000032199	3773	12.8687	-7.09308	1.60573	-4.41736	9.99e-06	5.62e-05	35.3098	22.8567	19.0454	0	0	0	gpc3	glypican 3 [Source:NCBI gene;Acc:387365]
ENSDARG00000005590	3775	51.0706	-3.67787	0.833311	-4.41356	1.02e-05	5.72e-05	87.0976	106.937	90.2587	5.54273	0	16.588	mtf2	metal response element binding transcription factor 2 [Source:ZFIN;Acc:ZDB-GENE-060512-94]
ENSDARG00000105147	3777	30.8124	-4.22472	0.957635	-4.41162	1.03e-05	5.77e-05	67.0887	70.2027	38.0908	0	2.23471	7.25723	osbpl1a	oxysterol binding protein-like 1A [Source:ZFIN;Acc:ZDB-GENE-050208-657]
ENSDARG00000035732	3781	219.282	-2.59213	0.587761	-4.41018	1.03e-05	5.8e-05	130.646	228.567	769.269	71.1317	56.9851	59.0946	arntl1b	aryl hydrocarbon receptor nuclear translocator-like 1b [Source:ZFIN;Acc:ZDB-GENE-030408-1]
ENSDARG00000029019	3782	32.9392	-3.94798	0.895388	-4.40924	1.04e-05	5.82e-05	89.4516	39.9992	56.3082	4.61894	0	7.25723	epb41b	erythrocyte membrane protein band 4.1b [Source:ZFIN;Acc:ZDB-GENE-030130-1]
ENSDARG00000039411	3791	30.4081	-4.20459	0.955269	-4.40147	1.08e-05	6.02e-05	67.0887	66.1211	39.747	0	2.23471	7.25723	cep68	centrosomal protein 68 [Source:ZFIN;Acc:ZDB-GENE-030616-565]
ENSDARG00000062101	3794	52.6251	-3.74507	0.851246	-4.39952	1.08e-05	6.07e-05	47.0798	106.937	139.942	8.31409	0	13.4777	iffo2a	intermediate filament family orphan 2a [Source:ZFIN;Acc:ZDB-GENE-090313-342]
ENSDARG00000087749	3795	229.678	-2.03206	0.462015	-4.39826	1.09e-05	6.11e-05	433.134	494.684	179.689	88.6837	63.6892	118.189	ccser2a	coiled-coil serine-rich protein 2a [Source:ZFIN;Acc:ZDB-GENE-131121-492]
ENSDARG00000070331	3799	82.3882	-2.07927	0.472996	-4.39595	1.1e-05	6.16e-05	124.761	167.344	107.648	29.5612	24.5818	40.4331	muc5.1	mucin 5.1, oligomeric mucus/gel-forming [Source:ZFIN;Acc:ZDB-GENE-120822-1]
ENSDARG00000071212	3804	79.3218	-2.22304	0.50612	-4.39231	1.12e-05	6.26e-05	131.823	110.202	149.879	30.485	37.9901	15.5512	p3h1	prolyl 3-hydroxylase 1 [Source:ZFIN;Acc:ZDB-GENE-031010-35]
ENSDARG00000036826	3810	90.7737	-2.0116	0.458342	-4.38885	1.14e-05	6.35e-05	130.646	162.446	143.255	29.5612	27.9339	50.8006	ankrd52a	ankyrin repeat domain 52a [Source:NCBI gene;Acc:553206]
ENSDARG00000100563	3812	33.4238	-4.76775	1.08708	-4.38583	1.16e-05	6.44e-05	137.708	35.1013	20.7015	1.84758	0	5.18374	BX323453.1
ENSDARG00000028098	3813	32.1151	-3.77985	0.861913	-4.38543	1.16e-05	6.45e-05	49.4338	97.1409	33.1225	4.61894	1.11735	7.25723	fut9d	fucosyltransferase 9d [Source:ZFIN;Acc:ZDB-GENE-050309-15]
ENSDARG00000056998	3814	18.7743	-5.77659	1.31736	-4.38499	1.16e-05	6.46e-05	31.7788	40.8155	38.0908	0.923788	0	1.03675	kirrel1b	kirre like nephrin family adhesion molecule 1b [Source:ZFIN;Acc:ZDB-GENE-070912-173]
ENSDARG00000076839	3820	21.7706	-5.36136	1.22357	-4.38173	1.18e-05	6.55e-05	63.5577	47.346	16.5612	0.923788	2.23471	0	ftr86	finTRIM family, member 86 [Source:ZFIN;Acc:ZDB-GENE-060929-108]
ENSDARG00000004433	3826	112.089	-3.23313	0.73881	-4.37613	1.21e-05	6.71e-05	96.5135	187.751	323.772	24.9423	2.23471	37.3229	btk	Bruton agammaglobulinemia tyrosine kinase [Source:ZFIN;Acc:ZDB-GENE-070531-1]
ENSDARG00000000086	3827	438.016	-2.51419	0.57459	-4.37562	1.21e-05	6.72e-05	765.046	835.901	635.951	155.196	23.4644	212.533	itsn1	intersectin 1 (SH3 domain protein) [Source:ZFIN;Acc:ZDB-GENE-030616-226]
ENSDARG00000009315	3829	440.883	-2.00502	0.458238	-4.37549	1.21e-05	6.72e-05	805.064	684.884	628.499	309.469	81.5669	135.814	clgn	calmegin [Source:ZFIN;Acc:ZDB-GENE-060929-708]
ENSDARG00000098903	3832	156.963	-2.16985	0.496126	-4.37357	1.22e-05	6.77e-05	117.699	324.891	327.912	63.7414	39.1074	68.4253	tfe3a	transcription factor binding to IGHM enhancer 3a [Source:ZFIN;Acc:ZDB-GENE-010919-2]
ENSDARG00000036479	3833	13.062	-7.12051	1.62827	-4.37307	1.23e-05	6.79e-05	14.1239	23.673	40.575	0	0	0	ITPRIP	si:dkeyp-80c12.4 [Source:ZFIN;Acc:ZDB-GENE-090313-403]
ENSDARG00000041724	3834	29.297	-3.85432	0.881559	-4.37216	1.23e-05	6.81e-05	21.1859	68.57	74.5256	1.84758	4.46942	5.18374	glipr2	GLI pathogenesis-related 2 [Source:ZFIN;Acc:ZDB-GENE-030131-4424]
ENSDARG00000073813	3841	66.48	-2.18646	0.500835	-4.36562	1.27e-05	7.01e-05	97.6905	128.161	101.024	23.0947	31.2859	17.6247	scly	selenocysteine lyase [Source:ZFIN;Acc:ZDB-GENE-080204-30]
ENSDARG00000013477	3851	19.3325	-5.80305	1.33123	-4.35916	1.31e-05	7.2e-05	44.7258	22.8567	46.3715	0.923788	1.11735	0	gata1a	GATA binding protein 1a [Source:ZFIN;Acc:ZDB-GENE-980526-268]
ENSDARG00000057635	3852	21.2658	-4.63738	1.0642	-4.35762	1.31e-05	7.25e-05	44.7258	36.734	41.4031	3.69515	0	1.03675	wdr34	WD repeat domain 34 [Source:ZFIN;Acc:ZDB-GENE-070928-9]
ENSDARG00000019274	3853	356.263	-2.14433	0.492121	-4.35732	1.32e-05	7.26e-05	235.399	789.372	717.93	75.7506	169.838	149.292	rasd1	RAS, dexamethasone-induced 1 [Source:ZFIN;Acc:ZDB-GENE-040426-1473]
ENSDARG00000087120	3858	35.9826	-3.29003	0.75547	-4.35495	1.33e-05	7.33e-05	87.0976	52.2438	56.3082	2.77136	12.2909	5.18374	slc5a8	solute carrier family 5 member 8 [Source:ZFIN;Acc:ZDB-GENE-141211-63]
ENSDARG00000079241	3864	63.8115	-3.646	0.838384	-4.34884	1.37e-05	7.52e-05	143.593	123.263	87.7745	6.46652	0	21.7717	wdr90	WD repeat domain 90 [Source:ZFIN;Acc:ZDB-GENE-070424-67]
ENSDARG00000101652	3870	118.019	-2.25587	0.519032	-4.34631	1.38e-05	7.6e-05	133	239.179	213.64	68.3603	29.0512	24.8819	haus6	HAUS augmin-like complex, subunit 6 [Source:NCBI gene;Acc:558814]
ENSDARG00000097871	3871	73.6206	-2.31484	0.532648	-4.3459	1.39e-05	7.61e-05	108.283	133.875	125.865	37.8753	22.3471	13.4777	si:ch1073-145m9.1	si:ch1073-145m9.1 [Source:ZFIN;Acc:ZDB-GENE-131127-570]
ENSDARG00000104214	3883	24.1084	-3.85655	0.888965	-4.33824	1.44e-05	7.85e-05	42.3718	52.2438	40.575	0.923788	3.35206	5.18374	CR381540.3	MAP7 domain-containing protein 1-like [Source:NCBI gene;Acc:796866]
ENSDARG00000103860	3884	215.329	-2.84599	0.65615	-4.3374	1.44e-05	7.88e-05	89.4516	651.415	393.329	46.1894	23.4644	88.1235	wu:fu71h07	wu:fu71h07 [Source:ZFIN;Acc:ZDB-GENE-050302-121]
ENSDARG00000001767	3885	111.872	-2.08905	0.481932	-4.33474	1.46e-05	7.98e-05	184.788	182.037	176.377	36.0277	68.1586	23.8452	slc29a2	solute carrier family 29 member 2 [Source:ZFIN;Acc:ZDB-GENE-050220-15]
ENSDARG00000039687	3889	31.8074	-6.52903	1.5072	-4.33189	1.48e-05	8.07e-05	147.124	38.3666	3.31225	0.923788	1.11735	0	zgc:194221	zgc:194221 [Source:ZFIN;Acc:ZDB-GENE-081022-77]
ENSDARG00000058053	3910	5796.54	-9.86264	2.28932	-4.30811	1.65e-05	8.94e-05	17465.4	7891.27	9385.25	0	0	37.3229	serping1	serpin peptidase inhibitor, clade G (C1 inhibitor), member 1 [Source:ZFIN;Acc:ZDB-GENE-030131-1262]
ENSDARG00000096544	3930	40.2317	-2.87358	0.669525	-4.29196	1.77e-05	9.57e-05	96.5135	65.3048	50.5118	8.31409	14.5256	6.22048	CR774189.1
ENSDARG00000031845	3935	92.47	-2.00171	0.46677	-4.28842	1.8e-05	9.71e-05	135.354	169.792	139.114	50.8083	23.4644	36.2861	mboat2a	membrane bound O-acyltransferase domain containing 2a [Source:ZFIN;Acc:ZDB-GENE-041210-257]
ENSDARG00000061096	3944	33.9714	-4.50261	1.05112	-4.28365	1.84e-05	9.9e-05	67.0887	52.2438	76.1817	8.31409	0	0	dapk2a	death-associated protein kinase 2a [Source:ZFIN;Acc:ZDB-GENE-080402-8]
ENSDARG00000103591	3953	15.8808	-6.42381	1.50321	-4.27338	1.93e-05	0.00010343	23.5399	35.1013	35.6067	0	0	1.03675	dkk3a	dickkopf WNT signaling pathway inhibitor 3a [Source:ZFIN;Acc:ZDB-GENE-110519-1]
ENSDARG00000045519	3958	61.225	-2.28298	0.534459	-4.27157	1.94e-05	0.000104141	71.7967	96.3246	136.63	24.9423	18.995	18.6614	sfmbt2	Scm like with four mbt domains 2 [Source:ZFIN;Acc:ZDB-GENE-041210-196]
ENSDARG00000099101	3960	69.1212	-2.21612	0.518936	-4.27051	1.95e-05	0.000104586	133	94.692	113.444	21.2471	35.7553	16.588	gch2	GTP cyclohydrolase 2 [Source:ZFIN;Acc:ZDB-GENE-001205-3]
ENSDARG00000007990	3962	46.1887	-4.17517	0.977823	-4.26986	1.96e-05	0.000104838	108.283	98.7735	55.4801	0	1.11735	13.4777	wt1b	WT1 transcription factor b [Source:ZFIN;Acc:ZDB-GENE-050420-319]
ENSDARG00000052115	3966	63.2852	-3.38903	0.794103	-4.26775	1.97e-05	0.000105726	114.168	108.569	124.209	20.3233	0	12.441	ehf	ets homologous factor [Source:ZFIN;Acc:ZDB-GENE-060312-7]
ENSDARG00000106657	3971	11.8348	-6.97702	1.63607	-4.2645	2e-05	0.000107141	17.6549	32.6524	20.7015	0	0	0	FO744883.1
ENSDARG00000092476	3980	52.4648	-2.43835	0.572873	-4.25636	2.08e-05	0.000110868	89.4516	62.8559	113.444	13.8568	13.4083	21.7717	si:rp71-1f1.4	si:rp71-1f1.4 [Source:ZFIN;Acc:ZDB-GENE-040724-93]
ENSDARG00000037738	3981	31.6046	-7.4242	1.74473	-4.2552	2.09e-05	0.000111413	10.5929	2.44893	175.549	0	0	1.03675	fbxl3l	F-box and leucine-rich repeat protein 3, like [Source:ZFIN;Acc:ZDB-GENE-130530-598]
ENSDARG00000056888	3994	42.6767	-4.18016	0.98484	-4.2445	2.19e-05	0.000116484	127.115	59.5906	56.3082	12.0092	0	1.03675	dnah5l	dynein, axonemal, heavy chain 5 like [Source:ZFIN;Acc:ZDB-GENE-091204-287]
ENSDARG00000076848	3999	1567.8	-8.8445	2.08555	-4.24085	2.23e-05	0.00011825	2185.68	1843.23	5357.56	20.3233	0	0	zgc:112492	zgc:112492 [Source:ZFIN;Acc:ZDB-GENE-050417-143]
ENSDARG00000101992	4001	21.0909	-4.29193	1.01279	-4.23773	2.26e-05	0.000119845	25.8939	53.0602	41.4031	0.923788	1.11735	4.14699	si:dkey-238k10.3	si:dkey-238k10.3 [Source:ZFIN;Acc:ZDB-GENE-070705-401]
ENSDARG00000117711	4009	18.824	-4.78299	1.12993	-4.233	2.31e-05	0.000122148	29.4249	42.4481	37.2628	2.77136	0	1.03675	CR354549.11
ENSDARG00000005462	4010	153.859	-2.7337	0.645846	-4.23274	2.31e-05	0.00012224	326.027	156.732	319.632	11.0855	25.6992	83.9765	kif4	kinesin family member 4 [Source:ZFIN;Acc:ZDB-GENE-040426-1545]
ENSDARG00000112073	4013	61.1711	-2.6295	0.621381	-4.2317	2.32e-05	0.000122734	83.5666	124.079	108.476	19.3996	5.58677	25.9187	CABZ01043953.1
ENSDARG00000079221	4022	89.0853	-2.20866	0.523045	-4.22269	2.41e-05	0.000127461	101.222	177.956	159.816	19.3996	49.1636	26.9554	si:ch211-162k9.6	si:ch211-162k9.6 [Source:ZFIN;Acc:ZDB-GENE-131121-273]
ENSDARG00000099792	4039	11.4146	-6.92298	1.64311	-4.21334	2.52e-05	0.000132263	22.3629	17.1425	28.9822	0	0	0	BX908776.1
ENSDARG00000092398	4056	15.0367	-6.34329	1.50984	-4.20129	2.65e-05	0.000138953	31.7788	31.0198	26.498	0.923788	0	0	BX936320.1	uncharacterized LOC101886778 [Source:NCBI gene;Acc:101886778]
ENSDARG00000044688	4061	146.066	-2.91311	0.694493	-4.19458	2.73e-05	0.000142958	220.098	397.543	156.504	77.5982	11.1735	13.4777	dusp4	dual specificity phosphatase 4 [Source:ZFIN;Acc:ZDB-GENE-040426-709]
ENSDARG00000031588	4063	18.5866	-7.62068	1.81721	-4.19362	2.75e-05	0.000143494	100.045	8.1631	3.31225	0	0	0	si:dkey-239b22.1	si:dkey-239b22.1 [Source:ZFIN;Acc:ZDB-GENE-131119-12]
ENSDARG00000057323	4066	117.766	-2.43606	0.581366	-4.19024	2.79e-05	0.000145539	143.593	233.465	219.436	57.2749	42.4595	10.3675	e2f8	E2F transcription factor 8 [Source:NCBI gene;Acc:565952]
ENSDARG00000059961	4067	352.534	-2.37325	0.566479	-4.18948	2.8e-05	0.000145984	535.532	528.969	707.993	23.0947	176.542	143.071	chpf2	chondroitin polymerizing factor 2 [Source:ZFIN;Acc:ZDB-GENE-030131-7797]
ENSDARG00000074362	4085	364.299	-6.56372	1.56946	-4.18216	2.89e-05	0.000150111	615.568	826.922	720.414	0	1.11735	21.7717	FUT9	zgc:165582 [Source:ZFIN;Acc:ZDB-GENE-070820-9]
ENSDARG00000076595	4090	183.536	-2.69145	0.644021	-4.17913	2.93e-05	0.000151935	237.753	355.095	360.207	9.23788	100.562	38.3596	sema4ga	sema domain, immunoglobulin domain (Ig), transmembrane domain (TM) and short cytoplasmic domain, (semaphorin) 4Ga [Source:ZFIN;Acc:ZDB-GENE-060503-381]
ENSDARG00000025679	4094	352.042	-6.44867	1.54349	-4.17798	2.94e-05	0.00015256	1574.82	171.425	341.99	0	16.7603	7.25723	comtb	catechol-O-methyltransferase b [Source:NCBI gene;Acc:565370]
ENSDARG00000037427	4100	11.2472	-6.90169	1.65316	-4.17485	2.98e-05	0.000154441	22.3629	29.3872	15.7332	0	0	0	si:ch211-39a7.1	si:ch211-39a7.1 [Source:ZFIN;Acc:ZDB-GENE-060503-606]
ENSDARG00000097539	4108	26.0574	-5.62973	1.35124	-4.16634	3.1e-05	0.000160011	100.045	44.0807	9.10868	0	0	3.11024	si:ch211-39f2.3	si:ch211-39f2.3 [Source:ZFIN;Acc:ZDB-GENE-131126-52]
ENSDARG00000093401	4125	11.1179	-6.88679	1.65927	-4.15051	3.32e-05	0.000170782	16.4779	19.5914	30.6383	0	0	0	crha	corticotropin releasing hormone a [Source:ZFIN;Acc:ZDB-GENE-070912-371]
ENSDARG00000113707	4130	21.5311	-4.3927	1.0593	-4.14681	3.37e-05	0.000173357	41.1948	32.6524	49.6837	4.61894	0	1.03675	si:ch211-113a14.19	si:ch211-113a14.19 [Source:ZFIN;Acc:ZDB-GENE-121214-198]
ENSDARG00000007171	4151	324.273	-5.44388	1.31803	-4.13032	3.62e-05	0.000185323	419.01	706.108	776.722	0	17.8777	25.9187	aig1	androgen-induced 1 (H. sapiens) [Source:ZFIN;Acc:ZDB-GENE-041014-358]
ENSDARG00000099950	4163	12.136	-7.00799	1.70041	-4.12135	3.77e-05	0.000192139	36.4868	7.34679	28.9822	0	0	0	cldn17	claudin 17 [Source:ZFIN;Acc:ZDB-GENE-070821-2]
ENSDARG00000114503	4165	27.084	-4.23728	1.02843	-4.12014	3.79e-05	0.000193054	52.9647	34.285	67.073	0.923788	0	7.25723	phtf2	putative homeodomain transcription factor 2 [Source:ZFIN;Acc:ZDB-GENE-040711-4]
ENSDARG00000094263	4180	98.6045	-2.09753	0.510638	-4.10766	4e-05	0.00020306	248.346	142.038	89.4307	40.6467	37.9901	33.1759	CU539058.1
ENSDARG00000009901	4184	56.8475	-2.32099	0.565702	-4.10285	4.08e-05	0.000207132	81.2126	91.4267	111.788	25.8661	10.0562	20.7349	slc38a5a	solute carrier family 38 member 5a [Source:ZFIN;Acc:ZDB-GENE-081105-92]
ENSDARG00000045175	4192	99.0682	-2.14733	0.524261	-4.09592	4.2e-05	0.000213015	155.363	194.282	134.974	28.6374	61.4545	19.6982	pofut2	protein O-fucosyltransferase 2 [Source:ZFIN;Acc:ZDB-GENE-030131-3595]
ENSDARG00000086057	4199	69.1932	-2.13371	0.521881	-4.08851	4.34e-05	0.000219571	112.991	71.8353	153.191	22.1709	29.0512	25.9187	plxnd1	plexin D1 [Source:ZFIN;Acc:ZDB-GENE-040426-1828]
ENSDARG00000086305	4217	11.2373	-6.90389	1.69237	-4.07943	4.51e-05	0.000227345	10.5929	21.2241	35.6067	0	0	0	si:ch211-63b16.4	si:ch211-63b16.4 [Source:ZFIN;Acc:ZDB-GENE-131121-480]
ENSDARG00000024492	4231	18.3379	-6.6358	1.62936	-4.07264	4.65e-05	0.000233342	4.70798	61.2233	43.0592	0	0	1.03675	col9a2	procollagen, type IX, alpha 2 [Source:ZFIN;Acc:ZDB-GENE-030131-9786]
ENSDARG00000060926	4232	56.2147	-2.44704	0.600874	-4.07247	4.65e-05	0.000233419	89.4516	111.018	84.4623	19.3996	25.6992	7.25723	rnf19b	ring finger protein 19B [Source:NCBI gene;Acc:562396]
ENSDARG00000097404	4234	10.6525	-6.82233	1.67619	-4.07015	4.7e-05	0.000235647	23.5399	13.8773	26.498	0	0	0	BX511308.1
ENSDARG00000030095	4241	11.0222	-6.86853	1.6889	-4.06687	4.76e-05	0.000238597	34.1328	20.4078	11.5929	0	0	0	ccdc78	coiled-coil domain containing 78 [Source:ZFIN;Acc:ZDB-GENE-060301-1]
ENSDARG00000042807	4242	366.076	-4.58337	1.12744	-4.06527	4.8e-05	0.000240175	722.674	984.47	401.61	73.9031	4.46942	9.33072	slc16a4	solute carrier family 16 member 4 [Source:ZFIN;Acc:ZDB-GENE-070112-602]
ENSDARG00000101062	4254	219.24	-2.41228	0.594166	-4.05994	4.91e-05	0.000245035	692.073	298.769	116.757	81.2934	87.1537	39.3964	fdft1	farnesyl-diphosphate farnesyltransferase 1 [Source:ZFIN;Acc:ZDB-GENE-081104-242]
ENSDARG00000093623	4255	83.5938	-3.89863	0.960292	-4.05984	4.91e-05	0.00024508	333.089	67.7537	69.5572	24.9423	0	6.22048	CR392341.1
ENSDARG00000108298	4256	14.123	-6.25513	1.54098	-4.05918	4.92e-05	0.000245718	18.8319	30.2035	34.7786	0.923788	0	0	RIC1	RIC1 homolog, RAB6A GEF complex partner 1 [Source:HGNC Symbol;Acc:HGNC:17686]
ENSDARG00000086650	4262	11.7073	-6.95429	1.71506	-4.05485	5.02e-05	0.000249965	42.3718	19.5914	8.28062	0	0	0	ttc41	tetratricopeptide repeat domain 41 [Source:ZFIN;Acc:ZDB-GENE-110914-190]
ENSDARG00000103480	4268	105.388	-2.02743	0.500578	-4.05019	5.12e-05	0.000254632	136.531	193.465	178.033	54.5035	18.995	50.8006	BX640512.3	C-type lectin domain family 4 member K-like [Source:NCBI gene;Acc:101886537]
ENSDARG00000098733	4271	64.6743	-2.76422	0.682798	-4.04838	5.16e-05	0.000256435	62.3807	107.753	168.097	12.0092	6.70413	31.1024	pxdn	peroxidasin [Source:ZFIN;Acc:ZDB-GENE-140415-2]
ENSDARG00000039477	4286	47.0214	-2.31688	0.573916	-4.03698	5.41e-05	0.000268271	56.4957	95.5083	82.8062	12.933	16.7603	17.6247	terb2	telomere repeat binding bouquet formation protein 2 [Source:NCBI gene;Acc:541341]
ENSDARG00000098201	4294	70.4253	-2.13269	0.529139	-4.0305	5.57e-05	0.000275263	157.717	87.3452	99.3674	32.3326	16.7603	29.0289	mtmr3	myotubularin related protein 3 [Source:ZFIN;Acc:ZDB-GENE-091204-465]
ENSDARG00000052789	4296	111.662	-2.14913	0.533629	-4.02738	5.64e-05	0.000278808	122.407	147.752	276.573	39.7229	22.3471	61.1681	azin1a	antizyme inhibitor 1a [Source:ZFIN;Acc:ZDB-GENE-050417-20]
ENSDARG00000062483	4299	87.1827	-2.68955	0.668005	-4.02625	5.67e-05	0.000279904	87.0976	217.955	147.395	10.1617	48.0462	12.441	lyve1b	lymphatic vessel endothelial hyaluronic receptor 1b [Source:ZFIN;Acc:ZDB-GENE-030131-9516]
ENSDARG00000105355	4302	19.4677	-5.82679	1.44783	-4.02449	5.71e-05	0.000281854	81.2126	22.0404	11.5929	0.923788	0	1.03675	zgc:154164	zgc:154164 [Source:ZFIN;Acc:ZDB-GENE-060929-1050]
ENSDARG00000071714	4304	12.7735	-7.08973	1.76175	-4.02426	5.72e-05	0.000281998	3.53098	40.8155	32.2944	0	0	0	si:dkey-20i20.8	si:dkey-20i20.8 [Source:ZFIN;Acc:ZDB-GENE-060503-59]
ENSDARG00000030020	4309	37.9364	-2.50924	0.624008	-4.02116	5.79e-05	0.000285408	80.0356	51.4275	62.1046	9.23788	13.4083	11.4042	agfg1a	ArfGAP with FG repeats 1a [Source:ZFIN;Acc:ZDB-GENE-030131-5808]
ENSDARG00000111638	4313	47.1434	-2.78431	0.692839	-4.0187	5.85e-05	0.000288139	104.752	85.7126	56.3082	3.69515	17.8777	14.5145	CABZ01040998.1
ENSDARG00000091211	4324	351.172	-4.89891	1.22064	-4.01341	5.98e-05	0.00029393	278.948	924.063	835.514	0.923788	45.8115	21.7717	adh8a	alcohol dehydrogenase 8a [Source:ZFIN;Acc:ZDB-GENE-030529-3]
ENSDARG00000089129	4325	22.7438	-6.94033	1.72941	-4.01311	5.99e-05	0.000294227	122.407	8.1631	4.96837	0.923788	0	0	baxa	BCL2 associated X, apoptosis regulator a [Source:ZFIN;Acc:ZDB-GENE-000511-6]
ENSDARG00000067976	4329	159.354	-2.17897	0.543112	-4.01201	6.02e-05	0.00029533	358.983	240.811	183.83	75.7506	18.995	77.756	ar	androgen receptor [Source:ZFIN;Acc:ZDB-GENE-060131-1]
ENSDARG00000042332	4330	158.526	-2.78945	0.695296	-4.01189	6.02e-05	0.000295413	250.7	221.22	359.379	64.6652	3.35206	51.8374	plin2	perilipin 2 [Source:ZFIN;Acc:ZDB-GENE-050913-12]
ENSDARG00000096654	4344	11.4331	-6.91911	1.72862	-4.00268	6.26e-05	0.000306171	44.7258	9.79572	14.0771	0	0	0	si:dkey-119m7.8	si:dkey-119m7.8 [Source:ZFIN;Acc:ZDB-GENE-121214-235]
ENSDARG00000008727	4350	139.266	-2.51359	0.62864	-3.99845	6.38e-05	0.000311256	155.363	260.403	295.618	65.589	7.82148	50.8006	ranbp3a	RAN binding protein 3a [Source:ZFIN;Acc:ZDB-GENE-040426-1132]
ENSDARG00000052109	4368	138.142	-3.23851	0.813268	-3.9821	6.83e-05	0.0003321	455.497	185.302	108.476	19.3996	58.1024	2.07349	zgc:114041	zgc:114041 [Source:ZFIN;Acc:ZDB-GENE-050706-122]
ENSDARG00000060148	4371	201.158	-2.8981	0.728012	-3.98084	6.87e-05	0.000333638	180.08	463.664	420.655	65.589	3.35206	73.609	sh3pxd2aa	SH3 and PX domains 2Aa [Source:NCBI gene;Acc:562018]
ENSDARG00000078547	4373	13.4406	-7.16278	1.79971	-3.97996	6.89e-05	0.000334721	2.35399	26.1219	52.1679	0	0	0	si:ch211-264f5.2	si:ch211-264f5.2 [Source:ZFIN;Acc:ZDB-GENE-080303-2]
ENSDARG00000076689	4392	77.1268	-2.36038	0.595924	-3.96087	7.47e-05	0.000361075	117.699	157.548	111.788	8.31409	29.0512	38.3596	gramd1a	GRAM domain containing 1A [Source:ZFIN;Acc:ZDB-GENE-060503-688]
ENSDARG00000098108	4401	842.361	-4.3247	1.09331	-3.95562	7.63e-05	0.000368324	503.754	2984.43	1325.73	32.3326	22.3471	185.578	dusp2	dual specificity phosphatase 2 [Source:ZFIN;Acc:ZDB-GENE-040801-188]
ENSDARG00000113721	4405	27.6872	-3.89842	0.985973	-3.95388	7.69e-05	0.000370698	65.9117	39.9992	49.6837	0	2.23471	8.29398	HPDL	4-hydroxyphenylpyruvate dioxygenase-like protein [Source:NCBI gene;Acc:110438534]
ENSDARG00000068191	4410	15.4854	-7.35725	1.86338	-3.94834	7.87e-05	0.000378944	78.8586	1.63262	12.4209	0	0	0	cdh15	cadherin 15, type 1, M-cadherin (myotubule) [Source:ZFIN;Acc:ZDB-GENE-030131-780]
ENSDARG00000116005	4412	16.8671	-5.57022	1.411	-3.94771	7.89e-05	0.000379746	58.8497	26.1219	14.0771	0	1.11735	1.03675	zgc:171446	zgc:171446 [Source:ZFIN;Acc:ZDB-GENE-080205-1]
ENSDARG00000117325	4422	100.5	-3.50642	0.889955	-3.94	8.15e-05	0.000391308	68.2657	274.28	211.984	36.0277	0	12.441	CR396595.3
ENSDARG00000022772	4424	66.7887	-2.11739	0.537684	-3.93799	8.22e-05	0.000394423	134.177	76.7331	115.101	36.0277	18.995	19.6982	OSBP2	si:ch211-106a19.1 [Source:ZFIN;Acc:ZDB-GENE-060526-3]
ENSDARG00000059236	4428	9.86499	-6.7105	1.70517	-3.9354	8.31e-05	0.00039834	24.7169	21.2241	13.249	0	0	0	ptger4a	prostaglandin E receptor 4 (subtype EP4) a [Source:ZFIN;Acc:ZDB-GENE-060222-1]
ENSDARG00000037042	4433	56.7248	-3.42034	0.869604	-3.93321	8.38e-05	0.000401524	98.8675	91.4267	120.897	0.923788	3.35206	24.8819	ddhd1b	DDHD domain containing 1b [Source:ZFIN;Acc:ZDB-GENE-040724-18]
ENSDARG00000038056	4440	11.2714	-6.89803	1.75623	-3.92775	8.57e-05	0.000410108	47.0798	10.612	9.93674	0	0	0	fgfbp2b	fibroblast growth factor binding protein 2b [Source:ZFIN;Acc:ZDB-GENE-070410-95]
ENSDARG00000052094	4441	54.0632	-2.8602	0.728245	-3.92752	8.58e-05	0.000410399	61.2037	145.303	78.6659	12.0092	3.35206	23.8452	notch1b	notch receptor 1b [Source:ZFIN;Acc:ZDB-GENE-990415-183]
ENSDARG00000002634	4442	89.576	-2.29822	0.585245	-3.92693	8.6e-05	0.000411312	97.6905	165.711	183.002	30.485	49.1636	11.4042	b4galt1	UDP-Gal:betaGlcNAc beta 1,4- galactosyltransferase, polypeptide 1 [Source:ZFIN;Acc:ZDB-GENE-050417-236]
ENSDARG00000099464	4444	61.7442	-2.97123	0.756901	-3.92552	8.65e-05	0.000413545	102.399	75.9168	149.879	2.77136	30.1686	9.33072	CABZ01118738.1
ENSDARG00000038716	4452	24.3607	-3.83342	0.978374	-3.91816	8.92e-05	0.00042562	37.6638	47.346	51.3398	0	6.70413	3.11024	casq1a	calsequestrin 1a [Source:ZFIN;Acc:ZDB-GENE-040801-139]
ENSDARG00000069186	4453	65.1743	-3.89537	0.994343	-3.91753	8.95e-05	0.000426623	48.2568	161.629	156.504	1.84758	0	22.8084	cyp27a1.2	cytochrome P450, family 27, subfamily A, polypeptide 1, gene 2 [Source:ZFIN;Acc:ZDB-GENE-081104-511]
ENSDARG00000075008	4455	20.6192	-4.27715	1.09261	-3.91461	9.05e-05	0.000431626	60.0267	18.7751	38.9189	1.84758	0	4.14699	pask	PAS domain containing serine/threonine kinase [Source:ZFIN;Acc:ZDB-GENE-030131-1394]
ENSDARG00000086505	4467	25.224	-4.12732	1.05631	-3.9073	9.33e-05	0.000443708	63.5577	49.7949	29.8102	0.923788	0	7.25723	mast3b	microtubule associated serine/threonine kinase 3b [Source:ZFIN;Acc:ZDB-GENE-111209-1]
ENSDARG00000042689	4480	61.7192	-2.09891	0.538452	-3.89805	9.7e-05	0.000459658	124.761	97.1409	78.6659	32.3326	15.643	21.7717	zbtb37	zinc finger and BTB domain containing 37 [Source:ZFIN;Acc:ZDB-GENE-050208-621]
ENSDARG00000006093	4481	10.6116	-6.82204	1.75079	-3.89656	9.76e-05	0.000462396	7.06197	36.734	19.8735	0	0	0	cdk15	cyclin-dependent kinase 15 [Source:NCBI gene;Acc:791619]
ENSDARG00000058994	4492	469.288	-5.28981	1.36073	-3.88748	0.000101292	0.000478861	874.507	884.064	987.05	28.6374	0	41.4699	stx1a	syntaxin 1A (brain) [Source:ZFIN;Acc:ZDB-GENE-100802-1]
ENSDARG00000061976	4493	38.4303	-3.36102	0.864661	-3.88709	0.000101451	0.000479506	56.4957	66.1211	87.7745	12.933	0	7.25723	sema6bb	sema domain, transmembrane domain (TM), and cytoplasmic domain, (semaphorin) 6Bb [Source:ZFIN;Acc:ZDB-GENE-081105-129]
ENSDARG00000031952	4500	232.482	-5.749	1.48081	-3.88235	0.000103454	0.000488211	1029.87	105.304	234.341	12.933	0	12.441	mb	Danio rerio myoglobin (mb), transcript variant 2, mRNA. [Source:RefSeq mRNA;Acc:NM_001362390]
ENSDARG00000105389	4504	71.0238	-2.37344	0.611938	-3.87857	0.000105072	0.000495407	80.0356	169.792	107.648	37.8753	10.0562	20.7349	mmel1	membrane metallo-endopeptidase-like 1 [Source:ZFIN;Acc:ZDB-GENE-101112-2]
ENSDARG00000104629	4509	21.0774	-5.35134	1.38188	-3.8725	0.000107724	0.000507349	4.70798	33.4687	85.2904	0.923788	0	2.07349	SLC16A6	monocarboxylate transporter 7-like [Source:NCBI gene;Acc:103911912]
ENSDARG00000110954	4510	46.2646	-2.20302	0.568923	-3.87226	0.000107831	0.000507736	58.8497	93.8757	75.3536	18.4758	13.4083	17.6247	CABZ01043952.1	LIM domains containing 1a [Source:NCBI gene;Acc:562793]
ENSDARG00000105348	4535	9.4115	-6.64589	1.7212	-3.86119	0.000112836	0.000528377	15.3009	16.3262	24.8419	0	0	0	si:ch211-277c7.7	si:ch211-277c7.7 [Source:ZFIN;Acc:ZDB-GENE-160114-41]
ENSDARG00000105746	4536	10.3706	-6.78793	1.75846	-3.86016	0.000113311	0.000530482	9.41595	13.061	39.747	0	0	0	LO018124.1	si:cabz01083838.1 [Source:NCBI gene;Acc:101883056]
ENSDARG00000034307	4542	44.3746	-2.27569	0.590038	-3.85685	0.000114858	0.000537014	65.9117	77.5495	77.0097	9.23788	17.8777	18.6614	chrne	cholinergic receptor, nicotinic, epsilon [Source:ZFIN;Acc:ZDB-GENE-040808-32]
ENSDARG00000027143	4548	60.5131	-2.17419	0.564519	-3.8514	0.000117444	0.00054838	130.646	79.9984	86.9465	33.2564	15.643	16.588	aptx	aprataxin [Source:NCBI gene;Acc:405797]
ENSDARG00000117077	4554	21.7847	-3.70191	0.961867	-3.84867	0.000118763	0.000553811	35.3098	67.7537	18.2174	1.84758	4.46942	3.11024	BX321886.1
ENSDARG00000093628	4566	48.6843	-2.50519	0.651598	-3.84468	0.000120708	0.000561403	55.3187	127.344	65.4169	9.23788	22.3471	12.441	s100a11	S100 calcium binding protein A11 [Source:ZFIN;Acc:ZDB-GENE-070717-5]
ENSDARG00000057032	4570	370.353	-5.5143	1.43522	-3.84213	0.000121972	0.000566783	697.958	1129.77	346.958	36.0277	0	11.4042	ppm1nb	protein phosphatase, Mg2+/Mn2+ dependent, 1Nb (putative) [Source:ZFIN;Acc:ZDB-GENE-071004-34]
ENSDARG00000058357	4578	36.7016	-4.06741	1.06016	-3.8366	0.000124749	0.000578676	55.3187	29.3872	123.381	11.0855	0	1.03675	ankrd33ba	ankyrin repeat domain 33ba [Source:ZFIN;Acc:ZDB-GENE-040724-39]
ENSDARG00000053544	4586	12.6607	-6.08841	1.58908	-3.83141	0.000127411	0.000589993	38.8408	16.3262	19.8735	0.923788	0	0	hspa4l	heat shock protein 4 like [Source:ZFIN;Acc:ZDB-GENE-030131-2412]
ENSDARG00000030357	4590	106.165	-3.28389	0.857645	-3.82896	0.000128685	0.00059537	198.912	99.5898	279.057	20.3233	39.1074	0	zgc:66313	zgc:66313 [Source:ZFIN;Acc:ZDB-GENE-040426-1606]
ENSDARG00000018921	4594	121.432	-2.34143	0.611767	-3.82732	0.000129548	0.000598842	182.434	133.059	293.134	35.1039	12.2909	72.5723	lratd1	LRAT domain containing 1 [Source:ZFIN;Acc:ZDB-GENE-040426-1247]
ENSDARG00000052331	4597	242.026	-2.23778	0.584765	-3.82681	0.000129816	0.00059969	245.992	389.38	563.082	133.025	20.1124	100.564	abcf2b	ATP-binding cassette, sub-family F (GCN20), member 2b [Source:ZFIN;Acc:ZDB-GENE-050506-58]
ENSDARG00000088219	4599	9.90373	-6.72175	1.75686	-3.826	0.000130244	0.000601405	9.41595	35.1013	14.9051	0	0	0	zmp:0000000924	zmp:0000000924 [Source:ZFIN;Acc:ZDB-GENE-130530-927]
ENSDARG00000019521	4601	33.6072	-4.53819	1.18633	-3.82541	0.000130555	0.000602578	169.487	13.8773	9.93674	0.923788	2.23471	5.18374	mpx	myeloid-specific peroxidase [Source:ZFIN;Acc:ZDB-GENE-030131-9460]
ENSDARG00000090387	4604	9.1296	-6.6019	1.72667	-3.82348	0.000131582	0.000606923	15.3009	18.7751	20.7015	0	0	0	onecut2	one cut homeobox 2 [Source:ZFIN;Acc:ZDB-GENE-120215-73]
ENSDARG00000003251	4609	180.674	-2.68396	0.702583	-3.82014	0.000133378	0.00061454	263.647	355.911	318.804	73.9031	3.35206	68.4253	zbtb22b	zinc finger and BTB domain containing 22b [Source:ZFIN;Acc:ZDB-GENE-010110-4]
ENSDARG00000022895	4610	48.3666	-2.31189	0.605308	-3.81936	0.000133799	0.000616344	111.814	62.8559	67.073	16.6282	10.0562	21.7717	mcf2a	MCF.2 cell line derived transforming sequence a [Source:ZFIN;Acc:ZDB-GENE-030616-52]
ENSDARG00000016301	4614	634.399	-4.60638	1.20702	-3.81632	0.000135457	0.000623443	972.197	493.051	2191.05	22.1709	5.58677	122.336	zgc:65894	zgc:65894 [Source:ZFIN;Acc:ZDB-GENE-030131-7741]
ENSDARG00000076118	4625	139.716	-2.97243	0.779872	-3.81144	0.00013816	0.000634299	282.479	257.138	203.703	0.923788	39.1074	54.9476	cdip1	cell death-inducing p53 target 1 [Source:ZFIN;Acc:ZDB-GENE-070720-18]
ENSDARG00000017229	4630	29.8027	-3.73272	0.98029	-3.80777	0.000140225	0.000643155	55.3187	62.0396	48.8556	0	2.23471	10.3675	megf10	multiple EGF-like-domains 10 [Source:NCBI gene;Acc:564571]
ENSDARG00000060023	4633	112.461	-2.27004	0.596451	-3.80591	0.000141285	0.000647459	147.124	185.302	226.889	72.0555	12.2909	31.1024	ncapg2	non-SMC condensin II complex, subunit G2 [Source:ZFIN;Acc:ZDB-GENE-070410-100]
ENSDARG00000060372	4634	9.75952	-6.69386	1.7588	-3.80592	0.000141275	0.000647459	28.2479	22.8567	7.45256	0	0	0	plxna2	plexin A2 [Source:ZFIN;Acc:ZDB-GENE-090311-6]
ENSDARG00000038205	4639	40.6479	-2.74782	0.722884	-3.80119	0.000144003	0.000659204	65.9117	54.6928	91.9149	19.3996	7.82148	4.14699	her2	hairy-related 2 [Source:ZFIN;Acc:ZDB-GENE-980526-274]
ENSDARG00000104540	4642	22.1079	-4.56159	1.20031	-3.80033	0.000144503	0.000661066	61.2037	26.9382	38.9189	0	5.58677	0	cyp2aa8	cytochrome P450, family 2, subfamily AA, polypeptide 8 [Source:ZFIN;Acc:ZDB-GENE-041010-183]
ENSDARG00000002707	4643	12.8099	-6.10456	1.60646	-3.8	0.000144696	0.000661806	36.4868	28.5709	10.7648	0	0	1.03675	her11	hairy-related 11 [Source:ZFIN;Acc:ZDB-GENE-040824-4]
ENSDARG00000061385	4647	110.372	-2.14839	0.565689	-3.79782	0.000145972	0.000667067	241.284	128.161	170.581	18.4758	72.628	31.1024	haus3	HAUS augmin-like complex, subunit 3 [Source:ZFIN;Acc:ZDB-GENE-060929-592]
ENSDARG00000086300	4652	58.0283	-4.07793	1.0743	-3.79589	0.000147113	0.000671558	12.9469	228.567	86.9465	0	14.5256	5.18374	FAM107A	si:ch211-236d3.4 [Source:ZFIN;Acc:ZDB-GENE-141216-56]
ENSDARG00000117507	4665	8.96401	-6.57439	1.7359	-3.78731	0.000152288	0.000693246	17.6549	21.2241	14.9051	0	0	0	FP236822.2
ENSDARG00000069135	4668	307.504	-2.01815	0.533023	-3.78623	0.000152951	0.000695815	247.169	891.411	341.161	135.797	62.5719	166.916	ppp1r15a	protein phosphatase 1, regulatory subunit 15A [Source:ZFIN;Acc:ZDB-GENE-030131-4408]
ENSDARG00000011434	4694	68.4417	-3.27966	0.869829	-3.77046	0.000162947	0.000737183	49.4338	165.711	157.332	18.4758	0	19.6982	ptger2a	prostaglandin E receptor 2a (subtype EP2) [Source:ZFIN;Acc:ZDB-GENE-040426-1321]
ENSDARG00000062579	4696	58.8398	-2.39781	0.636011	-3.77008	0.000163193	0.000737981	163.602	49.7949	83.6342	24.0185	12.2909	19.6982	kremen1	kringle containing transmembrane protein 1 [Source:NCBI gene;Acc:100141352]
ENSDARG00000062531	4712	55.6825	-2.0626	0.548104	-3.76316	0.000167782	0.000756158	102.399	78.3658	88.6026	14.7806	31.2859	18.6614	mapk8ip3	mitogen-activated protein kinase 8 interacting protein 3 [Source:ZFIN;Acc:ZDB-GENE-090303-6]
ENSDARG00000035468	4713	20.5984	-3.98756	1.05995	-3.76202	0.000168548	0.000759448	55.3187	29.3872	31.4663	0	2.23471	5.18374	slc25a25b	solute carrier family 25 member 25b [Source:NCBI gene;Acc:569227]
ENSDARG00000037278	4719	107.49	-2.50809	0.667191	-3.75919	0.000170467	0.000767119	140.062	189.384	218.608	12.933	71.5107	12.441	lrata	lecithin retinol acyltransferase a [Source:ZFIN;Acc:ZDB-GENE-060720-1]
ENSDARG00000100547	4725	21.7839	-4.34725	1.15764	-3.75528	0.000173146	0.000778188	4.70798	73.4679	46.3715	1.84758	2.23471	2.07349	CR383680.1	MAP7 domain-containing protein 1-like [Source:NCBI gene;Acc:103912069]
ENSDARG00000039964	4726	9.67348	-6.67888	1.77862	-3.75509	0.000173278	0.000778613	34.1328	7.34679	16.5612	0	0	0	fgfbp2a	fibroblast growth factor binding protein 2a [Source:ZFIN;Acc:ZDB-GENE-030131-8319]
ENSDARG00000077918	4728	9.53155	-6.65727	1.77376	-3.75321	0.000174586	0.000784161	34.1328	8.97941	14.0771	0	0	0	dnase2b	deoxyribonuclease II beta [Source:ZFIN;Acc:ZDB-GENE-090824-2]
ENSDARG00000114335	4732	34.8828	-2.44253	0.651098	-3.7514	0.000175847	0.000789155	70.6197	39.9992	66.2449	12.0092	10.0562	10.3675	si:rp71-1f1.5	si:rp71-1f1.5 [Source:ZFIN;Acc:ZDB-GENE-040724-62]
ENSDARG00000102696	4738	67.5694	-3.18201	0.849728	-3.74475	0.000180577	0.000809357	103.575	133.875	127.522	0	14.5256	25.9187	dnajc11b	DnaJ (Hsp40) homolog, subfamily C, member 11b [Source:ZFIN;Acc:ZDB-GENE-160114-27]
ENSDARG00000101012	4740	11.069	-6.88325	1.83825	-3.74446	0.000180782	0.000809935	2.35399	36.734	27.326	0	0	0	CABZ01051600.2
ENSDARG00000117601	4742	18.4241	-5.12494	1.36941	-3.74245	0.000182238	0.000816112	10.5929	60.4069	36.4347	0	0	3.11024	CR354549.7
ENSDARG00000079572	4749	57.2395	-3.8278	1.0245	-3.73625	0.000186784	0.00083524	170.664	35.9176	114.273	1.84758	0	20.7349	plcd3b	phospholipase C, delta 3b [Source:ZFIN;Acc:ZDB-GENE-081222-2]
ENSDARG00000100857	4750	23.5921	-3.30831	0.885548	-3.73589	0.000187049	0.000836247	28.2479	41.6318	58.7924	5.54273	1.11735	6.22048	FP101914.1
ENSDARG00000069415	4757	21.1417	-4.06591	1.08936	-3.7324	0.000189667	0.000846703	37.6638	53.0602	28.9822	0.923788	0	6.22048	col17a1a	collagen, type XVII, alpha 1a [Source:ZFIN;Acc:ZDB-GENE-090313-107]
ENSDARG00000074443	4764	50.5191	-3.43693	0.922138	-3.72713	0.000193669	0.000863301	30.6019	154.283	92.7429	12.0092	0	13.4777	gas7a	growth arrest-specific 7a [Source:ZFIN;Acc:ZDB-GENE-130128-1]
ENSDARG00000013461	4766	68.2636	-2.05897	0.552499	-3.72664	0.000194046	0.000864618	123.584	128.161	78.6659	23.0947	15.643	40.4331	supt7l	SPT7 like, STAGA complex gamma subunit [Source:ZFIN;Acc:ZDB-GENE-050227-17]
ENSDARG00000011703	4786	144.985	-2.6329	0.708485	-3.71623	0.000202216	0.000897256	205.974	111.834	431.42	35.1039	7.82148	77.756	clocka	clock circadian regulator a [Source:ZFIN;Acc:ZDB-GENE-990630-14]
ENSDARG00000053728	4799	16.1373	-4.92305	1.32834	-3.70617	0.000210413	0.000931097	37.6638	17.9588	38.0908	0	0	3.11024	ttll3	tubulin tyrosine ligase-like family, member 3 [Source:NCBI gene;Acc:724000]
ENSDARG00000018418	4810	8.85854	-6.55578	1.77123	-3.70125	0.000214538	0.00094718	21.1859	22.8567	9.10868	0	0	0	pth3r	parathyroid hormone 3 receptor [Source:ZFIN;Acc:ZDB-GENE-991123-12]
ENSDARG00000045482	4822	185.444	-2.01273	0.544955	-3.6934	0.000221277	0.000974501	370.753	308.565	211.984	36.9515	141.904	42.5066	stk38l	serine/threonine kinase 38 like [Source:ZFIN;Acc:ZDB-GENE-040426-798]
ENSDARG00000102200	4826	90.2517	-2.16355	0.586112	-3.69137	0.000223053	0.000981508	116.522	205.71	120.069	21.2471	60.3371	17.6247	man2a1	mannosidase, alpha, class 2A, member 1 [Source:ZFIN;Acc:ZDB-GENE-060526-31]
ENSDARG00000006588	4844	118.003	-2.19732	0.596948	-3.68093	0.000232386	0.00101878	189.496	253.872	137.458	17.552	82.6842	26.9554	zgc:111983	zgc:111983 [Source:ZFIN;Acc:ZDB-GENE-050417-335]
ENSDARG00000086052	4849	29.5463	-2.92119	0.794216	-3.67808	0.000234994	0.00102915	36.4868	62.8559	57.1363	2.77136	5.58677	12.441	si:ch211-106k21.5	si:ch211-106k21.5 [Source:ZFIN;Acc:ZDB-GENE-070912-7]
ENSDARG00000026081	4858	11.3058	-6.90254	1.87963	-3.67229	0.000240385	0.00105081	52.9647	2.44893	12.4209	0	0	0	lhcgr	luteinizing hormone/choriogonadotropin receptor [Source:ZFIN;Acc:ZDB-GENE-040806-3]
ENSDARG00000025131	4860	13.8252	-5.35963	1.46032	-3.67016	0.000242394	0.00105915	25.8939	18.7751	36.4347	1.84758	0	0	lbx2	ladybird homeobox 2 [Source:ZFIN;Acc:ZDB-GENE-001206-2]
ENSDARG00000019365	4863	8.54607	-6.50518	1.77404	-3.66687	0.000245537	0.00107222	17.6549	22.8567	10.7648	0	0	0	krt99	keratin 99 [Source:ZFIN;Acc:ZDB-GENE-050417-50]
ENSDARG00000002582	4867	11.1178	-5.89569	1.60932	-3.66346	0.000248829	0.00108571	29.4249	18.7751	17.3893	0	1.11735	0	tbx15	T-box transcription factor 15 [Source:ZFIN;Acc:ZDB-GENE-020529-1]
ENSDARG00000089888	4873	30.7523	-3.0087	0.822052	-3.65999	0.000252223	0.00109916	75.3276	39.9992	48.8556	4.61894	2.23471	13.4777	daglb	diacylglycerol lipase, beta [Source:ZFIN;Acc:ZDB-GENE-070619-2]
ENSDARG00000068128	4874	43.1551	-4.07604	1.11395	-3.65909	0.000253108	0.00110279	123.584	62.0396	58.7924	0	0	14.5145	ppp1r15b	protein phosphatase 1, regulatory subunit 15B [Source:ZFIN;Acc:ZDB-GENE-030829-40]
ENSDARG00000083634	4883	17.9598	-5.02416	1.3751	-3.65367	0.000258521	0.0011243	68.2657	20.4078	15.7332	0	3.35206	0	dre-mir-122	dre-mir-122 [Source:miRBase;Acc:MI0001965]
ENSDARG00000029372	4885	59.7279	-3.16784	0.867199	-3.65295	0.000259242	0.00112697	103.575	106.12	112.616	0	11.1735	24.8819	rasa4	RAS p21 protein activator 4 [Source:ZFIN;Acc:ZDB-GENE-060526-349]
ENSDARG00000105393	4889	8.80112	-6.54243	1.79353	-3.64779	0.000264504	0.00114891	30.6019	10.612	11.5929	0	0	0	zgc:112234	zgc:112234 [Source:NCBI gene;Acc:554097]
ENSDARG00000090099	4893	9.28254	-6.6294	1.81945	-3.64364	0.000268814	0.00116668	4.70798	24.4893	26.498	0	0	0	si:dkeyp-67a8.4	si:dkeyp-67a8.4 [Source:ZFIN;Acc:ZDB-GENE-070912-666]
ENSDARG00000093357	4900	8.45235	-6.48756	1.78152	-3.64159	0.000270959	0.0011743	21.1859	19.5914	9.93674	0	0	0	nyap2b	neuronal tyrosine-phosphorylated phosphoinositide-3-kinase adaptor 2b [Source:ZFIN;Acc:ZDB-GENE-070705-169]
ENSDARG00000074149	4902	77.4957	-3.03763	0.834798	-3.63876	0.000273949	0.00118678	175.372	98.7735	140.771	40.6467	1.11735	8.29398	itpr1b	inositol 1,4,5-trisphosphate receptor, type 1b [Source:ZFIN;Acc:ZDB-GENE-070604-2]
ENSDARG00000008170	4909	8.26206	-6.45495	1.77698	-3.63255	0.000280637	0.00121402	20.0089	17.1425	12.4209	0	0	0	dbnla	drebrin-like a [Source:ZFIN;Acc:ZDB-GENE-040704-42]
ENSDARG00000101722	4911	52.9763	-2.21049	0.608619	-3.63198	0.000281255	0.00121619	90.6286	106.12	64.5888	12.0092	13.4083	31.1024	larp1	La ribonucleoprotein 1, translational regulator [Source:ZFIN;Acc:ZDB-GENE-030131-5386]
ENSDARG00000024017	4912	64.3296	-3.42559	0.943292	-3.63153	0.000281751	0.00121759	175.372	98.7735	78.6659	0.923788	30.1686	2.07349	mdga2a	MAM domain containing glycosylphosphatidylinositol anchor 2a [Source:ZFIN;Acc:ZDB-GENE-030616-360]
ENSDARG00000077217	4913	19.2705	-3.98894	1.09841	-3.63157	0.000281699	0.00121759	21.1859	59.5906	28.1541	4.61894	0	2.07349	zgc:162184	zgc:162184 [Source:ZFIN;Acc:ZDB-GENE-070424-83]
ENSDARG00000055563	4915	88.3532	-2.11281	0.581985	-3.63035	0.000283034	0.00122289	191.85	129.793	109.304	43.418	11.1735	44.5801	drosha	drosha ribonuclease III [Source:ZFIN;Acc:ZDB-GENE-070209-23]
ENSDARG00000073822	4918	136.679	-2.28959	0.630829	-3.62949	0.000283982	0.00122624	195.381	267.75	217.78	37.8753	10.0562	91.2337	IQSEC1	IQ motif and Sec7 domain ArfGEF 1a [Source:NCBI gene;Acc:100334106]
ENSDARG00000113552	4921	8.26117	-6.45869	1.78062	-3.62721	0.000286502	0.00123611	11.7699	20.4078	17.3893	0	0	0	fam78bb	family with sequence similarity 78 member Bb [Source:ZFIN;Acc:ZDB-GENE-030131-7811]
ENSDARG00000004305	4927	41.1219	-3.22508	0.889484	-3.62579	0.00028808	0.00124166	55.3187	102.039	65.4169	8.31409	15.643	0	vangl1	VANGL planar cell polarity protein 1 [Source:ZFIN;Acc:ZDB-GENE-040621-2]
ENSDARG00000075354	4929	68.2594	-3.41235	0.9414	-3.62476	0.000289229	0.00124611	67.0887	87.3452	220.264	28.6374	0	6.22048	espl1	extra spindle pole bodies like 1, separase [Source:ZFIN;Acc:ZDB-GENE-030131-5188]
ENSDARG00000086977	4931	58.7592	-3.05911	0.844071	-3.62423	0.000289822	0.00124815	129.469	114.283	71.2133	14.7806	0	22.8084	atxn1l	ataxin 1-like [Source:ZFIN;Acc:ZDB-GENE-090908-1]
ENSDARG00000074581	4933	25.8384	-3.6448	1.00601	-3.62304	0.000291166	0.00125318	50.6108	49.7949	43.0592	0	2.23471	9.33072	add2	adducin 2 (beta) [Source:ZFIN;Acc:ZDB-GENE-080718-4]
ENSDARG00000037495	4934	26.2226	-3.88123	1.07126	-3.62304	0.00029116	0.00125318	43.5488	89.7941	14.0771	3.69515	0	6.22048	rtn4rl2b	reticulon 4 receptor-like 2b [Source:ZFIN;Acc:ZDB-GENE-040310-2]
ENSDARG00000105548	4937	56.6599	-2.87824	0.795023	-3.62033	0.000294228	0.00126559	122.407	101.222	75.3536	0.923788	23.4644	16.588	si:dkey-1h4.4	si:dkey-1h4.4 [Source:ZFIN;Acc:ZDB-GENE-160728-41]
ENSDARG00000094451	4944	65.6418	-2.32906	0.643802	-3.61767	0.000297269	0.00127686	45.9028	149.385	133.318	33.2564	12.2909	19.6982	cfp	complement factor properdin [Source:ZFIN;Acc:ZDB-GENE-030131-9247]
ENSDARG00000102679	4948	14.682	-4.86054	1.34413	-3.61613	0.000299037	0.00128342	31.7788	19.5914	33.9505	2.77136	0	0	FP074874.1	si:ch73-158p21.7 [Source:NCBI gene;Acc:100331388]
ENSDARG00000090785	4959	41.8489	-3.05812	0.84731	-3.60921	0.000307128	0.00131522	78.8586	50.6112	94.399	1.84758	21.2297	4.14699	diaph3	diaphanous-related formin 3 [Source:ZFIN;Acc:ZDB-GENE-040801-144]
ENSDARG00000100332	4963	8.70155	-6.53016	1.81036	-3.60712	0.000309619	0.00132482	20.0089	6.53048	25.6699	0	0	0	CABZ01084942.1
ENSDARG00000090526	4976	9.87053	-6.70631	1.86279	-3.60014	0.000318043	0.00135731	43.5488	4.08155	11.5929	0	0	0	zgc:158404	zgc:158404 [Source:ZFIN;Acc:ZDB-GENE-070112-592]
ENSDARG00000000001	4980	95.9957	-2.9531	0.821173	-3.5962	0.000322904	0.00137695	214.213	136.324	159.816	31.4088	0	34.2127	slc35a5	solute carrier family 35 member A5 [Source:NCBI gene;Acc:368418]
ENSDARG00000017400	4981	15.8734	-4.12678	1.14761	-3.59598	0.000323167	0.00137751	36.4868	18.7751	34.7786	1.84758	3.35206	0	klf1	Kruppel-like factor 1 (erythroid) [Source:ZFIN;Acc:ZDB-GENE-980526-55]
ENSDARG00000045051	4987	51.5512	-2.48937	0.693103	-3.59164	0.000328609	0.00139931	153.009	41.6318	67.9011	12.933	23.4644	10.3675	slc16a3	solute carrier family 16 member 3 [Source:ZFIN;Acc:ZDB-GENE-030131-5487]
ENSDARG00000014462	4988	129.439	-2.09846	0.584365	-3.59101	0.000329402	0.0014024	387.231	124.079	118.413	29.5612	45.8115	71.5355	rab3c	RAB3C, member RAS oncogene family [Source:ZFIN;Acc:ZDB-GENE-040718-263]
ENSDARG00000097658	4996	8.11214	-6.4272	1.79164	-3.58733	0.00033408	0.00142004	22.3629	13.061	13.249	0	0	0	BX001030.2
ENSDARG00000077193	4997	26.9361	-4.65158	1.29746	-3.58515	0.000336883	0.00143167	12.9469	113.467	28.9822	0	0	6.22048	nags	N-acetylglutamate synthase [Source:NCBI gene;Acc:557716]
ENSDARG00000012535	5000	12.0435	-7.00388	1.95453	-3.58342	0.000339129	0.00144035	1.17699	8.97941	62.1046	0	0	0	epx	eosinophil peroxidase [Source:ZFIN;Acc:ZDB-GENE-130425-2]
ENSDARG00000105341	5003	76.6935	-3.12003	0.871297	-3.5809	0.000342412	0.00145342	190.673	166.527	55.4801	3.69515	3.35206	40.4331	si:dkey-9l20.3	si:dkey-9l20.3 [Source:ZFIN;Acc:ZDB-GENE-090313-369]
ENSDARG00000025912	5007	9.58668	-6.66365	1.86194	-3.57888	0.000345069	0.00146353	43.5488	7.34679	6.62449	0	0	0	bscl2l	BSCL2 lipid droplet biogenesis associated, seipin, like [Source:ZFIN;Acc:ZDB-GENE-050320-130]
ENSDARG00000115646	5014	51.7803	-2.0741	0.580447	-3.57328	0.000352534	0.0014931	89.4516	96.3246	65.4169	20.3233	11.1735	27.9922	CR846082.1
ENSDARG00000006773	5019	14.7133	-3.77111	1.05673	-3.56867	0.000358793	0.00151809	22.3629	34.285	25.6699	2.77136	1.11735	2.07349	elovl4a	ELOVL fatty acid elongase 4a [Source:ZFIN;Acc:ZDB-GENE-040426-1767]
ENSDARG00000100804	5021	10.4785	-5.81638	1.63041	-3.56744	0.000360483	0.00152464	14.1239	22.0404	25.6699	0	0	1.03675	st6galnac4	ST6 (alpha-N-acetyl-neuraminyl-2,3-beta-galactosyl-1,3)-N-acetylgalactosaminide alpha-2,6-sialyltransferase 4 [Source:ZFIN;Acc:ZDB-GENE-060322-6]
ENSDARG00000042984	5025	28.1668	-4.60164	1.2903	-3.56634	0.000362008	0.00152987	112.991	9.79572	39.747	6.46652	0	0	fpr1	formyl peptide receptor 1 [Source:ZFIN;Acc:ZDB-GENE-121227-2]
ENSDARG00000077431	5030	127.448	-2.61269	0.732867	-3.56503	0.00036381	0.00153596	207.151	244.077	206.187	39.7229	2.23471	65.3151	usf3	upstream transcription factor family member 3 [Source:ZFIN;Acc:ZDB-GENE-111109-1]
ENSDARG00000104613	5032	106.512	-2.19026	0.614454	-3.56457	0.000364456	0.00153807	77.6816	240.811	205.359	14.7806	41.3421	59.0946	znf1179	zinc finger protein 1179 [Source:ZFIN;Acc:ZDB-GENE-050208-622]
ENSDARG00000058480	5033	75.4735	-2.00722	0.56314	-3.56434	0.000364773	0.00153911	143.593	102.855	115.929	20.3233	52.5157	17.6247	chtf18	CTF18, chromosome transmission fidelity factor 18 homolog (S. cerevisiae) [Source:ZFIN;Acc:ZDB-GENE-050522-508]
ENSDARG00000007278	5035	122	-2.69244	0.755647	-3.5631	0.000366505	0.0015458	174.195	139.589	320.46	58.1987	2.23471	37.3229	ect2	epithelial cell transforming 2 [Source:ZFIN;Acc:ZDB-GENE-040831-2]
ENSDARG00000111240	5038	49.6419	-3.75091	1.0531	-3.5618	0.000368327	0.00155256	76.5046	149.385	51.3398	0.923788	0	19.6982	dhrs13a.2	dehydrogenase/reductase (SDR family) member 13a, tandem duplicate 2 [Source:ZFIN;Acc:ZDB-GENE-040912-69]
ENSDARG00000036912	5049	65.2127	-2.41221	0.678746	-3.55392	0.000379536	0.00159632	121.23	116.732	91.0868	4.61894	36.8727	20.7349	edn1	endothelin 1 [Source:ZFIN;Acc:ZDB-GENE-000920-1]
ENSDARG00000075491	5050	10.2427	-5.78146	1.62686	-3.55375	0.000379773	0.00159669	23.5399	18.7751	18.2174	0.923788	0	0	si:ch211-26b3.4	si:ch211-26b3.4 [Source:ZFIN;Acc:ZDB-GENE-081104-60]
ENSDARG00000097720	5057	15.2906	-3.54989	0.999738	-3.55082	0.000384036	0.00161269	29.4249	30.2035	24.8419	1.84758	3.35206	2.07349	BX005129.3	MAP7 domain-containing protein 1-like [Source:NCBI gene;Acc:103911265]
ENSDARG00000061769	5063	7.97021	-6.4016	1.80552	-3.54558	0.000391749	0.00164313	22.3629	14.6936	10.7648	0	0	0	bmp10	bone morphogenetic protein 10 [Source:ZFIN;Acc:ZDB-GENE-060526-211]
ENSDARG00000044550	5070	8.29085	-6.46576	1.8256	-3.54171	0.000397537	0.00166511	7.06197	26.1219	16.5612	0	0	0	hif1al2	hypoxia inducible factor 1 subunit alpha, like 2 [Source:ZFIN;Acc:ZDB-GENE-050211-2]
ENSDARG00000090447	5073	26.3835	-3.08357	0.870757	-3.54126	0.000398227	0.00166668	56.4957	53.8765	31.4663	10.1617	1.11735	5.18374	mtbp	MDM2 binding protein [Source:ZFIN;Acc:ZDB-GENE-120724-1]
ENSDARG00000037836	5080	1692.12	-8.05931	2.27903	-3.53628	0.000405801	0.00169637	2949.55	3282.38	3882.78	0	37.9901	0	igfals	insulin-like growth factor binding protein, acid labile subunit [Source:ZFIN;Acc:ZDB-GENE-061009-25]
ENSDARG00000092354	5091	50.3527	-3.78055	1.07032	-3.53216	0.000412173	0.00171895	57.6727	32.6524	191.282	1.84758	0	18.6614	si:ch211-284e13.6	si:ch211-284e13.6 [Source:ZFIN;Acc:ZDB-GENE-060526-163]
ENSDARG00000010437	5110	104.244	-2.54807	0.722971	-3.52444	0.000424378	0.00176362	181.257	201.629	151.535	45.2656	2.23471	43.5434	tent5c	terminal nucleotidyltransferase 5C [Source:NCBI gene;Acc:327154]
ENSDARG00000095315	5113	41.9193	-3.32196	0.943398	-3.52127	0.000429481	0.00178378	28.2479	109.386	91.0868	13.8568	8.93884	0	CR626907.2	si:dkey-52d15.2 [Source:NCBI gene;Acc:100006993]
ENSDARG00000101067	5114	7.89819	-6.38782	1.81412	-3.52117	0.000429642	0.0017841	23.5399	11.4283	12.4209	0	0	0	shoc1	shortage in chiasmata 1 [Source:ZFIN;Acc:ZDB-GENE-141222-97]
ENSDARG00000115549	5116	55.7601	-3.63561	1.03254	-3.52105	0.000429847	0.00178427	109.46	75.1005	125.037	0	1.11735	23.8452	NCEH1	neutral cholesterol ester hydrolase 1-like [Source:NCBI gene;Acc:797436]
ENSDARG00000059363	5124	8.05414	-6.41867	1.82476	-3.51753	0.000435575	0.00180521	18.8319	22.0404	7.45256	0	0	0	tgfbr2a	transforming growth factor beta receptor 2a [Source:ZFIN;Acc:ZDB-GENE-120404-1]
ENSDARG00000097886	5138	17.8764	-4.04618	1.15273	-3.51009	0.000447949	0.00185143	38.8408	43.2644	19.0454	0.923788	0	5.18374	CU104777.1
ENSDARG00000097826	5158	32.1155	-3.20009	0.915247	-3.49643	0.000471535	0.00194134	43.5488	111.018	19.0454	1.84758	8.93884	8.29398	si:dkey-239b22.2	si:dkey-239b22.2 [Source:ZFIN;Acc:ZDB-GENE-131120-8]
ENSDARG00000104775	5159	13.9562	-4.2954	1.22853	-3.49638	0.000471622	0.00194134	24.7169	34.285	20.7015	0.923788	0	3.11024	ly6m2	lymphocyte antigen 6 family member M2 [Source:ZFIN;Acc:ZDB-GENE-131121-523]
ENSDARG00000069529	5160	9.77305	-6.69215	1.91479	-3.49498	0.000474094	0.00195113	44.7258	11.4283	2.48419	0	0	0	zgc:153981	zgc:153981 [Source:ZFIN;Acc:ZDB-GENE-061103-367]
ENSDARG00000030254	5169	512.939	-4.31258	1.23618	-3.48863	0.000485503	0.00199461	1092.25	1002.43	835.514	24.9423	2.23471	120.263	cbln9	cerebellin 9 [Source:ZFIN;Acc:ZDB-GENE-040724-34]
ENSDARG00000002872	5170	55.1112	-2.84712	0.816151	-3.48848	0.000485778	0.00199535	75.3276	112.651	102.68	29.5612	1.11735	9.33072	zgc:113210	zgc:113210 [Source:ZFIN;Acc:ZDB-GENE-050320-83]
ENSDARG00000088356	5173	7.54143	-6.32418	1.8138	-3.48671	0.000489006	0.00200745	16.4779	14.6936	14.0771	0	0	0	tmem117	transmembrane protein 117 [Source:HGNC Symbol;Acc:HGNC:25308]
ENSDARG00000096556	5176	10.0987	-5.75858	1.65204	-3.48575	0.000490766	0.00201351	17.6549	28.5709	13.249	0	1.11735	0	si:dkey-19f4.2	si:dkey-19f4.2 [Source:ZFIN;Acc:ZDB-GENE-121214-262]
ENSDARG00000043912	5184	7.64191	-6.34098	1.82114	-3.48188	0.00049791	0.00203967	21.1859	12.2447	12.4209	0	0	0	mei4	meiosis-specific, MEI4 homolog (S. cerevisiae) [Source:NCBI gene;Acc:568897]
ENSDARG00000095675	5187	105.231	-2.60686	0.748951	-3.48068	0.000500142	0.00204762	20.0089	303.667	218.608	33.2564	26.8165	29.0289	ccdc141	coiled-coil domain containing 141 [Source:ZFIN;Acc:ZDB-GENE-081104-472]
ENSDARG00000097790	5198	101.094	-2.07438	0.596766	-3.47604	0.000508885	0.00207901	281.302	99.5898	109.304	34.1802	61.4545	20.7349	si:dkey-234i14.6	si:dkey-234i14.6 [Source:ZFIN;Acc:ZDB-GENE-131121-173]
ENSDARG00000078022	5201	7.58572	-6.33082	1.82175	-3.47513	0.000510615	0.00208487	20.0089	11.4283	14.0771	0	0	0	fyco1b	FYVE and coiled-coil domain containing 1b [Source:ZFIN;Acc:ZDB-GENE-130326-1]
ENSDARG00000045815	5204	30.3989	-3.30933	0.95252	-3.47429	0.000512205	0.00209013	108.283	22.0404	35.6067	10.1617	1.11735	5.18374	mcm10	minichromosome maintenance 10 replication initiation factor [Source:NCBI gene;Acc:553396]
ENSDARG00000069583	5213	63.0215	-3.49691	1.0075	-3.47088	0.000518753	0.00211323	258.939	48.9786	39.747	22.1709	0	8.29398	zgc:114181	zgc:114181 [Source:ZFIN;Acc:ZDB-GENE-050913-105]
ENSDARG00000075851	5215	28.5981	-3.67423	1.05898	-3.46959	0.00052125	0.00212258	55.3187	40.8155	62.9327	0	1.11735	11.4042	oafa	OAF homolog a (Drosophila) [Source:ZFIN;Acc:ZDB-GENE-090917-1]
ENSDARG00000112923	5216	62.226	-2.11311	0.609094	-3.46927	0.000521881	0.00212475	62.3807	115.916	125.037	26.7899	10.0562	33.1759	VDR	vitamin D receptor [Source:HGNC Symbol;Acc:HGNC:12679]
ENSDARG00000089326	5220	29.0488	-2.39039	0.689534	-3.46667	0.000526947	0.00214364	54.1417	41.6318	50.5118	6.46652	11.1735	10.3675	arhgap20	Rho GTPase activating protein 20 [Source:ZFIN;Acc:ZDB-GENE-071015-1]
ENSDARG00000068453	5221	10.0261	-5.75417	1.65987	-3.46663	0.000527026	0.00214364	14.1239	30.2035	14.9051	0.923788	0	0	CABZ01112732.1	tripartite motif-containing protein 14-like [Source:NCBI gene;Acc:100329480]
ENSDARG00000052511	5224	8.20268	-6.44067	1.85878	-3.46499	0.000530241	0.00215548	29.4249	5.71417	14.0771	0	0	0	lin28b	lin-28 homolog B (C. elegans) [Source:ZFIN;Acc:ZDB-GENE-140811-1]
ENSDARG00000040284	5227	57.622	-2.67973	0.773803	-3.46307	0.000534052	0.00216972	63.5577	208.159	27.326	14.7806	11.1735	20.7349	si:dkey-79d12.5	si:dkey-79d12.5 [Source:ZFIN;Acc:ZDB-GENE-131127-429]
ENSDARG00000071139	5229	63.4693	-2.05857	0.594505	-3.46266	0.000534862	0.00217237	50.6108	143.671	112.616	18.4758	21.2297	34.2127	zgc:64065	zgc:64065 [Source:ZFIN;Acc:ZDB-GENE-040426-1355]
ENSDARG00000070239	5233	47.3194	-2.38432	0.689015	-3.46048	0.000539211	0.00218801	41.1948	60.4069	136.63	13.8568	10.0562	21.7717	knl1	kinetochore scaffold 1 [Source:ZFIN;Acc:ZDB-GENE-030131-5437]
ENSDARG00000087709	5236	12.4109	-5.20574	1.50439	-3.46037	0.00053943	0.00218801	17.6549	35.9176	19.0454	1.84758	0	0	fat3b	FAT atypical cadherin 3b [Source:ZFIN;Acc:ZDB-GENE-130530-969]
ENSDARG00000097006	5246	98.1363	-3.00149	0.868975	-3.45406	0.000552214	0.00223538	81.2126	270.199	172.237	35.1039	0	30.0657	CR854839.1
ENSDARG00000057844	5258	177.809	-8.42147	2.44368	-3.44622	0.000568478	0.00229597	3.53098	957.532	102.68	0	0	3.11024	zgc:171470	zgc:171470 [Source:ZFIN;Acc:ZDB-GENE-080204-4]
ENSDARG00000079926	5261	76.9415	-2.98502	0.866534	-3.44478	0.000571524	0.00230695	100.045	97.1409	212.812	18.4758	0	33.1759	syt15	synaptotagmin XV [Source:ZFIN;Acc:ZDB-GENE-090527-2]
ENSDARG00000002403	5264	160.598	-2.07818	0.60362	-3.44286	0.000575591	0.00232205	134.177	151.834	492.697	27.7136	80.4495	76.7193	nusap1	nucleolar and spindle associated protein 1 [Source:NCBI gene;Acc:567446]
ENSDARG00000105854	5270	7.36108	-6.29098	1.82856	-3.44041	0.000580844	0.00234057	12.9469	17.1425	14.0771	0	0	0	BX537310.1
ENSDARG00000102123	5282	12.2335	-4.53244	1.31983	-3.43412	0.000594491	0.00239012	31.7788	20.4078	18.2174	0.923788	0	2.07349	phtf2	putative homeodomain transcription factor 2 [Source:ZFIN;Acc:ZDB-GENE-040711-4]
ENSDARG00000026811	5287	76.9203	-2.39852	0.69876	-3.43254	0.000597946	0.00240173	72.9736	128.977	186.314	49.8846	7.82148	15.5512	extl3	exostosin-like glycosyltransferase 3 [Source:ZFIN;Acc:ZDB-GENE-041124-2]
ENSDARG00000092267	5296	7.38172	-6.29189	1.83489	-3.42904	0.000605728	0.00242886	18.8319	14.6936	10.7648	0	0	0	CR788230.1
ENSDARG00000079034	5307	7.45358	-6.3053	1.84177	-3.42351	0.000618187	0.00247347	20.0089	8.97941	15.7332	0	0	0	zpax4	zona pellucida protein AX 4 [Source:ZFIN;Acc:ZDB-GENE-030131-6199]
ENSDARG00000079403	5309	7.33742	-6.28508	1.8367	-3.42194	0.000621754	0.00248663	15.3009	17.9588	10.7648	0	0	0	si:dkey-204l11.1	si:dkey-204l11.1 [Source:ZFIN;Acc:ZDB-GENE-060526-247]
ENSDARG00000105780	5316	7.30097	-6.27974	1.83647	-3.41946	0.00062745	0.00250649	11.7699	17.9588	14.0771	0	0	0	CR318600.3
ENSDARG00000003200	5336	39.4189	-2.81287	0.825249	-3.40852	0.000653174	0.00259899	67.0887	68.57	71.2133	0.923788	10.0562	18.6614	foxm1	forkhead box M1 [Source:ZFIN;Acc:ZDB-GENE-040426-1275]
ENSDARG00000092716	5342	11.9732	-5.08433	1.49308	-3.40526	0.000661021	0.00262775	27.0709	25.3056	17.3893	0	0	2.07349	VASH1	vasohibin 1 [Source:NCBI gene;Acc:100001748]
ENSDARG00000031540	5346	7.20529	-6.25866	1.83837	-3.40446	0.000662944	0.00263342	15.3009	15.5099	12.4209	0	0	0	tmem200a	transmembrane protein 200A [Source:NCBI gene;Acc:556369]
ENSDARG00000020901	5353	11.5506	-5.94857	1.7489	-3.40133	0.000670599	0.00266035	51.7877	5.71417	10.7648	0	0	1.03675	gabrp	gamma-aminobutyric acid (GABA) A receptor, pi [Source:ZFIN;Acc:ZDB-GENE-081028-62]
ENSDARG00000036848	5354	192.108	-2.09709	0.616628	-3.40091	0.000671627	0.00266393	303.665	248.975	381.736	110.855	94.9751	12.441	slc43a2a	solute carrier family 43 member 2a [Source:ZFIN;Acc:ZDB-GENE-040426-964]
ENSDARG00000052575	5367	36.314	-4.40097	1.29588	-3.39613	0.000683468	0.00270387	7.06197	88.9778	111.788	0	10.0562	0	arl13a	ADP-ribosylation factor-like 13A [Source:ZFIN;Acc:ZDB-GENE-040426-1790]
ENSDARG00000035438	5373	8.15145	-6.43005	1.89494	-3.39327	0.000690633	0.00272963	34.1328	8.97941	5.79643	0	0	0	myhc4	myosin heavy chain 4 [Source:ZFIN;Acc:ZDB-GENE-030131-6206]
ENSDARG00000033345	5375	22.3735	-3.35843	0.990213	-3.39163	0.000694794	0.00274505	60.0267	33.4687	28.9822	5.54273	0	6.22048	cntln	centlein, centrosomal protein [Source:ZFIN;Acc:ZDB-GENE-090313-409]
ENSDARG00000074989	5376	27.5894	-3.88621	1.14618	-3.39056	0.00069749	0.00275519	12.9469	65.3048	77.0097	9.23788	0	1.03675	sparcl1	SPARC-like 1 [Source:ZFIN;Acc:ZDB-GENE-060130-6]
ENSDARG00000088612	5388	40.8237	-3.00793	0.888878	-3.38396	0.00071449	0.00281606	78.8586	57.958	81.1501	8.31409	0	18.6614	si:ch211-153b23.7	si:ch211-153b23.7 [Source:ZFIN;Acc:ZDB-GENE-141216-14]
ENSDARG00000056832	5389	42.5895	-3.57803	1.05737	-3.3839	0.000714652	0.00281617	114.168	66.9374	54.6521	0	1.11735	18.6614	exo1	exonuclease 1 [Source:NCBI gene;Acc:406778]
ENSDARG00000005786	5398	40.4633	-2.1477	0.635755	-3.37818	0.00072966	0.00287052	52.9647	59.5906	85.2904	8.31409	18.995	17.6247	ppm1f	protein phosphatase, Mg2+/Mn2+ dependent, 1F [Source:ZFIN;Acc:ZDB-GENE-051128-2]
ENSDARG00000016022	5403	7.29191	-6.27226	1.85845	-3.37499	0.00073819	0.00290139	22.3629	9.79572	11.5929	0	0	0	zic5	zic family member 5 (odd-paired homolog, Drosophila) [Source:ZFIN;Acc:ZDB-GENE-040622-1]
ENSDARG00000016718	5408	24.068	-4.04392	1.19944	-3.37149	0.000747624	0.00293575	25.8939	51.4275	58.7924	0	0	8.29398	mmp11b	matrix metallopeptidase 11b [Source:ZFIN;Acc:ZDB-GENE-070817-2]
ENSDARG00000044253	5410	165.336	-2.23094	0.66178	-3.37112	0.00074863	0.00293861	283.656	284.076	250.075	25.8661	15.643	132.704	paqr3b	progestin and adipoQ receptor family member IIIb [Source:ZFIN;Acc:ZDB-GENE-050913-128]
ENSDARG00000029866	5418	35.7897	-3.53138	1.04877	-3.36717	0.000759434	0.00297662	52.9647	54.6928	90.2587	15.7044	1.11735	0	slc6a14	solute carrier family 6 member 14 [Source:ZFIN;Acc:ZDB-GENE-130411-2]
ENSDARG00000009493	5420	42.956	-2.11489	0.62835	-3.36579	0.000763253	0.00299049	49.4338	102.855	57.1363	18.4758	11.1735	18.6614	MAP3K13	si:ch211-45c16.2 [Source:ZFIN;Acc:ZDB-GENE-081105-15]
ENSDARG00000117481	5424	7.46475	-6.31408	1.87649	-3.36483	0.000765919	0.00299872	7.06197	25.3056	12.4209	0	0	0	CR354549.5
ENSDARG00000105114	5429	49.6722	-2.85928	0.850452	-3.36207	0.000773591	0.00302597	37.6638	120.814	103.508	11.0855	1.11735	23.8452	crebrf	creb3 regulatory factor [Source:ZFIN;Acc:ZDB-GENE-120203-3]
ENSDARG00000108659	5437	7.41835	-6.30555	1.87867	-3.3564	0.000789641	0.00308453	5.88497	20.4078	18.2174	0	0	0	CR396595.2
ENSDARG00000040628	5440	37.6844	-2.45396	0.731335	-3.35545	0.000792354	0.00309309	85.9206	62.8559	42.2312	4.61894	20.1124	10.3675	zgc:110333	zgc:110333 [Source:ZFIN;Acc:ZDB-GENE-050417-331]
ENSDARG00000010070	5444	163.495	-2.6025	0.775992	-3.35377	0.000797175	0.00310906	180.08	302.851	359.379	29.5612	3.35206	105.748	adam9	ADAM metallopeptidase domain 9 [Source:ZFIN;Acc:ZDB-GENE-040912-127]
ENSDARG00000075140	5448	54.3865	-2.20331	0.657328	-3.35192	0.00080252	0.00312818	67.0887	123.263	77.8378	20.3233	6.70413	31.1024	SAT2	si:dkey-19b23.15 [Source:ZFIN;Acc:ZDB-GENE-160728-17]
ENSDARG00000033871	5463	206.676	-2.02833	0.606304	-3.3454	0.000821647	0.00319394	540.24	244.893	211.156	87.7599	21.2297	134.777	derl3	derlin 3 [Source:ZFIN;Acc:ZDB-GENE-040426-1324]
ENSDARG00000077329	5475	7.53252	-6.3188	1.89405	-3.33613	0.000849539	0.00329513	24.7169	15.5099	4.96837	0	0	0	nlgn2a	neuroligin 2a [Source:ZFIN;Acc:ZDB-GENE-090918-2]
ENSDARG00000074723	5482	9.32392	-5.63704	1.69252	-3.33055	0.000866732	0.00335752	29.4249	13.061	12.4209	0	0	1.03675	myo10l1	myosin X, like 1 [Source:ZFIN;Acc:ZDB-GENE-080425-1]
ENSDARG00000036152	5490	6.98547	-6.21309	1.86781	-3.3264	0.000879743	0.00340296	16.4779	16.3262	9.10868	0	0	0	gas2b	growth arrest-specific 2b [Source:ZFIN;Acc:ZDB-GENE-030616-552]
ENSDARG00000016934	5499	172.176	-2.30377	0.693581	-3.32155	0.000895181	0.00345649	247.169	346.932	264.98	84.9885	83.8016	5.18374	ttyh2	tweety family member 2 [Source:ZFIN;Acc:ZDB-GENE-040718-193]
ENSDARG00000105507	5502	37.358	-3.55804	1.07195	-3.31923	0.00090267	0.00348402	90.6286	71.8353	43.8873	0	16.7603	1.03675	zgc:112234	zgc:112234 [Source:NCBI gene;Acc:554097]
ENSDARG00000103380	5503	9.52494	-5.67109	1.70896	-3.31844	0.000905231	0.00349327	20.0089	28.5709	7.45256	0	1.11735	0	si:ch73-21k16.1	si:ch73-21k16.1 [Source:ZFIN;Acc:ZDB-GENE-081031-51]
ENSDARG00000105584	5506	28.5915	-2.5711	0.774959	-3.31772	0.000907547	0.0035003	61.2037	34.285	51.3398	4.61894	5.58677	14.5145	slc8b1	solute carrier family 8 member B1 [Source:ZFIN;Acc:ZDB-GENE-130530-900]
ENSDARG00000071469	5508	24.642	-2.82187	0.851222	-3.31509	0.000916142	0.00353153	56.4957	41.6318	31.4663	4.61894	2.23471	11.4042	znf618	zinc finger protein 618 [Source:ZFIN;Acc:ZDB-GENE-030131-2063]
ENSDARG00000089428	5521	88.1287	-2.80194	0.846443	-3.31025	0.000932126	0.00358533	107.106	149.385	206.187	36.0277	0	30.0657	rab12	RAB12, member RAS oncogene family [Source:ZFIN;Acc:ZDB-GENE-050522-555]
ENSDARG00000104963	5524	7.93946	-6.39143	1.93123	-3.30951	0.000934587	0.00359285	35.3098	6.53048	5.79643	0	0	0	BX511166.1
ENSDARG00000089799	5530	6.83662	-6.18514	1.87051	-3.30665	0.000944172	0.00362576	10.5929	14.6936	15.7332	0	0	0	si:ch73-41e3.7	si:ch73-41e3.7 [Source:ZFIN;Acc:ZDB-GENE-090313-163]
ENSDARG00000069654	5531	107.79	-2.87108	0.868445	-3.30601	0.000946361	0.00363351	256.585	191.833	120.897	53.5797	0	23.8452	ppp6r2b	protein phosphatase 6, regulatory subunit 2b [Source:ZFIN;Acc:ZDB-GENE-070705-441]
ENSDARG00000024827	5532	6.94118	-6.20588	1.87728	-3.30578	0.000947123	0.00363577	12.9469	19.5914	9.10868	0	0	0	rnf150a	ring finger protein 150a [Source:ZFIN;Acc:ZDB-GENE-060213-1]
ENSDARG00000028053	5540	7.06623	-6.2334	1.88673	-3.30382	0.000953786	0.00365607	9.41595	9.79572	23.1857	0	0	0	bmp1b	bone morphogenetic protein 1b [Source:ZFIN;Acc:ZDB-GENE-060818-2]
ENSDARG00000036626	5544	9.00752	-5.58737	1.69192	-3.30239	0.000958637	0.00367201	25.8939	14.6936	12.4209	0	0	1.03675	sema6ba	sema domain, transmembrane domain (TM), and cytoplasmic domain, (semaphorin) 6Ba [Source:ZFIN;Acc:ZDB-GENE-131024-1]
ENSDARG00000099483	5550	119.868	-2.02202	0.612407	-3.30177	0.000960772	0.0036766	81.2126	239.995	255.871	44.3418	18.995	78.7928	vdra	vitamin D receptor [Source:HGNC Symbol;Acc:HGNC:12679]
ENSDARG00000058556	5551	40.294	-2.74881	0.832541	-3.30171	0.000960969	0.0036766	63.5577	101.222	45.5434	1.84758	7.82148	21.7717	muc5.2	mucin 5.2 [Source:ZFIN;Acc:ZDB-GENE-121108-1]
ENSDARG00000097530	5553	102.361	-2.9148	0.88305	-3.30083	0.000963992	0.00368653	94.1595	232.648	215.296	24.0185	48.0462	0	xkr5b	XK related 5b [Source:ZFIN;Acc:ZDB-GENE-170829-1]
ENSDARG00000004131	5556	126.996	-2.06107	0.624758	-3.29899	0.000970327	0.00370876	157.717	210.608	245.934	30.485	101.679	15.5512	rttn	rotatin [Source:ZFIN;Acc:ZDB-GENE-090609-5]
ENSDARG00000113543	5557	29.4429	-2.64471	0.801702	-3.29887	0.000970737	0.00370966	51.7877	51.4275	48.8556	1.84758	13.4083	9.33072	CU633775.2
ENSDARG00000093998	5562	38.8738	-2.02611	0.614606	-3.29661	0.000978602	0.00373635	87.0976	51.4275	48.8556	15.7044	15.643	14.5145	si:ch73-7i4.2	si:ch73-7i4.2 [Source:ZFIN;Acc:ZDB-GENE-060810-137]
ENSDARG00000069559	5572	9.62782	-5.68812	1.72714	-3.29338	0.000989904	0.00377272	22.3629	28.5709	5.79643	0	0	1.03675	muc13a	mucin 13a, cell surface associated [Source:ZFIN;Acc:ZDB-GENE-061207-26]
ENSDARG00000070052	5581	7.21012	-6.26241	1.90534	-3.28676	0.00101345	0.00385625	9.41595	7.34679	26.498	0	0	0	tdrd6	tudor domain containing 6 [Source:ZFIN;Acc:ZDB-GENE-041001-210]
ENSDARG00000098045	5583	20.6921	-3.44258	1.04787	-3.28531	0.00101871	0.00387487	24.7169	40.8155	48.0276	2.77136	7.82148	0	CR751602.2
ENSDARG00000101866	5585	21.3132	-3.31701	1.00993	-3.2844	0.00102201	0.003886	49.4338	30.2035	36.4347	0	5.58677	6.22048	asic1b	acid-sensing (proton-gated) ion channel 1b [Source:NCBI gene;Acc:407672]
ENSDARG00000011605	5586	72.6323	-2.48583	0.75705	-3.28357	0.001025	0.0038962	124.761	106.12	139.114	42.4943	21.2297	2.07349	dennd6b	DENN/MADD domain containing 6B [Source:ZFIN;Acc:ZDB-GENE-030131-9382]
ENSDARG00000061110	5595	6.7893	-6.17241	1.88134	-3.28086	0.00103492	0.00392806	15.3009	16.3262	9.10868	0	0	0	zbtb44	zinc finger and BTB domain containing 44 [Source:ZFIN;Acc:ZDB-GENE-060526-201]
ENSDARG00000074794	5598	6.71924	-6.15656	1.87822	-3.27787	0.00104594	0.00396778	16.4779	12.2447	11.5929	0	0	0	necab3	N-terminal EF-hand calcium binding protein 3 [Source:ZFIN;Acc:ZDB-GENE-131121-74]
ENSDARG00000067997	5607	12.6271	-4.55768	1.39261	-3.27277	0.00106498	0.00403281	20.0089	24.4893	28.1541	0	0	3.11024	myhz1.3	myosin, heavy polypeptide 1.3, skeletal muscle [Source:ZFIN;Acc:ZDB-GENE-070705-74]
ENSDARG00000092882	5610	25.0268	-2.37612	0.726159	-3.27218	0.00106723	0.00403988	38.8408	45.7134	41.4031	10.1617	7.82148	6.22048	si:dkey-161j23.7	si:dkey-161j23.7 [Source:ZFIN;Acc:ZDB-GENE-091204-391]
ENSDARG00000094488	5630	23.6015	-4.5699	1.40003	-3.26415	0.00109794	0.00414137	68.2657	64.4885	3.31225	5.54273	0	0	BX510923.1
ENSDARG00000099117	5633	60.1068	-2.32983	0.714009	-3.26303	0.0011023	0.00415558	55.3187	167.344	77.8378	13.8568	37.9901	8.29398	si:dkey-33i11.4	si:dkey-33i11.4 [Source:NCBI gene;Acc:569335]
ENSDARG00000090338	5636	176.854	-6.17335	1.89222	-3.26248	0.00110442	0.00416136	278.948	399.176	368.487	0	0	14.5145	fam20cb	FAM20C golgi associated secretory pathway kinase b [Source:ZFIN;Acc:ZDB-GENE-050301-4]
ENSDARG00000063661	5637	86.5428	-2.58443	0.792199	-3.26235	0.00110493	0.00416254	214.213	81.631	149.051	1.84758	27.9339	44.5801	nuak2	NUAK family, SNF1-like kinase, 2 [Source:ZFIN;Acc:ZDB-GENE-050208-563]
ENSDARG00000070537	5638	117.679	-2.05025	0.628523	-3.26201	0.00110627	0.00416685	249.523	142.854	176.377	18.4758	23.4644	95.3807	stmn2b	stathmin 2b [Source:ZFIN;Acc:ZDB-GENE-050522-207]
ENSDARG00000045596	5649	50.8127	-2.00434	0.615479	-3.25655	0.00112775	0.00423949	48.2568	83.2636	112.616	27.7136	12.2909	20.7349	rassf8a	Ras association domain family member 8a [Source:ZFIN;Acc:ZDB-GENE-091014-4]
ENSDARG00000109360	5658	28.8852	-2.72599	0.837715	-3.25408	0.00113762	0.00426978	50.6108	62.0396	38.0908	11.0855	1.11735	10.3675	FO704848.1
ENSDARG00000079618	5674	100.139	-2.38185	0.733919	-3.24538	0.00117295	0.00438996	95.3365	279.178	129.178	5.54273	62.5719	29.0289	sik2a	salt-inducible kinase 2a [Source:ZFIN;Acc:ZDB-GENE-070705-451]
ENSDARG00000036930	5676	7.42242	-6.30701	1.94393	-3.24447	0.00117669	0.00440244	3.53098	27.7545	13.249	0	0	0	tbx18	T-box transcription factor 18 [Source:ZFIN;Acc:ZDB-GENE-020529-2]
ENSDARG00000070958	5681	72.9984	-2.28905	0.705995	-3.2423	0.00118567	0.00443244	142.416	111.834	109.304	8.31409	11.1735	54.9476	pex6	peroxisomal biogenesis factor 6 [Source:ZFIN;Acc:ZDB-GENE-081104-252]
ENSDARG00000059936	5703	25.2532	-3.65011	1.12962	-3.23127	0.00123241	0.00458907	94.1595	9.79572	36.4347	5.54273	5.58677	0	herc4	HECT and RLD domain containing E3 ubiquitin protein ligase 4 [Source:ZFIN;Acc:ZDB-GENE-070801-1]
ENSDARG00000068372	5704	7.43685	-6.299	1.94943	-3.2312	0.00123271	0.00458938	28.2479	13.061	3.31225	0	0	0	zgc:158427	zgc:158427 [Source:ZFIN;Acc:ZDB-GENE-061215-110]
ENSDARG00000005883	5715	29.3776	-2.85491	0.88508	-3.22559	0.00125712	0.00467125	45.9028	42.4481	66.2449	0.923788	14.5256	6.22048	rfx1a	regulatory factor X, 1a (influences HLA class II expression) [Source:ZFIN;Acc:ZDB-GENE-070424-94]
ENSDARG00000077516	5720	46.2204	-2.97014	0.921555	-3.22296	0.00126873	0.00471029	133	75.9168	37.2628	16.6282	0	14.5145	recql4	RecQ helicase-like 4 [Source:ZFIN;Acc:ZDB-GENE-091112-2]
ENSDARG00000059712	5722	37.3513	-2.29534	0.71242	-3.22189	0.00127349	0.00472629	54.1417	93.0593	38.9189	8.31409	8.93884	20.7349	slc19a2	solute carrier family 19 member 2 [Source:ZFIN;Acc:ZDB-GENE-110411-262]
ENSDARG00000053003	5727	16.1135	-4.15074	1.28924	-3.21953	0.00128401	0.00476117	22.3629	29.3872	39.747	0	0	5.18374	slc35f1	solute carrier family 35 member F1 [Source:ZFIN;Acc:ZDB-GENE-060503-463]
ENSDARG00000057110	5739	110.803	-2.16008	0.67224	-3.21325	0.0013124	0.00485628	247.169	146.936	149.051	8.31409	33.5206	79.8295	slc25a1a	solute carrier family 25 member 1a [Source:NCBI gene;Acc:393579]
ENSDARG00000070930	5740	39.3649	-3.41467	1.06308	-3.21205	0.00131791	0.00487581	11.7699	128.161	76.1817	13.8568	0	6.22048	cart1	cocaine- and amphetamine-regulated transcript 1 [Source:ZFIN;Acc:ZDB-GENE-030131-8025]
ENSDARG00000005739	5747	8.96537	-5.58982	1.74201	-3.20883	0.00133277	0.00492476	5.88497	22.8567	24.0138	0	0	1.03675	gpm6ba	glycoprotein M6Ba [Source:ZFIN;Acc:ZDB-GENE-030710-9]
ENSDARG00000091757	5754	8.21718	-6.45307	2.01236	-3.20671	0.00134262	0.00495513	3.53098	41.6318	4.14031	0	0	0	adgrf6	adhesion G protein-coupled receptor F6 [Source:ZFIN;Acc:ZDB-GENE-041001-212]
ENSDARG00000003203	5759	30.095	-3.4551	1.07812	-3.20476	0.00135176	0.00498454	64.7347	90.6104	9.93674	0.923788	12.2909	2.07349	rhcga	Rh family, C glycoprotein a [Source:ZFIN;Acc:ZDB-GENE-070424-81]
ENSDARG00000009693	5760	119.381	-2.0369	0.635639	-3.20449	0.00135301	0.00498827	155.363	211.424	209.5	81.2934	8.93884	49.7639	llgl1	LLGL scribble cell polarity complex component 1 [Source:ZFIN;Acc:ZDB-GENE-060825-69]
ENSDARG00000054199	5763	6.53106	-6.11756	1.90971	-3.20339	0.0013582	0.00500481	12.9469	17.9588	8.28062	0	0	0	mthfd2l	methylenetetrahydrofolate dehydrogenase (NADP+ dependent) 2 like [Source:ZFIN;Acc:ZDB-GENE-030131-5707]
ENSDARG00000001154	5766	29.0429	-3.12274	0.975647	-3.20068	0.00137103	0.00504946	38.8408	76.7331	40.575	0	6.70413	11.4042	rimbp2	RIMS binding protein 2 [Source:ZFIN;Acc:ZDB-GENE-040724-96]
ENSDARG00000040920	5773	200.561	-2.30489	0.720799	-3.19768	0.00138538	0.00509611	287.187	332.238	381.736	121.016	4.46942	76.7193	si:dkey-49n23.1	si:dkey-49n23.1 [Source:ZFIN;Acc:ZDB-GENE-050208-762]
ENSDARG00000037613	5785	6.82186	-6.18483	1.93871	-3.19018	0.00142182	0.00521933	4.70798	14.6936	21.5296	0	0	0	lgals8b	galectin 8b [Source:ZFIN;Acc:ZDB-GENE-120727-7]
ENSDARG00000089831	5788	279.141	-6.6224	2.07656	-3.18912	0.00142706	0.00523583	7.06197	928.144	722.898	15.7044	0	1.03675	si:dkey-207m2.4	si:dkey-207m2.4 [Source:ZFIN;Acc:ZDB-GENE-081103-58]
ENSDARG00000060439	5792	12.0416	-5.09723	1.59848	-3.18879	0.00142868	0.00523696	7.06197	44.8971	18.2174	0	0	2.07349	clcn2c	chloride channel 2c [Source:ZFIN;Acc:ZDB-GENE-050506-73]
ENSDARG00000116978	5797	8.59033	-5.52029	1.73145	-3.18824	0.00143141	0.00524366	25.8939	8.1631	16.5612	0.923788	0	0	CABZ01010830.1
ENSDARG00000109888	5798	6.44624	-6.10133	1.91415	-3.18749	0.00143511	0.00525631	8.23896	13.8773	16.5612	0	0	0	CR388047.2
ENSDARG00000101351	5810	52.825	-2.95893	0.930021	-3.18158	0.00146476	0.00535379	7.06197	194.282	79.4939	13.8568	6.70413	15.5512	si:dkey-16p6.1	si:dkey-16p6.1 [Source:ZFIN;Acc:ZDB-GENE-081103-43]
ENSDARG00000011618	5812	28.0527	-2.66692	0.838537	-3.18045	0.00147048	0.00537287	68.2657	51.4275	25.6699	2.77136	6.70413	13.4777	slc26a2	solute carrier family 26 member 2 [Source:ZFIN;Acc:ZDB-GENE-030717-3]
ENSDARG00000076068	5822	48.597	-2.39315	0.753309	-3.17685	0.00148882	0.00543053	114.168	73.4679	57.1363	2.77136	21.2297	22.8084	crtc1a	CREB regulated transcription coactivator 1a [Source:ZFIN;Acc:ZDB-GENE-061027-225]
ENSDARG00000010556	5823	6.51132	-6.11179	1.92391	-3.17675	0.00148936	0.00543159	15.3009	17.1425	6.62449	0	0	0	mmp25b	matrix metallopeptidase 25b [Source:ZFIN;Acc:ZDB-GENE-100308-4]
ENSDARG00000031222	5828	13.0479	-4.60042	1.44909	-3.1747	0.00149989	0.0054648	42.3718	22.0404	10.7648	0	0	3.11024	lhx2b	LIM homeobox 2b [Source:ZFIN;Acc:ZDB-GENE-051220-1]
ENSDARG00000095022	5849	34.605	-3.40264	1.07498	-3.16531	0.00154917	0.00562459	44.7258	92.243	52.996	16.6282	0	1.03675	thsd7ba	thrombospondin, type I, domain containing 7Ba [Source:ZFIN;Acc:ZDB-GENE-070621-2]
ENSDARG00000100623	5861	121.489	-2.00225	0.633842	-3.15891	0.00158361	0.00573785	303.665	163.262	116.757	57.2749	12.2909	75.6825	trrap	transformation/transcription domain-associated protein [Source:ZFIN;Acc:ZDB-GENE-050809-47]
ENSDARG00000060925	5886	20.5734	-4.00574	1.27191	-3.14939	0.00163612	0.00589893	43.5488	16.3262	56.3082	0	0	7.25723	jarid2a	jumonji, AT rich interactive domain 2a [Source:ZFIN;Acc:ZDB-GENE-061218-1]
ENSDARG00000079979	5887	143.614	-2.23106	0.70839	-3.14949	0.00163558	0.00589893	82.3896	352.646	274.917	9.23788	78.2148	64.2783	fam89a	family with sequence similarity 89 member A [Source:ZFIN;Acc:ZDB-GENE-111019-1]
ENSDARG00000019743	5896	59.568	-2.17286	0.690188	-3.14822	0.00164267	0.00591651	154.186	58.7743	79.4939	17.552	39.1074	8.29398	dctn1a	dynactin 1a [Source:ZFIN;Acc:ZDB-GENE-070117-2205]
ENSDARG00000079366	5903	156.852	-2.38972	0.759889	-3.14482	0.00166189	0.00597761	198.912	288.974	302.243	4.61894	31.2859	115.079	ppp1r9ba	protein phosphatase 1, regulatory subunit 9Ba [Source:ZFIN;Acc:ZDB-GENE-091006-1]
ENSDARG00000095590	5924	10.4434	-4.88418	1.55629	-3.13835	0.00169902	0.00609054	12.9469	26.9382	20.7015	0	0	2.07349	spp2	secreted phosphoprotein 2 [Source:ZFIN;Acc:ZDB-GENE-090313-223]
ENSDARG00000115545	5925	6.75104	-6.16745	1.96526	-3.13824	0.00169964	0.00609174	9.41595	26.1219	4.96837	0	0	0	clec19a	C-type lectin domain containing 19A [Source:ZFIN;Acc:ZDB-GENE-080917-46]
ENSDARG00000035184	5933	92.4381	-2.0837	0.664424	-3.1361	0.0017121	0.00612812	95.3365	186.935	166.44	22.1709	11.1735	72.5723	tmem150ab	transmembrane protein 150Ab [Source:ZFIN;Acc:ZDB-GENE-040426-1576]
ENSDARG00000021432	5940	6.2933	-6.05999	1.93482	-3.13207	0.00173577	0.00620554	18.8319	8.1631	10.7648	0	0	0	odf3l2b	outer dense fiber of sperm tails 3-like 2b [Source:ZFIN;Acc:ZDB-GENE-080723-64]
ENSDARG00000097418	5959	6.24616	-6.05642	1.93919	-3.12317	0.00178911	0.00637677	7.06197	15.5099	14.9051	0	0	0	si:ch211-63b16.3	si:ch211-63b16.3 [Source:ZFIN;Acc:ZDB-GENE-131127-202]
ENSDARG00000070620	5962	27.6162	-2.29649	0.735513	-3.1223	0.00179443	0.00639229	44.7258	52.2438	40.575	4.61894	10.0562	13.4777	grin2db	glutamate receptor, ionotropic, N-methyl D-aspartate 2D, b [Source:ZFIN;Acc:ZDB-GENE-100920-7]
ENSDARG00000088539	5966	8.39028	-5.48475	1.75695	-3.12175	0.00179779	0.00639923	16.4779	26.1219	6.62449	0	1.11735	0	ponzr2	plac8 onzin related protein 2 [Source:ZFIN;Acc:ZDB-GENE-050411-41]
ENSDARG00000071644	5974	88.8814	-2.2753	0.72995	-3.11707	0.00182658	0.00649303	262.47	126.528	52.996	30.485	52.5157	8.29398	si:dkey-19a16.7	si:dkey-19a16.7 [Source:ZFIN;Acc:ZDB-GENE-060503-903]
ENSDARG00000099945	5980	17.9913	-3.78412	1.21461	-3.11549	0.00183639	0.00652133	61.2037	23.673	15.7332	0	1.11735	6.22048	CU467646.5
ENSDARG00000052114	5982	31.1115	-2.42838	0.779599	-3.1149	0.00184004	0.00653212	44.7258	63.6722	48.8556	2.77136	10.0562	16.588	crtc3	CREB regulated transcription coactivator 3 [Source:ZFIN;Acc:ZDB-GENE-070712-2]
ENSDARG00000095783	5984	26.7267	-3.0639	0.983878	-3.11411	0.00184503	0.00654763	50.6108	61.2233	31.4663	4.61894	0	12.441	si:dkey-249d8.1	si:dkey-249d8.1 [Source:ZFIN;Acc:ZDB-GENE-110411-157]
ENSDARG00000017982	5988	9.60196	-6.67713	2.14543	-3.11226	0.00185661	0.00658434	0	24.4893	33.1225	0	0	0	cyp39a1	cytochrome P450, family 39, subfamily A, polypeptide 1 [Source:ZFIN;Acc:ZDB-GENE-041014-339]
ENSDARG00000020289	6005	29.9668	-3.16474	1.01933	-3.10472	0.00190459	0.00673535	30.6019	31.0198	100.195	5.54273	0	12.441	pif1	PIF1 5'-to-3' DNA helicase homolog (S. cerevisiae) [Source:NCBI gene;Acc:326729]
ENSDARG00000077504	6009	13.8081	-4.25107	1.37042	-3.10202	0.00192205	0.00679259	40.0178	16.3262	22.3577	0	0	4.14699	si:ch211-103n10.5	si:ch211-103n10.5 [Source:ZFIN;Acc:ZDB-GENE-030131-5155]
ENSDARG00000016065	6019	74.2759	-2.68926	0.868307	-3.09713	0.00195406	0.00689422	94.1595	151.834	139.942	20.3233	0	39.3964	tlr3	toll-like receptor 3 [Source:ZFIN;Acc:ZDB-GENE-040219-7]
ENSDARG00000088899	6033	28.1601	-3.65745	1.18297	-3.09175	0.00198983	0.00700416	44.7258	57.1417	54.6521	0	0	12.441	ralgapb	Ral GTPase activating protein, beta subunit (non-catalytic) [Source:ZFIN;Acc:ZDB-GENE-130530-945]
ENSDARG00000061196	6035	79.1025	-2.70406	0.874708	-3.09139	0.00199223	0.00701026	120.053	170.609	120.897	18.4758	0	44.5801	emilin2a	elastin microfibril interfacer 2a [Source:ZFIN;Acc:ZDB-GENE-060503-247]
ENSDARG00000095930	6042	6.21271	-6.04726	1.95775	-3.08889	0.00200906	0.00706132	9.41595	20.4078	7.45256	0	0	0	myha	myosin, heavy chain a [Source:ZFIN;Acc:ZDB-GENE-060531-50]
ENSDARG00000028824	6049	7.99871	-5.41671	1.75533	-3.08586	0.00202962	0.00712532	10.5929	10.612	25.6699	0	1.11735	0	slc34a1a	solute carrier family 34 member 1a [Source:ZFIN;Acc:ZDB-GENE-101006-3]
ENSDARG00000056151	6050	118.509	-2.82002	0.913876	-3.08577	0.00203023	0.00712627	89.4516	417.134	115.929	0.923788	64.8066	22.8084	tyrp1b	tyrosinase-related protein 1b [Source:ZFIN;Acc:ZDB-GENE-040718-249]
ENSDARG00000094605	6055	28.5843	-2.41452	0.782723	-3.08477	0.00203706	0.00714282	31.7788	70.2027	42.2312	6.46652	15.643	5.18374	si:ch211-154e10.1	si:ch211-154e10.1 [Source:ZFIN;Acc:ZDB-GENE-081104-136]
ENSDARG00000018228	6064	8.73231	-5.54924	1.79994	-3.08301	0.00204921	0.0071763	3.53098	19.5914	28.1541	0	1.11735	0	htr2cl1	5-hydroxytryptamine (serotonin) receptor 2C, G protein-coupled-like 1 [Source:ZFIN;Acc:ZDB-GENE-081104-48]
ENSDARG00000111979	6104	7.62716	-5.34574	1.74132	-3.06994	0.00214101	0.00744742	11.7699	17.1425	15.7332	0	1.11735	0	CR394552.1
ENSDARG00000031075	6113	7.59294	-5.34536	1.74407	-3.06488	0.00217754	0.00756457	11.7699	17.9588	14.9051	0.923788	0	0	cadm1a	cell adhesion molecule 1a [Source:ZFIN;Acc:ZDB-GENE-080505-2]
ENSDARG00000069660	6115	14.9863	-2.98076	0.972703	-3.06441	0.00218098	0.00757406	32.9558	19.5914	27.326	4.61894	3.35206	2.07349	chrnb1	cholinergic receptor, nicotinic, beta 1 (muscle) [Source:ZFIN;Acc:ZDB-GENE-070821-4]
ENSDARG00000018257	6116	188.14	-2.11576	0.690547	-3.06388	0.00218483	0.00758618	484.922	158.364	274.088	43.418	15.643	152.402	ncoa1	nuclear receptor coactivator 1 [Source:ZFIN;Acc:ZDB-GENE-041001-175]
ENSDARG00000074808	6117	25.2249	-3.26221	1.06478	-3.06373	0.00218593	0.00758877	35.3098	64.4885	37.2628	1.84758	0	12.441	megf6b	multiple EGF-like-domains 6b [Source:ZFIN;Acc:ZDB-GENE-101112-3]
ENSDARG00000089429	6124	29.0516	-3.48697	1.13895	-3.06156	0.00220188	0.00763537	20.0089	110.202	29.8102	1.84758	0	12.441	si:dkey-205h13.2	si:dkey-205h13.2 [Source:ZFIN;Acc:ZDB-GENE-080225-18]
ENSDARG00000055206	6134	5.94437	-5.98159	1.95703	-3.05646	0.00223965	0.00775371	11.7699	8.1631	15.7332	0	0	0	dtnbp1b	dystrobrevin binding protein 1b [Source:ZFIN;Acc:ZDB-GENE-060503-889]
ENSDARG00000075045	6162	143.837	-2.27976	0.747887	-3.04827	0.00230161	0.00793201	500.223	43.2644	172.237	23.0947	40.2248	83.9765	cxcl18b	chemokine (C-X-C motif) ligand 18b [Source:ZFIN;Acc:ZDB-GENE-090313-165]
ENSDARG00000019501	6166	27.5112	-3.1841	1.04492	-3.04723	0.00230961	0.00795441	45.9028	48.9786	53.824	1.84758	0	14.5145	pcnx3	pecanex 3 [Source:ZFIN;Acc:ZDB-GENE-091112-9]
ENSDARG00000031269	6182	47.9954	-2.25283	0.740726	-3.04138	0.00235497	0.00808965	114.168	65.3048	58.7924	19.3996	3.35206	26.9554	rnf123	ring finger protein 123 [Source:ZFIN;Acc:ZDB-GENE-050208-529]
ENSDARG00000098348	6183	30.1418	-2.91061	0.957044	-3.04125	0.002356	0.00809187	36.4868	58.7743	64.5888	14.7806	0	6.22048	znf326	zinc finger protein 326 [Source:NCBI gene;Acc:571228]
ENSDARG00000097493	6184	57.763	-2.82527	0.929077	-3.04095	0.00235836	0.00809867	48.2568	73.4679	182.174	24.0185	0	18.6614	si:dkey-148h10.5	si:dkey-148h10.5 [Source:ZFIN;Acc:ZDB-GENE-131127-260]
ENSDARG00000035942	6187	178.361	-6.18564	2.0352	-3.03933	0.00237104	0.00813824	150.655	235.097	669.902	0	0	14.5145	hrh3	histamine receptor H3 [Source:ZFIN;Acc:ZDB-GENE-040724-204]
ENSDARG00000104841	6191	27.6915	-2.96565	0.97631	-3.03761	0.0023846	0.0081795	77.6816	41.6318	28.1541	8.31409	0	10.3675	JMJD8	jumonji domain containing 8 [Source:NCBI gene;Acc:100330060]
ENSDARG00000057743	6197	6.55775	-6.12863	2.01873	-3.03589	0.00239827	0.00821712	2.35399	18.7751	18.2174	0	0	0	si:dkey-10f21.4	si:dkey-10f21.4 [Source:ZFIN;Acc:ZDB-GENE-070912-350]
ENSDARG00000100475	6207	11.467	-4.41218	1.45512	-3.03218	0.00242792	0.00830662	16.4779	32.6524	16.5612	0	0	3.11024	fgf10b	fibroblast growth factor 10b [Source:NCBI gene;Acc:751792]
ENSDARG00000029596	6208	18.7786	-3.5592	1.17392	-3.03189	0.00243032	0.00831349	16.4779	19.5914	67.9011	6.46652	2.23471	0	trim55a	tripartite motif containing 55a [Source:ZFIN;Acc:ZDB-GENE-040718-50]
ENSDARG00000101636	6216	38.7973	-2.06172	0.680979	-3.02758	0.0024652	0.00842199	100.045	48.9786	38.9189	12.933	11.1735	20.7349	zgc:64201	zgc:64201 [Source:NCBI gene;Acc:393615]
ENSDARG00000076111	6218	17.7147	-3.28274	1.08453	-3.02689	0.00247084	0.00843854	23.5399	52.2438	20.7015	4.61894	0	5.18374	CABZ01072254.1	glucoside xylosyltransferase 1a [Source:NCBI gene;Acc:100333154]
ENSDARG00000092388	6225	5.77878	-5.93905	1.96348	-3.02475	0.00248835	0.00848907	14.1239	10.612	9.93674	0	0	0	CU207217.1
ENSDARG00000078094	6232	42.3566	-2.70216	0.894372	-3.02129	0.00251697	0.00857678	80.0356	74.2842	66.2449	22.1709	0	11.4042	lmf2a	lipase maturation factor 2a [Source:ZFIN;Acc:ZDB-GENE-080723-47]
ENSDARG00000051896	6238	8.94138	-4.62274	1.53089	-3.01965	0.00253071	0.00861529	23.5399	13.8773	14.0771	0	1.11735	1.03675	fbn2a	fibrillin 2a [Source:ZFIN;Acc:ZDB-GENE-090112-4]
ENSDARG00000107353	6244	6.51735	-6.11458	2.02614	-3.01784	0.0025458	0.00865834	12.9469	23.673	2.48419	0	0	0	BX957322.3	protocadherin-10 [Source:NCBI gene;Acc:100006777]
ENSDARG00000114937	6250	20.211	-3.33596	1.10625	-3.01555	0.00256512	0.00871568	74.1506	6.53048	29.8102	6.46652	2.23471	2.07349		NADPH oxidase 4 [Source:HGNC Symbol;Acc:HGNC:7891]
ENSDARG00000061066	6257	24.4896	-2.2829	0.757536	-3.01359	0.00258179	0.00876248	41.1948	42.4481	38.0908	4.61894	12.2909	8.29398	c2cd2l	c2cd2 like [Source:ZFIN;Acc:ZDB-GENE-041019-1]
ENSDARG00000038786	6264	34.6744	-3.74181	1.24334	-3.00948	0.00261692	0.00887179	17.6549	92.243	83.6342	0	0	14.5145	smarcd3a	SWI/SNF related, matrix associated, actin dependent regulator of chromatin, subfamily d, member 3a [Source:ZFIN;Acc:ZDB-GENE-070912-491]
ENSDARG00000101348	6266	5.83106	-5.95146	1.97787	-3.00902	0.00262093	0.00888256	15.3009	13.061	6.62449	0	0	0	plppr5b	phospholipid phosphatase related 5b [Source:ZFIN;Acc:ZDB-GENE-070620-15]
ENSDARG00000063332	6271	64.4468	-2.6424	0.879255	-3.00527	0.00265348	0.00898571	63.5577	148.568	120.897	10.1617	42.4595	1.03675	shank3a	SH3 and multiple ankyrin repeat domains 3a [Source:ZFIN;Acc:ZDB-GENE-060503-369]
ENSDARG00000092608	6272	8.17635	-5.45235	1.81478	-3.00442	0.00266088	0.00900934	3.53098	21.2241	23.1857	0	1.11735	0	si:dkey-262g12.12	si:dkey-262g12.12 [Source:ZFIN;Acc:ZDB-GENE-161017-24]
ENSDARG00000068947	6274	19.4674	-4.04921	1.348	-3.00387	0.00266571	0.0090228	40.0178	62.0396	8.28062	6.46652	0	0	si:ch211-264e16.1	si:ch211-264e16.1 [Source:ZFIN;Acc:ZDB-GENE-060503-226]
ENSDARG00000103261	6278	68.3881	-2.11497	0.704484	-3.00215	0.00268079	0.00906806	144.77	89.7941	98.5394	4.61894	43.5768	29.0289	CABZ01038699.1
ENSDARG00000105479	6279	116.569	-2.09298	0.697319	-3.00146	0.00268687	0.00908702	95.3365	132.242	338.677	31.4088	88.271	13.4777	si:ch211-126c2.4	si:ch211-126c2.4 [Source:ZFIN;Acc:ZDB-GENE-030131-3087]
ENSDARG00000093570	6285	8.88645	-6.56558	2.18825	-3.00038	0.00269639	0.00911326	0	35.1013	18.2174	0	0	0	si:dkey-25o1.7	si:dkey-25o1.7 [Source:ZFIN;Acc:ZDB-GENE-091204-375]
ENSDARG00000092489	6289	5.98401	-5.99571	1.99912	-2.99918	0.00270711	0.00914365	4.70798	18.7751	12.4209	0	0	0	si:ch73-103b9.2	si:ch73-103b9.2 [Source:ZFIN;Acc:ZDB-GENE-070705-199]
ENSDARG00000101210	6291	33.5778	-3.11685	1.03975	-2.99769	0.00272031	0.00918271	45.9028	54.6928	80.322	18.4758	0	2.07349	glg1b	golgi glycoprotein 1b [Source:ZFIN;Acc:ZDB-GENE-060825-255]
ENSDARG00000113205	6293	5.66443	-5.91166	1.97285	-2.9965	0.002731	0.00921587	11.7699	9.79572	12.4209	0	0	0	zgc:163040	zgc:163040 [Source:ZFIN;Acc:ZDB-GENE-070424-79]
ENSDARG00000102478	6294	39.0155	-2.76467	0.922788	-2.996	0.00273546	0.00922943	21.1859	111.018	72.0414	19.3996	1.11735	9.33072	ADAMTS7	ADAM metallopeptidase with thrombospondin type 1 motif 7 [Source:NCBI gene;Acc:560364]
ENSDARG00000105261	6303	7.50012	-5.31995	1.77711	-2.9936	0.00275703	0.00928896	23.5399	11.4283	9.10868	0.923788	0	0	nfkb1	nuclear factor of kappa light polypeptide gene enhancer in B-cells 1 [Source:ZFIN;Acc:ZDB-GENE-121204-3]
ENSDARG00000045413	6304	15.3113	-3.20683	1.07128	-2.99346	0.00275838	0.00929203	14.1239	51.4275	17.3893	4.61894	2.23471	2.07349	gcm2	glial cells missing transcription factor 2 [Source:ZFIN;Acc:ZDB-GENE-050127-1]
ENSDARG00000092464	6312	25.6173	-2.45414	0.820867	-2.98969	0.00279257	0.00939527	43.5488	40.8155	45.5434	8.31409	13.4083	2.07349	si:dkeyp-20g2.1	si:dkeyp-20g2.1 [Source:ZFIN;Acc:ZDB-GENE-070705-535]
ENSDARG00000043196	6314	8.5085	-5.49876	1.84055	-2.98756	0.00281214	0.00945812	37.6638	4.89786	7.45256	0	0	1.03675	rnasel2	ribonuclease like 2 [Source:ZFIN;Acc:ZDB-GENE-050208-420]
ENSDARG00000094491	6323	5.67242	-5.91547	1.98319	-2.9828	0.00285625	0.00959281	9.41595	15.5099	9.10868	0	0	0	si:ch211-202m22.1	si:ch211-202m22.1 [Source:ZFIN;Acc:ZDB-GENE-060531-31]
ENSDARG00000100166	6330	49.4308	-2.09902	0.703982	-2.98164	0.00286705	0.00961845	51.7877	63.6722	125.037	28.6374	21.2297	6.22048	si:dkeyp-9d4.3	si:dkeyp-9d4.3 [Source:ZFIN;Acc:ZDB-GENE-110914-175]
ENSDARG00000008203	6335	7.23554	-6.25657	2.09932	-2.98028	0.00287982	0.00965364	37.6638	3.26524	2.48419	0	0	0	pax1a	paired box 1a [Source:ZFIN;Acc:ZDB-GENE-070112-182]
ENSDARG00000074540	6338	47.2672	-2.23708	0.751007	-2.97877	0.00289411	0.00969694	128.292	19.5914	86.1184	13.8568	21.2297	14.5145	gpr63	G protein-coupled receptor 63 [Source:ZFIN;Acc:ZDB-GENE-110411-183]
ENSDARG00000091235	6351	8.5141	-5.49754	1.84795	-2.97494	0.00293049	0.00979567	37.6638	8.1631	4.14031	0	1.11735	0	CABZ01015525.1
ENSDARG00000097145	6353	20.1594	-2.56551	0.862374	-2.97494	0.00293044	0.00979567	40.0178	22.0404	41.4031	3.69515	4.46942	9.33072	FP565432.1
ENSDARG00000112100	6369	5.58066	-5.88924	1.98386	-2.96858	0.00299179	0.00997545	12.9469	11.4283	9.10868	0	0	0	neto2b	neuropilin (NRP) and tolloid (TLL)-like 2b [Source:ZFIN;Acc:ZDB-GENE-060503-638]
