# Supplementary material for: Unraveling Differential Transcriptomes and Cell Types in Zebrafish Larvae Intestine and Liver
Source: Cells. 2022 Oct 19;11(20):3290. doi: 10.3390/cells11203290 (PMC9600436; doi:10.3390/cells11203290)
Supplement: Supplementary file 1 [file cells-11-03290-s001.zip › Gao et al 2022 Cells Table S5.xlsx]

## Sheet: Table S5
Table S5 List of the 385 intestine-specific genes identified at 5dpf.
Gene ID	LIVER1	LIVER2	LIVER3	GUT1	GUT2	GUT3
ENSDARG00000043154	168.51	288.953	154.732	990.715	907.304	615.084	ucp2
ENSDARG00000019332	335.782	311.479	279.028	1411.25	1096.55	1102.65	ndufb4
ENSDARG00000014499	19.3074	20.4831	19.5734	83.7438	83.0772	63.1972	nutf2l
ENSDARG00000095897	654.078	761.871	648.432	2249.04	2962.75	2595.69	atp5f1e
ENSDARG00000079932	69.7256	81.5803	75.1661	290.987	325.477	290.101	zgc:152830
ENSDARG00000103735	13.1571	21.033	20.5788	77.9348	77.6587	53.3441	elovl1b
ENSDARG00000071203	16.6208	26.6609	27.6781	94.2384	94.1535	78.1872	sptssa
ENSDARG00000115557	146.447	99.0323	74.1054	362.072	475.385	404.561	cox7b
ENSDARG00000035054	16.2019	20.2193	17.5158	70.0214	74.0051	66.4391	pdcd10a
ENSDARG00000114022	9.29722	16.5549	14.1254	60.7798	67.9857	45.3633	wdr1
ENSDARG00000078113	76.6591	90.4276	79.7342	284.846	364.421	294.372	atp5mea
ENSDARG00000037140	9.46538	13.2312	14.0075	56.7929	48.3997	48.3741	pfkfb1
ENSDARG00000020232	46.382	53.8257	43.0606	231.734	205.312	166.897	eif6
ENSDARG00000056583	133.328	169.776	139.637	552.736	708.692	610.699	ndufs6
ENSDARG00000036092	10.5913	18.3631	13.4538	60.9658	59.7138	50.7058	sdhaf3
ENSDARG00000033364	712.255	1389.04	1629.29	5172.51	5350.35	4377.92	mgst3b
ENSDARG00000008491	36.3797	40.1791	38.9524	178.075	142.13	169.705	si:ch211-107o10.3
ENSDARG00000058225	19.063	26.0147	29.8242	120.566	86.3352	92.9789	arpc4l
ENSDARG00000092124	129.31	104.887	79.7626	368.95	518.478	405.317	cox14
ENSDARG00000025147	52.7817	41.9545	46.5287	178.961	231.844	214.761	cd63
ENSDARG00000091624	13.829	14.4418	17.6513	51.5129	72.6446	70.3064	ugt2a7
ENSDARG00000097456	11.5269	19.8172	13.8402	60.3615	86.503	59.1548	coa3b
ENSDARG00000026369	169.573	199.846	176.665	659.275	870.592	723.512	dbi
ENSDARG00000017388	30.5943	32.8341	53.0113	144.274	180.263	155.278	gstt1b
ENSDARG00000056480	26.6155	27.9336	30.3119	105.924	137.301	140.905	cpvl
ENSDARG00000087456	188.769	176.488	142.542	656.96	603.431	616.458	ndufb1
ENSDARG00000040158	13.8366	21.6297	24.3929	84.2786	79.6516	76.837	cdc42l
ENSDARG00000093619	9.78608	20.0561	26.8951	78.3792	77.1717	78.7474	sult3st2
ENSDARG00000003615	34.7771	33.0518	41.184	148.455	143.557	179.983	slc26a3.2
ENSDARG00000077777	266.384	437.749	572.766	1572.33	1932.7	1707.24	tmsb4x
ENSDARG00000043371	82.8996	76.1319	70.1393	379.03	315.37	309.902	mdh2
ENSDARG00000076836	511.516	463.027	499.542	2093.43	2442.02	2013.52	gpx4b
ENSDARG00000039116	41.0107	23.8317	20.1878	125.943	109.435	129.921	nr5a5
ENSDARG00000038608	96.4499	115.486	94.3177	411.463	466.105	549.465	sdhc
ENSDARG00000038694	24.0066	25.926	32.0939	122.165	107.631	130.096	zgc:101744
ENSDARG00000100531	13.0746	27.2379	32.7535	112.455	103.73	100.524	abhd14b
ENSDARG00000039914	64.3951	64.3299	55.2246	329.207	361.144	171.728	gapdhs
ENSDARG00000099730	20.8293	20.2776	16.1256	94.5963	93.6349	86.3538	pkma
ENSDARG00000088366	82.8622	109.866	84.1381	449.151	422.09	437.212	zgc:77938
ENSDARG00000020866	741.629	933.446	762.823	2942.94	2961.65	4855.21	apoa4b.2
ENSDARG00000070775	18.271	26.7165	25.7499	94.3284	91.3665	132.716	cyp2x9
ENSDARG00000079391	41.5202	56.6163	55.7096	179.744	300.605	224.668	mrpl42
ENSDARG00000045618	117.516	88.4046	67.7151	520.296	433.558	313.435	clta
ENSDARG00000075989	65.1521	67.2761	60.8364	370.859	336.764	246.045	arpc2
ENSDARG00000052859	10.0876	21.7632	16.6569	79.476	81.9724	58.7673	chp1
ENSDARG00000075444	13.3886	23.7528	21.8912	106.176	101.068	98.0575	cgref1
ENSDARG00000037867	145.685	116.217	82.953	454.33	588.027	479.927	atp5mf
ENSDARG00000019353	8.32314	13.7896	11.3316	63.838	55.9626	40.2595	sparc
ENSDARG00000069545	11.8513	16.2576	14.3908	63.7688	82.3942	78.764	atg12
ENSDARG00000001950	25.4622	31.2055	34.2853	169.456	183.356	106.885	ak1
ENSDARG00000099766	184.276	192.106	194.412	1076.58	1018.6	730.951	myl12.1
ENSDARG00000104028	10.4206	18.8081	16.1393	67.1034	75.0933	82.3678	si:dkey-74k8.3
ENSDARG00000054063	27.2009	31.6809	40.0415	206.392	163.296	112.875	arpc4
ENSDARG00000054300	46.1885	66.2045	72.6489	347.828	356.208	263.995	dhrs1
ENSDARG00000053217	1272.86	1295.43	1151.77	4963.04	7038.22	5587.99	cox7a2a
ENSDARG00000013804	35.1714	49.649	56.8599	284.036	239.554	175.598	capns1b
ENSDARG00000039931	7.81274	21.9019	7.386	67.5812	47.7544	67.5943	slc25a33
ENSDARG00000111701	14.8471	16.5903	21.7391	93.6198	117.418	123.833	lbh
ENSDARG00000008305	5.30587	11.9364	14.3875	57.8934	73.0111	28.7103	hand2
ENSDARG00000100075	141.201	123.292	127.059	666.699	675.215	789.467	abcg2a
ENSDARG00000045913	106.237	96.1408	75.8112	485.534	640.216	364.059	mrps10
ENSDARG00000090444	66.3608	101.286	112.465	521.73	492.088	386.687	ponzr1
ENSDARG00000037746	282.964	232.911	232.722	1346.48	1366.84	1156.42	actb1
ENSDARG00000008030	6.65761	17.5708	21.6572	86.1519	98.5398	44.7317	myl9b
ENSDARG00000034368	20.3362	28.8039	31.7352	160.148	151.385	131.469	hexb
ENSDARG00000055912	13.269	13.6384	10.7942	56.0937	69.4665	75.3101	nipa2
ENSDARG00000040072	15.3952	12.653	11.2919	60.8792	75.4031	66.5967	scpep1
ENSDARG00000069549	13.3356	19.8866	18.8658	103.643	91.7235	88.4909	zgc:162396
ENSDARG00000038306	8.65692	12.092	11.5772	84.0692	51.7185	43.5162	tsc22d1
ENSDARG00000103957	13.3084	21.4791	19.3939	80.0484	100.536	94.467	aamdc
ENSDARG00000094730	8.94094	14.6941	20.1801	62.3398	84.4831	79.0425	acbd7
ENSDARG00000005565	7.27194	12.1613	14.7067	56.7475	40.1211	76.3669	entpd8
ENSDARG00000041607	81.5235	114.492	95.8334	486.083	465.379	581.077	eif4ebp3l
ENSDARG00000057882	92.5968	111.45	119.041	645.559	620.198	498.259	arpc3
ENSDARG00000008049	14.9529	16.9092	18.1202	88.5754	94.6163	92.8262	si:dkey-42i9.4
ENSDARG00000102555	73.2861	88.4616	91.0449	484.828	482.139	484.083	si:dkey-33i11.9
ENSDARG00000022995	12.0033	18.1265	16.3827	89.8547	90.1594	67.6879	clic4
ENSDARG00000040815	6.51594	13.5765	20.0144	88.3518	61.7642	83.1144	tsku
ENSDARG00000045003	6.34026	12.9547	11.4757	69.9625	65.8789	42.8488	plvapb
ENSDARG00000005220	21.4892	33.1496	29.4496	165.008	163.527	126.028	pdcd6
ENSDARG00000100260	8.72055	11.8351	7.16085	64.814	53.7703	43.7343	them6
ENSDARG00000058593	38.8775	36.6425	37.1469	232.229	214.917	180.954	sri
ENSDARG00000103203	22.969	37.2902	51.7913	228.167	200.533	178.915	vps28
ENSDARG00000099389	143.325	212.796	148.279	838.545	959.954	1093.6	cdo1
ENSDARG00000041400	89.6228	65.8263	49.2859	329.502	407.012	330.809	ndufa3
ENSDARG00000069018	10.2058	52.303	76.406	188.758	270.147	392.632	cyp7a1
ENSDARG00000088091	136.254	147.454	112.313	946.435	847.616	544.096	pfn1
ENSDARG00000103295	291.295	383.01	323.105	1622.09	1651.94	2888.94	cyp3a65
ENSDARG00000016368	6.21403	18.3014	14.2042	78.1482	87.7906	72.0573	zbtb8os
ENSDARG00000013144	179.85	292.937	187.14	1517.42	1319.97	1180.54	atp1b1a
ENSDARG00000102744	185.393	185.521	152.503	951.7	930.918	1109.96	mgst3a
ENSDARG00000094929	124.625	69.608	154.639	576.468	571.638	933.738	apoa4b.2
ENSDARG00000071087	17.6592	27.2564	22.2683	139.143	113.195	157.402	slc35b4
ENSDARG00000076317	6.40928	8.98178	7.48913	78.0597	33.4858	40.6042	plod3
ENSDARG00000019845	14.789	12.5278	15.1854	102.14	91.1944	71.4433	pdlim1
ENSDARG00000009939	4.14066	16.6657	15.2341	78.6874	81.6992	62.9907	micu2
ENSDARG00000013522	277.781	742.132	114.766	2368.59	2538.72	2384.43	pck1
ENSDARG00000011665	30.5638	20.8779	23.402	165.937	156.894	162.682	aldoaa
ENSDARG00000034718	3.92365	10.3143	12.0256	60.8893	42.6455	54.3014	tfpia
ENSDARG00000012972	9.79585	11.2636	7.64504	69.0147	64.3897	46.0106	cfl1l
ENSDARG00000003952	45.707	64.9676	55.9011	393.267	331.208	265.069	pfn2
ENSDARG00000058996	18.2279	26.3412	31.0862	185.049	152.698	155.95	jam2a
ENSDARG00000059177	4.68995	11.7891	12.0226	54.9196	67.9441	52.7346	tax1bp3
ENSDARG00000056532	10.3763	13.8395	20.0593	90.3612	99.2232	93.0949	serinc2
ENSDARG00000017910	11.8003	11.0473	8.56936	87.6025	81.4695	53.1195	pdss1
ENSDARG00000021059	252.018	327.938	182.986	1872.69	1566.48	1823.22	alas1
ENSDARG00000004930	11.5907	10.095	5.30619	75.3785	64.3428	65.8961	lmo7a
ENSDARG00000002401	7.31325	9.75401	7.6935	58.3419	62.6174	49.1254	gale
ENSDARG00000040513	8.75682	9.31309	8.7451	52.1381	51.5066	64.4321	zgc:92313
ENSDARG00000099116	2.97081	9.25657	9.26773	57.8201	52.6877	46.6332	nagk
ENSDARG00000003795	14.2002	14.6158	15.0771	124.272	104.798	93.7275	idh2
ENSDARG00000097209	60.4107	66.2935	57.4378	386.73	379.961	530.261	cox8b
ENSDARG00000039150	19.716	26.9299	36.2951	173.443	197.698	229.541	lgmn
ENSDARG00000086985	10.7839	9.02012	11.3366	94.6583	74.7805	65.9063	klc4
ENSDARG00000076981	2.07089	7.98611	12.5323	62.5928	50.2688	56.0546	zgc:198329
ENSDARG00000000068	14.129	19.1817	19.9949	149.383	138.409	121.777	slc9a3r1a		0.641813	plg
ENSDARG00000015050	68.8653	103.049	91.9223	677.759	713.899	585.766	calm3a
ENSDARG00000101474	4.06225	9.4531	10.0439	72.5549	61.1129	44.0659	snapc3
ENSDARG00000067975	131.198	110.925	79.9786	1035.27	885.843	625.612	atp5if1a
ENSDARG00000005179	5.57303	8.24181	6.80699	51.9919	58.5848	61.9757	dglucy
ENSDARG00000036942	25.5068	26.9658	20.4121	175.635	215.12	188.924	gpd1c
ENSDARG00000018361	26.93	45.2736	38.4249	307.32	298.96	281.987	sult1st3
ENSDARG00000039490	9.55557	21.441	17.5142	134.956	128.226	140.414	pitpnaa
ENSDARG00000025977	28.5234	24.9864	21.9978	212.87	218.924	197.918	blmh
ENSDARG00000006215	137.802	229.566	150.088	1391.21	1428.2	1445.27	akr1b1.1
ENSDARG00000045352	80.9206	91.0188	112.046	595.332	910.903	781.979	cst14a.2
ENSDARG00000010946	6.14914	8.01788	5.11699	42.0546	41.6781	68.1751	cbsb
ENSDARG00000019924	22.4232	31.0355	22.8696	236.72	211.677	172.593	cmpk
ENSDARG00000013087	5.52343	9.73356	4.5483	57.7886	64.1308	42.363	ndrg3a
ENSDARG00000097635	13.6276	37.1111	22.3205	211.994	230.276	148.637	wu:fb18f06
ENSDARG00000014196	22.0791	13.791	13.761	167.814	239.527	32.5145	myl1
ENSDARG00000054588	24.4439	53.7428	76.7526	446.604	439.215	503.588	cox6a2
ENSDARG00000099918	17.0577	12.5302	6.22637	101.181	96.1525	83.5247	arl4aa
ENSDARG00000088116	7.33476	12.0201	14.4388	82.5758	112.045	88.1142	gstm.3
ENSDARG00000103522	6.93889	8.21651	3.43349	67.0604	38.477	54.0563	si:zfos-943e10.1
ENSDARG00000026829	63.1182	80.0058	102.351	733.085	793.269	657.777	cotl1
ENSDARG00000036830	22.5382	30.5718	20.6783	250.164	225.009	168.691	krt91
ENSDARG00000086216	109.696	38.6695	47.6148	635.18	669.19	499.316	prr13
ENSDARG00000018966	4.29575	6.94776	8.73068	71.2246	57.9866	51.1014	cyb5r1
ENSDARG00000103825	20.5456	21.6498	24.6575	260.595	251.162	200.971	galnt10
ENSDARG00000069920	114.5	132.024	63.5798	921.517	1141.16	845.414	cox17
ENSDARG00000042379	5.30587	4.85893	5.95606	56.0406	57.1427	54.7373	zgc:103681
ENSDARG00000016350	31.5269	48.4021	43.6432	457.587	481.249	340.36	cap1
ENSDARG00000039579	48.2633	9.5943	10.337	243.006	246.663	169.261	cfd
ENSDARG00000086826	104.126	119.258	108.489	1248.45	894.982	1182.17	sult6b1
ENSDARG00000093303	23.3719	22.8108	15.9023	154.527	276.222	122.964	ifitm1
ENSDARG00000040295	149.025	165.054	202.282	1492.14	1398	2589.48	apoeb
ENSDARG00000089362	82.8035	79.2252	72.4924	917.602	940.901	658.713	grn1
ENSDARG00000039117	6.5138	16.7715	1.92942	91.7072	111.201	96.0182	tefa
ENSDARG00000100453	14.4021	15.3613	16.7881	201.742	188.514	153.172	galnt10
ENSDARG00000099313	13.6464	17.0948	15.2555	153.25	192.411	188.082	naga
ENSDARG00000020187	25.7523	30.7619	30.1361	343.508	313.484	311.12	gca
ENSDARG00000057706	21.6139	17.0122	26.2089	275.151	257.307	224.094	si:ch211-137i24.10
ENSDARG00000017489	8.47618	8.06663	10.1552	155.581	67.8078	104.546	ifi45
ENSDARG00000011770	3.46751	9.00993	4.78459	77.0417	78.1671	64.0431	dhrs12
ENSDARG00000029011	18.3644	18.8242	17.8174	184.26	204.533	266.926	xpnpep1
ENSDARG00000029795	25.5297	65.5237	58.5953	532.964	601.705	545.457	prxl2b
ENSDARG00000098852	129.259	301.8	280.188	2209.42	3378.49	2440.18	smdt1b
ENSDARG00000038040	3.23297	11.7268	10.0402	132.232	90.9241	102.938	tpk1
ENSDARG00000038010	5.03543	8.52224	8.81623	105.073	83.523	84.5112	rac2
ENSDARG00000071377	19.8294	22.5532	20.2163	237.307	234.866	317.061	hsd11b1la
ENSDARG00000007302	3.05077	7.11166	12.4689	111.837	93.2478	77.297	sh3gl3b
ENSDARG00000089307	3.06302	11.5311	6.94734	87.4312	54.2993	111.048	pmaip1
ENSDARG00000056239	5.14483	12.4234	13.1692	125.594	139.957	121.934	tmem45b
ENSDARG00000040039	3.41671	4.57701	5.55033	56.4665	66.8781	54.4044	pttg1ipb
ENSDARG00000104682	9.87944	15.9576	17.8734	201.282	281.149	106.532	tpm2
ENSDARG00000009844	3.20827	4.99935	5.26082	58.318	63.86	62.9769	dusp23a
ENSDARG00000024278	24.506	62.0755	53.7688	678.194	611.94	781.728	adh8b
ENSDARG00000054937	4.89475	8.01179	10.8556	142.483	103.696	114.554	badb
ENSDARG00000063665	12.3797	16.5622	13.2205	236.145	224.969	216.429	mat2al
ENSDARG00000075151	3.16986	3.61296	4.86152	63.1186	61.5039	60.6136	si:dkey-188i13.10
ENSDARG00000030478	6.72638	13.3765	6.8375	139.744	142.005	152.607	zgc:66484
ENSDARG00000070427	2.50497	5.16857	5.25985	59.8787	63.1724	47.7357	s100v1
ENSDARG00000032765	3.0648	3.6483	3.37222	70.6405	55.1002	41.9661	net1
ENSDARG00000019917	2.16692	2.85677	3.3985	52.314	48.4234	52.7778	epb41l3b
ENSDARG00000005713	17.2038	39.3734	39.8505	577.243	546.723	498.256	ethe1
ENSDARG00000012076	75.2908	42.919	17.733	697.546	693.881	902.694	apoa1a
ENSDARG00000102482	16.4965	20.5036	16.5922	347.441	319.946	302.999	zgc:165573
ENSDARG00000003113	14.6315	43.961	25.7035	538.749	401.883	422.54	ada
ENSDARG00000042876	2.80873	3.0648	4.4274	51.5679	65.9224	50.6208	abracl
ENSDARG00000003931	9.12802	12.6916	12.16	195.754	160.558	202.531	cndp2
ENSDARG00000033466	9.08571	19.0332	7.71562	247.593	253.181	178.151	tagln2
ENSDARG00000055618	5.85944	6.1707	7.12491	96.0377	159.876	66.654	acta1b
ENSDARG00000058332	0.706933	5.25208	4.46506	53.3636	66.7288	59.4638	krt18a.2
ENSDARG00000040076	7.62467	6.19513	7.2119	132.542	153.068	96.6996	pycard
ENSDARG00000103766	3.71355	2.53557	4.66012	71.5465	69.7576	69.3551	cyp2aa7
ENSDARG00000042535	8.24518	9.40118	15.3218	153.15	313.773	138.156	actc1a
ENSDARG00000017985	25.7674	28.5666	30.7312	514.806	535.568	603.419	c1h4orf33
ENSDARG00000035603	2.19133	3.9845	3.90067	73.4259	78.0397	71.6406	dao.2
ENSDARG00000098746	12.6408	61.7447	23.5085	733.001	558.474	626.387	dhrs13l1
ENSDARG00000102249	18.3253	20.1414	17.2905	399.012	395.731	345.013	pepd
ENSDARG00000037307	10.2908	7.72445	12.0594	225.596	188.034	204.316	gnpda1
ENSDARG00000013711	3.43213	3.60776	3.02239	60.4511	72.451	58.4809	zgc:77486
ENSDARG00000040747	92.5695	106.4	115.712	2417.45	2029.44	1899.37	tm4sf4
ENSDARG00000099877	2.02921	2.51842	3.34471	51.1406	47.9871	53.9777	si:dkeyp-72e1.6
ENSDARG00000054609	2.41178	3.61322	2.8495	51.9123	67.9175	57.7588	slco2b1
ENSDARG00000006029	12.9952	15.3447	10.9572	210.182	312.182	284.14	lta4h
ENSDARG00000105068	3.8514	6.52454	9.02771	128.111	166.547	142.661	smim22
ENSDARG00000008200	11.1233	12.3381	11.9785	331.377	252.259	164.02	ugp2b
ENSDARG00000043102	38.3487	40.0577	49.3219	1094.81	1007.88	792.007	lxn
ENSDARG00000036834	161.27	241.796	189.97	4634.72	4647.1	4594.48	krt92
ENSDARG00000031761	5.15638	2.39537	2.7199	76.8285	90.2108	71.8449	dab2
ENSDARG00000008568	1.46771	2.72375	2.63817	55.347	54.8492	47.1018	slc25a24
ENSDARG00000090228	409.758	613.31	538.175	14940.4	13032.3	11622.2	gsta.1
ENSDARG00000056108	57.4746	13.4996	11.3626	478.909	795.319	605.945	ndufa4
ENSDARG00000087402	17.7744	18.768	21.4345	448.544	632.962	281.216	tpm1
ENSDARG00000041372	4.99061	6.0035	3.74329	125.572	127.643	117.088	c8h9orf64
ENSDARG00000061375	10.8069	12.3625	14.1253	312.121	273.025	393.464	sgpl1
ENSDARG00000009978	121.351	127.175	97.5922	1739.35	4397.48	2725.26	icn
ENSDARG00000056831	3.53016	4.89493	5.90661	147.646	129.774	117.188	gng2
ENSDARG00000042920	8.1281	4.91472	5.61712	209.834	144.813	170.536	sult3st3
ENSDARG00000035326	6.89321	7.79853	7.77088	230.457	195.988	147.705	nccrp1
ENSDARG00000035810	2.55306	5.64208	4.07379	143.187	107.796	88.0857	rgcc
ENSDARG00000089361	15.4206	20.4114	24.1868	573.568	565.503	487.161	wu:fb59d01
ENSDARG00000038153	1821.96	1316.65	1437.47	45329	41106.1	44778.3	lgals2b
ENSDARG00000006207	5.32907	4.5533	4.39944	89.7106	141.735	170.889	gpx1b
ENSDARG00000102004	23.5628	21.7721	15.1239	576.255	538.552	722.319	apoea
ENSDARG00000021242	17.8563	11.3029	7.02928	492.207	415.141	282.857	mvp
ENSDARG00000056378	11.134	17.4358	33.2951	599.147	895.166	682.378	ifi30
ENSDARG00000039832	9.43552	19.855	24.1534	965.016	616.06	542.584	gsta.2
ENSDARG00000057714	1.5075	3.23397	2.37684	76.841	72.1263	74.3444	cmah
ENSDARG00000091609	19.8187	21.4457	19.5717	398.696	814.622	659.242	spink4
ENSDARG00000042874	5.94972	5.61381	3.64595	154.13	193.587	133.294	phlda2
ENSDARG00000037873	1.27815	9.89686	9.79279	293.292	225.704	228.972	cyp3c3
ENSDARG00000097973	1.34507	2.05299	2.5752	68.5465	112.754	57.6637	si:ch1073-190k2.1
ENSDARG00000100955	1.18302	3.78927	3.80561	98.7595	102.299	99.6779	stk24a
ENSDARG00000041108	13.2544	7.58369	12.2081	386.453	348.048	389.478	ctsh
ENSDARG00000058226	0.658976	1.88389	2.05963	60.0592	49.5676	46.3404	ak3
ENSDARG00000036427	2.50441	3.4977	5.19438	133.041	108.59	179.597	slc3a2a
ENSDARG00000101629	0.500029	2.57318	0.578668	45.6222	36.5748	81.1518	cabz01079192.1
ENSDARG00000054211	1.79176	1.42312	0.497531	78.1758	45.7183	46.9967	st8sia7.1
ENSDARG00000056026	1.7358	4.76157	4.04225	167.979	148.754	100.005	tprg1
ENSDARG00000012388	8.99281	5.33866	8.17783	361.901	318.008	311.367	cox4i1l
ENSDARG00000104829	27.5114	22.8269	33.5656	1582.06	1217.94	1091.83	zgc:112146
ENSDARG00000017624	23.2609	29.6224	30.1875	1205.18	1308.86	1222.44	krt4
ENSDARG00000003854	0.620185	1.67544	1.23041	57.7997	59.3685	73.9187	acsl1b
ENSDARG00000053493	0.720102	1.19063	1.27547	66.8083	54.8451	42.2272	aldh1a2
ENSDARG00000061985	0.902137	2.14658	2.25401	68.9586	87.9758	71.4643	rbm47
ENSDARG00000041339	2.03484	1.77024	0.927226	112.161	95.8504	51.1475	zgc:92380
ENSDARG00000008494	8.4627	11.6792	16.8344	641.356	991.733	457.29	myl6
ENSDARG00000071036	8.16164	10.384	16.3142	622.15	760.046	522.789	si:dkey-286j15.3
ENSDARG00000103659	1.52361	1.43582	2.83496	103.123	85.8154	107.379	bco1l
ENSDARG00000013056	2.62285	3.81275	4.93442	224.892	190.587	172.158	itpk1a
ENSDARG00000078389	0.379403	1.09318	1.487	60.81	55.7591	51.4839	ifi46
ENSDARG00000074698	0.600196	1.30909	1.27737	65.6333	67.1155	77.7267	sdsl
ENSDARG00000101251	2.96794	5.44116	4.86292	251.481	216.527	241.644	ldha
ENSDARG00000041060	0.689921	2.08462	1.26909	78.7833	77.4378	63.9304	lgals9l3
ENSDARG00000099728	1.25848	1.70526	2.06879	128.414	104.663	76.1442	zgc:56622
ENSDARG00000070021	0.571502	1.92429	1.5621	91.8446	53.1027	78.4497	cyp3c4
ENSDARG00000112419	0.307464	1.59635	0.856723	57.8538	53.5321	45.4516	si:ch211-62a1.3
ENSDARG00000073876	0.997235	1.41211	1.33089	59.2003	59.6133	83.9719	si:ch1073-165f9.2
ENSDARG00000057571	2.35831	2.90604	2.838	234.932	160.414	159.977	pgam2
ENSDARG00000057064	1.08094	0.828682	0.494359	48.6957	47.7312	61.4114	enpep
ENSDARG00000055656	1.66428	0.315103	0.060567	68.9529	55.5361	52.545	pdzd3b
ENSDARG00000070480	1.52234	2.91174	1.32664	109.524	159.038	144.831	agr2
ENSDARG00000101979	1.39099	2.10274	2.03694	151.987	161.632	140.768	eps8l3a
ENSDARG00000092916	2.25939	3.64432	4.14506	211.635	207.637	248.344	mlnl
ENSDARG00000055539	58.3347	110.97	107.576	9087.73	8012.34	5540.41	epdl2
ENSDARG00000036876	1.35249	4.19226	1.04668	152.794	184.042	139.8	zgc:153284
ENSDARG00000040898	0.758305	2.48807	2.93383	231.885	175.065	120.024	gpa33b
ENSDARG00000067848	0.461647	1.75307	0.599522	84.9637	80.2816	90.2553	nmrk2
ENSDARG00000110439	1.6382	3.13237	1.93885	226.4	215.19	188.603	ap1s3a
ENSDARG00000098162	1.79392	2.17748	3.88231	212.073	229.496	234.827	zgc:77748
ENSDARG00000071306	0.15555	0	1.68094	60.2455	78.6519	53.1409	gip
ENSDARG00000014556	10.1952	6.64715	5.42948	691.954	702.585	673.575	serpinb1l3
ENSDARG00000099923	0.661976	0.657969	0.448275	57.8258	45.9806	52.5094	zgc:154054
ENSDARG00000058638	1.35552	2.15608	2.67989	284.162	236.795	136.517	si:ch211-71m22.1
ENSDARG00000070038	42.11	108.472	126.56	8110.32	9260.64	10556.4	rbp2a
ENSDARG00000005704	1.61235	0.482963	0.463348	78.9748	78.1972	76.6702	eps8l3b
ENSDARG00000006427	161.349	364.997	207.398	23723.7	23477.3	26930.4	fabp2
ENSDARG00000007040	0.383744	1.30891	0.362454	60.2745	62.3614	70.0544	tmigd1
ENSDARG00000071498	0.105822	0.394471	1.19297	61.9443	69.9942	27.6334	fhl1a
ENSDARG00000003977	0.742523	1.62173	1.05441	100.398	89.8504	134.832	zgc:153896
ENSDARG00000059729	0.443033	0.942083	0.785197	69.5453	58.5893	76.6739	sec14l8
ENSDARG00000043257	37.5658	30.4082	19.1417	3328.93	3320.23	3589.31	ckbb
ENSDARG00000103878	2.45741	3.393	2.86357	237.346	287.086	418.562	anpepb
ENSDARG00000000212	6.68218	12.4014	5.51396	1048.16	945.745	830.147	krt97
ENSDARG00000055416	4.48467	4.65577	4.03325	452.987	424.422	434.722	serpinb1
ENSDARG00000104347	3.55521	5.74129	4.11918	370.551	558.13	648.518	rtn4b
ENSDARG00000037551	1.49444	3.03314	2.60297	244.553	279.516	382.684	pm20d1.1
ENSDARG00000033285	21.2865	36.9696	35.4664	5151.28	3526.3	3378.62	gsto2
ENSDARG00000052336	1.56389	1.60284	1.23589	222.789	197.942	155.569	ociad2
ENSDARG00000053858	23.6394	61.6842	39.6387	5244.5	5785.13	5109.83	crip1
ENSDARG00000005112	0.886555	1.52343	1.54303	181.678	156.882	199.249	cdh17
ENSDARG00000104181	24.1523	42.7384	26.2942	3892.57	4443.34	4312.11	tmsb1
ENSDARG00000058327	0.101431	2.64049	0.095821	138.412	112.35	76.6767	neu3.3
ENSDARG00000101160	3.42492	4.64616	2.14533	657.981	353.376	513.669	apoa4a
ENSDARG00000091560	0.361139	0.464522	0.088388	35.5275	49.2308	78.7807	slc6a19a.2
ENSDARG00000038123	0.656305	0.861233	1.39843	173.974	244.203	148.659	myl9a
ENSDARG00000096445	1.28778	0.444889	0.288772	109.519	105.896	219.939	si:ch211-214p16.3
ENSDARG00000097193	0.734402	1.43204	0.8456	265.631	237.75	176.933	si:dkey-28n18.9
ENSDARG00000079166	1.01193	1.05504	1.44466	273.016	233.517	252.751	ace
ENSDARG00000068088	0.646317	13.5545	18.464	1959.43	3472.83	1621.14	tcnba
ENSDARG00000038006	0.805401	0.767549	0.86737	263.034	213.715	126.103	osr2
ENSDARG00000102051	0.752435	0.344081	1.39179	165.734	256.639	227.74	mtbl
ENSDARG00000058206	2.60638	2.56056	2.53893	619.717	589.14	455.962	si:ch211-153b23.5
ENSDARG00000075800	1.15336	2.38067	2.3988	415.756	449.845	429.079	calml4a
ENSDARG00000104721	0.280029	1.65966	0.106756	51.5239	156.427	243.884	si:dkey-203a12.9
ENSDARG00000041540	0.492608	1.46317	1.22059	257.062	233.266	243.754	sult1st2
ENSDARG00000016598	2.24741	3.81171	2.52385	731.797	570.56	684.96	ckmt1
ENSDARG00000018621	0.436858	0.339756	0.118249	54.8217	47.6595	89.1267	slc6a19a.1
ENSDARG00000001870	1.48612	2.57403	1.9205	460.45	362.958	529.116	atp1a1a.4
ENSDARG00000022183	0.414719	1.07184	0.623504	152.279	142.8	179.69	gsto1
ENSDARG00000114387	1.59772	0.472144	0.524042	193.475	247.967	184.789	cu499336.2
ENSDARG00000093078	1.22079	1.91138	0.907218	433.748	413.175	344.174	plscr3a
ENSDARG00000079443	0.230753	0.204684	0.482896	48.6779	85.212	78.7279	vipb
ENSDARG00000092361	0.010164	0.252237	0.213577	76.1228	42.3183	49.1673	si:dkey-79f11.7
ENSDARG00000070057	4.44129	5.50934	4.11049	1473.61	1155.52	1068.61	si:dkey-69o16.5
ENSDARG00000089399	16.7853	1.01549	0.612439	1884.35	1613.86	1748.49	tmem176l.2
ENSDARG00000102442	1.06903	1.35611	1.24939	300.078	330.16	292.034	folr
ENSDARG00000069244	0.247121	0.258342	0.424334	77.2062	96.7115	71.7294	si:ch211-244b2.3
ENSDARG00000037425	0.968766	2.67949	1.86517	513.604	545.654	704.278	s100a10a
ENSDARG00000013871	0.959075	1.07773	0.707319	219.471	183.957	348.384	slc5a1
ENSDARG00000016081	1.55862	3.51188	3.35743	777.207	693.114	930.931	cldn15la
ENSDARG00000094561	0.219133	0.295806	6.69974	672.426	1165.45	952.338	si:ch211-139a5.9
ENSDARG00000003219	0.132785	0.694878	0.577924	227.569	204.812	152.266	bin2a
ENSDARG00000039422	0.091111	0.243838	0.199312	62.9468	60.154	76.3297	fuom
ENSDARG00000090185	8.64047	9.25596	6.32776	3190.47	2960.49	2963.55	si:dkeyp-73b11.8
ENSDARG00000061858	0.909821	1.3581	0.995327	369.398	379.458	592.297	zgc:153968
ENSDARG00000068220	0	0.342311	0.270587	64.5616	70.491	84.5847	mbl2
ENSDARG00000100635	0.698042	2.81465	0.521832	484.88	341.635	795.612	chia.1
ENSDARG00000010130	0.114809	0.524912	0.210777	148.894	122.261	183.514	smpdl3b
ENSDARG00000070810	0.554394	0.289503	0.172259	159.57	137.981	171.71	ccka
ENSDARG00000022261	0.630425	1.28866	0.514567	367.072	318.413	459.99	pdzk1
ENSDARG00000104213	0.804388	0.350488	0.360005	194.747	205.221	209.267	si:dkey-283b1.6
ENSDARG00000079647	0.348335	0.419857	0.238402	177.148	169.159	190.39	muc13b
ENSDARG00000057035	1.44349	1.26435	0.467031	490.601	465.135	561.16	stoml3b
ENSDARG00000022698	0.065332	0.359801	0.102108	89.4082	65.9529	44.2434	lad1
ENSDARG00000061355	0.380023	0.747596	0.399648	191.03	214.171	322.704	aoc1
ENSDARG00000075931	0.527529	1.12055	0.269931	393.684	278.61	419.574	acsl5
ENSDARG00000053853	1.27642	1.36527	0.459048	632.303	548.696	663.532	slc13a2
ENSDARG00000056719	0.021443	0.1047	0.129035	77.1695	85.6863	95.9349	slc6a19b
ENSDARG00000030980	0	0.068842	0.170528	72.0138	147.332	77.175	csrp1b
ENSDARG00000019228	0.223127	0.44547	0.478189	211.903	199.496	308.81	mogat2
ENSDARG00000051876	0	0.178969	0.136101	61.8009	56.3111	52.6027	ush1c
ENSDARG00000044528	0.164883	0.30187	0.051037	97.4599	87.934	168.763	slc15a1b
ENSDARG00000059227	20.9492	56.2715	30.1186	23138.1	19396.8	28682.9	fabp1b.1
ENSDARG00000103342	0.743361	2.81997	2.26296	1412.91	1095.28	1527.53	wu:fa56d06
ENSDARG00000099185	10.6192	27.5634	9.06518	8498.42	8387.78	14348.8	chia.2
ENSDARG00000096990	0.180826	0.021861	0.159633	101.07	95.6745	58.0909	si:ch1073-340i21.2
ENSDARG00000045408	1.8377	3.07429	1.64395	1418.17	1895.48	794.999	tagln
ENSDARG00000077688	0.10803	0.192155	0.0902	140.1	92.8657	91.9211	cpo
ENSDARG00000089919	0.304452	0.380247	0.266435	136.105	133.395	158.958	si:ch211-161h7.8
ENSDARG00000040466	0.488871	0.946961	0.618263	513.185	473.641	447.372	vil1
ENSDARG00000045180	1.04515	3.71186	1.73281	1703.7	2160.92	909.099	acta2
ENSDARG00000029747	0.282574	0.225962	0.221169	155.378	212.498	260.338	mep1a.1
ENSDARG00000012829	0.115285	0.21316	0.04074	58.1729	57.6186	94.6904	asah2
ENSDARG00000099111	0.167494	0.297324	0.076627	129.634	118.581	163.26	zgc:175280
ENSDARG00000041848	0.032629	0.565635	0.104818	225.19	143.02	161.677	rh50
ENSDARG00000058462	0.26033	0.893904	0.726334	728.345	615.482	693.367	zgc:158846
ENSDARG00000105351	0.574859	1.1534	0.188164	740.051	574.936	493.281	si:ch211-113d11.6
ENSDARG00000025311	0.073593	0.323765	0.041896	181.763	150.273	169.289	cuzd1.2
ENSDARG00000040683	0.019252	0.11106	0.013607	37.7287	62.4179	61.9631	mep1b
ENSDARG00000042293	0.036954	0.340313	0.092629	163.655	129.933	147.875	ca4b
ENSDARG00000016918	0.332639	1.20574	0.273489	695.578	595.994	945.937	ace2
ENSDARG00000035832	0.666766	0.816472	0.275926	626.538	794.099	743.675	pyyb
ENSDARG00000100315	0.015427	0.12038	0.054456	89.983	70.9226	133.029	slc15a1a
ENSDARG00000043729	2.48531	7.86328	1.2876	3912.41	3844.82	4353.44	plac8.1
ENSDARG00000053625	0.279217	1.14803	0.302126	536.391	531.749	631.442	anxa2b
ENSDARG00000003902	5.02073	4.41947	6.73494	8039.87	9403.05	5904.26	ctsl.1
ENSDARG00000032639	1.12606	1.84135	0.556258	1350.37	1298.14	1846.88	cd36
ENSDARG00000075159	0.075823	0.100938	0.10716	85.1562	68.3763	108.563	meltf
ENSDARG00000005221	0.061325	0.276916	0.22794	197.663	335.635	161.24	desmb
ENSDARG00000095633	0.846998	1.31453	0.284596	846.509	1073.29	1093.09	si:ch211-133l5.7
ENSDARG00000103019	0.969062	1.87072	1.03001	2157.14	2337.05	1408.8	gstp2
ENSDARG00000105644	0.522047	0.890226	0.162387	829.538	747.547	757.552	zgc:172079
ENSDARG00000041115	0	0	0.03639	141.801	201.243	100.894	cnfn
ENSDARG00000071592	0.406075	0.796312	0.235698	951.733	728.463	936.057	aqp8a.2
ENSDARG00000004869	0.061715	0.036615	0	96.0698	87.0807	73.5781	penka
ENSDARG00000103639	0.96056	1.7477	1.04579	2410.47	2238.77	2037.36	si:dkey-36i7.3
ENSDARG00000089050	0.057236	0.079516	0.031067	138.45	215.305	160.508	cuzd1.1
ENSDARG00000012903	0.010375	0.322324	0.212883	401.734	290.983	346.476	slc34a2a
ENSDARG00000079980	0	0.048779	0.081962	111.053	105.418	87.9723	si:ch211-202h22.9
ENSDARG00000041960	0.045538	0.070758	0.03227	51.7763	82.847	72.2364	si:ch211-173a9.6
ENSDARG00000099233	0	0	0.066684	81.2538	61.0112	67.6349	si:zfos-2372e4.1
ENSDARG00000054786	0	0.155909	0.113016	301.387	240.602	188.253	faah2b
ENSDARG00000053774	0	0.050272	0.099087	88.1542	69.0178	118.911	alpi.2
ENSDARG00000093044	0.143285	0.182157	0.088222	301.305	569.656	810.235	si:ch211-161h7.5
ENSDARG00000053526	0	0.255878	0.011235	238.359	261.243	310.897	enpp7.1
ENSDARG00000068181	0.048944	0.04351	0.023293	123.683	130.154	123.989	dpep1
ENSDARG00000070966	0	0.085448	0	102.92	168.323	173.124	insl5a
ENSDARG00000014916	0	0	0	81.1248	68.4539	78.0474	slc10a2
ENSDARG00000008029	0.011427	0.042812	0	121.296	151.011	120.798	mep1a.2
ENSDARG00000101051	0	0.023925	0.009572	130.144	219.797	170.906	ctsbb
ENSDARG00000044566	0	0	0.069367	5777.89	6859.7	7374.69	fabp6
