# Supplementary material for: Unraveling Differential Transcriptomes and Cell Types in Zebrafish Larvae Intestine and Liver
Source: Cells. 2022 Oct 19;11(20):3290. doi: 10.3390/cells11203290 (PMC9600436; doi:10.3390/cells11203290)
Supplement: Supplementary file 1 [file cells-11-03290-s001.zip › Gao et al 2022 Cells Table S6.xlsx]

## Sheet: Table S6
Table S6 List of the 308 liver-specific genes identified at 5dpf.
Gene ID	LIVER1	LIVER2	LIVER3	GUT1	GUT2	GUT3
ENSDARG00000015866	287145	250608	280037	614.643	643.039	1536.71	apoa2
ENSDARG00000042010	1663.87	2966.77	2925.64	452.457	497.105	458.134	pklr
ENSDARG00000101324	53234.3	49138.5	47939	199.193	323.14	427.428	apoa1b
ENSDARG00000023290	3200.25	2916.42	2857.38	275.663	298.348	169.205	fabp3
ENSDARG00000031317	830.345	1078.38	2175.94	237.457	294.416	149.981	ppdpfb
ENSDARG00000013430	7465	5095.24	4948.64	162.787	194.009	178.901	bhmt
ENSDARG00000013561	1222.95	1457.89	1342.85	188.392	156.247	166.213	pgm1
ENSDARG00000021172	856.438	1463.34	1101.64	140.828	99.7136	201.312	cyp2ad2
ENSDARG00000042641	1916.36	1789.94	717.128	121.073	157.492	100.814	cyp51
ENSDARG00000036239	675.495	692.159	540.86	130.686	115.666	126.351	gatm
ENSDARG00000101199	4099.65	2808.41	2243	84.2447	122.528	106.711	rbp4
ENSDARG00000006019	463.217	476.588	357.906	94.0522	91.1656	82.9856	tktb
ENSDARG00000104702	534.925	735.793	594.092	88.6846	80.1805	86.8919	cat
ENSDARG00000033227	675.945	784.347	948.963	79.9555	112.087	63.2634	lect2l
ENSDARG00000092170	1317.84	1429.06	1428.97	50.9765	58.6569	142.396	apoc1
ENSDARG00000055876	869.572	836.301	299.985	64.2079	93.5618	86.2929	msmo1
ENSDARG00000043180	1443.13	1326.03	1248.62	96.268	79.4304	67.0106	gpd1b
ENSDARG00000113599	815.863	726.03	727.658	37.8294	112.184	85.5264	hbbe1.1
ENSDARG00000052816	271.641	334.937	311.856	81.9814	67.0575	55.3248	shmt1
ENSDARG00000053405	253.988	396.497	300.585	70.5174	63.3991	56.0984	sord
ENSDARG00000096849	674.043	733.348	609.028	59.1941	73.9159	46.3234	si:dkey-16p21.8
ENSDARG00000100952	3323.11	3274.2	3746.51	38.9975	81.801	51.2663	wu:fj16a03
ENSDARG00000038439	41928.9	34065.6	32238.2	29.6087	41.1648	91.7377	fabp10a
ENSDARG00000099056	213.207	249.51	297.604	46.3345	58.8752	53.3466	CABZ01065076.1
ENSDARG00000031981	423.505	505.048	463.976	54.9663	52.6257	50.5981	pcbd1
ENSDARG00000039605	339.496	392.064	357.814	54.3175	40.3887	56.0662	mat1a
ENSDARG00000052099	497.663	592.561	511.136	49.2139	58.6361	40.4023	agxta
ENSDARG00000035652	306.754	158.95	154.276	37.8908	39.514	68.012	sat1a.1
ENSDARG00000018529	165.55	303.048	290.303	52.4252	39.1129	50.2078	lipf
ENSDARG00000103846	470.125	277.978	122.971	38.3127	53.2834	40.7413	hspa5
ENSDARG00000008816	128.384	183.319	237.426	60.6045	42.3802	22.045	glud1a
ENSDARG00000030166	217.282	231.083	194.279	44.0367	43.1491	34.2492	hyi
ENSDARG00000010267	307.803	289.567	266.412	37.7768	37.6705	42.1637	dpydb
ENSDARG00000088330	1212.45	527.889	789.16	25.3528	51.89	35.0083	hbae1.3
ENSDARG00000016771	14287.7	13513.1	13442.1	30.0017	30.2772	39.1938	tfa
ENSDARG00000019541	206.155	230.705	204.643	30.8329	34.549	30.3283	gpt2l
ENSDARG00000027992	105.033	164.301	189.94	35.9415	28.8638	26.8253	hao2
ENSDARG00000019532	288.231	443.518	297.425	27.3272	22.1952	41.5205	fads2
ENSDARG00000005842	156.28	171.893	254.587	24.2756	31.5123	35.1004	cd9a
ENSDARG00000094210	125.449	186.189	153.872	36.1508	27.8493	25.8245	fthl31
ENSDARG00000005185	278.104	358.563	417.087	34.5465	35.7922	18.3483	cpn1
ENSDARG00000040890	271.924	381.251	98.6596	28.5818	34.9032	24.9787	fdps
ENSDARG00000019986	1498.16	1377.58	1350.11	24.2439	30.8435	30.5422	grhprb
ENSDARG00000017422	113.853	170.518	194.403	26.0297	27.1369	27.4211	apmap
ENSDARG00000079305	162.954	98.5305	111.402	14.9531	38.8252	24.2658	hbae3
ENSDARG00000046098	151.323	167.901	49.1225	15.8427	22.5174	38.3798	ebp
ENSDARG00000011521	169.849	213.607	195.56	25.1116	27.5516	23.8023	upb1
ENSDARG00000038297	118.967	151.652	144.686	28.4223	29.4635	17.7015	aspdh
ENSDARG00000019976	246.945	265.724	49.098	21.7864	29.0138	22.2631	idi1
ENSDARG00000057128	159.093	114.504	111.615	29.3998	25.176	17.0138	hadhaa
ENSDARG00000104108	197.021	260.098	248.946	19.9631	22.5093	28.3854	slco1d1
ENSDARG00000007127	328.361	242.869	115.972	16.4808	29.6817	22.5239	acat2
ENSDARG00000105151	33.4202	109.772	107.488	16.443	26.8163	23.9913	cyp2k21
ENSDARG00000079271	89.2803	103.368	107.966	25.4861	22.1115	17.7472	dcxr
ENSDARG00000056160	123.997	98.3128	47.6569	20.4568	25.3288	19.3919	hspd1
ENSDARG00000075015	193.672	168.129	73.0346	10.6355	22.0702	32.1534	soul5
ENSDARG00000021250	148.325	59.2044	104.308	26.478	18.3726	15.6082	slc25a48
ENSDARG00000045306	244.784	294.757	239.775	19.9218	18.3317	20.9688	slc51a
ENSDARG00000039429	396.471	504.964	444.379	20.7565	17.89	20.4959	adka
ENSDARG00000070918	398.602	397.536	286.215	11.8139	19.6059	24.4685	si:ch211-284e20.8
ENSDARG00000073872	99.4187	104.566	95.9628	21.1367	21.409	12.6896	tpst1
ENSDARG00000008884	55.63	87.667	122.741	17.7623	22.0988	14.506	hprt1
ENSDARG00000037679	84.1777	89.5686	75.5938	19.7379	18.9111	14.1706	MPC2
ENSDARG00000099195	52.9685	142.733	86.7496	18.3816	16.051	18.1866	ier2a
ENSDARG00000045888	124.57	118.16	119.671	17.7466	15.1237	17.3227	acat1
ENSDARG00000069439	52.3807	121.452	123.048	10.4857	20.4276	18.8139	ptgdsa
ENSDARG00000052942	57.8092	74.7307	80.4153	19.0681	16.9645	13.4058	aspg
ENSDARG00000061383	1280.61	1062.64	1075.02	15.5519	15.5758	17.0503	serpinf2b
ENSDARG00000053973	7536.27	7987.18	6884.74	10.5581	9.10834	28.4993	fetub
ENSDARG00000100709	170.127	287.431	308.653	15.5912	16.3753	14.5036	agxt2
ENSDARG00000099200	9432.3	13835.8	19045.7	8.56651	7.69272	29.2077	zgc:123103
ENSDARG00000003127	54.026	61.9259	61.7438	14.4338	15.0679	15.6443	zgc:123105
ENSDARG00000022372	1426.17	1527.78	1255.45	15.1642	15.1684	14.7852	kng1
ENSDARG00000003144	67.9178	70.2846	53.3745	11.2677	12.7688	21.004	pxmp2
ENSDARG00000102808	83.7531	78.6951	45.4132	14.4457	15.8322	13.9037	calr3b
ENSDARG00000095807	915.238	1983.86	2267.95	11.3057	11.7497	19.2673	hp
ENSDARG00000087390	386.568	244.783	335.636	5.05751	15.1032	21.8963	hbbe1.3
ENSDARG00000041623	111.49	93.1436	127.21	8.51767	12.1389	20.855	mt2
ENSDARG00000036462	32.0563	75.6491	62.9357	14.9767	14.4079	11.4159	rab11fip1b
ENSDARG00000069375	46.8812	84.7045	53.3768	11.9646	7.40611	21.3693	zgc:162608
ENSDARG00000052470	133.29	168.279	215.808	11.6716	10.5601	15.803	igfbp2a
ENSDARG00000053500	48.2657	79.3877	74.6448	10.8314	14.0186	12.3998	cbsa
ENSDARG00000035569	44.0296	59.4536	72.2974	11.4687	9.65147	16.0309	cyp1d1
ENSDARG00000076056	62.725	56.2969	79.0766	13.2611	11.4039	11.6563	IYD
ENSDARG00000006526	147.045	160.72	164.828	14.7247	13.4788	7.97149	fn1b
ENSDARG00000089331	92.2021	121.401	72.579	9.35243	15.6949	10.71	urahb
ENSDARG00000104773	114.964	304.469	94.6577	12.6553	12.4751	10.2248	junbb
ENSDARG00000088140	138.502	183.935	74.3668	11.6572	12.406	11.2384	hsd17b7
ENSDARG00000037935	56.2723	74.944	53.9904	12.8553	11.9505	10.3579	aldh16a1
ENSDARG00000092071	42.6047	86.1121	60.4224	11.2448	10.9081	12.2479	si:ch211-117n7.6
ENSDARG00000018069	315.176	260.012	132.287	7.17457	18.1348	6.89866	rdh12
ENSDARG00000007682	313.703	90.4337	220.695	10.6784	9.64779	11.8491	ppdpfa
ENSDARG00000007421	662.781	742.301	818.151	13.9658	9.11884	8.65345	ftcd
ENSDARG00000070830	41.2966	52.256	58.8718	7.75603	11.6908	12.2411	zgc:136858
ENSDARG00000092947	73.6738	94.1472	53.6429	7.31715	13.3932	10.9477	cyt1
ENSDARG00000007347	70.6029	70.4906	55.8492	9.31404	12.9996	9.23094	degs1
ENSDARG00000076221	68.0326	119.388	85.1232	9.5336	10.2456	11.4939	fthl28
ENSDARG00000018491	90.9145	46.8428	24.9709	10.9294	13.8914	6.31562	pdia4
ENSDARG00000076838	5080.49	3669.05	4016.51	5.16243	9.63085	16.2888	apom
ENSDARG00000103025	510.525	701.414	158.066	5.47196	13.4941	11.8668	hmgcs1
ENSDARG00000027887	36.7028	54.8596	62.1329	10.3646	11.9829	8.17137	zfyve21
ENSDARG00000089124	408.842	286.439	312.377	3.32563	16.4329	10.1899	hbae1.3
ENSDARG00000026098	43.0748	79.758	128.057	14.3805	6.95449	8.53664	si:dkey-13a21.4
ENSDARG00000115405	331.353	147.259	220.694	3.97633	14.5604	11.3047	hbbe1.2
ENSDARG00000021869	28.7105	95.8901	60.2699	8.32104	12.8344	8.62882	rcan2
ENSDARG00000041703	85.3001	42.445	29.9482	16.1449	6.27821	7.32266	rrbp1b
ENSDARG00000026322	57.5014	71.8406	58.1019	8.44087	11.0736	10.1901	dhrs13a.1
ENSDARG00000033683	62.3618	54.8694	49.549	10.7102	5.6181	13.2665	tpma
ENSDARG00000060120	178.312	159.749	153.386	8.48465	11.7205	9.27208	glyctk
ENSDARG00000056892	57.7956	95.8918	71.5321	9.96157	12.2607	6.42687	mpp6a
ENSDARG00000005643	62.9561	79.999	62.8638	6.14854	12.2628	9.24777	gcat
ENSDARG00000021433	38.7732	78.7208	63.6493	8.61136	10.4322	8.57345	asmtl
ENSDARG00000086481	259.385	524.407	433.47	8.75523	10.0799	8.67375	mogat3a
ENSDARG00000034862	306.043	300.745	256.956	7.96893	12.0219	6.1729	f7
ENSDARG00000110341	29.9446	75.5097	85.6102	9.5183	7.6684	8.71299	hsd11b1lb
ENSDARG00000090286	2864.95	3629.47	3230.24	5.14535	6.80919	13.8704	serpina1
ENSDARG00000097725	92.5699	234.409	288.066	11.2074	7.41537	6.42761	si:dkey-96g2.1
ENSDARG00000093774	5350.87	4281.75	4562.25	6.55262	3.5016	14.1977	rbp2b
ENSDARG00000018478	1685.16	2875.09	1482.84	5.40513	7.22003	11.3563	agxtb
ENSDARG00000061896	29.7954	59.7882	50.8963	8.02391	7.6118	7.61277	slco2a1
ENSDARG00000024160	517.469	638.65	551.763	5.94542	7.08097	9.41479	hao1
ENSDARG00000076386	444.546	530.709	603.081	8.42903	5.66861	7.82359	epdl1
ENSDARG00000058005	399.757	396.475	401.774	6.82166	8.35806	6.55553	hgd
ENSDARG00000016415	56.7237	77.2696	79.5705	5.47689	9.08086	6.86883	dhtkd1
ENSDARG00000078757	343.483	535.809	539.203	5.57606	10.0881	4.72596	si:ch211-212c13.8
ENSDARG00000038293	139.82	151.681	134.828	5.53633	6.47937	8.07476	zgc:103559
ENSDARG00000099351	258.429	617.233	252.95	4.1105	8.25582	6.93658	igfbp1a
ENSDARG00000038199	464.34	728.814	507.861	6.34802	6.45647	6.19459	cdab
ENSDARG00000099336	191.494	233.865	57.8336	5.93725	7.04389	5.73515	mvda
ENSDARG00000096037	83.7635	92.8744	67.007	7.26865	7.26469	3.99185	si:ch211-214j24.14
ENSDARG00000041569	5748.55	5050.05	6462.5	4.91359	1.59887	10.4125	ces2a
ENSDARG00000004296	2563.03	4670.58	4949.97	4.53591	1.57637	10.5856	ambp
ENSDARG00000067805	70.2334	83.4419	60.5847	3.232	7.84012	5.19131	ggcx
ENSDARG00000002764	116.34	124.188	184.296	4.11262	3.52712	8.39521	miox
ENSDARG00000029497	56.7987	77.2291	171.658	6.76099	5.47081	3.64791	tfcp2l1
ENSDARG00000056795	107.604	249.633	177.787	3.42275	7.94911	4.23391	serpine1
ENSDARG00000031683	155.546	419.482	126.165	6.72005	3.60175	5.14854	fosab
ENSDARG00000074684	94.8304	151.065	150.818	4.20153	7.79741	3.33399	mlsl
ENSDARG00000042684	633.481	1038.76	1180.74	5.05047	3.77208	6.49229	serpinc1
ENSDARG00000089475	113.877	75.1195	78.9834	3.9095	8.64155	2.55557	hbae1.1
ENSDARG00000103308	147.976	158.761	162.856	4.06377	4.5603	6.36981	mst1
ENSDARG00000052734	139.696	218.836	97.2927	2.16754	8.05071	4.67047	hmgcra
ENSDARG00000076448	541.986	633.74	695.922	3.53912	4.8394	6.11551	serpinf2a
ENSDARG00000099339	35.7269	55.4474	57.0267	3.90394	6.08669	3.66332	pacsin3
ENSDARG00000090850	3016.1	3886.72	3498.25	3.61464	3.07526	6.82881	serpina1l
ENSDARG00000031046	53.3106	72.2669	64.1018	3.35288	5.67084	3.84536	nr1h5
ENSDARG00000104039	49.1137	93.2323	45.4419	4.9053	2.96517	4.51497	errfi1a
ENSDARG00000005616	60.3655	145.541	173.083	5.29346	1.58863	5.18054	bfb
ENSDARG00000062864	41.9629	61.7317	68.1756	2.22037	4.92964	4.68003	gk5
ENSDARG00000103760	38.6896	193.48	158.389	3.09232	2.19237	5.95289	cfhl2
ENSDARG00000057949	59.4396	178.189	204.977	5.61936	3.61664	1.91999	slc43a3b
ENSDARG00000078619	61.822	216.908	130.715	4.91212	4.02637	2.1296	pnp5a
ENSDARG00000038666	118.908	112.114	123.244	1.44705	3.97371	5.5086	igfbp1b
ENSDARG00000100482	191.325	187.802	134.21	3.14237	4.14625	3.63065	pmt
ENSDARG00000102175	30.088	128.618	105.545	2.99474	2.38046	5.27729	hamp
ENSDARG00000076773	59.2589	124.832	66.097	3.29183	4.41925	2.91881	lrrc58a
ENSDARG00000037281	1749.39	2342.8	2350.88	2.51756	1.5171	6.48667	fgg
ENSDARG00000093569	162.36	153.3	170.794	3.98892	4.00393	2.06661	bckdhbl
ENSDARG00000079543	68.3321	91.2178	84.1236	4.15956	2.87323	2.72727	dpys
ENSDARG00000098766	54.3984	56.1637	43.1061	3.93	2.78617	2.84807	pcxa
ENSDARG00000038258	271.036	313.976	382.344	0.326043	2.31352	6.82452	proca
ENSDARG00000061274	77.5403	73.576	20.2447	1.72958	4.49824	3.16443	lss
ENSDARG00000092044	188.28	565.715	332.811	2.7598	3.68466	2.813	si:dkey-22f5.9
ENSDARG00000045299	329.305	287.055	304.689	2.41425	4.47858	2.34492	vmo1b
ENSDARG00000104329	778.848	1067.44	1021.36	2.90492	1.49111	3.37946	si:ch73-281k2.5
ENSDARG00000069292	112.146	198.847	189.35	3.93868	1.40857	2.16385	acot16
ENSDARG00000089310	2939.83	2676.98	2716.39	2.15906	0.862799	4.38014	gc
ENSDARG00000067851	202.448	284.334	373.35	1.7589	2.6792	2.84999	lcn15
ENSDARG00000087697	70.0487	136.868	136.263	1.28621	2.64422	3.1916	lpl
ENSDARG00000018351	617.921	832.935	729.067	1.59835	1.81567	3.43623	hpda
ENSDARG00000025703	61.6742	61.5035	56.8699	2.19553	2.26616	2.35651	dmgdh
ENSDARG00000101762	344.445	528.21	396.705	1.58954	2.84473	2.0846	fah
ENSDARG00000014053	245.342	163.424	195.378	0.461159	3.18287	2.71056	olfm1b
ENSDARG00000068710	129.251	143.546	127.77	2.04701	2.85288	1.44163	nid1a
ENSDARG00000078859	760.351	765.753	591.438	3.13729	0.785542	2.38752	g0s2
ENSDARG00000068726	73.4147	99.0777	94.9472	2.69876	1.55027	2.01971	masp1
ENSDARG00000023157	36.6261	73.8662	63.7386	2.2466	1.14354	2.82198	cbln10
ENSDARG00000011170	78.5745	102.475	91.6473	2.51829	1.70417	1.93191	ndrg2
ENSDARG00000099425	284.224	338.262	248.491	1.80714	2.68038	1.46561	CABZ01073265.1
ENSDARG00000037421	44.465	132.363	58.2658	1.52191	1.78748	2.59839	egr1
ENSDARG00000008969	1508.54	1657.45	1779.34	0.603921	1.31556	3.9417	fgb
ENSDARG00000053215	123.108	219.336	224.698	2.40425	1.05616	2.09767	me1
ENSDARG00000071579	258.752	372.102	355.559	1.79077	1.64372	2.12347	urad
ENSDARG00000086654	196.922	92.1436	94.7247	2.12319	1.16886	2.17255	cbln11
ENSDARG00000098024	51.3299	112.226	103.337	1.52148	1.23713	2.4511	si:dkey-262k9.2
ENSDARG00000037191	915.659	884.88	1003.69	1.32923	1.11844	2.72514	ttr
ENSDARG00000100719	360.207	652.62	611.011	2.1181	0.768428	2.15438	uraha
ENSDARG00000011693	505.759	700.33	598.294	0.790114	1.37641	2.82831	ttc36
ENSDARG00000054319	735.409	1031.65	1070.93	0.276687	0.808619	3.81394	oxct1b
ENSDARG00000039459	97.7643	86.8459	100.582	1.88439	1.76959	1.22798	qsox1
ENSDARG00000018149	39.3525	124.245	58.5909	1.27749	2.08408	1.36136	slc38a4
ENSDARG00000088581	227.725	200.576	173.317	1.26417	2.09521	1.2575	f10
ENSDARG00000090722	1881.1	2012.01	2261.12	0.741257	0.683405	3.16137	C20H6orf58
ENSDARG00000007024	1306.57	1795.02	1513.64	0.506926	1.14955	2.77545	uox
ENSDARG00000012694	604.132	463.068	419.481	0.721184	1.38601	2.27811	c3a.1
ENSDARG00000016412	396.544	371.404	527.823	0.978005	1.36532	1.97438	agt
ENSDARG00000079946	134.059	159.043	37.9433	0.729516	2.15204	1.41078	sqlea
ENSDARG00000070394	103.738	142.501	118.808	1.69783	1.09826	1.4523	uroc1
ENSDARG00000053831	622.802	741.361	853.401	0.877172	1.52423	1.8321	vtnb
ENSDARG00000056314	361.164	700.878	718.546	1.41203	0.529487	2.19045	a2ml
ENSDARG00000100406	1222.82	1488.57	1477.1	0.551151	0.188938	3.37053	zgc:112265
ENSDARG00000020741	845.564	977.183	919.69	1.00959	0.354306	2.74075	fga
ENSDARG00000010312	1184.07	603.408	637.009	0.964379	1.22836	1.70963	cp
ENSDARG00000078918	443.986	533.7	565.029	0.92649	0.34985	2.56556	comtd1
ENSDARG00000043279	355.262	210.739	209.588	1.05756	1.38272	1.15524	aqp12
ENSDARG00000019096	15.4611	99.4753	42.5575	0.736875	1.80246	0.926811	myl7
ENSDARG00000068006	202.95	664.181	247.605	1.19622	0.800383	1.45972	gck
ENSDARG00000036171	57.2656	84.5247	118.808	0.659582	1.17901	1.60212	rnasel3
ENSDARG00000031616	159.643	197.692	141.199	1.04369	1.2988	1.0325	g6pca.1
ENSDARG00000042613	485.573	385.559	476.462	0.423289	0	2.94846	crp3
ENSDARG00000111526	58.875	61.3646	51.1483	0.556081	1.99822	0.789835	CABZ01057057.1
ENSDARG00000102456	744.625	414.309	350.185	0.647966	1.04805	1.51142	cfhl4
ENSDARG00000018643	71.9155	133.073	140.896	1.5034	1.10099	0.561154	igf2a
ENSDARG00000100782	59.5468	74.7893	73.8964	0.745637	0.90973	1.4745	f7l
ENSDARG00000036041	903.277	1071.57	1038.97	0.498544	0.878429	1.70101	f2
ENSDARG00000105528	75.7861	185.751	214.561	1.12776	0.286159	1.64177	si:dkey-86l18.10
ENSDARG00000056541	54.9115	65.3784	50.4918	0.176557	1.47646	1.33136	nr0b1
ENSDARG00000003523	498.298	225.501	138.56	0.727165	0.435067	1.81738	itln3
ENSDARG00000077872	143.633	255.967	349.8	0.637865	1.3662	0.829183	CR626907.1
ENSDARG00000093193	63.9143	76.0822	114.135	0.57145	1.89778	0.333979	chia.6
ENSDARG00000075827	742.191	742.927	690.062	1.09426	0.116569	1.59175	f7i
ENSDARG00000063518	172.688	193.549	201.84	1.19686	0.545584	0.929975	zgc:153913
ENSDARG00000022689	69.7736	141.301	135.295	1.11903	0.863358	0.686716	itgb1b.2
ENSDARG00000090943	468.042	649.033	580.09	0.61239	1.25488	0.721584	CABZ01033205.1
ENSDARG00000002197	469.378	448.253	683.229	1.05849	0.136349	1.38132	pygl
ENSDARG00000079486	53.7733	48.5409	45.2236	0.522506	1.45626	0.522712	fam20a
ENSDARG00000091650	34.2266	41.6575	73.2617	1.33175	0.767899	0.369503	igflr1
ENSDARG00000042562	82.3129	118.921	122.731	0.236587	0.946978	1.21708	allc
ENSDARG00000070168	48.8517	101.094	85.1032	0.244581	1.4638	0.660639	sod3a
ENSDARG00000076900	143.418	225.857	194.239	1.10028	0.133639	1.12055	prozb
ENSDARG00000004904	206.815	284.053	226.361	0.251068	0.440247	1.64998	gys2
ENSDARG00000046142	97.6777	314.238	293.143	0	0.586564	1.66457	asgrl1
ENSDARG00000056498	868.266	1121.07	2118.89	0.181655	0.109199	1.95625	crp2
ENSDARG00000053802	177.845	327.732	259.646	0.611018	0.294848	1.26118	cbln5
ENSDARG00000007366	73.1276	81.2899	76.1956	0.284008	1.35898	0.507862	AMDHD1
ENSDARG00000092578	60.9662	102.513	108.882	1.87073	0	0.279117	si:ch211-222e20.4
ENSDARG00000079727	255.811	183.782	157.061	0.111331	1.03812	0.950833	selenop2
ENSDARG00000105265	64.5052	247.125	268.441	1.30587	0.10123	0.687213	zgc:171534
ENSDARG00000053620	145.123	177.476	129.979	0	0.254135	1.71132	ebi3
ENSDARG00000079544	338.373	384.608	222.955	0.108642	0.20283	1.64039	si:ch1073-464p5.5
ENSDARG00000045089	1679.42	313.48	354.549	0.325731	0.293417	1.31336	si:ch211-270n8.1
ENSDARG00000023111	398.089	784.364	890.051	0.668465	0.224797	1.03218	plg
ENSDARG00000056587	60.4174	98.9059	70.9334	0.843791	0.027186	1.04685	cyp2r1
ENSDARG00000016319	690.045	416.318	407.253	0.606519	0.013905	1.09349	c9
ENSDARG00000076043	124.62	285.733	346.087	0.138625	0.555674	0.944354	si:dkeyp-73d8.9
ENSDARG00000059049	45.5166	133.451	142.419	0.656951	0.511134	0.469785	zgc:174904
ENSDARG00000029388	369.887	388.156	342.537	0.61257	0.087928	0.904454	si:dkey-90m5.4
ENSDARG00000044365	218.133	460.708	451.923	0.144063	0.551859	0.894613	angptl3
ENSDARG00000104949	47.3579	76.7167	72.9225	0.666187	0.113781	0.682166	slc27a1b
ENSDARG00000071076	478.558	235.193	357.681	0.25106	0.275297	0.857448	ldhbb
ENSDARG00000089717	38.0744	74.2114	85.8129	0.900727	0	0.455648	qpct
ENSDARG00000045516	349.266	554.817	541.129	0.078009	0.126326	1.14388	itih2
ENSDARG00000057498	338.397	542.737	614.522	0.083903	0.114328	1.13544	habp2
ENSDARG00000037144	125.455	275.571	266.886	0.536263	0	0.754029	cpb2
ENSDARG00000019294	88.1223	43.774	116.883	0.041652	0.950716	0.285088	cbln8
ENSDARG00000028163	51.7905	91.011	103.391	0.882254	0.0225	0.348835	prg4b
ENSDARG00000094799	106.507	150.09	192.943	0.23639	0.41448	0.600614	plxnb2a
ENSDARG00000093079	37.8293	62.2312	61.9638	0	0.803644	0.39235	proca
ENSDARG00000032098	321.735	246.749	284.432	0.319125	0.203415	0.639834	c8g
ENSDARG00000100442	326.363	483.545	453.209	0.101141	0.523894	0.495809	cfh
ENSDARG00000029493	98.7656	98.0554	100.384	0.67737	0.072053	0.364192	f9b
ENSDARG00000039516	352.868	343.453	380.774	0.402459	0.352903	0.355549	c8a
ENSDARG00000017444	261.393	262.352	266.52	0.411927	0.238538	0.43227	hal
ENSDARG00000041685	79.3726	172.107	178.016	0.150625	0.297656	0.62705	si:dkey-105h12.2
ENSDARG00000041595	464.419	119.924	168.015	0.053451	0.206205	0.779094	ces3
ENSDARG00000036968	180.224	168.318	183.762	0.022287	0.937333	0	si:ch1073-416d2.3
ENSDARG00000019492	399.207	491.699	625.66	0	0.042701	0.831507	shbg
ENSDARG00000086569	175.216	219.839	154.457	0.536299	0.011702	0.324939	zgc:172051
ENSDARG00000041645	239.851	241.185	295.759	0.06893	0.434208	0.362306	sb:cb37
ENSDARG00000026904	90.9302	103.863	84.3316	0.374739	0	0.475595	cbln13
ENSDARG00000055388	265.35	310.443	319.538	0.064445	0.125141	0.659271	vtna
ENSDARG00000021004	60.7019	86.856	77.9514	0.453707	0.258487	0.107008	c5
ENSDARG00000094045	295.197	661.969	532.204	0.105243	0.50696	0.206513	si:dkeyp-73d8.8
ENSDARG00000068114	41.2679	53.3787	83.8056	0.040093	0.480449	0.297253	f11r.2
ENSDARG00000021208	83.8037	152.33	160.899	0.032544	0.374972	0.379506	serpind1
ENSDARG00000099633	68.5691	110.485	76.4513	0.264017	0.247359	0.262277	sec14l7
ENSDARG00000093068	101.157	132.789	144.938	0.153895	0.23996	0.375345	c3b.1
ENSDARG00000079589	56.7668	150.792	138.883	0.110137	0.132156	0.465796	si:dkeyp-73d8.6
ENSDARG00000055036	33.8482	120.457	150.384	0.328158	0.010287	0.366808	itih3a
ENSDARG00000075614	47.3925	89.0539	78.7308	0	0.046315	0.658788	apoc4
ENSDARG00000088390	62.8101	80.9219	61.6868	0.048768	0.406476	0.238977	nme4
ENSDARG00000074191	240.962	265.092	231.47	0.134114	0	0.54185	zgc:172253
ENSDARG00000030872	72.9853	90.9427	102.034	0	0.421266	0.252549	cetp
ENSDARG00000095751	44.2629	84.0511	97.9458	0.020914	0.024993	0.590943	C20H6orf58
ENSDARG00000055278	409.381	332.106	419.589	0	0.077186	0.438251	cfb
ENSDARG00000077960	79.9841	58.7697	52.4815	0.382108	0.058015	0.062685	si:ch211-186e20.7
ENSDARG00000092858	47.1509	84.62	71.8736	0.094448	0.148681	0.219701	si:ch1073-126c3.2
ENSDARG00000069293	187.548	408.399	537.255	0.038242	0.045679	0.370688	ahsg2
ENSDARG00000058053	155.804	102.462	109.015	0.013143	0	0.432152	serping1
ENSDARG00000095963	227.204	266.66	238.933	0.03677	0.015972	0.375592	asgrl2
ENSDARG00000087359	234.08	85.2033	107.06	0.02984	0.373868	0.014782	c3a.2
ENSDARG00000044387	49.1254	74.399	115.08	0.058191	0.017357	0.337829	cldn2
ENSDARG00000091136	163.015	114.233	83.7975	0.212681	0	0.182766	zgc:174259
ENSDARG00000070892	73.7467	128.4	118.024	0.312712	0	0.045406	si:ch211-262h13.5
ENSDARG00000001818	94.0661	92.1618	101.65	0.055988	0.064332	0.236584	c3b.2
ENSDARG00000026764	103.368	124.182	189.383	0.018604	0	0.324541	ahsg1
ENSDARG00000102945	32.9006	93.4925	87.5539	0	0	0.31802	ccl39.2
ENSDARG00000039517	219.906	211.95	223.765	0.023339	0.013912	0.270689	c8b
ENSDARG00000104576	94.5802	152.231	173.725	0.027265	0.086621	0.184272	PPP1R3G
ENSDARG00000070960	76.9757	122.172	112.694	0.045568	0	0.249913	si:ch211-288g17.4
ENSDARG00000052207	235.935	101.677	101.957	0.088786	0.113907	0.049239	c3a.3
ENSDARG00000070078	44.2965	62.8256	55.4933	0.029355	0.089241	0.114247	abcb11b
ENSDARG00000007988	78.2117	80.2816	105.382	0.088968	0	0.1397	masp2
ENSDARG00000091800	2.38519	56.535	84.4415	0	0.173664	0.019155	zgc:174260
ENSDARG00000043719	89.4011	44.9031	53.8774	0.028741	0.011401	0.120048	c3a.6
ENSDARG00000102722	117.209	177.494	226.93	0	0.073561	0.059613	itih3b
ENSDARG00000079901	74.9799	155.67	188.243	0	0.054181	0.043545	si:ch73-15n24.1
ENSDARG00000053480	33.8167	52.3752	73.6219	0	0	0.078998	aqp9b
