# Supplementary material for: Unraveling Differential Transcriptomes and Cell Types in Zebrafish Larvae Intestine and Liver
Source: Cells. 2022 Oct 19;11(20):3290. doi: 10.3390/cells11203290 (PMC9600436; doi:10.3390/cells11203290)
Supplement: Supplementary file 1 [file cells-11-03290-s001.zip › Gao et al 2022 Cells Table S7.xlsx]

## Sheet: Table S7
Table S7 Information for the top 10 categories under the GO_MF and GO_BP terms for the 2110 intestine-enriched genes.
Top 10 categories under the GO_MF term
Category	Term	Count	%	PValue	Genes	List Total	Pop Hits	Pop Total	Fold Enrichment	Bonferroni	Benjamini	FDR
GOTERM_MF_DIRECT	GO:0016787~hydrolase activity	90	8.05009	0.000151	ENSDARG00000099313, ENSDARG00000003931, ENSDARG00000026017, ENSDARG00000096445, ENSDARG00000070057, ENSDARG00000077688, ENSDARG00000056985, ENSDARG00000021681, ENSDARG00000014907, ENSDARG00000116259, ENSDARG00000008029, ENSDARG00000034080, ENSDARG00000079420, ENSDARG00000098063, ENSDARG00000009313, ENSDARG00000039579, ENSDARG00000015123, ENSDARG00000034443, ENSDARG00000037551, ENSDARG00000057125,…	846	1402	19576	1.48542	0.108401	0.0143413	0.0140021
GOTERM_MF_DIRECT	GO:0016491~oxidoreductase activity	63	5.63506	8.35e-09	ENSDARG00000003259, ENSDARG00000024278, ENSDARG00000076317, ENSDARG00000055331, ENSDARG00000043997, ENSDARG00000043514, ENSDARG00000006207, ENSDARG00000037873, ENSDARG00000087017, ENSDARG00000039299, ENSDARG00000036942, ENSDARG00000069463, ENSDARG00000012137, ENSDARG00000012016, ENSDARG00000068493, ENSDARG00000099389, ENSDARG00000018283, ENSDARG00000103295, ENSDARG00000022183, ENSDARG00000070021,…	846	662	19576	2.2021	6.35e-06	3.18e-06	3.1e-06
GOTERM_MF_DIRECT	GO:0003779~actin binding	45	4.02504	2.41e-10	ENSDARG00000001993, ENSDARG00000001431, ENSDARG00000044441, ENSDARG00000010728, ENSDARG00000016350, ENSDARG00000077201, ENSDARG00000054063, ENSDARG00000007219, ENSDARG00000039272, ENSDARG00000044968, ENSDARG00000003952, ENSDARG00000011023, ENSDARG00000011661, ENSDARG00000012972, ENSDARG00000040466, ENSDARG00000032482, ENSDARG00000020924, ENSDARG00000057882, ENSDARG00000009133, ENSDARG00000034643,…	846	352	19576	2.95817	1.83e-07	1.83e-07	1.79e-07
GOTERM_MF_DIRECT	GO:0008233~peptidase activity	39	3.48837	5.78e-05	ENSDARG00000003931, ENSDARG00000029747, ENSDARG00000070057, ENSDARG00000077688, ENSDARG00000021681, ENSDARG00000014907, ENSDARG00000008029, ENSDARG00000022599, ENSDARG00000009313, ENSDARG00000006029, ENSDARG00000055592, ENSDARG00000079166, ENSDARG00000039150, ENSDARG00000041108, ENSDARG00000057064, ENSDARG00000039579, ENSDARG00000037533, ENSDARG00000037551, ENSDARG00000040683, ENSDARG00000100792,…	846	447	19576	2.01888	0.0430086	0.00627995	0.00613141
GOTERM_MF_DIRECT	GO:0022857~transmembrane transporter activity	36	3.22004	1.04e-07	ENSDARG00000071087, ENSDARG00000053853, ENSDARG00000003697, ENSDARG00000005518, ENSDARG00000078733, ENSDARG00000044047, ENSDARG00000023768, ENSDARG00000005894, ENSDARG00000099111, ENSDARG00000063539, ENSDARG00000045638, ENSDARG00000044528, ENSDARG00000100315, ENSDARG00000061120, ENSDARG00000057983, ENSDARG00000088263, ENSDARG00000104573, ENSDARG00000046012, ENSDARG00000052497, ENSDARG00000055523,…	846	301	19576	2.76751	7.92e-05	2.64e-05	2.58e-05
GOTERM_MF_DIRECT	GO:0051015~actin filament binding	28	2.50447	5.26e-05	ENSDARG00000001993, ENSDARG00000074575, ENSDARG00000051876, ENSDARG00000001431, ENSDARG00000010728, ENSDARG00000054063, ENSDARG00000112015, ENSDARG00000007219, ENSDARG00000039272, ENSDARG00000044968, ENSDARG00000011661, ENSDARG00000012972, ENSDARG00000040466, ENSDARG00000032482, ENSDARG00000020924, ENSDARG00000057882, ENSDARG00000009133, ENSDARG00000039697, ENSDARG00000019128, ENSDARG00000074201,…	846	272	19576	2.38201	0.0392148	0.00627995	0.00613141
GOTERM_MF_DIRECT	GO:0005198~structural molecule activity	21	1.87835	1.77e-06	ENSDARG00000000212, ENSDARG00000096359, ENSDARG00000087805, ENSDARG00000041729, ENSDARG00000022698, ENSDARG00000028618, ENSDARG00000112049, ENSDARG00000016081, ENSDARG00000041339, ENSDARG00000044968, ENSDARG00000045618, ENSDARG00000019917, ENSDARG00000058332, ENSDARG00000103459, ENSDARG00000036830, ENSDARG00000069503, ENSDARG00000036840, ENSDARG00000101109, ENSDARG00000036834, ENSDARG00000101043,…	846	137	19576	3.54693	0.00134497	0.000336	0.000329
GOTERM_MF_DIRECT	GO:0005506~iron ion binding	20	1.78891	0.000241	ENSDARG00000077547, ENSDARG00000075159, ENSDARG00000099389, ENSDARG00000103295, ENSDARG00000070021, ENSDARG00000098995, ENSDARG00000076317, ENSDARG00000105151, ENSDARG00000020054, ENSDARG00000099371, ENSDARG00000043997, ENSDARG00000037873, ENSDARG00000069018, ENSDARG00000070775, ENSDARG00000026582, ENSDARG00000103766, ENSDARG00000069463, ENSDARG00000012137, ENSDARG00000068493, ENSDARG00000011821	846	177	19576	2.61463	0.167805	0.0183666	0.0179322
GOTERM_MF_DIRECT	GO:0004180~carboxypeptidase activity	8	0.715564	3.64e-05	ENSDARG00000021383, ENSDARG00000003931, ENSDARG00000077688, ENSDARG00000016918, ENSDARG00000052074, ENSDARG00000040072, ENSDARG00000079166, ENSDARG00000020952	846	23	19576	8.04851	0.0273052	0.00553688	0.00540591
GOTERM_MF_DIRECT	GO:0004364~glutathione transferase activity	8	0.715564	0.000185	ENSDARG00000088116, ENSDARG00000039832, ENSDARG00000090228, ENSDARG00000033285, ENSDARG00000022183, ENSDARG00000102744, ENSDARG00000103019, ENSDARG00000113274	846	29	19576	6.3833	0.131113	0.0156143	0.015245
Top 10 categories under the GO_BP term
Category	Term	Count	%	PValue	Genes	List Total	Pop Hits	Pop Total	Fold Enrichment	Bonferroni	Benjamini	FDR
GOTERM_BP_DIRECT	GO:0055085~transmembrane transport	56	5.00894	3.12713e-08	ENSDARG00000104550, ENSDARG00000003697, ENSDARG00000005518, ENSDARG00000056985, ENSDARG00000044047, ENSDARG00000099111, ENSDARG00000044528, ENSDARG00000039931, ENSDARG00000100315, ENSDARG00000103983, ENSDARG00000088263, ENSDARG00000003808, ENSDARG00000100075, ENSDARG00000005823, ENSDARG00000071592, ENSDARG00000046012, ENSDARG00000052497, ENSDARG00000055523, ENSDARG00000027355, ENSDARG00000075831,…	863	598	20754	2.25205	4.46857e-05	4.46867e-05	4.4499e-05
GOTERM_BP_DIRECT	GO:0006508~proteolysis	42	3.75671	0.000450282	ENSDARG00000003931, ENSDARG00000029747, ENSDARG00000070057, ENSDARG00000077688, ENSDARG00000021681, ENSDARG00000014907, ENSDARG00000008029, ENSDARG00000079420, ENSDARG00000022599, ENSDARG00000009313, ENSDARG00000006029, ENSDARG00000055592, ENSDARG00000079166, ENSDARG00000039150, ENSDARG00000041108, ENSDARG00000061858, ENSDARG00000057064, ENSDARG00000039579, ENSDARG00000037533, ENSDARG00000037551,…	863	568	20754	1.77825	0.474601	0.0804316	0.0800939
GOTERM_BP_DIRECT	GO:0006811~ion transport	38	3.39893	0.0168459	ENSDARG00000053853, ENSDARG00000003697, ENSDARG00000104550, ENSDARG00000005518, ENSDARG00000023587, ENSDARG00000001870, ENSDARG00000055656, ENSDARG00000056985, ENSDARG00000095897, ENSDARG00000078113, ENSDARG00000022995, ENSDARG00000078455, ENSDARG00000094561, ENSDARG00000045638, ENSDARG00000007275, ENSDARG00000036864, ENSDARG00000013144, ENSDARG00000103983, ENSDARG00000068257, ENSDARG00000058953,…	863	618	20754	1.47872	1	0.752277	0.749118
GOTERM_BP_DIRECT	GO:0006629~lipid metabolic process	32	2.86225	1.6818e-05	ENSDARG00000002365, ENSDARG00000096445, ENSDARG00000054786, ENSDARG00000071203, ENSDARG00000012829, ENSDARG00000034080, ENSDARG00000006944, ENSDARG00000087017, ENSDARG00000040469, ENSDARG00000057125, ENSDARG00000012076, ENSDARG00000089697, ENSDARG00000019228, ENSDARG00000012632, ENSDARG00000087013, ENSDARG00000074466, ENSDARG00000068181, ENSDARG00000018361, ENSDARG00000004539, ENSDARG00000029795,…	863	326	20754	2.36061	0.0237466	0.00801095	0.00797732
GOTERM_BP_DIRECT	GO:0030036~actin cytoskeleton organization	19	1.69946	0.000131417	ENSDARG00000074201, ENSDARG00000074652, ENSDARG00000001431, ENSDARG00000088091, ENSDARG00000079895, ENSDARG00000006603, ENSDARG00000007219, ENSDARG00000003952, ENSDARG00000011023, ENSDARG00000079281, ENSDARG00000014248, ENSDARG00000059442, ENSDARG00000016551, ENSDARG00000030980, ENSDARG00000040362, ENSDARG00000033466, ENSDARG00000034643, ENSDARG00000103854, ENSDARG00000019845	863	161	20754	2.83804	0.171225	0.031299	0.0311676
GOTERM_BP_DIRECT	GO:0005975~carbohydrate metabolic process	18	1.61002	0.00565039	ENSDARG00000099313, ENSDARG00000002401, ENSDARG00000077911, ENSDARG00000024654, ENSDARG00000002021, ENSDARG00000009612, ENSDARG00000116259, ENSDARG00000017165, ENSDARG00000099185, ENSDARG00000100635, ENSDARG00000101629, ENSDARG00000092404, ENSDARG00000036427, ENSDARG00000034368, ENSDARG00000104569, ENSDARG00000101251, ENSDARG00000036942, ENSDARG00000037307	863	206	20754	2.10134	0.999696	0.363752	0.362225
GOTERM_BP_DIRECT	GO:0007015~actin filament organization	14	1.25224	0.0186062	ENSDARG00000074575, ENSDARG00000104682, ENSDARG00000104181, ENSDARG00000099448, ENSDARG00000077777, ENSDARG00000061603, ENSDARG00000038010, ENSDARG00000075292, ENSDARG00000062003, ENSDARG00000087402, ENSDARG00000020924, ENSDARG00000009133, ENSDARG00000062263, ENSDARG00000019128	863	163	20754	2.06553	1	0.805703	0.80232
GOTERM_BP_DIRECT	GO:0043065~positive regulation of apoptotic process	12	1.07335	0.000563945	ENSDARG00000099722, ENSDARG00000004392, ENSDARG00000042874, ENSDARG00000052279, ENSDARG00000089307, ENSDARG00000014907, ENSDARG00000087844, ENSDARG00000069893, ENSDARG00000054937, ENSDARG00000045549, ENSDARG00000070914, ENSDARG00000015922	863	82	20754	3.51932	0.553406	0.089542	0.089166
GOTERM_BP_DIRECT	GO:0006749~glutathione metabolic process	11	0.9839	1.81872e-06	ENSDARG00000088116, ENSDARG00000039832, ENSDARG00000090228, ENSDARG00000005713, ENSDARG00000033285, ENSDARG00000022183, ENSDARG00000103019, ENSDARG00000045123, ENSDARG00000113274, ENSDARG00000022995, ENSDARG00000006207	863	37	20754	7.1496	0.00259557	0.00129947	0.00129402
GOTERM_BP_DIRECT	GO:0006814~sodium ion transport	11	0.9839	0.00188926	ENSDARG00000013871, ENSDARG00000003697, ENSDARG00000053853, ENSDARG00000005518, ENSDARG00000036864, ENSDARG00000013144, ENSDARG00000014916, ENSDARG00000069478, ENSDARG00000104573, ENSDARG00000077691, ENSDARG00000045638	863	81	20754	3.26587	0.932949	0.192839	0.192029
