# Supplementary material for: Unraveling Differential Transcriptomes and Cell Types in Zebrafish Larvae Intestine and Liver
Source: Cells. 2022 Oct 19;11(20):3290. doi: 10.3390/cells11203290 (PMC9600436; doi:10.3390/cells11203290)
Supplement: Supplementary file 1 [file cells-11-03290-s001.zip › Gao et al 2022 Cells Table S8.xlsx]

## Sheet: Table S8
Table S8 Information for the top 10 categories under the GO_MF and GO_BP two terms for the 1637 liver-enriched genes.
Top 10 categories under the GO_MF term
Category	Term	Count	%	PValue	Genes	List Total	Pop Hits	Pop Total	Fold Enrichment	Bonferroni	Benjamini	FDR
GOTERM_MF_DIRECT	GO:0016491~oxidoreductase activity	92	5.79345	8.05e-13	ENSDARG00000079946, ENSDARG00000002764, ENSDARG00000029524, ENSDARG00000032816, ENSDARG00000018351, ENSDARG00000077004, ENSDARG00000044002, ENSDARG00000045015, ENSDARG00000044642, ENSDARG00000056587, ENSDARG00000061585, ENSDARG00000016415, ENSDARG00000009074, ENSDARG00000039459, ENSDARG00000008140, ENSDARG00000039211, ENSDARG00000035257, ENSDARG00000087657, ENSDARG00000019521, ENSDARG00000057128,…	1224	662	19576	2.22266	8.43e-10	4.22e-10	4.12e-10
GOTERM_MF_DIRECT	GO:0003824~catalytic activity	49	3.08564	8.95e-06	ENSDARG00000103261, ENSDARG00000029524, ENSDARG00000027984, ENSDARG00000052789, ENSDARG00000099755, ENSDARG00000077004, ENSDARG00000074457, ENSDARG00000100709, ENSDARG00000007377, ENSDARG00000062987, ENSDARG00000087657, ENSDARG00000057128, ENSDARG00000018478, ENSDARG00000027143, ENSDARG00000052816, ENSDARG00000101762, ENSDARG00000071076, ENSDARG00000002197, ENSDARG00000027992, ENSDARG00000054199,…	1224	397	19576	1.974	0.00932869	0.00133892	0.00130951
GOTERM_MF_DIRECT	GO:0020037~heme binding	34	2.14106	1.02e-08	ENSDARG00000115405, ENSDARG00000087390, ENSDARG00000045015, ENSDARG00000044002, ENSDARG00000055159, ENSDARG00000079305, ENSDARG00000056587, ENSDARG00000091574, ENSDARG00000027529, ENSDARG00000061585, ENSDARG00000017982, ENSDARG00000042641, ENSDARG00000019521, ENSDARG00000104811, ENSDARG00000031952, ENSDARG00000089475, ENSDARG00000012535, ENSDARG00000069186, ENSDARG00000075015, ENSDARG00000021172,…	1224	175	19576	3.1073	1.07e-05	2.68e-06	2.62e-06
GOTERM_MF_DIRECT	GO:0005506~iron ion binding	30	1.88917	1.69e-06	ENSDARG00000002764, ENSDARG00000055876, ENSDARG00000045015, ENSDARG00000044002, ENSDARG00000055159, ENSDARG00000044642, ENSDARG00000056587, ENSDARG00000061585, ENSDARG00000069966, ENSDARG00000017982, ENSDARG00000042641, ENSDARG00000104811, ENSDARG00000089475, ENSDARG00000069186, ENSDARG00000021172, ENSDARG00000103692, ENSDARG00000020143, ENSDARG00000071212, ENSDARG00000098315, ENSDARG00000055240,…	1224	177	19576	2.71076	0.00177019	0.000295	0.000289
GOTERM_MF_DIRECT	GO:0004867~serine-type endopeptidase inhibitor activity	26	1.63728	1.01e-09	ENSDARG00000074712, ENSDARG00000055036, ENSDARG00000090286, ENSDARG00000015065, ENSDARG00000077960, ENSDARG00000045516, ENSDARG00000021208, ENSDARG00000093199, ENSDARG00000058053, ENSDARG00000091800, ENSDARG00000016412, ENSDARG00000090850, ENSDARG00000036445, ENSDARG00000013460, ENSDARG00000042684, ENSDARG00000061383, ENSDARG00000036968, ENSDARG00000056314, ENSDARG00000076448, ENSDARG00000056795,…	1224	98	19576	4.24316	1.06e-06	3.52e-07	3.45e-07
GOTERM_MF_DIRECT	GO:0004866~endopeptidase inhibitor activity	21	1.32242	4.05e-15	ENSDARG00000026764, ENSDARG00000022372, ENSDARG00000069293, ENSDARG00000053973, ENSDARG00000070892, ENSDARG00000056314, ENSDARG00000015065, ENSDARG00000021004, ENSDARG00000056530, ENSDARG00000093068, ENSDARG00000093198, ENSDARG00000093199, ENSDARG00000116005, ENSDARG00000038424, ENSDARG00000041645, ENSDARG00000012694, ENSDARG00000070918, ENSDARG00000043719, ENSDARG00000001818, ENSDARG00000041685,…	1224	37	19576	9.07737	4.18e-12	4.24e-12	4.15e-12
GOTERM_MF_DIRECT	GO:0016705~oxidoreductase activity, acting on paired donors, with incorporation or reduction of molecular oxygen	21	1.32242	2.42e-05	ENSDARG00000021172, ENSDARG00000103692, ENSDARG00000071212, ENSDARG00000098315, ENSDARG00000055159, ENSDARG00000045015, ENSDARG00000044002, ENSDARG00000056587, ENSDARG00000061585, ENSDARG00000038996, ENSDARG00000017038, ENSDARG00000004051, ENSDARG00000017982, ENSDARG00000042641, ENSDARG00000098803, ENSDARG00000032553, ENSDARG00000042990, ENSDARG00000035569, ENSDARG00000104811, ENSDARG00000104540,…	1224	114	19576	2.94616	0.024972	0.00294664	0.00288191
GOTERM_MF_DIRECT	GO:0017154~semaphorin receptor activity	10	0.629723	1.26e-06	ENSDARG00000086057, ENSDARG00000003811, ENSDARG00000060372, ENSDARG00000015278, ENSDARG00000075821, ENSDARG00000017211, ENSDARG00000077090, ENSDARG00000019328, ENSDARG00000070903, ENSDARG00000079892	1224	20	19576	7.99673	0.00131972	0.000264	0.000258
GOTERM_MF_DIRECT	GO:0005344~oxygen transporter activity	9	0.566751	3.29e-05	ENSDARG00000115405, ENSDARG00000087390, ENSDARG00000045144, ENSDARG00000079305, ENSDARG00000113599, ENSDARG00000031952, ENSDARG00000089124, ENSDARG00000088330, ENSDARG00000089475	1224	22	19576	6.54278	0.033889	0.00313418	0.00306533
GOTERM_MF_DIRECT	GO:0043177~organic acid binding	8	0.503778	2.53e-05	ENSDARG00000115405, ENSDARG00000087390, ENSDARG00000045144, ENSDARG00000079305, ENSDARG00000113599, ENSDARG00000089124, ENSDARG00000088330, ENSDARG00000089475	1224	16	19576	7.99673	0.0261715	0.00294664	0.00288191
Top 10 categories under the GO_BP term
Category	Term	Count	%	PValue	Genes	List Total	Pop Hits	Pop Total	Fold Enrichment	Bonferroni	Benjamini	FDR
GOTERM_BP_DIRECT	GO:0006629~lipid metabolic process	53	3.33753	2.4e-10	ENSDARG00000032816, ENSDARG00000089390, ENSDARG00000044365, ENSDARG00000053476, ENSDARG00000075622, ENSDARG00000063438, ENSDARG00000009074, ENSDARG00000087697, ENSDARG00000087657, ENSDARG00000071139, ENSDARG00000057128, ENSDARG00000086481, ENSDARG00000103226, ENSDARG00000013704, ENSDARG00000088140, ENSDARG00000102176, ENSDARG00000103025, ENSDARG00000052734, ENSDARG00000099424, ENSDARG00000004979,…	1278	326	20754	2.64015	4.45e-07	8.9e-08	8.72e-08
GOTERM_BP_DIRECT	GO:0010951~negative regulation of endopeptidase activity	22	1.38539	2.88e-14	ENSDARG00000026764, ENSDARG00000022372, ENSDARG00000069293, ENSDARG00000074712, ENSDARG00000053973, ENSDARG00000070892, ENSDARG00000076448, ENSDARG00000090286, ENSDARG00000056795, ENSDARG00000077960, ENSDARG00000021208, ENSDARG00000058053, ENSDARG00000091800, ENSDARG00000070918, ENSDARG00000016412, ENSDARG00000091136, ENSDARG00000090850, ENSDARG00000036445, ENSDARG00000042684, ENSDARG00000061383,…	1278	45	20754	7.93928	5.35e-11	1.78e-11	1.75e-11
GOTERM_BP_DIRECT	GO:0007596~blood coagulation	21	1.32242	2.66e-12	ENSDARG00000023111, ENSDARG00000068261, ENSDARG00000008969, ENSDARG00000076900, ENSDARG00000020741, ENSDARG00000093079, ENSDARG00000021208, ENSDARG00000036041, ENSDARG00000037281, ENSDARG00000060012, ENSDARG00000038258, ENSDARG00000011463, ENSDARG00000057498, ENSDARG00000034862, ENSDARG00000042684, ENSDARG00000010097, ENSDARG00000088581, ENSDARG00000075827, ENSDARG00000018687, ENSDARG00000029493,…	1278	49	20754	6.95976	4.93e-09	1.23e-09	1.21e-09
GOTERM_BP_DIRECT	GO:0008203~cholesterol metabolic process	17	1.07053	6.53e-08	ENSDARG00000079946, ENSDARG00000076533, ENSDARG00000052734, ENSDARG00000032816, ENSDARG00000099336, ENSDARG00000055159, ENSDARG00000063438, ENSDARG00000113367, ENSDARG00000089369, ENSDARG00000004130, ENSDARG00000042641, ENSDARG00000070798, ENSDARG00000103226, ENSDARG00000030872, ENSDARG00000059824, ENSDARG00000103025, ENSDARG00000069186	1278	53	20754	5.20888	0.000121	1.73e-05	1.69e-05
GOTERM_BP_DIRECT	GO:0006956~complement activation	17	1.07053	5.74e-16	ENSDARG00000005616, ENSDARG00000019772, ENSDARG00000055278, ENSDARG00000015065, ENSDARG00000093068, ENSDARG00000093198, ENSDARG00000038424, ENSDARG00000012694, ENSDARG00000057121, ENSDARG00000043719, ENSDARG00000090730, ENSDARG00000001818, ENSDARG00000087359, ENSDARG00000039516, ENSDARG00000039517, ENSDARG00000016319, ENSDARG00000052207	1278	21	20754	13.1462	1.03e-12	1.07e-12	1.04e-12
GOTERM_BP_DIRECT	GO:0006695~cholesterol biosynthetic process	16	1.00756	2.42e-14	ENSDARG00000046098, ENSDARG00000052734, ENSDARG00000032816, ENSDARG00000099336, ENSDARG00000055876, ENSDARG00000101062, ENSDARG00000113367, ENSDARG00000061274, ENSDARG00000004130, ENSDARG00000042641, ENSDARG00000070798, ENSDARG00000103226, ENSDARG00000088140, ENSDARG00000101324, ENSDARG00000069375, ENSDARG00000103025	1278	21	20754	12.3729	4.49e-11	1.78e-11	1.75e-11
GOTERM_BP_DIRECT	GO:0016126~sterol biosynthetic process	13	0.81864	1.21e-08	ENSDARG00000079946, ENSDARG00000046098, ENSDARG00000052734, ENSDARG00000032816, ENSDARG00000099336, ENSDARG00000055876, ENSDARG00000044642, ENSDARG00000113367, ENSDARG00000004130, ENSDARG00000042641, ENSDARG00000070798, ENSDARG00000103226, ENSDARG00000103025	1278	26	20754	8.11972	2.24e-05	3.73e-06	3.65e-06
GOTERM_BP_DIRECT	GO:0050772~positive regulation of axonogenesis	11	0.692695	1.42e-07	ENSDARG00000086057, ENSDARG00000003811, ENSDARG00000060372, ENSDARG00000015278, ENSDARG00000075821, ENSDARG00000014891, ENSDARG00000017211, ENSDARG00000077090, ENSDARG00000078366, ENSDARG00000030367, ENSDARG00000019328, ENSDARG00000079892	1278	21	20754	8.50637	0.000263	2.92e-05	2.86e-05
GOTERM_BP_DIRECT	GO:0007162~negative regulation of cell adhesion	10	0.629723	9.48e-08	ENSDARG00000086057, ENSDARG00000003811, ENSDARG00000015502, ENSDARG00000060372, ENSDARG00000015278, ENSDARG00000075821, ENSDARG00000017211, ENSDARG00000077090, ENSDARG00000019328, ENSDARG00000079892	1278	16	20754	10.1496	0.000176	2.2e-05	2.15e-05
GOTERM_BP_DIRECT	GO:1902287~semaphorin-plexin signaling pathway involved in axon guidance	9	0.566751	4.32e-07	ENSDARG00000086057, ENSDARG00000003811, ENSDARG00000060372, ENSDARG00000015278, ENSDARG00000075821, ENSDARG00000017211, ENSDARG00000077090, ENSDARG00000019328, ENSDARG00000079892	1278	14	20754	10.4396	0.000802	8.02e-05	7.86e-05
