# Supplementary material for: Unraveling Differential Transcriptomes and Cell Types in Zebrafish Larvae Intestine and Liver
Source: Cells. 2022 Oct 19;11(20):3290. doi: 10.3390/cells11203290 (PMC9600436; doi:10.3390/cells11203290)
Supplement: Supplementary file 1 [file cells-11-03290-s001.zip › Gao et al 2022 Cells Table S9.xlsx]

## Sheet: Table S9
Table S9 List of the 263 TF genes expressed in the intestine identified at 5dpf.
Gene ID	gene_name	wt_gut1	wt_gut2	wt_gut3
ENSDARG00000103791	nme2b.1	1166.33	1190.27	1407.39
ENSDARG00000004757	ybx1	461.526	438.366	362.301
ENSDARG00000087303	cebpd	391.801	229.936	179.198
ENSDARG00000035622	xbp1	233.394	249.703	266.842
ENSDARG00000038006	osr2	263.034	213.715	126.103
ENSDARG00000053990	hmgb2b	256.752	218.193	105.172
ENSDARG00000089368	hopx	119.458	177.981	156.804
ENSDARG00000028335	hmga1a	150.735	160.143	131.495
ENSDARG00000053446	sub1a	130.167	167.445	116.04
ENSDARG00000070922	cnbpb	164.816	151.644	91.9997
ENSDARG00000029722	hmgb2a	125.152	152.298	105.243
ENSDARG00000039116	nr5a5	125.943	109.435	129.921
ENSDARG00000024844	max	121.72	124.618	97.4913
ENSDARG00000057414	phb	107.867	110.933	113.785
ENSDARG00000042725	cebpb	102.328	96.9651	105.731
ENSDARG00000079980	si:ch211-202h22.9	111.053	105.418	87.9723
ENSDARG00000039117	tefa	91.7072	111.201	96.0182
ENSDARG00000040764	id1	90.5854	120.378	78.4082
ENSDARG00000093022	selenoh	96.6401	113.772	75.0041
ENSDARG00000006408	hmgb3b	87.0978	101.298	71.4968
ENSDARG00000035678	zgc:91910	83.6596	90.2094	70.3477
ENSDARG00000070390	flad1	60.9897	77.4947	75.7036
ENSDARG00000021443	zfp36l1b	77.6649	61.5218	55.1249
ENSDARG00000036074	cebpa	76.5698	64.0555	48.0916
ENSDARG00000103720	zgc:162730	64.9529	53.1109	62.3461
ENSDARG00000038306	tsc22d1	84.0692	51.7185	43.5162
ENSDARG00000021494	hnf4a	63.3129	50.5253	63.3398
ENSDARG00000055283	id2a	49.4816	62.2832	60.3924
ENSDARG00000008305	hand2	57.8934	73.0111	28.7103
ENSDARG00000074758	csde1	65.3012	46.9386	46.1
ENSDARG00000099175	hmgb1a	55.5293	52.3862	47.3259
ENSDARG00000071565	hnf4g	59.891	41.8001	51.1169
ENSDARG00000056725	hmgb3a	45.9519	64.5455	39.105
ENSDARG00000030479	hmgb1b	46.7484	67.7187	34.3059
ENSDARG00000075666	tsc22d3	61.0898	33.9235	52.4511
ENSDARG00000002779	pdx1	60.2324	53.6789	27.8897
ENSDARG00000018757	klf5l	56.2189	46.7747	38.694
ENSDARG00000056015	hoxb13a	55.1148	50.5894	35.8188
ENSDARG00000016154	zfp36l1a	60.4012	54.3986	26.525
ENSDARG00000003165	nr2f6b	48.9007	48.4729	42.0266
ENSDARG00000004843	foxp1a	50.1076	45.1733	37.0455
ENSDARG00000016871	smarce1	50.772	41.4199	38.3302
ENSDARG00000017821	gata5	44.4276	36.0225	50.0674
ENSDARG00000059398	myef2	55.045	45.8176	27.8719
ENSDARG00000007720	sub1b	32.6769	51.8561	36.1464
ENSDARG00000042824	nfe2l2a	38.7388	37.1275	43.4606
ENSDARG00000038141	atf4b	38.2815	40.4325	36.3814
ENSDARG00000061774	mbd3a	43.7336	46.0244	24.7952
ENSDARG00000034293	hif1ab	37.0283	39.1953	37.8511
ENSDARG00000036489	zgc:112356	41.7465	34.957	35.9852
ENSDARG00000020926	creb3l3l	35.901	36.1798	39.8705
ENSDARG00000008218	znf410	34.8248	37.0199	39.9176
ENSDARG00000103980	ets2	40.7419	41.0459	28.5072
ENSDARG00000103589	gata6	36.4309	31.6058	39.961
ENSDARG00000059354	glmp	39.3008	38.1143	29.8517
ENSDARG00000043531	jun	47.3343	31.1686	26.837
ENSDARG00000077473	mych	48.4151	23.0477	33.6848
ENSDARG00000028957	maff	43.2789	39.4065	20.3608
ENSDARG00000057737	rxraa	33.4082	31.7736	32.9838
ENSDARG00000056856	tax1bp1b	37.7589	37.6638	19.481
ENSDARG00000111939	atf4a	28.8747	31.7112	27.8052
ENSDARG00000044685	nr0b2a	23.1942	29.9597	34.2807
ENSDARG00000009134	hlx1	27.9351	36.9201	22.4857
ENSDARG00000069432	plscr3b	36.2908	35.6033	12.608
ENSDARG00000042796	yy1a	34.513	30.1802	18.8411
ENSDARG00000101645	myrfl	26.8675	24.5806	29.6312
ENSDARG00000105498	si:ch211-220e11.3	28.9178	21.702	26.7341
ENSDARG00000063145	tfam	30.7102	26.5362	19.7526
ENSDARG00000028517	hbp1	26.6862	26.2771	23.3372
ENSDARG00000012887	znf143a	31.2	28.069	16.4378
ENSDARG00000029072	klf6a	31.6206	26.256	15.9732
ENSDARG00000040465	irf2	29.6824	22.9669	19.8614
ENSDARG00000091127	klf15	25.8677	17.4195	27.7807
ENSDARG00000040861	tcf25	26.8418	26.9993	16.6301
ENSDARG00000100312	hoxa13a	29.9027	23.3464	17.0841
ENSDARG00000053129	carhsp1	20.9581	23.4758	21.4494
ENSDARG00000116139	cdx1b	21.8571	22.4049	21.58
ENSDARG00000001210	arl14ep	20.0789	25.4696	20.1104
ENSDARG00000060113	znf395a	30.6097	23.7673	9.68582
ENSDARG00000014692	znf622	22.6172	17.6259	22.0293
ENSDARG00000054823	id3	17.7886	22.3373	21.7615
ENSDARG00000045660	hic1l	23.7062	18.4529	19.0144
ENSDARG00000014626	dlx3b	15.8915	22.1549	21.8196
ENSDARG00000068822	purba	22.2425	17.0385	18.6059
ENSDARG00000033160	nr1d1	29.4621	15.1289	12.8461
ENSDARG00000004060	bhlhe40	21.5677	10.9594	24.5007
ENSDARG00000058133	foxd2	19.0958	18.4156	18.8955
ENSDARG00000002937	meis1a	22.4741	20.3191	12.4072
ENSDARG00000001940	dnajc1	18.8782	16.8611	19.3966
ENSDARG00000103862	hoxa4a	15.2099	26.1476	13.6276
ENSDARG00000059274	hoxd9a	19.4513	16.1964	16.3031
ENSDARG00000036073	cebpg	20.376	15.6035	15.9347
ENSDARG00000045874	yeats4	15.8994	16.3859	18.5956
ENSDARG00000014463	usf1l	19.8553	15.0627	15.4639
ENSDARG00000076120	foxp4	20.623	17.7527	11.0947
ENSDARG00000042667	klf2a	18.8004	17.7692	12.7117
ENSDARG00000103483	litaf	16.2057	20.658	11.7874
ENSDARG00000100087	evx1	18.0565	18.0174	12.1429
ENSDARG00000004697	rxrgb	22.0002	10.2283	15.5925
ENSDARG00000039095	nkx2.3	14.5933	19.7115	13.4706
ENSDARG00000017195	foxf2a	14.9478	23.8181	8.65366
ENSDARG00000016457	irf9	22.3039	14.1319	10.5681
ENSDARG00000056012	eve1	20.4846	16.8876	9.54257
ENSDARG00000104742	hnf4b	14.5818	14.4965	17.2421
ENSDARG00000102138	foxa1	10.9771	17.1467	16.3556
ENSDARG00000012078	meis1b	17.6278	18.0358	8.80272
ENSDARG00000039302	terfa	15.5053	16.8962	11.9922
ENSDARG00000105669	nfx1	17.9585	10.9736	13.8259
ENSDARG00000070339	hoxc3a	15.8169	14.2123	12.5523
ENSDARG00000056226	creb3l3a	17.3991	9.80913	14.772
ENSDARG00000003820	nr1d2a	19.8202	10.1978	11.6445
ENSDARG00000015890	mafa	14.3401	10.5424	16.5002
ENSDARG00000015399	foxf1	18.5507	16.5704	6.14687
ENSDARG00000045611	nfybb	15.1364	13.6245	12.1932
ENSDARG00000007241	mycb	17.6019	13.9298	9.38246
ENSDARG00000002362	ubald1a	12.7482	14.6965	12.8306
ENSDARG00000068194	klf9	23.1689	9.2806	6.50718
ENSDARG00000038780	ubtfl	12.994	13.9657	10.8921
ENSDARG00000104049	crebl2	9.25956	13.0963	14.6217
ENSDARG00000114554	cdx1a	7.62881	12.9186	16.3765
ENSDARG00000070353	hoxc13a	15.7137	10.9355	9.83268
ENSDARG00000098800	znf1156	8.85069	15.0042	11.8162
ENSDARG00000104773	junbb	12.6553	12.4751	10.2248
ENSDARG00000089787	crebzf	12.8934	11.3457	11.0416
ENSDARG00000036292	cdx4	15.9443	11.3682	7.63881
ENSDARG00000038429	csrnp1b	16.1824	10.7739	7.97636
ENSDARG00000041691	bhlhe41	14.9963	7.90925	11.5924
ENSDARG00000031337	hoxa10b	10.7142	15.0098	8.67434
ENSDARG00000067591	puraa	14.9891	9.3266	9.25743
ENSDARG00000025346	znf277	15.4208	9.58036	8.4311
ENSDARG00000069796	znf1124	11.1453	14.4373	7.41708
ENSDARG00000077982	elf3	13.9459	10.6833	8.29315
ENSDARG00000013031	mta2	15.6778	8.80492	8.16474
ENSDARG00000101602	preb	12.5105	11.4608	8.43886
ENSDARG00000089697	nfe2l2b	11.5176	10.9395	9.63251
ENSDARG00000056783	raraa	10.4266	9.54295	10.827
ENSDARG00000053097	hsf2	15.5092	7.72514	7.46299
ENSDARG00000116271	bx470259.2	11.4688	8.13448	10.8784
ENSDARG00000056819	hoxa9b	12.339	10.9686	7.11331
ENSDARG00000037238	smad5	11.0698	10.3559	8.76282
ENSDARG00000074624	si:ch211-198a12.6	9.6902	11.8374	8.1421
ENSDARG00000040727	tfb1m	10.3471	10.9753	8.2894
ENSDARG00000074752	hlfa	7.00333	10.0386	12.5019
ENSDARG00000112811	czqb01141835.1	10.3465	12.5195	6.45672
ENSDARG00000056030	hoxb7a	9.81198	10.6498	8.84268
ENSDARG00000013279	znf76	11.3792	8.86515	8.95034
ENSDARG00000057859	hoxd10a	10.8078	9.31386	8.73346
ENSDARG00000010400	lrrfip2	9.47195	10.3121	9.02122
ENSDARG00000079229	znf414	10.0277	9.46843	9.21972
ENSDARG00000070542	mafbb	10.383	8.83116	8.91393
ENSDARG00000055395	foxq1b	8.4134	7.97772	11.392
ENSDARG00000075952	mbd2	9.32245	8.14929	10.1555
ENSDARG00000015495	klf3	10.2772	8.55109	8.50042
ENSDARG00000011564	sfpq	9.45101	9.78855	7.81356
ENSDARG00000044301	atf1	10.4702	8.22718	8.32263
ENSDARG00000011299	blzf1	8.19217	9.85499	8.96982
ENSDARG00000031777	pparaa	8.77271	9.17517	8.87486
ENSDARG00000069327	nkx3.3	13.1257	10.3108	3.38601
ENSDARG00000039185	nfyba	9.90984	9.79301	6.7472
ENSDARG00000069266	esrra	8.99358	8.32897	8.95597
ENSDARG00000027403	zgpat	10.3858	8.86558	7.01318
ENSDARG00000015482	zgc:113518	10.4457	7.50861	7.99547
ENSDARG00000030012	lrrfip1a	9.77664	9.45046	6.71177
ENSDARG00000029544	id2b	9.76041	10.1208	5.85121
ENSDARG00000042045	hmg20b	9.67295	7.58493	8.43865
ENSDARG00000007387	irf2a	8.19575	9.42864	7.51938
ENSDARG00000009242	fev	7.18646	8.90564	8.89393
ENSDARG00000009594	nr1d2b	10.462	5.49141	8.94295
ENSDARG00000056995	snai1a	9.22078	11.6317	3.99436
ENSDARG00000040432	klf2b	9.30112	8.98644	6.47713
ENSDARG00000056438	her9	8.59208	9.7166	6.24345
ENSDARG00000026489	khsrp	7.23752	7.83089	9.37788
ENSDARG00000008119	si:ch211-195d17.2	11.179	8.12966	4.88051
ENSDARG00000009470	hnf1a	8.70131	6.21524	9.27153
ENSDARG00000042904	foxo3b	11.7453	6.3095	6.12352
ENSDARG00000054903	mta3	8.87846	7.81037	7.46004
ENSDARG00000057680	foxj2	6.23107	12.5131	5.21312
ENSDARG00000042835	tfdp2	5.22567	12.3341	6.28638
ENSDARG00000019293	tfdp1a	9.63877	8.33298	5.84206
ENSDARG00000110991	znf276	8.54096	7.27038	7.98724
ENSDARG00000077785	atf5b	11.2357	6.54058	5.89413
ENSDARG00000043797	cdc5l	7.84389	7.98527	7.7085
ENSDARG00000031954	rbck1	8.23258	8.97887	6.1811
ENSDARG00000070151	nfyc	7.44764	9.70032	6.1938
ENSDARG00000036254	hoxa13b	10.1323	7.26011	5.85549
ENSDARG00000031434	rcor1	7.49373	10.0444	5.32465
ENSDARG00000015506	pibf1	10.4038	6.17036	6.20987
ENSDARG00000059267	hoxd11a	6.71868	7.85729	8.12013
ENSDARG00000053586	creb1a	9.57793	9.30224	3.78592
ENSDARG00000012788	foxa3	7.18535	6.66368	8.81094
ENSDARG00000018303	etv4	5.47278	12.6246	4.51957
ENSDARG00000006615	hnf1ba	8.91422	6.27002	7.32961
ENSDARG00000019717	pbx2	9.1257	7.60378	5.64688
ENSDARG00000045527	nr2c1	9.23119	8.17922	4.78561
ENSDARG00000018765	pknox1.1	9.14701	8.42324	4.55059
ENSDARG00000095497	si:dkeyp-2e4.5	9.59809	7.96495	4.54097
ENSDARG00000016304	tfdp1b	9.47547	6.37852	6.21251
ENSDARG00000018688	elk3	9.99931	6.41152	5.44526
ENSDARG00000090814	si:dkey-18a10.3	4.81444	8.05284	8.90551
ENSDARG00000098439	nr1h3	6.65237	7.47316	7.34783
ENSDARG00000014091	osr1	8.22555	9.51387	3.59723
ENSDARG00000057708	phtf1	6.02083	7.35793	7.91706
ENSDARG00000059337	tgif1	7.45819	8.68351	4.95176
ENSDARG00000020759	elf1	8.76494	6.84444	5.38276
ENSDARG00000037872	foxk1	6.24371	7.57905	7.04169
ENSDARG00000006266	stat1a	7.87947	7.05778	5.85801
ENSDARG00000093656	si:dkeyp-2e4.6	7.07112	5.53642	8.13482
ENSDARG00000006192	gatad2ab	9.03428	7.4872	4.18119
ENSDARG00000003607	nr2f6a	6.05129	8.94198	5.6112
ENSDARG00000038159	tcf7l1a	7.86026	6.1026	6.45552
ENSDARG00000059020	thap1	8.07015	7.83433	4.45727
ENSDARG00000041689	usf1	5.26202	10.5843	4.51153
ENSDARG00000031763	smad6b	7.92525	5.97847	6.38968
ENSDARG00000023217	crema	7.37702	6.15131	6.70063
ENSDARG00000104034	arid3b	7.56756	4.99244	7.58708
ENSDARG00000090903	creb3l3b	3.40018	10.255	6.48122
ENSDARG00000076472	ovol1a	5.03857	6.52056	8.52004
ENSDARG00000060306	tfcp2	6.81883	8.0712	4.94922
ENSDARG00000008133	foxl1	7.26077	9.4488	3.04541
ENSDARG00000101986	irf6	5.67283	7.58603	6.38493
ENSDARG00000092799	camta2	7.69895	6.33198	5.61116
ENSDARG00000027612	gatad1	8.35784	5.49493	5.59205
ENSDARG00000052150	pbx4	8.10253	6.73223	4.55368
ENSDARG00000057741	nr1h4	7.08371	5.6293	6.66156
ENSDARG00000040179	zgc:101562	7.69981	6.25619	5.28843
ENSDARG00000035559	tp53	5.45361	6.88393	6.60435
ENSDARG00000054632	fli1a	5.40444	9.07894	4.37707
ENSDARG00000059836	ddit3	5.4551	5.02604	8.21968
ENSDARG00000012656	atf6	7.28644	6.30102	5.11146
ENSDARG00000027199	smad1	6.85234	7.93429	3.38588
ENSDARG00000069289	gabpa	5.57008	7.60785	4.90791
ENSDARG00000027978	yy1b	6.79301	6.28843	4.71971
ENSDARG00000030125	sox7	5.93518	8.8185	2.91458
ENSDARG00000011609	foxk2	5.60447	6.41463	5.61051
ENSDARG00000088820	zgc:174288	5.10253	6.8622	5.50937
ENSDARG00000001910	rorab	6.00849	3.47487	7.80903
ENSDARG00000069912	hmga2	5.26621	8.3332	3.49018
ENSDARG00000021938	smad9	5.69407	7.96082	3.37495
ENSDARG00000059109	si:dkeyp-113d7.1	5.93308	7.01808	4.00499
ENSDARG00000006038	aebp2	3.89034	6.52746	6.33151
ENSDARG00000053695	zgc:162948	5.80819	5.80067	5.09453
ENSDARG00000030267	gtf3aa	5.20587	6.62313	4.82159
ENSDARG00000087835	si:ch211-113p18.3	6.85153	5.51039	4.19176
ENSDARG00000078281	zgc:173575	5.33809	5.30768	5.75487
ENSDARG00000013794	klf11b	4.3453	7.39786	4.56352
ENSDARG00000034181	esr2b	5.58661	4.80148	5.82842
ENSDARG00000021336	pax4	7.55007	4.68884	3.90157
ENSDARG00000063417	erf	6.08846	6.34853	3.60218
ENSDARG00000007081	pias4a	5.82128	6.36349	3.74858
ENSDARG00000029497	tfcp2l1	6.76099	5.47081	3.64791
ENSDARG00000099564	atoh1b	5.45015	5.71804	4.65489
ENSDARG00000101369	cabz01090890.1	4.5291	6.70859	4.56178
ENSDARG00000074453	zfx	4.34018	5.00829	6.40261
ENSDARG00000016858	smad7	6.02943	4.54937	5.00828
ENSDARG00000076807	zgc:174268	7.09576	4.57949	3.89134
ENSDARG00000055493	hic1	8.35235	3.55436	3.65177
ENSDARG00000011579	hoxb10a	5.88631	4.24422	5.35407
ENSDARG00000105013	hoxa9a	6.78718	6.24563	2.43822
ENSDARG00000031683	fosab	6.72005	3.60175	5.14854
ENSDARG00000096851	znf1143	4.03871	7.11473	4.21907
ENSDARG00000011870	sp8a	5.61965	5.85228	3.71806
ENSDARG00000077353	rerea	5.22818	5.51791	4.42645
ENSDARG00000079626	elf2b	4.06122	7.11811	3.88479
